# Supplementary material for: Transcriptome and Metabolome Insights into Key Genes Regulating Fat Deposition and Meat Quality in Pig Breeds
Source: Animals (Basel). 2024 Dec 10;14(24):3560. doi: 10.3390/ani14243560 (PMC11672692; doi:10.3390/ani14243560)
Supplement: Supplementary file 1 [file animals-14-03560-s001.zip › Table S10.xlsx]

## Sheet: Sheet1
Table S10. Pearson correlarion of DEGs with meat quality traits and fatty acids.
Row	Column	Correlation	Annotated
Arachidic.acid	KCNJ8	0.789791	0.789791385322745**
	SLCO1A2	0.77713	0.777129798040909**
	SLC9A5	0.752339	0.752339074706978*
	LRP3	0.746469	0.746468661267294*
	NAPSA	-0.724968	-0.724968270299854*
	ENSSSCG00000003451	-0.706255	-0.706254530330026*
	AMD1	-0.708341	-0.708340897328981*
	PLPPR1	0.761547	0.761546942542035*
	KLF4	-0.771724	-0.771724400879437**
	FLRT3	-0.711509	-0.711509307394441*
	ENSSSCG00000007978	0.716564	0.716563517525968*
	KIT	0.834996	0.834996309132181**
	CDH23	-0.745739	-0.745739382500082*
	SLC22A14	0.754277	0.754277038706317*
	IL17RD	0.70667	0.706670317151673*
	ADAMTS9	-0.700141	-0.700141180574297*
	PLA1A	-0.795433	-0.795433289423759**
	CADM2	-0.71151	-0.711509927441619*
	HSPA13	-0.714057	-0.714056654441487*
	DLG3	0.849225	0.849224979975635**
	PNCK	0.747076	0.747076301039532*
	C11orf91	0.815648	0.81564844111853**
	SPON1	-0.725174	-0.725174334952007*
	S1PR2	0.751758	0.751757505458171*
	ENC1	-0.705608	-0.70560829387371*
	GPR1	0.744399	0.744398697152786*
	RAB3D	-0.77661	-0.776610400857495**
	TP53I13	0.772571	0.772571263306081**
	CHRNE	0.940086	0.940085775648101***
	P2RX1	0.781441	0.781440725913522**
	GRM7	0.784106	0.784106372424445**
	CDC7	0.802088	0.80208785967074**
	TRNP1	0.713633	0.713632795950004*
	PRRG1	-0.783262	-0.783261513885675**
	ZNF385C	-0.736221	-0.73622054507168*
	PNPO	0.799082	0.79908229099691**
	BRI3BP	0.806407	0.806406510755185**
	WDR64	-0.717718	-0.717718131770428*
	LRMDA	0.745026	0.745026345396984*
	MYOG	0.87206	0.872059950724058**
	ABCG5	0.83859	0.838590430714416**
	POLQ	0.702925	0.702924545462051*
	ENSSSCG00000037479	0.816149	0.816149347636882**
	KCNE4	0.82255	0.822549748242285**
	PCDH9	-0.724563	-0.724563120726509*
	ENSSSCG00000039569	-0.74636	-0.746359524129825*
	ENSSSCG00000039823	0.810428	0.810427737198184**
	CNTN2	0.718841	0.71884124811081*
	DCC	-0.737442	-0.737442420638712*
Back.Fat.mm.	ENSSSCG00000000145	0.885889	0.885888842714471***
	ASIC1	-0.876744	-0.876744227099844***
	SCN8A	0.803343	0.803342600458012**
	PTPRB	0.819177	0.819176894199254**
	KLHL42	-0.827105	-0.827104720736245**
	SLCO1A2	-0.711268	-0.71126808909539*
	CLEC2B	0.760563	0.760563366733449*
	CLSTN3	0.818342	0.818342217613947**
	ABCD2	0.864759	0.864759055804272**
	ENSSSCG00000000854	0.757884	0.75788402622855*
	ZKSCAN4	-0.713231	-0.713230619782326*
	ITPR3	0.731808	0.731807617668648*
	MOCS1	-0.754698	-0.75469794532651*
	BLM	0.837266	0.837266242286626**
	C15orf39	-0.809359	-0.809358948364375**
	ARG2	0.849663	0.849663484151139**
	CHGA	-0.729731	-0.729731099169698*
	TMEM251	0.780342	0.780341748456882**
	ENSSSCG00000002653	-0.871649	-0.871649064396486**
	IRX3	-0.737819	-0.737818648381487*
	ENSSSCG00000003079	0.92935	0.929349545920396***
	NAPSA	0.845649	0.84564867597238**
	KLHL21	0.908731	0.908730880716907***
	ENSSSCG00000003451	0.874161	0.874160833558599***
	GAREM1	0.787092	0.787091695071526**
	DIRAS3	0.741059	0.741058531338033*
	ENSSSCG00000003988	0.775499	0.775499285144951**
	CNKSR3	0.945698	0.945698119926154***
	RMND1	-0.737488	-0.737487993770432*
	STX11	0.885719	0.885718661252003***
	ADGRG6	0.899892	0.89989155491486***
	GJA1	0.882639	0.88263947084316***
	MAN1A1	0.769843	0.769843317425307**
	AMD1	0.883708	0.883708078167723***
	ENSSSCG00000004573	0.76925	0.769250412116919**
	THBS1	0.881536	0.881536326976476***
	ALDH1A3	0.894774	0.894774364103516***
	ENSSSCG00000005095	0.770069	0.770069024186979**
	NR4A3	0.934665	0.93466495495818***
	KLF4	0.787678	0.787678191209534**
	FAM102A	0.806947	0.806947367330283**
	RNF208	-0.707978	-0.707978371757435*
	TMEM249	-0.851862	-0.85186235376999**
	KHDRBS3	0.808311	0.808310909095314**
	ST3GAL1	0.818794	0.818794248512384**
	MYC	0.731671	0.731671116442774*
	LY96	0.853823	0.853822985446361**
	PREX2	0.741841	0.741841253791162*
	TRIM55	0.910827	0.910827421043556***
	SLC19A2	0.809234	0.80923350315193**
	GJA5	0.829057	0.829056826693394**
	BCL9	-0.76667	-0.766669655159292**
	DCLRE1B	0.726408	0.726407658419604*
	CHI3L2	0.827072	0.827072422227993**
	ATXN7L2	-0.899227	-0.899227403585222***
	CDC14A	-0.757308	-0.757307567659348*
	CLCA4	0.771517	0.771516894880638**
	CLCA2	0.707294	0.707293603696087*
	ANK1	0.860732	0.86073197045436**
	ENSSSCG00000007525	0.791416	0.791415732930205**
	ZFAND2A	0.839025	0.839024861934178**
	NPTX2	0.763244	0.763244381121021*
	IL21R	0.710661	0.710660633316049*
	PPL	0.817448	0.817448088009626**
	IL1R1	0.87723	0.87723047574575***
	MTHFD2	0.921159	0.921158690929505***
	ADAM17	0.892296	0.892295667056256***
	LRATD1	0.794316	0.794315603593336**
	C1QTNF7	0.770039	0.770039387655384**
	PGM2	0.862353	0.862353176424121**
	CPE	0.815442	0.81544214312613**
	ETNPPL	-0.726785	-0.72678535638939*
	SLC39A8	0.706539	0.706538504037578*
	SPP1	0.756196	0.756196051230778*
	HSPH1	0.866815	0.866815217613991**
	POSTN	0.713951	0.713950635066159*
	DGKD	0.879084	0.879083565511274***
	C12orf65	-0.852858	-0.852858144862133**
	TBX3	0.780972	0.780971988281067**
	RASGEF1A	0.830834	0.830834175458514**
	ARID5B	0.818868	0.818867676387445**
	EGR2	0.884124	0.884123853666335***
	JMJD1C	0.909691	0.909690569774299***
	PLAU	0.784581	0.784580993603917**
	ZNF503	-0.799433	-0.79943303074934**
	SH2D4B	0.72207	0.722070495803286*
	DKK1	0.771487	0.771487178707082**
	PRKG1	0.808225	0.808224729704344**
	TGFB2	0.852378	0.852378022203101**
	TP53BP2	0.710235	0.71023532104147*
	ABHD5	0.801839	0.801839042981972**
	CCR1	0.711557	0.711556755400606*
	IL17RD	-0.76193	-0.761930091863959*
	ADAMTS9	0.913631	0.913631231988882***
	MCM2	0.748937	0.748937165956994*
	ACKR4	0.741882	0.741882014426345*
	ENSSSCG00000011673	0.839434	0.83943377662058**
	PTX3	0.748284	0.748283823339031*
	FAM43A	0.715056	0.715056331203354*
	PLA1A	0.848425	0.848425216823018**
	CLDND1	0.727323	0.72732308873529*
	HSPA13	0.858654	0.858654286754661**
	TTC3	0.871591	0.871590919055759**
	MX2	0.804704	0.804704145463364**
	MAGIX	-0.731209	-0.731209355848875*
	SHROOM4	0.76239	0.762389598829804*
	ARMCX2	0.737163	0.737163400166839*
	LONRF3	0.866221	0.866221038026317**
	PNCK	-0.931753	-0.931752740735786***
	STX3	0.79672	0.796720030267639**
	CD44	0.7733	0.773300176618555**
	SPON1	0.719865	0.719864709224031*
	ADM	0.746893	0.746893326307901*
	WEE1	0.921888	0.921887512607084***
	MIDN	0.756424	0.756424317257205*
	ICAM1	0.741627	0.74162663200928*
	DHPS	-0.919407	-0.91940687284624***
	ELL2	0.804479	0.804478642660516**
	AFF4	0.751856	0.751856417887063*
	ARHGAP26	0.715958	0.715958280514624*
	TMCC2	0.723181	0.723181229441894*
	PDK4	0.87143	0.871430079024965**
	FGL2	0.861235	0.861234607589012**
	ASTN1	-0.729293	-0.729292749485527*
	PTGS2	0.904311	0.904310886002834***
	ADAM9	0.907688	0.907687807341948***
	DUSP4	0.807115	0.807114945703132**
	ARL6IP6	0.710664	0.710664447995954*
	HOXD4	-0.887268	-0.887267644370929***
	MSTN	0.726909	0.726908870613244*
	GPR1	-0.769926	-0.76992569566551**
	CAV1	0.794476	0.794476431696303**
	OSMR	0.861162	0.861162006369894**
	RAB3D	0.745278	0.745277782110031*
	STC2	0.724301	0.724300749797694*
	BAIAP2	0.80243	0.802430069163113**
	NPTX1	0.701725	0.701724534038844*
	ENSSSCG00000017331	-0.705717	-0.70571680570186*
	WFIKKN2	0.765069	0.765069328596915**
	TMIGD1	0.726523	0.72652285503738*
	CHRNE	-0.707589	-0.707589197149968*
	ARHGAP23	0.921737	0.921736522060922***
	MAP3K8	0.71003	0.710030214629376*
	RTL5	0.896154	0.89615357080814***
	IL6	0.776712	0.776712070317431**
	ENSSSCG00000020988	-0.709743	-0.70974310745312*
	ADORA1	-0.844887	-0.84488735123394**
	RPP21	-0.858634	-0.858633982224847**
	CKB	0.760744	0.760743514463868*
	ADA	-0.843612	-0.843611563154406**
	NEU3	-0.779794	-0.779793713908819**
	XRRA1	-0.71987	-0.719870074651364*
	SYT17	-0.757071	-0.757070568556674*
	DEPP1	0.757805	0.757805165352345*
	SEL1L3	0.848675	0.848674848586414**
	FIBIN	0.888713	0.88871309710015***
	UGCG	0.833111	0.833111185165741**
	PPP1R3B	-0.850549	-0.850548740906195**
	CLCN5	0.719555	0.719555312677913*
	NET1	0.959834	0.959834392320948***
	MAOB	-0.781559	-0.781559478645215**
	SRXN1	0.872006	0.872005535438866**
	ITPR1	0.720289	0.720289461836783*
	MT1A	0.825378	0.825378430452915**
	TNFAIP6	0.774472	0.774472396536323**
	TMTC2	0.898517	0.898516860174503***
	BDH1	0.761301	0.761301263554297*
	MET	0.777846	0.777846347990461**
	PTGER4	0.77526	0.775259885203299**
	NOCT	0.782826	0.782825991894597**
	SYT12	-0.807341	-0.807340658710795**
	RYBP	0.76443	0.764430023291144*
	SERPINE1	0.752167	0.752167392643609*
	ENSSSCG00000026043	0.875561	0.875560543686258***
	SRPK2	0.767103	0.767102829165852**
	MFSD12	0.868541	0.868540519435567**
	FAM13A	0.880974	0.880973835391734***
	RORC	-0.734196	-0.734195681803431*
	PDZD9	0.909369	0.90936860381648***
	ATCAY	0.770552	0.770551737593438**
	LRRC2	0.740514	0.740514010938872*
	PNPLA3	0.724438	0.724438329611702*
	TRNP1	-0.903782	-0.903782176236199***
	ZNF454	-0.789415	-0.789414550858148**
	SAMD9	0.855345	0.855345468142183**
	IL6R	0.804577	0.80457717731539**
	TIPARP	0.846231	0.846231464044266**
	TRIM63	0.897288	0.89728814255426***
	PRRG1	0.79542	0.795420329534694**
	SOCS1	0.761478	0.761477545707673*
	CA14	-0.878381	-0.878381084847751***
	ENSSSCG00000028062	0.749428	0.749427856127715*
	EIF4E	0.757247	0.757246879208327*
	LHFPL2	0.875166	0.875165854808955***
	CEL	0.764838	0.764838330736123**
	ENSSSCG00000028784	-0.733997	-0.733997192959175*
	PPP2R2B	-0.747047	-0.74704706256511*
	PPARGC1A	0.857507	0.857507157682641**
	ENSSSCG00000029449	0.718377	0.718376596388987*
	RASGEF1B	0.814743	0.814743498869928**
	GPRC5A	0.916396	0.91639591060689***
	CCDC112	0.708628	0.708628282641453*
	MAFF	0.929229	0.929228981174953***
	DEDD2	0.810932	0.810932319008411**
	NIPAL2	0.856285	0.856285291089387**
	ENSSSCG00000031307	-0.775174	-0.775173870168304**
	HES1	-0.765634	-0.76563423135886**
	KBTBD6	0.779138	0.77913804344931**
	TSPAN10	-0.736753	-0.736752640250893*
	FOSB	0.809832	0.809831752112565**
	MGST2	-0.742603	-0.742603162138158*
	ST8SIA5	0.713957	0.713957192541566*
	IRX5	-0.785639	-0.785638726763918**
	ENSSSCG00000032190	0.790669	0.790669097065018**
	LITAF	0.867339	0.867339066078403**
	TMEM35B	-0.730134	-0.730133864989603*
	CERS6	0.738937	0.738937477390621*
	GLRB	0.750642	0.750641819091206*
	SASH1	0.854178	0.854177788646379**
	FAM111A	0.864094	0.864094220387586**
	WDR64	0.814648	0.814647686401565**
	SELENOW	0.752378	0.752378371644099*
	SPECC1	0.784089	0.784089350575568**
	MRGPRF	-0.865294	-0.865294260011596**
	ENSSSCG00000034524	0.779536	0.779535981272**
	IRS2	0.790706	0.790705810907114**
	EFCAB8	-0.783949	-0.783949108826277**
	MAML2	0.764864	0.764863983716972**
	ENSSSCG00000035000	-0.711174	-0.711174052327167*
	KLF6	0.919609	0.919609054152888***
	ENSSSCG00000035226	0.708238	0.708237692220227*
	GADD45G	0.70642	0.706419558749944*
	F2R	0.784733	0.784732781250715**
	RUNX1	0.784234	0.784234359287966**
	EDN1	0.86564	0.865640454726661**
	PLSCR1	0.811587	0.811586886848942**
	KCTD8	0.778454	0.778453717761116**
	ERRFI1	0.838347	0.838346757203148**
	ARHGEF4	0.871594	0.871593967642142**
	BHLHE40	0.703179	0.703178677431722*
	NPR3	0.737951	0.737950542448456*
	FGF2	0.798078	0.798077684686975**
	ENSSSCG00000036274	0.771195	0.771194506893585**
	USP46	0.82597	0.825970372451875**
	ZNF658	-0.771579	-0.771579227948741**
	EMP1	0.849313	0.849312774885074**
	SOCS3	0.870862	0.870861570989178**
	GADD45A	0.78431	0.784309728579316**
	MPV17	0.7628	0.762799640366195*
	TMPPE	0.748786	0.748786173107279*
	F2RL2	0.816126	0.816125914449769**
	DNAJA4	0.800086	0.800086453289999**
	NIT1	0.816009	0.816009201981693**
	PMP22	0.84161	0.841609789710869**
	TFEC	0.71661	0.716609930255471*
	ADAMTS17	0.750604	0.750604431749511*
	TRIB1	0.782385	0.782384769783917**
	ENSSSCG00000038506	0.824563	0.824563492120428**
	CHAC1	0.748144	0.74814436509455*
	ENSSSCG00000038594	0.758145	0.758144857061631*
	INHBB	0.845322	0.845322437570568**
	PCDH9	0.882812	0.882811697222494***
	MAP7	0.820405	0.82040517799519**
	SHLD1	0.781369	0.781368825528631**
	PIGH	0.833169	0.833168629489889**
	SLCO4A1	0.778109	0.778108800817487**
	BMP2	0.803303	0.803303139921275**
	RTKN2	0.715532	0.715531773628722*
	TRIB3	0.803211	0.803211461239224**
	TLCD2	0.701101	0.701100785946802*
	TFAP4	-0.758223	-0.758222801774196*
	DUSP5	0.754069	0.754069279557162*
	ENSSSCG00000042849	-0.766715	-0.766715385149234**
	ENSSSCG00000043930	0.776373	0.776373492094651**
	ENSSSCG00000044051	0.85038	0.850380498737228**
	ENSSSCG00000045296	-0.817131	-0.817130841134737**
	HSPA6	0.782862	0.782862058206951**
	ENSSSCG00000048993	-0.764001	-0.764000931072259*
	ENSSSCG00000050094	-0.753111	-0.753111100500296*
	TMEM81	-0.728438	-0.728438273059482*
Behenic.acid	ENSSSCG00000000145	-0.777486	-0.777486477595326**
	ASIC1	0.749071	0.74907091452701*
	GDF11	-0.728936	-0.728936180170238*
	KLHL42	0.788146	0.7881456222765**
	KCNJ8	0.747775	0.747774799562702*
	SLCO1A2	0.768825	0.768825243750429**
	ABCD2	-0.776051	-0.776051343429127**
	ZKSCAN4	0.750524	0.750524319202205*
	BLM	-0.740118	-0.740117669904803*
	C15orf39	0.776307	0.776307006780221**
	TMEM251	-0.713055	-0.713055016697873*
	ENSSSCG00000002653	0.745189	0.745189338132311*
	SLC9A5	0.833142	0.833142459651354**
	IRX3	0.728413	0.728413003324111*
	LRP3	0.862826	0.862826438700963**
	ENSSSCG00000003079	-0.800954	-0.800953700070932**
	NAPSA	-0.854723	-0.854723243609978**
	KLHL21	-0.838164	-0.838164463919999**
	LRRC38	-0.745494	-0.745494194577792*
	ENSSSCG00000003451	-0.867095	-0.867095119838719**
	GAREM1	-0.708929	-0.708929061239794*
	ENSSSCG00000003988	-0.821574	-0.821574349835873**
	CNKSR3	-0.809034	-0.809034238263813**
	STX11	-0.762243	-0.762243014780602*
	ADGRG6	-0.794922	-0.794921766602342**
	GJA1	-0.777549	-0.777548522424264**
	MAN1A1	-0.730114	-0.730113867415355*
	AMD1	-0.876367	-0.876366974483061***
	THBS1	-0.741996	-0.741995611668242*
	ALDH1A3	-0.766879	-0.766879131678022**
	NR4A3	-0.860967	-0.860966862732991**
	PLPPR1	0.768918	0.768917792404079**
	KLF4	-0.768013	-0.768013047625587**
	SCAI	-0.745603	-0.74560339088251*
	FAM102A	-0.80144	-0.801439704661952**
	RNF208	0.775306	0.775305864882957**
	TMEM249	0.778246	0.778246140013345**
	LY96	-0.853871	-0.853871426828687**
	TRIM55	-0.866691	-0.866691409538721**
	SLC19A2	-0.796129	-0.796128824768779**
	ATXN7L2	0.735342	0.735342229293962*
	CLCA4	-0.807748	-0.807747693165102**
	ANK1	-0.72737	-0.727370060299277*
	FLRT3	-0.732664	-0.73266402451456*
	ANGPT4	0.750408	0.750408353095875*
	ZFAND2A	-0.778302	-0.778302481484133**
	PPL	-0.724855	-0.724854668338784*
	IL1R1	-0.730074	-0.730074374414636*
	MTHFD2	-0.709607	-0.709606571850093*
	ADAM17	-0.860952	-0.860951577473059**
	LRATD1	-0.803395	-0.80339488291174**
	PGM2	-0.735266	-0.735265924394945*
	KIT	0.830234	0.830234054947844**
	TET2	-0.728069	-0.728069455447258*
	SPP1	-0.778524	-0.778523523679359**
	HSPH1	-0.858961	-0.858960731247611**
	DGKD	-0.809332	-0.809332451207863**
	C12orf65	0.75819	0.758189864821641*
	TBX3	-0.714971	-0.714970963602755*
	ARID5B	-0.746509	-0.74650864549023*
	JMJD1C	-0.866239	-0.86623864309781**
	CDH23	-0.704706	-0.704705719357217*
	ZNF503	0.731011	0.731011442853909*
	PRKG1	-0.740667	-0.740667177944043*
	TGFB2	-0.902242	-0.902241836926157***
	SLC22A14	0.88883	0.888830006837924***
	ABHD5	-0.719796	-0.719796271558447*
	IL17RD	0.876462	0.876461975072934***
	ADAMTS9	-0.830441	-0.830441407655242**
	PLA1A	-0.8329	-0.832900165202949**
	CADM2	-0.753951	-0.753951482653494*
	HSPA13	-0.888897	-0.888897250592501***
	TTC3	-0.817881	-0.817881434192826**
	MX2	-0.748468	-0.748468240602057*
	USP27X	0.774064	0.774063516460292**
	DLG3	0.930047	0.930047128905508***
	ARMCX2	-0.73904	-0.739039884540142*
	LONRF3	-0.849199	-0.849198571183158**
	PNCK	0.922929	0.922928920803353***
	STX3	-0.709941	-0.709941050909948*
	C11orf91	0.734773	0.734773373158181*
	WEE1	-0.788289	-0.788288678361703**
	MIDN	-0.709701	-0.709701030734874*
	S1PR2	0.823231	0.823230567467125**
	DHPS	0.743094	0.743094297663387*
	AFF4	-0.743835	-0.743834667098711*
	PDK4	-0.845998	-0.845997850757279**
	FGL2	-0.825427	-0.825426591957801**
	PTGS2	-0.771802	-0.771802389806937**
	ADAM9	-0.872721	-0.872721222088379***
	DUSP4	-0.723326	-0.72332610808964*
	HOXD4	0.767683	0.767683337985661**
	MSTN	-0.779821	-0.779820870247071**
	GPR1	0.859595	0.859595364895272**
	CPA4	-0.782017	-0.782017266746399**
	CAV1	-0.709003	-0.70900296976681*
	OSMR	-0.823649	-0.823648710200861**
	RAB3D	-0.7911	-0.791100328185549**
	STC2	-0.710172	-0.710171577971396*
	BAIAP2	-0.818506	-0.818506159691783**
	WFIKKN2	-0.783487	-0.783486503994494**
	TP53I13	0.891644	0.891644374701438***
	CHRNE	0.886899	0.886898791761194***
	ARHGAP23	-0.851747	-0.851747256352048**
	RTL5	-0.817159	-0.817158510489171**
	ENSSSCG00000020967	0.70434	0.704340320322703*
	IL6	-0.70033	-0.700329831296949*
	PGBD5	0.705399	0.70539945539716*
	RPP21	0.798493	0.798492680481821**
	ADA	0.775053	0.7750530467076**
	XRRA1	0.741379	0.741379122033556*
	P2RX1	0.826454	0.826453518453568**
	SEL1L3	-0.840161	-0.840160989380569**
	FIBIN	-0.724628	-0.724627913769959*
	UGCG	-0.795935	-0.795935411364979**
	NET1	-0.851101	-0.851101124407568**
	SRXN1	-0.739654	-0.739654190473204*
	TNFAIP6	-0.722182	-0.722182141947899*
	GRM7	0.741778	0.741778091779491*
	TMTC2	-0.734477	-0.734477400297809*
	BDH1	-0.778463	-0.778463274376278**
	MET	-0.762366	-0.762366485043752*
	NOCT	-0.739562	-0.73956162913942*
	RYBP	-0.76482	-0.76482027471738**
	MFSD12	-0.776266	-0.776265999486984**
	PDZD9	-0.825978	-0.825978149407641**
	LRRC2	-0.750212	-0.750211815778718*
	CDC7	0.908706	0.90870609412789***
	TRNP1	0.897815	0.897815222909419***
	SAMD9	-0.766354	-0.766353888573389**
	TIPARP	-0.716838	-0.716837502340638*
	TRIM63	-0.90497	-0.904969943014989***
	PRRG1	-0.874246	-0.874246137289929***
	CA14	0.726474	0.726473741988459*
	ENSSSCG00000028062	-0.759388	-0.759387924370065*
	EIF4E	-0.707316	-0.707315693997138*
	LHFPL2	-0.83448	-0.834480125862859**
	CEL	-0.760434	-0.760433748371069*
	PPARGC1A	-0.860806	-0.860805676951976**
	RASGEF1B	-0.821702	-0.821701994203305**
	GPRC5A	-0.72024	-0.720240219557556*
	MAFF	-0.81002	-0.810020002826738**
	NIPAL2	-0.760294	-0.760293500958441*
	IRX5	0.86511	0.865110394797472**
	LITAF	-0.77557	-0.77556986144534**
	PNPO	0.828855	0.828854734361739**
	BRI3BP	0.881818	0.881818459794692***
	SASH1	-0.716599	-0.716599439747059*
	FAM111A	-0.812445	-0.812445099558713**
	EVA1B	0.799298	0.799297585517778**
	WDR64	-0.804158	-0.804158324213068**
	LRMDA	0.773378	0.773377940060292**
	MYOG	0.930659	0.930658549712908***
	IRS2	-0.835254	-0.835254031830797**
	KLF6	-0.784958	-0.784957551316206**
	ENSSSCG00000035223	-0.702647	-0.70264686007062*
	RUNX1	-0.752808	-0.752807682267832*
	EDN1	-0.740568	-0.740568461145201*
	PLSCR1	-0.74325	-0.743249885189851*
	KCTD8	-0.756817	-0.756817039329532*
	ERRFI1	-0.705552	-0.705552101299824*
	ABCG5	0.895552	0.895551580625558***
	NUDT16L1	0.734009	0.73400867598963*
	FGF2	-0.707483	-0.707482706359143*
	ENSSSCG00000036274	-0.706248	-0.706248353304551*
	USP46	-0.772783	-0.772782850629682**
	EMP1	-0.720462	-0.720462002210036*
	SOCS3	-0.742914	-0.742914159122812*
	F2RL2	-0.703148	-0.703147773033755*
	GNB4	-0.708827	-0.708826772223287*
	DNAJA4	-0.707627	-0.707626754760156*
	NIT1	-0.70279	-0.702790488728821*
	PMP22	-0.763573	-0.76357322160976*
	ENSSSCG00000038506	-0.762627	-0.76262700192435*
	CHAC1	-0.705967	-0.705966845297313*
	INHBB	-0.766112	-0.766111690479597**
	PCDH9	-0.860079	-0.860078959035196**
	CLDN15	0.778447	0.778446914314448**
	MAP7	-0.798696	-0.79869594334273**
	SHLD1	-0.757043	-0.757042618729835*
	PIGH	-0.734993	-0.734993009885659*
	BMP2	-0.71027	-0.710270119661524*
	ENSSSCG00000039569	-0.70621	-0.70620970536968*
	RTKN2	-0.718767	-0.71876675935746*
	ENSSSCG00000039823	0.789865	0.789865452272717**
	DUSP5	-0.729031	-0.729031166895875*
	DCC	-0.735613	-0.735613129832809*
	ENSSSCG00000043930	-0.705791	-0.705791202327149*
	ENSSSCG00000044051	-0.705261	-0.70526145868008*
	HSPA6	-0.744198	-0.744198428372237*
	TMEM81	0.808075	0.808075100058586**
Capric.acid	PHF21B	0.794573	0.79457301813693**
	SLC35B2	-0.725766	-0.725766489082089*
	CHGA	0.736349	0.736349318243137*
	SLC9A5	0.760502	0.760501583821763*
	LRP3	0.703066	0.703065503851836*
	ENSSSCG00000003451	-0.700305	-0.700304698818673*
	KLF4	-0.762848	-0.76284779254044*
	MUSK	0.72233	0.722329570540617*
	CDH23	-0.785841	-0.78584051851266**
	ZNF503	0.745443	0.745442962102015*
	SLC22A14	0.723093	0.723092836781801*
	ACKR4	-0.707391	-0.7073907450935*
	CP	-0.702462	-0.702461573142607*
	PLA1A	-0.792765	-0.792765390795684**
	CADM2	-0.734656	-0.734655564085735*
	USP27X	0.714171	0.714171087280507*
	SPON1	-0.751116	-0.751116266005548*
	PTS	0.724397	0.724396693583343*
	PTGS2	-0.700311	-0.7003111904286*
	KCNMB1	-0.764426	-0.764426238041513*
	CHRNE	0.751112	0.751112250516369*
	RTL5	-0.711904	-0.711904446415755*
	NEU3	0.708655	0.708655227149353*
	P2RX1	0.812318	0.812317523109992**
	NET1	-0.711752	-0.711751679153907*
	GRM7	0.85831	0.858310040539708**
	ZNF385C	-0.756037	-0.756037412075231*
	PNPO	0.834664	0.834664140595909**
	BRI3BP	0.858926	0.858925795352047**
	LRMDA	0.871369	0.871369138541475**
	ABCG5	0.82964	0.829640145322346**
	ENSSSCG00000036465	-0.722693	-0.722693482747976*
	POLQ	0.860553	0.860553290256339**
	ENSSSCG00000037479	0.822923	0.822922663110728**
	KCNE4	0.91468	0.914679751461427***
	PCDH9	-0.707728	-0.707727825125153*
	CLDN15	0.736095	0.736095086864678*
	ENSSSCG00000039569	-0.755149	-0.755149485732064*
	DCC	-0.787869	-0.78786900966756**
	ENSSSCG00000045703	0.83403	0.834029696447501**
	ENSSSCG00000046700	0.772505	0.772505299911145**
	Meat.Color	-0.842517	-0.842517083687786**
	Drip.loss.	0.719865	0.719865072448127*
	Caproic.acid	0.76338	0.763379646989861*
	Caprylic.acid	0.931574	0.931573983662498***
	Lauric.acid	0.972611	0.972611150282282***
	Tridecanoic.acid	0.771081	0.771080811362998**
	Myristic.acid	0.962685	0.962684903423348***
	Palmitic.acid	0.946201	0.946201232189638***
	Palmitoleic.acid	0.986907	0.986907137001756***
	Stearic.acid	0.892772	0.892772488585008***
	Oleic.acid	0.952862	0.952862257317931***
	Linoleic.acid	0.789188	0.789188198880037**
	Arachidic.acid	0.906956	0.906955602189744***
	Gamma.linolenic.acid	0.854811	0.854810915080423**
	Behenic.acid	0.784578	0.784578378293767**
	Dihomo.gamma.linolenic.acid	0.790994	0.790994285001393**
Caproic.acid	PHF21B	0.779736	0.779735893888397**
	ENSSSCG00000000145	-0.741304	-0.741303875132588*
	ASIC1	0.700861	0.700861233183185*
	SCN8A	-0.732414	-0.732413871455226*
	SLCO1A2	0.824137	0.824137088689534**
	ABCD2	-0.855836	-0.855835869605616**
	ENSSSCG00000000854	-0.700335	-0.700335199021284*
	BLM	-0.772361	-0.772360525668615**
	ARG2	-0.734141	-0.734140798666219*
	TMEM251	-0.788134	-0.788133539638006**
	ENSSSCG00000003079	-0.807423	-0.807422728033903**
	NAPSA	-0.857027	-0.85702738050658**
	KLHL21	-0.762963	-0.762962888401723*
	LRRC38	-0.737555	-0.73755457082868*
	ENSSSCG00000003451	-0.790407	-0.790406542771954**
	DIRAS3	-0.780388	-0.78038774778943**
	ENSSSCG00000003988	-0.74999	-0.749990005102938*
	STX11	-0.792301	-0.792300685657413**
	ADGRG6	-0.814992	-0.814992357768683**
	GJA1	-0.766567	-0.766566945966049**
	MAN1A1	-0.726474	-0.726474396811682*
	AMD1	-0.767176	-0.767175754712134**
	THBS1	-0.730899	-0.730899454271746*
	ALDH1A3	-0.749258	-0.749258129538329*
	ENSSSCG00000005095	-0.813388	-0.813387550531798**
	NR4A3	-0.831851	-0.831850543096565**
	KLF4	-0.767556	-0.767556446727121**
	FAM102A	-0.790882	-0.790882235499651**
	TMEM249	0.724961	0.72496071002368*
	MYC	-0.706334	-0.706334361608117*
	LY96	-0.843052	-0.843052253164274**
	TRIM55	-0.761746	-0.7617455247906*
	SLC19A2	-0.774429	-0.774428975431369**
	CRP	-0.707536	-0.707536257763873*
	GJA5	-0.770207	-0.770206797037689**
	CLCA2	-0.708225	-0.708224879106382*
	PLAT	-0.734836	-0.734836099610164*
	FLRT3	-0.719355	-0.719355279746908*
	ANGPT4	0.704858	0.704857624155671*
	NPTX2	-0.774576	-0.774576083850376**
	PPL	-0.724782	-0.724781730457302*
	ENSSSCG00000007978	0.708126	0.708125595738034*
	IL1R1	-0.761087	-0.761087072817512*
	MTHFD2	-0.717836	-0.717835673672259*
	RSAD2	-0.711388	-0.711388186313056*
	PGM2	-0.831277	-0.831277402977252**
	CPE	-0.727511	-0.727510886567057*
	SPP1	-0.821966	-0.821965935924245**
	DGKD	-0.883101	-0.883101410249032***
	TBX3	-0.704831	-0.704830631297079*
	RASGEF1A	-0.739166	-0.73916555458206*
	ARID5B	-0.760766	-0.76076592602765*
	ZNF503	0.703128	0.703127616574596*
	DKK1	-0.721192	-0.721191847326791*
	PRKG1	-0.714147	-0.714146812676671*
	KCNIP2	0.760202	0.760201965674454*
	TGFB2	-0.70366	-0.7036603382881*
	SLC22A14	0.808055	0.808054552893564**
	ABHD5	-0.785922	-0.785922179241384**
	IL17RD	0.712273	0.712272770532899*
	ADAMTS9	-0.784518	-0.784518373236502**
	ENSSSCG00000011673	-0.706505	-0.706504659970097*
	HSPA13	-0.746586	-0.746586210866143*
	TTC3	-0.765763	-0.765763024167905**
	MX2	-0.829248	-0.829248272328886**
	USP27X	0.744305	0.744305396847261*
	DLG3	0.764151	0.764151029428963*
	ARMCX2	-0.753353	-0.753352844579597*
	PNCK	0.823706	0.823705915808112**
	STX3	-0.721186	-0.721186316793406*
	C11orf91	0.726715	0.726714766930557*
	MIDN	-0.70664	-0.706639519069217*
	ICAM1	-0.715301	-0.715301371551078*
	FGL2	-0.882818	-0.882818417038058***
	PTGS2	-0.753287	-0.753286716418249*
	YOD1	-0.708089	-0.708088558746452*
	ADAM9	-0.713201	-0.713200738608122*
	DUSP4	-0.83156	-0.831559627983475**
	HOXD4	0.765461	0.765461153656805**
	MSTN	-0.750435	-0.750435024191184*
	GPR1	0.786382	0.786381983074396**
	OSMR	-0.768538	-0.768537812680604**
	STC2	-0.718691	-0.718691118533712*
	BAIAP2	-0.738737	-0.738736687638514*
	NPTX1	-0.735269	-0.735268629833747*
	ENSSSCG00000017331	0.750392	0.750391974649069*
	CHRNE	0.784964	0.784964378284438**
	ARHGAP23	-0.790678	-0.790678131336208**
	RTL5	-0.764844	-0.76484366862709**
	P2RX1	0.779873	0.779872953251789**
	FIBIN	-0.730933	-0.730933252082582*
	NET1	-0.746092	-0.746092122880415*
	SRXN1	-0.787404	-0.78740368847449**
	TNFAIP6	-0.810491	-0.810490638234987**
	GRM7	0.797112	0.797111550947901**
	BDH1	-0.719207	-0.719207273137056*
	MET	-0.79204	-0.792039689555132**
	NOCT	-0.747487	-0.747486728800656*
	SYT12	0.726516	0.7265164108538*
	ENSSSCG00000026043	-0.723233	-0.723232954198384*
	PDZD9	-0.840379	-0.840378655274988**
	TRNP1	0.732301	0.732300598377005*
	SAMD9	-0.757713	-0.757713187074235*
	IL6R	-0.783058	-0.783058398859252**
	TRIM63	-0.823493	-0.823492794277236**
	PRRG1	-0.761145	-0.761145093168216*
	LHFPL2	-0.770233	-0.770232598464618**
	PPARGC1A	-0.816372	-0.816372299227024**
	ENSSSCG00000029449	-0.776564	-0.776564054676886**
	RASGEF1B	-0.769838	-0.769837731154781**
	GPRC5A	-0.705096	-0.705095510771769*
	MAFF	-0.821685	-0.821685444695052**
	NIPAL2	-0.725896	-0.725896217265679*
	FOSB	-0.753778	-0.753778422273959*
	IRX5	0.730051	0.730050685149661*
	ENSSSCG00000032190	-0.797998	-0.797997642268657**
	LITAF	-0.823953	-0.823953251526086**
	PNPO	0.805335	0.805334702674752**
	BRI3BP	0.85845	0.858450356195836**
	ENSSSCG00000033505	-0.753675	-0.753674999960744*
	FAM111A	-0.757541	-0.757541416381127*
	SELENOW	-0.752479	-0.752479298385477*
	MYOG	0.800265	0.800264556138035**
	IRS2	-0.785847	-0.785846854743725**
	KLF6	-0.788971	-0.788970515155825**
	PLSCR1	-0.772502	-0.772502097762875**
	KCTD8	-0.736597	-0.736597449280179*
	ARHGEF4	-0.738311	-0.738311175605287*
	ABCG5	0.850452	0.850452397526952**
	FGF2	-0.751788	-0.751788125419806*
	ENSSSCG00000036274	-0.842804	-0.842803713113108**
	EMP1	-0.785202	-0.785202327288184**
	SOCS3	-0.747748	-0.747747899675568*
	GADD45A	-0.732993	-0.732992650416132*
	DNAJA4	-0.743377	-0.743376840086507*
	NIT1	-0.75731	-0.757310281884422*
	PMP22	-0.777148	-0.777147527818784**
	KCNE4	0.721375	0.721374632503467*
	TRIB1	-0.729194	-0.729194398401376*
	ENSSSCG00000038506	-0.738457	-0.738456562551035*
	CHAC1	-0.762368	-0.7623678884983*
	INHBB	-0.877162	-0.877161888253065***
	PCDH9	-0.703246	-0.703246072825457*
	PIGH	-0.795447	-0.79544719234171**
	RTKN2	-0.712159	-0.712159213961642*
	ENSSSCG00000039823	0.767861	0.767861080659472**
	TRIB3	-0.737275	-0.73727517030142*
	RGS8	-0.797376	-0.797375867487998**
	GNAT1	-0.772616	-0.772616037124941**
	ENSSSCG00000042849	0.769595	0.769594798592481**
	ENSSSCG00000043930	-0.763922	-0.76392214883891*
	HSPA6	-0.770876	-0.77087550734392**
	TMEM81	0.763266	0.763265872238776*
	PHF21B	0.837091	0.837090752525157**
	KCNJ8	0.71465	0.714650079106962*
	SLCO1A2	0.841756	0.84175580912586**
	ABCD2	-0.731138	-0.731138089609461*
	SLC35B2	-0.703098	-0.703098442028344*
	C15orf39	0.720284	0.720283925335703*
	CHGA	0.773395	0.77339510919015**
	SLC9A5	0.796038	0.796037614530632**
	NAPSA	-0.812125	-0.812124868428498**
	ENSSSCG00000003451	-0.816403	-0.816402921358709**
	ENSSSCG00000003988	-0.733439	-0.733439272114476*
	AMD1	-0.728217	-0.728217243362252*
	ENSSSCG00000005095	-0.70116	-0.7011597402492*
	NR4A3	-0.724935	-0.724934655902259*
	KLF4	-0.798277	-0.79827698259129**
	MUSK	0.724803	0.724803361613084*
	TMEM249	0.749778	0.749777811447634*
	TRIM55	-0.747199	-0.747199450453472*
	FLRT3	-0.731512	-0.731511918149072*
	ANGPT4	0.747766	0.747765987006621*
	ENSSSCG00000007978	0.762157	0.762156933278413*
	DGKD	-0.731686	-0.731685975912211*
	CDH23	-0.744681	-0.744680518605264*
	ZNF503	0.806304	0.806304088276483**
	PRKG1	-0.731277	-0.731276766004766*
	SLC22A14	0.727783	0.727783098389503*
	ABHD5	-0.76453	-0.764530039811153*
	IL17RD	0.744486	0.74448606831047*
	ADAMTS9	-0.706727	-0.706727386650155*
	PLA1A	-0.795025	-0.795025045670443**
	HSPA13	-0.709649	-0.709648884046966*
	DLG3	0.75942	0.759419722591205*
	ARMCX2	-0.704272	-0.704272404120144*
	PNCK	0.826011	0.826011172325668**
	C11orf91	0.778136	0.778136471647576**
	ENC1	-0.716928	-0.716927519843946*
	PTS	0.779024	0.77902398456305**
	PDK4	-0.707177	-0.707176803187566*
	FGL2	-0.727361	-0.727360960356899*
	PTGS2	-0.772809	-0.772808872662547**
	MSTN	-0.77786	-0.777859897137666**
	GPR1	0.703746	0.703746320829004*
	WFIKKN2	-0.743266	-0.743266496108544*
	CHRNE	0.815489	0.815488592582696**
	RTL5	-0.845113	-0.845113453860459**
	P2RX1	0.807719	0.8077186842877**
	NET1	-0.7948	-0.794800080774598**
	TNFAIP6	-0.740943	-0.740942681022223*
	GRM7	0.860113	0.860112638848508**
	GREB1	-0.724599	-0.724599431763077*
	PDZD9	-0.72895	-0.728949756579728*
	TRNP1	0.776817	0.776816818653401**
	TRIM63	-0.782465	-0.782465490569061**
	PRRG1	-0.735988	-0.735987760667037*
	PPARGC1A	-0.756665	-0.756665468556033*
	MAFF	-0.781421	-0.781420566301121**
	LITAF	-0.732619	-0.732619360830395*
	PNPO	0.86283	0.862830479559368**
	BRI3BP	0.889848	0.889847794894581***
	LRMDA	0.874536	0.8745363881853***
	MYOG	0.798532	0.798531752221938**
	IRS2	-0.72139	-0.721390176975554*
	PLSCR1	-0.716866	-0.716866167680709*
	ABCG5	0.869425	0.869425046182535**
	ENSSSCG00000036465	-0.714167	-0.714167255349788*
	POLQ	0.787757	0.787757342293322**
	GADD45A	-0.776482	-0.776482349724151**
	KCNE4	0.893362	0.893361665896582***
	INHBB	-0.765706	-0.765706426857199**
	PCDH9	-0.787227	-0.787226973328908**
	CLDN15	0.744202	0.744201681452602*
	PIGH	-0.712791	-0.712790716992945*
	ENSSSCG00000039569	-0.725391	-0.725391187692255*
	ENSSSCG00000039823	0.751282	0.751281802920214*
	TRIB3	-0.718276	-0.718275731397159*
	DCC	-0.70984	-0.709839923001389*
	ENSSSCG00000042849	0.808147	0.808147225862112**
	ENSSSCG00000043930	-0.711301	-0.71130123515891*
	ENSSSCG00000045703	0.738841	0.738840673035766*
	ENSSSCG00000046700	0.712759	0.712759450465257*
	HSPA6	-0.707341	-0.707340615502734*
	TMEM81	0.708792	0.708791734598956*
Dihomo.gamma.linolenic.acid	KLHL42	0.804568	0.804567983604286**
	SOX5	-0.7424	-0.742399632487298*
	ZKSCAN4	0.733969	0.733968947622999*
	SLC9A5	0.72437	0.724370151299364*
	LRP3	0.897217	0.8972169583058***
	ENSSSCG00000003451	-0.760934	-0.760933788380606*
	MAN1A1	-0.772232	-0.772232388360204**
	AMD1	-0.791139	-0.791138512269641**
	SLC1A1	-0.736394	-0.736393648113273*
	KLF4	-0.786115	-0.786114614960719**
	KHDRBS3	-0.778535	-0.77853527683611**
	TRIM55	-0.743807	-0.743806642819235*
	SELP	-0.709255	-0.709255023544855*
	ATXN7L2	0.721141	0.721140789367027*
	ADAM17	-0.718781	-0.718780596352838*
	LRATD1	-0.885799	-0.885799129951257***
	TET2	-0.792827	-0.792826706672098**
	HSPH1	-0.71607	-0.716069677308231*
	ENSSSCG00000009648	-0.73865	-0.738649796243796*
	TBX3	-0.73123	-0.731230285728681*
	JMJD1C	-0.732624	-0.73262364657966*
	ENSSSCG00000011000	-0.756429	-0.756429394220559*
	SLC22A14	0.754733	0.754732577823443*
	IL17RD	0.755392	0.755392270795976*
	ADAMTS9	-0.762508	-0.762508339724807*
	ACKR4	-0.741468	-0.741467963037484*
	CP	-0.857417	-0.85741709649081**
	PLA1A	-0.847512	-0.847511761049981**
	CADM2	-0.800678	-0.800678088114**
	HSPA13	-0.828292	-0.828292373451539**
	USP27X	0.702718	0.702718050600111*
	SHROOM4	-0.732032	-0.732031902173109*
	SPON1	-0.739191	-0.73919065235024*
	DHPS	0.755461	0.755461371833892*
	ENC1	-0.711594	-0.711594172992001*
	PDK4	-0.709303	-0.70930327741035*
	PTGS2	-0.762153	-0.76215258789438*
	ADAM9	-0.785315	-0.785315047164996**
	CAV1	-0.707384	-0.707384265396814*
	RAB3D	-0.837332	-0.837331662422015**
	KCNMB1	-0.728783	-0.728782783708115*
	WFIKKN2	-0.720632	-0.720632001001333*
	TP53I13	0.866285	0.866285372282203**
	CHRNE	0.704952	0.704951632748089*
	ARHGAP23	-0.719599	-0.719598604406129*
	IL6	-0.726834	-0.726833925970235*
	NEU3	0.704991	0.704990536299997*
	XRRA1	0.764759	0.764758621617805**
	NET1	-0.763482	-0.763481682049641*
	ITPR1	-0.714943	-0.714942843418612*
	PTGER4	-0.713879	-0.713878728247392*
	RYBP	-0.717933	-0.717933342248055*
	SRPK2	-0.701322	-0.701322014809024*
	PDZD9	-0.709092	-0.709092369609893*
	CDC7	0.835606	0.835606468781684**
	TRNP1	0.77851	0.77850962689158**
	PRRG1	-0.799203	-0.799203342810722**
	CA14	0.804957	0.804957058087363**
	ENSSSCG00000027903	-0.758957	-0.75895679831396*
	ENSSSCG00000028062	-0.760282	-0.760282213949172*
	MYT1L	-0.76087	-0.760870342953934*
	CCDC112	-0.709312	-0.709311550261687*
	BRI3BP	0.745127	0.745126921023698*
	FAM111A	-0.731934	-0.731933532169271*
	WDR64	-0.892336	-0.892336462321289***
	MYOG	0.71451	0.714509911657998*
	GIPC2	-0.771873	-0.771873325070951**
	EDN1	-0.806428	-0.806427677514039**
	ABCG5	0.721309	0.721309002250413*
	USP46	-0.761457	-0.761457455639535*
	TMPPE	-0.732156	-0.732155959626824*
	ENSSSCG00000037479	0.763424	0.763424415250982*
	ENSSSCG00000038506	-0.730736	-0.73073588007872*
	GPR158	-0.800782	-0.800781680713719**
	PCDH9	-0.810501	-0.810500972395433**
	ARC	-0.734928	-0.734928434381227*
	SHLD1	-0.770154	-0.770153703827772**
	ENSSSCG00000039569	-0.849165	-0.84916482123798**
	DCC	-0.90105	-0.901050204652998***
	ENSSSCG00000041010	-0.76505	-0.765050239055288**
	ENSSSCG00000041209	-0.707211	-0.707210877351501*
	ENSSSCG00000045143	-0.724504	-0.724503557835605*
	TMEM81	0.705031	0.705030828360348*
	SLC35B2	0.746413	0.746412886630878*
	C15orf39	-0.73936	-0.739359924146312*
	TMEM251	0.805569	0.805569106680033**
	AWN	0.82426	0.824260499119917**
	KLHL21	0.716505	0.716505360143607*
	ENSSSCG00000003451	0.845872	0.845872478571912**
	DIRAS3	0.79251	0.792510421289287**
	ENSSSCG00000003988	0.776149	0.776148968791054**
	STX11	0.821619	0.821619254259858**
	GJA1	0.741729	0.741728576265578*
	THBS1	0.837741	0.83774123315843**
	NR4A3	0.760834	0.760833680569271*
	KLF4	0.739065	0.73906531771505*
	MYC	0.808048	0.808048357188256**
	TRIM55	0.744958	0.744958031412025*
	ENSSSCG00000006286	0.862635	0.862635156250723**
	ANGPT4	-0.740641	-0.740641380954467*
	ZFAND2A	0.829803	0.829802503313016**
	IL21R	0.701854	0.70185401049018*
	SOWAHB	0.825241	0.825241389816262**
	NUDT6	-0.722973	-0.7229728331093*
	ETNPPL	-0.756088	-0.756087964950677*
	ENSSSCG00000009648	0.723336	0.723335757955597*
	TBX3	0.793833	0.793833062889567**
	TRAFD1	0.80551	0.805509545693735**
	ARID5B	0.871142	0.871141584026354**
	PLAU	0.713513	0.713513330798007*
	PRKG1	0.932704	0.932703995079538***
	ANKRD1	0.736186	0.736186269408542*
	ENSSSCG00000011000	0.727985	0.727984832705192*
	OTUD1	0.975983	0.9759827789899***
	ABHD5	0.762828	0.762828108198597*
	IL17RD	-0.796452	-0.796451615795194**
	TRH	0.905777	0.905776516161638***
	PTX3	0.813304	0.813304228251432**
	FAM43A	0.766379	0.766378600086017**
	CLDND1	0.779073	0.779073189410766**
	ENSSSCG00000012178	0.789605	0.789605408497033**
	MAGIX	-0.723277	-0.723276526629124*
	ARMCX2	0.762017	0.762016914619134*
	ADM	0.857855	0.857854973143395**
	MIDN	0.799911	0.799911418555528**
	ICAM1	0.779212	0.779211657490658**
	ENC1	0.769484	0.769483867629981**
	FGL2	0.730429	0.730429071919104*
	PTGS2	0.778169	0.778169460389737**
	ATF3	0.878995	0.878995317151961***
	YOD1	0.912054	0.912053789700856***
	MSTN	0.94853	0.948529927376236***
	ENSSSCG00000016646	0.844607	0.844607286738135**
	STC2	0.833765	0.833764969894291**
	BAIAP2	0.727673	0.727673345160071*
	WFIKKN2	0.878689	0.878688720577387***
	MAP3K8	0.742769	0.742768722111588*
	RTL5	0.736598	0.73659795210538*
	IL6	0.721706	0.7217064792282*
	CKB	0.749556	0.749555646265148*
	CRABP1	0.704894	0.70489355793245*
	ITPR1	0.71686	0.716859937289237*
	TNFAIP6	0.764177	0.76417662935745*
	MET	0.801008	0.801007731519501**
	NOCT	0.707151	0.707151046233464*
	RYBP	0.732671	0.732671203035239*
	GREB1	0.853438	0.853437921711167**
	ENSSSCG00000026430	0.789605	0.789605408497033**
	KLHL30	0.802796	0.802795521036552**
	ENSSSCG00000027046	0.789605	0.789605408497033**
	TRIM63	0.742285	0.742285267426283*
	EIF4E	0.891833	0.891832734458672***
	ENSSSCG00000029160	0.944349	0.944349053495176***
	PPARGC1A	0.789229	0.78922926576542**
	MAFF	0.768514	0.768514219804046**
	FOSB	0.775324	0.775324493986495**
	LITAF	0.727259	0.727258595038364*
	TMEM35B	-0.70743	-0.707429879373312*
	ENSSSCG00000033505	0.762003	0.762002819751092*
	ENSSSCG00000033734	0.789605	0.789605408497033**
	RASD1	0.831897	0.831897349677573**
	WDR64	0.730893	0.730892943651591*
	IRS2	0.716776	0.716775663948536*
	ERRFI1	0.702223	0.702223446850094*
	ACKR1	0.741604	0.741604482112473*
	CDC42SE2	0.796829	0.796828617863269**
	EMP1	0.721785	0.721784802127041*
	SOCS3	0.773763	0.773763039679932**
	GADD45A	0.911326	0.911326399351703***
	RGS2	0.738091	0.738090937297825*
	ENSSSCG00000037509	0.789605	0.789605408497033**
	DNAJA4	0.832017	0.832017398993032**
	NIT1	0.73201	0.732009823707374*
	TRIB1	0.823551	0.823551218287709**
	PCDH9	0.767986	0.767985545637089**
	RGS8	0.766069	0.766069097642564**
	TFAP4	-0.714316	-0.714315895845327*
	DUSP5	0.781365	0.781365157891654**
	ENSSSCG00000043930	0.86918	0.869180468151926**
	HSPA6	0.92431	0.924309935619751***
Drip.loss.	ENSSSCG00000000145	-0.83218	-0.832180449689584**
	ASIC1	0.817804	0.817804323649804**
	SCN8A	-0.730283	-0.730282688752396*
	PTPRB	-0.779829	-0.779828694892851**
	KLHL42	0.782237	0.782236844086045**
	SLCO1A2	0.777515	0.777514900540073**
	CLEC2B	-0.747534	-0.747534036803547*
	CLSTN3	-0.81331	-0.813309582907966**
	ABCD2	-0.899557	-0.899556841688139***
	ENSSSCG00000000854	-0.811213	-0.811212537510627**
	ITPR3	-0.823544	-0.823543986079075**
	BLM	-0.789435	-0.789435170349785**
	C15orf39	0.789797	0.789796697801246**
	ARG2	-0.84602	-0.846020093615975**
	CHGA	0.808061	0.808061082144056**
	TMEM251	-0.730481	-0.730481022665286*
	ENSSSCG00000002653	0.808286	0.808286385324166**
	IRX3	0.707829	0.70782883822754*
	LRP3	0.778835	0.778834903728116**
	ENSSSCG00000003079	-0.878827	-0.878826994542175***
	ENSSSCG00000003080	-0.735152	-0.7351521968115*
	NAPSA	-0.874891	-0.87489073567119***
	KLHL21	-0.890355	-0.890354661566066***
	ENSSSCG00000003451	-0.852983	-0.852982783223141**
	GAREM1	-0.759596	-0.759596446625335*
	ENSSSCG00000003988	-0.725482	-0.725482458148283*
	CNKSR3	-0.958766	-0.958765956832135***
	STX11	-0.816911	-0.816911089819419**
	ADGRG6	-0.872864	-0.872863584598638***
	GJA1	-0.863918	-0.863917526340727**
	MAN1A1	-0.757642	-0.757642040694643*
	AMD1	-0.830855	-0.830855455232021**
	ENSSSCG00000004573	-0.782292	-0.782292439980466**
	THBS1	-0.853552	-0.853551503231739**
	ALDH1A3	-0.901344	-0.901343947244179***
	ENSSSCG00000005095	-0.773035	-0.773035094924365**
	NR4A3	-0.89316	-0.893160498983333***
	KLF4	-0.803572	-0.80357168221491**
	FAM102A	-0.739542	-0.739541518123145*
	RNF208	0.709269	0.709269374309432*
	TMEM249	0.881249	0.881248940594385***
	KHDRBS3	-0.767013	-0.767013114197529**
	ST3GAL1	-0.82641	-0.826410387288187**
	LY96	-0.800036	-0.800035875138253**
	PREX2	-0.777373	-0.777372669571918**
	TRIM55	-0.868457	-0.868456500425517**
	F5	-0.726575	-0.726574953374623*
	SLC19A2	-0.787101	-0.787100626513257**
	GJA5	-0.837619	-0.837619039010926**
	CHI3L2	-0.816212	-0.816211693126196**
	ATXN7L2	0.827115	0.827115015089111**
	CLCA4	-0.793496	-0.79349605629502**
	ANK1	-0.77889	-0.778890357059281**
	ENSSSCG00000007525	-0.86501	-0.865009602282966**
	ZFAND2A	-0.785539	-0.785539499524499**
	NPTX2	-0.764505	-0.764505081847819*
	ENSSSCG00000007695	-0.747562	-0.747562476609179*
	IL21R	-0.781294	-0.781293543933306**
	PPL	-0.783563	-0.783563060743252**
	IL1R1	-0.844782	-0.844781999180719**
	ENSSSCG00000008250	-0.736441	-0.736441086186112*
	MTHFD2	-0.895627	-0.895627307330826***
	ADAM17	-0.85223	-0.852230279295272**
	RSAD2	-0.716535	-0.716535053583406*
	LRATD1	-0.807177	-0.807177373697278**
	C1QTNF7	-0.77044	-0.770440042363427**
	PGM2	-0.862221	-0.862221168447939**
	CPE	-0.839868	-0.839867695414284**
	SPP1	-0.706945	-0.706945154126634*
	HSPH1	-0.850633	-0.850632940144337**
	POSTN	-0.777838	-0.777838002728028**
	DGKD	-0.89344	-0.89343971502058***
	C12orf65	0.873366	0.873365618279219***
	TBX3	-0.738756	-0.738756156802124*
	RASGEF1A	-0.829106	-0.829105787659111**
	ARID5B	-0.753381	-0.753380759332824*
	EGR2	-0.894627	-0.894627405097472***
	JMJD1C	-0.862295	-0.86229500825125**
	CDH23	-0.816575	-0.816575184741002**
	ZNF503	0.898603	0.898603418437029***
	SH2D4B	-0.70526	-0.705260121615388*
	DKK1	-0.798192	-0.798192294046359**
	PRKG1	-0.757378	-0.757378145644042*
	RBP4	-0.735489	-0.735488588338626*
	TGFB2	-0.862225	-0.862224906550381**
	ENSSSCG00000010893	-0.700753	-0.700752851241661*
	ABHD5	-0.797351	-0.797351155627857**
	IL17RD	0.819465	0.819465100017937**
	ADAMTS9	-0.894214	-0.894214391103438***
	MCM2	-0.733506	-0.733506068488773*
	ACKR4	-0.80798	-0.807980212671004**
	ENSSSCG00000011673	-0.863339	-0.863338636976042**
	FAM43A	-0.719744	-0.719744165646956*
	PLA1A	-0.916705	-0.916704599137552***
	CADM2	-0.743126	-0.74312609084745*
	HSPA13	-0.823702	-0.823702249880747**
	TTC3	-0.860345	-0.86034526215829**
	MX2	-0.784707	-0.784707130651843**
	USP27X	0.727698	0.727697528490742*
	SHROOM4	-0.70647	-0.706470124431646*
	DLG3	0.709954	0.709953676548271*
	ARMCX2	-0.755286	-0.755286031175852*
	LONRF3	-0.813349	-0.813348936212383**
	PNCK	0.971981	0.971981331902191***
	STX3	-0.7107	-0.710700297032107*
	SPON1	-0.792481	-0.792480659008321**
	ADM	-0.742726	-0.742726168944031*
	WEE1	-0.893791	-0.893790780173241***
	DHPS	0.917043	0.917043046875892***
	ELL2	-0.81871	-0.818710255691623**
	AFF4	-0.783043	-0.783042682359806**
	ARHGAP26	-0.763968	-0.763968084954033*
	TMCC2	-0.747228	-0.747228398237797*
	PDK4	-0.904929	-0.904928604705105***
	FGL2	-0.837929	-0.837929270689302**
	PTGS2	-0.876682	-0.876681562331225***
	ADAM9	-0.861025	-0.861025110759993**
	DUSP4	-0.806526	-0.806526390987374**
	HOXD4	0.813201	0.813201271453263**
	MSTN	-0.748543	-0.748542852567637*
	GPR1	0.746325	0.746325464268722*
	CAV1	-0.759649	-0.759648744720963*
	OSMR	-0.781595	-0.781594642664466**
	RAB3D	-0.72864	-0.728639581058133*
	KCNMB1	-0.718303	-0.718303261856348*
	BAIAP2	-0.762205	-0.762204904062613*
	SPHK1	-0.787165	-0.787165099923122**
	ENSSSCG00000017331	0.737787	0.73778729134792*
	WFIKKN2	-0.7541	-0.754100220975698*
	TP53I13	0.742995	0.7429945769441*
	TMIGD1	-0.788104	-0.788103530396694**
	CHRNE	0.758638	0.758637587029531*
	ARHGAP23	-0.861596	-0.86159556623506**
	MAP3K8	-0.700634	-0.700633677472381*
	RTL5	-0.919788	-0.919788118915818***
	IL6	-0.707435	-0.707434587242729*
	ADORA1	0.781887	0.781887497780564**
	RPP21	0.88367	0.883669571377091***
	ADA	0.855796	0.855795928368295**
	NEU3	0.780084	0.78008375433018**
	ENOX1	-0.705976	-0.705975988156031*
	DEPP1	-0.829296	-0.829295815545028**
	SEL1L3	-0.836949	-0.836948800106934**
	FIBIN	-0.879773	-0.879772514060285***
	UGCG	-0.776017	-0.776016940803573**
	PPP1R3B	0.840406	0.840406198433375**
	NET1	-0.972559	-0.972559190155717***
	MAOB	0.700555	0.700555333338139*
	SRXN1	-0.818809	-0.81880918697501**
	CCRL2	0.714298	0.714298126738198*
	MT1A	-0.807573	-0.807572793814963**
	TNFAIP6	-0.8315	-0.831500173943136**
	TMTC2	-0.845644	-0.845643694876177**
	BDH1	-0.783241	-0.783240543572846**
	ELOVL5	-0.71152	-0.711519591416258*
	MET	-0.727107	-0.72710659426987*
	PTGER4	-0.73006	-0.730059566390076*
	CES3	-0.706958	-0.706957962980833*
	SYT12	0.759159	0.759158797645782*
	SERPINE1	-0.707431	-0.707431476853722*
	ENSSSCG00000026043	-0.869395	-0.869394582271264**
	MFSD12	-0.910531	-0.910531237568179***
	FAM13A	-0.830327	-0.83032676855146**
	KLHL30	-0.731938	-0.731937665539973*
	PDZD9	-0.875331	-0.875330749298444***
	ATCAY	-0.782101	-0.782101011966144**
	CDC7	0.705425	0.70542477270161*
	PNPLA3	-0.759897	-0.759896958645117*
	TRNP1	0.907934	0.907933542109342***
	SAMD9	-0.766485	-0.766484839824174**
	IL6R	-0.779865	-0.779865331602722**
	TIPARP	-0.831114	-0.83111376462453**
	TRIM63	-0.903538	-0.903537829303292***
	PRRG1	-0.762627	-0.762627391007002*
	SOCS1	-0.740303	-0.740302978850085*
	CA14	0.893122	0.893121548604045***
	ENSSSCG00000028062	-0.712893	-0.712892722413095*
	LHFPL2	-0.82352	-0.823520300094158**
	CEL	-0.706064	-0.706063786723872*
	ENSSSCG00000028784	0.702016	0.702015740888704*
	PPARGC1A	-0.842212	-0.842211765138388**
	RASGEF1B	-0.750894	-0.750894437631093*
	GPRC5A	-0.853334	-0.853334244232528**
	MAFF	-0.925346	-0.925345740092591***
	DEDD2	-0.811666	-0.811666349188415**
	NIPAL2	-0.826357	-0.826357211196409**
	ENSSSCG00000031307	0.701064	0.701063969975374*
	HES1	0.756804	0.756804480063257*
	KBTBD6	-0.80389	-0.803890368874946**
	FOSB	-0.763455	-0.763455378631918*
	MGST2	0.702369	0.702369009211895*
	IRX5	0.845849	0.845848734544151**
	ENSSSCG00000032190	-0.832833	-0.832832922010047**
	LITAF	-0.845229	-0.845228560918878**
	TMEM35B	0.718855	0.718855285415871*
	CERS6	-0.720286	-0.720285961120045*
	GLRB	-0.737588	-0.737587632447728*
	PNPO	0.796056	0.796056259654171**
	BRI3BP	0.801683	0.801682675433797**
	SASH1	-0.913376	-0.913376158112477***
	FAM111A	-0.790515	-0.790514745284606**
	WDR64	-0.806272	-0.806271526331468**
	SELENOW	-0.824688	-0.824687959722423**
	SPECC1	-0.803756	-0.803755970141961**
	MRGPRF	0.866535	0.866535122227738**
	MYOG	0.721377	0.721376608800905*
	IRS2	-0.745173	-0.745172659363206*
	EFCAB8	0.75594	0.755939998824007*
	MAML2	-0.729406	-0.729406049086528*
	KLF6	-0.931583	-0.931583225685893***
	ENSSSCG00000035226	-0.725959	-0.725959280156681*
	GADD45G	-0.789277	-0.789277220947486**
	F2R	-0.761042	-0.761041643383497*
	RUNX1	-0.703038	-0.703038123607412*
	EDN1	-0.830922	-0.830922004738734**
	PLSCR1	-0.861975	-0.861975108987689**
	KCTD8	-0.76556	-0.7655604516755**
	ERRFI1	-0.774385	-0.774384559852839**
	ARHGEF4	-0.837028	-0.837028068214633**
	ABCG5	0.804198	0.80419805507674**
	NPR3	-0.769054	-0.769054149129928**
	FGF2	-0.838348	-0.8383475300883**
	ENSSSCG00000036227	-0.737615	-0.737614708703015*
	ENSSSCG00000036274	-0.807053	-0.807053402688247**
	USP46	-0.807122	-0.807122478466947**
	ENSSSCG00000036465	-0.763552	-0.763552225091394*
	EMP1	-0.824544	-0.824543895708906**
	SOCS3	-0.794801	-0.794801159755309**
	GADD45A	-0.801752	-0.801751544264512**
	MPV17	-0.825679	-0.82567917046818**
	TMPPE	-0.711743	-0.711743453383071*
	F2RL2	-0.728563	-0.728563223196511*
	DNAJA4	-0.719421	-0.719420758833528*
	NIT1	-0.794047	-0.79404724875341**
	PMP22	-0.767333	-0.767333333134206**
	TFEC	-0.792322	-0.792322128479146**
	ENSSSCG00000038226	-0.770777	-0.77077734070269**
	ADAMTS17	-0.734654	-0.734653573880002*
	TRIB1	-0.733915	-0.733915401840463*
	ENSSSCG00000038506	-0.771302	-0.771302213702181**
	ENSSSCG00000038594	-0.714592	-0.714591646469316*
	INHBB	-0.843032	-0.84303174371663**
	PCDH9	-0.868205	-0.868204990858879**
	CLDN15	0.709012	0.709012319028715*
	MAP7	-0.87175	-0.871749685916761**
	SHLD1	-0.705109	-0.705108610488017*
	PIGH	-0.830791	-0.830790815592726**
	SLCO4A1	-0.803938	-0.803938385301002**
	BMP2	-0.792637	-0.792636993456269**
	SLC11A1	-0.712781	-0.712780757510548*
	ENSSSCG00000039823	0.700106	0.7001060373682*
	TRIB3	-0.868596	-0.868595596784174**
	KCTD11	-0.773961	-0.773960618229188**
	ENSSSCG00000042849	0.782017	0.782016812882626**
	ENSSSCG00000043930	-0.792383	-0.792382939046698**
	ENSSSCG00000044051	-0.800336	-0.800336066435861**
	ENSSSCG00000045296	0.702311	0.702310682933209*
	H2BC21	-0.775776	-0.775775888691477**
	HSPA6	-0.738566	-0.738566351418898*
	ENSSSCG00000049444	-0.760653	-0.760652995083279*
	ENSSSCG00000050759	-0.705773	-0.705772812234943*
	TMEM81	0.775439	0.775439068461524**
Gamma.linolenic.acid	ASIC1	0.733623	0.733622696336827*
	PTPRB	-0.719668	-0.719667880101691*
	CLEC2B	-0.782288	-0.782287859899311**
	SLC35B2	-0.738269	-0.738269427979619*
	BLM	-0.747909	-0.747909487621944*
	LRP3	0.840566	0.840565801873948**
	AWN	-0.70787	-0.707870335989381*
	NAPSA	-0.705628	-0.705627751582503*
	ENSSSCG00000003451	-0.768724	-0.768724316710613**
	ADGRG6	-0.776881	-0.776881058236799**
	MAN1A1	-0.840904	-0.840903617829847**
	AMD1	-0.776482	-0.776481883848262**
	SERPINB2	-0.799543	-0.799542990596037**
	ENSSSCG00000005095	-0.748158	-0.748158137276093*
	SLC1A1	-0.822983	-0.822983176923062**
	KLF4	-0.867514	-0.867514450934921**
	KHDRBS3	-0.809661	-0.809661416446212**
	ST3GAL1	-0.748606	-0.748605924055883*
	TRIM55	-0.72366	-0.723660269180273*
	SELP	-0.790702	-0.790702077577175**
	GJA5	-0.710204	-0.710203907310421*
	PLAT	-0.810726	-0.810726468106941**
	IL21R	-0.705471	-0.705471062157534*
	MTHFD2	-0.781948	-0.78194777593356**
	LRATD1	-0.829218	-0.829218028850975**
	SLC39A8	-0.737411	-0.737411028745267*
	SMAD9	-0.709835	-0.709834791661999*
	ENSSSCG00000009648	-0.762945	-0.762944589804223*
	TBX3	-0.792205	-0.792205359464884**
	CDH23	-0.718693	-0.718693315335381*
	ENSSSCG00000011000	-0.718426	-0.718426238192144*
	SLC22A14	0.72907	0.729069737517253*
	ABHD5	-0.82361	-0.823609939279972**
	IL17RD	0.706741	0.706741118238718*
	ADAMTS9	-0.793198	-0.793198251681885**
	ACKR4	-0.817441	-0.817441327445296**
	CP	-0.805281	-0.805281114979413**
	PLA1A	-0.884202	-0.884202164360701***
	HSPA13	-0.800975	-0.800975494763757**
	USP27X	0.799157	0.799157415238747**
	SHROOM4	-0.74676	-0.746760364682997*
	PNCK	0.712299	0.712299144634481*
	CD44	-0.720272	-0.72027205880952*
	SPON1	-0.816172	-0.816171514867318**
	ICAM1	-0.723847	-0.723847043044068*
	DHPS	0.718705	0.718704903755789*
	COL23A1	-0.705743	-0.705742963037743*
	PTGS2	-0.830466	-0.830465678258165**
	ADAM9	-0.733474	-0.733474377826241*
	CAV1	-0.734185	-0.734185473590696*
	ENSSSCG00000016646	-0.720923	-0.720922962884455*
	RAB3D	-0.758381	-0.758380940563877*
	KCNMB1	-0.860889	-0.860889187314819**
	TP53I13	0.760122	0.760122485895417*
	ARHGAP23	-0.714017	-0.714016813615338*
	IL6	-0.780187	-0.780186777391675**
	PHLDA2	-0.736403	-0.736403290807844*
	NEU3	0.791909	0.791909392742567**
	XRRA1	0.753408	0.753407813460692*
	ENOX1	-0.797048	-0.79704844283737**
	PPP1R3B	0.712361	0.712361462120189*
	NET1	-0.791087	-0.791086720916346**
	MAOB	0.764951	0.764951494069792**
	ITPR1	-0.831644	-0.831644284957683**
	PTGER4	-0.790249	-0.790249168406835**
	SYT12	0.7184	0.718400127571016*
	GREB1	-0.725058	-0.725057696981138*
	PTGIR	-0.781298	-0.781298042814594**
	PDZD9	-0.781249	-0.781248584599023**
	CDC7	0.723127	0.723126750675681*
	TRNP1	0.707446	0.70744580444642*
	PRRG1	-0.790474	-0.790474303294796**
	CA14	0.815002	0.81500184347766**
	ENSSSCG00000027903	-0.718307	-0.718306927924983*
	ZNF385C	-0.709576	-0.709576399150328*
	GPRC5A	-0.729768	-0.72976752679912*
	MAFF	-0.773838	-0.773837984701223**
	FOSB	-0.707811	-0.707810857040466*
	LITAF	-0.792304	-0.792303991296136**
	BRI3BP	0.822918	0.822918012236941**
	FAM111A	-0.725426	-0.725425727407653*
	RASD1	-0.723427	-0.723426920363522*
	WDR64	-0.823018	-0.823018293442076**
	LRMDA	0.701481	0.701481156910481*
	MRGPRF	0.70462	0.704620011206513*
	GIPC2	-0.747183	-0.747182883668618*
	EDN1	-0.857085	-0.857085145916235**
	PLSCR1	-0.77834	-0.77834034731539**
	KCTD8	-0.713053	-0.71305312439691*
	ABCG5	0.791893	0.791893177203717**
	ACKR1	-0.728019	-0.728018943972616*
	CDC42SE2	-0.764766	-0.764765853963813**
	GADD45A	-0.745009	-0.745008621127207*
	RGS2	-0.753321	-0.753320560201731*
	TMPPE	-0.751716	-0.751715639552341*
	ENSSSCG00000037479	0.806866	0.806866074277397**
	TFEC	-0.725555	-0.725554844415985*
	KCNE4	0.829201	0.829201104328587**
	ENSSSCG00000038506	-0.764898	-0.764897843886785**
	GPR158	-0.747235	-0.747234677580655*
	INHBB	-0.703892	-0.703891572407095*
	PCDH9	-0.795245	-0.795245098021967**
	PIGH	-0.770663	-0.770662665076301**
	ENSSSCG00000039569	-0.818873	-0.818872632405862**
	DCC	-0.949022	-0.949021590987979***
	ENSSSCG00000045143	-0.789902	-0.789902139375236**
	ENSSSCG00000045703	0.708618	0.708617597440961*
	ENSSSCG00000050172	0.714477	0.714477309004026*
	TMEM81	0.752677	0.75267715456888*
Lauric.acid	SLC35B2	-0.704268	-0.704268378935028*
	KLF4	-0.730783	-0.730783267061265*
	ENSSSCG00000009648	-0.708111	-0.708110590101329*
	CDH23	-0.746095	-0.746094527999775*
	ACKR4	-0.719302	-0.719301533991336*
	CP	-0.750258	-0.750258228187944*
	PLA1A	-0.765157	-0.765157245291088**
	CADM2	-0.717472	-0.717471906924029*
	SPON1	-0.75988	-0.759880467116178*
	KCNMB1	-0.779779	-0.779778707896634**
	CHRNE	0.711407	0.711406901887275*
	P2RX1	0.719912	0.719911800435778*
	GRM7	0.770976	0.770976028980029**
	ZNF385C	-0.764137	-0.764137127025519*
	PNPO	0.728923	0.728923440493703*
	BRI3BP	0.768097	0.768097009870555**
	LRMDA	0.797623	0.797623355553241**
	ABCG5	0.758105	0.758105308156503*
	POLQ	0.78946	0.789459671291336**
	ENSSSCG00000037479	0.848387	0.848387063772795**
	KCNE4	0.895692	0.895692038514246***
	ENSSSCG00000039569	-0.77834	-0.778339603881124**
	DCC	-0.812217	-0.81221665684731**
	ENSSSCG00000045703	0.849622	0.849622059865659**
	ENSSSCG00000046700	0.730479	0.730478888467749*
	Meat.Color	-0.766219	-0.766218658458303**
	Caprylic.acid	0.836053	0.836053006905648**
	Capric.acid	0.972611	0.972611150282282***
	Tridecanoic.acid	0.80904	0.809040303677951**
	Myristic.acid	0.996983	0.996983310179397***
	Palmitic.acid	0.948968	0.948967961027151***
	Palmitoleic.acid	0.978891	0.978891187001203***
	Stearic.acid	0.916759	0.916758885247936***
	Oleic.acid	0.951745	0.951745265554746***
	Linoleic.acid	0.856876	0.856875908143402**
	Arachidic.acid	0.893889	0.893888781754557***
	Gamma.linolenic.acid	0.874465	0.874465002276145***
	Dihomo.gamma.linolenic.acid	0.82941	0.829409966659906**
Linoleic.acid	CLEC2B	-0.753086	-0.753085665234093*
	SLC35B2	-0.722519	-0.722518896168161*
	LRP3	0.723343	0.723342715901651*
	MAN1A1	-0.779805	-0.77980536392472**
	SERPINB2	-0.853433	-0.853433374815769**
	SLC1A1	-0.888173	-0.888172721795587***
	KLF4	-0.833787	-0.833787036621886**
	KHDRBS3	-0.813426	-0.813426023023115**
	ST3GAL1	-0.725329	-0.725328718830695*
	SELP	-0.794677	-0.794676897275243**
	PLAT	-0.743976	-0.743976393654808*
	LRATD1	-0.703507	-0.703506537525423*
	SLC39A8	-0.788871	-0.78887129203945**
	DGKH	-0.73187	-0.731869673144921*
	ENSSSCG00000009648	-0.748132	-0.748131835484757*
	TBX3	-0.733241	-0.733240807379599*
	ABHD5	-0.736908	-0.73690774010297*
	ACKR4	-0.859785	-0.859785171801489**
	PLA1A	-0.810788	-0.810787960052721**
	SHROOM4	-0.729286	-0.729285542141847*
	SPON1	-0.875168	-0.875168444953048***
	PTGS2	-0.731519	-0.731518575000363*
	G0S2	0.703112	0.703111977304759*
	RAB3D	-0.726528	-0.72652771077731*
	KCNMB1	-0.907415	-0.907415248379433***
	IL6	-0.717968	-0.717967919731772*
	PHLDA2	-0.701957	-0.701957051251532*
	NEU3	0.76598	0.765979527053718**
	ITPR1	-0.76695	-0.766949822192396**
	PTGER4	-0.792728	-0.792727834871053**
	CA14	0.828194	0.828194162725873**
	ZNF385C	-0.816385	-0.816384757711071**
	RASD1	-0.727207	-0.727207473401827*
	WDR64	-0.766575	-0.766574571858418**
	EDN1	-0.812057	-0.812056835570136**
	PLSCR1	-0.738913	-0.738913470464218*
	SORBS2	-0.717043	-0.717042657466096*
	CDC42SE2	-0.772928	-0.772927954698954**
	RGS2	-0.767979	-0.767979227767802**
	ENSSSCG00000037479	0.831428	0.831427593179504**
	TFEC	-0.764544	-0.764543948090256*
	KCNE4	0.751553	0.751553254083179*
	GPR158	-0.707914	-0.707913512820907*
	ENSSSCG00000039569	-0.782065	-0.782065254379783**
	DCC	-0.835845	-0.835845316449559**
	ENSSSCG00000045143	-0.70738	-0.707380035511809*
	ENSSSCG00000045703	0.705723	0.705722910788517*
Marbling.Score	GTSE1	0.742392	0.742392084822075*
	ENSSSCG00000000145	0.748273	0.748273375696082*
	ASIC1	-0.788006	-0.788005773413622**
	KLHL42	-0.780323	-0.780322730660617**
	CLSTN3	0.78494	0.784940138040798**
	ABCD2	0.77824	0.77823986247567**
	ENSSSCG00000000854	0.742308	0.742308345552189*
	ITPR3	0.802599	0.802599362958635**
	C15orf39	-0.80188	-0.801879965561715**
	ARG2	0.856598	0.856598392501708**
	CHGA	-0.799521	-0.79952057313184**
	ENSSSCG00000002653	-0.727532	-0.727531651429523*
	LRP3	-0.735334	-0.735333644275832*
	AWN	0.715984	0.715983512579339*
	ENSSSCG00000003079	0.787954	0.787953913549841**
	ENSSSCG00000003080	0.734456	0.734455936556622*
	NAPSA	0.807878	0.807877720710571**
	KLHL21	0.846239	0.846239262340105**
	ENSSSCG00000003451	0.839266	0.839266323106705**
	CNKSR3	0.922665	0.922664981391896***
	STX11	0.759006	0.759006178015702*
	ADGRG6	0.776816	0.776815898271199**
	SMPDL3A	0.704248	0.704248374891191*
	GJA1	0.83214	0.832139805433965**
	AMD1	0.777309	0.777309366302057**
	THBS1	0.860677	0.860676554032267**
	ALDH1A3	0.880154	0.880153994249427***
	NR4A3	0.826941	0.826941095951363**
	KLF4	0.758822	0.758822373117634*
	TMEM249	-0.762166	-0.762165641786277*
	KHDRBS3	0.738715	0.73871496135759*
	ST3GAL1	0.858806	0.858806369699055**
	LY96	0.703133	0.70313340227364*
	TRIM55	0.841711	0.841711206936593**
	F5	0.703014	0.703014078025056*
	GJA5	0.733246	0.733246436405697*
	CHI3L2	0.71878	0.718779675759755*
	ATXN7L2	-0.806625	-0.806625369695041**
	CDC14A	-0.706611	-0.706610521585561*
	ANK1	0.740649	0.740648591535948*
	ENSSSCG00000007525	0.926171	0.926170711408804***
	ZFAND2A	0.750264	0.7502643589497*
	ENSSSCG00000007695	0.716977	0.716976531680642*
	IL21R	0.870979	0.870978552347981**
	CRYM	-0.758613	-0.758612842147401*
	PPL	0.72218	0.72217972542248*
	IL1R1	0.74168	0.741680443573322*
	ENSSSCG00000008250	0.817914	0.817913747365004**
	MTHFD2	0.875133	0.875133062791887***
	ADAM17	0.756891	0.756890568300155*
	LRATD1	0.874464	0.874463703622382***
	PGM2	0.770424	0.77042403657252**
	CPE	0.772376	0.772376020243931**
	ETNPPL	-0.750294	-0.750294247380587*
	HSPH1	0.842743	0.842743440617044**
	POSTN	0.797625	0.797624730806064**
	DGKD	0.788934	0.788933651373862**
	C12orf65	-0.868603	-0.868603458835273**
	TBX3	0.709136	0.709136412476062*
	RASGEF1A	0.730359	0.730359140465511*
	ARID5B	0.746597	0.746596819913561*
	EGR2	0.940809	0.940808648097782***
	JMJD1C	0.803132	0.803131530366396**
	CDH23	0.73933	0.739329599088672*
	ZNF503	-0.929818	-0.929818024576316***
	DKK1	0.722161	0.722161179764345*
	PRKG1	0.774802	0.7748018127515**
	RBP4	0.73178	0.731779810927072*
	TGFB2	0.792362	0.792362471449762**
	ABHD5	0.764633	0.764633361272004**
	IL17RD	-0.80388	-0.8038803384009**
	ADAMTS9	0.794687	0.794686911004074**
	ACKR4	0.798811	0.798810725410945**
	ENSSSCG00000011673	0.840435	0.840434959889601**
	FAM43A	0.73607	0.73607014407135*
	PLA1A	0.913159	0.913158537274504***
	CADM2	0.750762	0.750762145293167*
	HSPA13	0.774948	0.774948392593132**
	TTC3	0.767866	0.767865593538575**
	MX2	0.709617	0.709616914146286*
	ARMCX2	0.74435	0.744350283958984*
	LONRF3	0.735188	0.735187660490868*
	PNCK	-0.917369	-0.917368956762267***
	SPON1	0.738433	0.738433021262754*
	ADM	0.821789	0.821788879266128**
	WEE1	0.82915	0.829149509367905**
	DHPS	-0.916963	-0.916962946359184***
	ELL2	0.757263	0.757262842320579*
	AFF4	0.716187	0.71618665208127*
	ARHGAP26	0.720907	0.720907172344349*
	TMCC2	0.745645	0.745644639145152*
	PDK4	0.87573	0.875730399951603***
	FGL2	0.754384	0.754383745566488*
	ASTN1	-0.70827	-0.708269926468637*
	PTGS2	0.875188	0.87518788273623***
	ADAM9	0.782677	0.782676939533134**
	DUSP4	0.764707	0.764706837322215**
	HOXD4	-0.722153	-0.722153472646999*
	MSTN	0.754271	0.754271145465142*
	OSMR	0.701951	0.701950644930211*
	KCNMB1	0.704071	0.704071127045957*
	BAIAP2	0.736668	0.736668074854284*
	SPHK1	0.782465	0.782465354215489**
	ENSSSCG00000017331	-0.703119	-0.703119087196384*
	ENSSSCG00000017446	-0.708807	-0.708806995318349*
	WFIKKN2	0.785441	0.78544059736733**
	TP53I13	-0.737387	-0.737387111900999*
	TMIGD1	0.751149	0.751148955246917*
	ARHGAP23	0.757352	0.757351537143165*
	RTL5	0.904986	0.904985974884541***
	ADORA1	-0.741958	-0.741957514725403*
	RPP21	-0.862894	-0.862893529161256**
	CKB	0.829282	0.829281979603415**
	ADA	-0.845489	-0.845488966303722**
	SLC35G2	-0.753137	-0.753137252064163*
	NEU3	-0.798654	-0.798653902658956**
	DEPP1	0.859008	0.859008419269132**
	SEL1L3	0.759875	0.759875473226259*
	FIBIN	0.822611	0.822610684651524**
	UGCG	0.709992	0.709991605221075*
	PPP1R3B	-0.854461	-0.854460729353259**
	NET1	0.976637	0.976637359582684***
	MAOB	-0.747624	-0.74762396851586*
	CENPE	0.736912	0.736912227325904*
	SRXN1	0.721737	0.72173686339845*
	CCRL2	-0.70394	-0.703939643649648*
	MT1A	0.719776	0.719775952754197*
	TNFAIP6	0.8126	0.812599822593524**
	TMTC2	0.836314	0.836314014640587**
	BDH1	0.731401	0.731400669869991*
	SERPINE1	0.711216	0.711216004211107*
	ENSSSCG00000026043	0.80102	0.801019937475871**
	MFSD12	0.812143	0.812143117567195**
	FAM13A	0.799807	0.799807198909083**
	KLHL30	0.748004	0.74800359268046*
	PDZD9	0.785805	0.785804614162335**
	ATCAY	0.770154	0.770153719166715**
	TRNP1	-0.865442	-0.865441549179395**
	ZNF454	-0.738493	-0.738493294269816*
	IL6R	0.714027	0.714027334028543*
	TIPARP	0.855262	0.85526176799128**
	TRIM63	0.868913	0.868912614673852**
	SOCS1	0.702215	0.702214758621039*
	CA14	-0.881834	-0.881833509378677***
	LHFPL2	0.728966	0.72896615510553*
	ENSSSCG00000028784	-0.731218	-0.731218435263994*
	PPP2R2B	-0.75177	-0.751769902924662*
	PPARGC1A	0.767931	0.767930888488996**
	GPRC5A	0.771821	0.771820668242433**
	MAFF	0.896277	0.896277439967331***
	DEDD2	0.718946	0.71894624616476*
	NIPAL2	0.725564	0.725564072236711*
	ENSSSCG00000031307	-0.748819	-0.7488191956585*
	HES1	-0.757903	-0.757903478876678*
	KBTBD6	0.766868	0.766867574342335**
	FOSB	0.742066	0.742065628092544*
	IRX5	-0.777264	-0.777263865630263**
	ENSSSCG00000032190	0.786397	0.786396691265871**
	LITAF	0.793568	0.793567829924051**
	TMEM35B	-0.759888	-0.759887521625972*
	CERS6	0.749831	0.749831049065152*
	BRI3BP	-0.780112	-0.780112368177738**
	SASH1	0.894937	0.894937345388872***
	FAM111A	0.706923	0.706923275324551*
	WDR64	0.837856	0.837856072598905**
	LRMDA	-0.709216	-0.709216218946426*
	SELENOW	0.84277	0.842769565061508**
	SPECC1	0.828166	0.828166219148439**
	MRGPRF	-0.877707	-0.877706632676936***
	FANCG	-0.744195	-0.744194559219666*
	KLF6	0.85352	0.853520039040183**
	ENSSSCG00000035226	0.719629	0.719629475260189*
	GADD45G	0.831604	0.831604334612001**
	F2R	0.74374	0.743739714870178*
	EDN1	0.772154	0.772153838074471**
	PLSCR1	0.779724	0.779724128488455**
	ERRFI1	0.748668	0.748667880174504*
	ARHGEF4	0.810471	0.810471071425435**
	ABCG5	-0.754612	-0.754611604319808*
	NPR3	0.794785	0.794785145175891**
	FGF2	0.741785	0.741784774942105*
	ENSSSCG00000036274	0.721928	0.7219278682604*
	USP46	0.726681	0.726680891110299*
	ENSSSCG00000036465	0.790723	0.79072254092008**
	EMP1	0.775989	0.775989082022248**
	SOCS3	0.732623	0.732623101259441*
	GADD45A	0.833436	0.833435518253611**
	MPV17	0.810236	0.81023576510969**
	RGS2	0.726956	0.72695626131984*
	TMPPE	0.729702	0.72970203130438*
	DNAJA4	0.703343	0.703342890726713*
	NIT1	0.760625	0.760624981763506*
	FYB2	0.706537	0.706536616953529*
	TFEC	0.711914	0.711914026553793*
	ENSSSCG00000038226	0.780331	0.780330940752429**
	ADAMTS17	0.768414	0.768414046642732**
	TRIB1	0.733491	0.733490859423433*
	INHBB	0.787751	0.787751309466452**
	PCDH9	0.878689	0.878688634142924***
	CLDN15	-0.703219	-0.70321856916411*
	MAP7	0.891382	0.891382446756065***
	PIGH	0.7546	0.754600152391574*
	SLCO4A1	0.781275	0.78127537964935**
	BMP2	0.806291	0.806290712080174**
	ENSSSCG00000039569	0.72364	0.723640093579289*
	TRIB3	0.860166	0.860166097544091**
	TFAP4	-0.742005	-0.742005349873793*
	KCTD11	0.793691	0.79369084827639**
	ENSSSCG00000043930	0.805601	0.805601402728477**
	ENSSSCG00000045296	-0.742624	-0.742623723668838*
	ENSSSCG00000046234	0.739543	0.739542714233408*
	H2BC21	0.820232	0.820232359088087**
	ENSSSCG00000047928	0.717198	0.71719800073929*
	HSPA6	0.720543	0.720543485487557*
	ENSSSCG00000049444	0.709408	0.709407886019873*
	ENSSSCG00000050094	-0.775669	-0.775668799459877**
	ENSSSCG00000050172	-0.712223	-0.712222675915173*
	ENSSSCG00000050759	0.757435	0.757434548700958*
	TMEM81	-0.775114	-0.775113650197471**
Meat.Color	PHF21B	-0.70497	-0.70497046367206*
	ENSSSCG00000000145	0.751676	0.751675920540761*
	ASIC1	-0.83626	-0.836260149562849**
	PTPRB	0.76999	0.769990121705719**
	KLHL42	-0.731262	-0.731262138454611*
	SLCO1A2	-0.766986	-0.766985728652268**
	CLEC2B	0.809674	0.809674167781935**
	ABCD2	0.862739	0.862738959725957**
	ENSSSCG00000000854	0.764918	0.764917659768426**
	ITPR3	0.724488	0.724488255039197*
	SLC35B2	0.71926	0.719260255961014*
	BLM	0.809364	0.809364276560612**
	C15orf39	-0.772932	-0.772932465095936**
	ARG2	0.781189	0.781188725395723**
	CHGA	-0.778026	-0.778026065542429**
	TMEM251	0.71818	0.718180120583142*
	ENSSSCG00000002653	-0.70431	-0.704309990553996*
	IRX3	-0.73219	-0.732189916612952*
	LRP3	-0.800222	-0.800221562517028**
	ENSSSCG00000003079	0.81907	0.819070181358763**
	ENSSSCG00000003080	0.751425	0.751424869768136*
	NAPSA	0.885428	0.885427725489284***
	KLHL21	0.799042	0.799041711942375**
	ENSSSCG00000003451	0.882222	0.882221578366461***
	DIRAS3	0.700733	0.70073325441517*
	ENSSSCG00000003988	0.733647	0.733646652584698*
	CNKSR3	0.855704	0.855704458602122**
	STX11	0.813968	0.813967758331236**
	ADGRG6	0.882751	0.882751162292337***
	GJA1	0.806283	0.806282612809468**
	MAN1A1	0.818357	0.818357387161493**
	AMD1	0.847809	0.847808928825858**
	ENSSSCG00000004573	0.703071	0.703070857019687*
	THBS1	0.79791	0.797910043368074**
	ALDH1A3	0.816815	0.816815022917267**
	SERPINB2	0.724443	0.724443331174397*
	ENSSSCG00000005095	0.8246	0.824599907115005**
	SLC1A1	0.746069	0.746068622157115*
	NR4A3	0.868892	0.86889154978412**
	KLF4	0.89283	0.892829830305609***
	FAM102A	0.757536	0.757535913687905*
	RNF208	-0.724134	-0.724134137842543*
	TMEM249	-0.797687	-0.797686554064819**
	KHDRBS3	0.783662	0.783662495983822**
	ST3GAL1	0.820238	0.820237712324965**
	LY96	0.790338	0.790337538559129**
	PREX2	0.753199	0.753199409538315*
	TRIM55	0.855264	0.855264345427794**
	SELP	0.726052	0.726051768701225*
	GJA5	0.839523	0.839522925954931**
	CHI3L2	0.707557	0.707557089759401*
	ATXN7L2	-0.782777	-0.782776847378116**
	PLAT	0.793453	0.793453452405914**
	ENSSSCG00000007525	0.808672	0.808672132786149**
	ZFAND2A	0.724535	0.724534660349925*
	NPTX2	0.750056	0.750055740802541*
	ENSSSCG00000007695	0.722569	0.722568825318472*
	IL21R	0.826214	0.826214092375136**
	IL1R1	0.808295	0.808295484098894**
	MTHFD2	0.902288	0.902287605634885***
	ADAM17	0.775198	0.775198343067261**
	LRATD1	0.829264	0.829264051687225**
	C1QTNF7	0.727407	0.72740733875333*
	PGM2	0.845392	0.845392186176283**
	CPE	0.839632	0.839632368060963**
	SLC39A8	0.709506	0.709506396752792*
	HSPH1	0.789186	0.789185705651884**
	POSTN	0.723333	0.723333449622734*
	DGKD	0.871691	0.871691373730599**
	C12orf65	-0.789748	-0.789747724802159**
	TBX3	0.814951	0.814950853591538**
	RASGEF1A	0.772152	0.772151881776882**
	ARID5B	0.785217	0.785217117795612**
	EGR2	0.878289	0.878289278633882***
	JMJD1C	0.787429	0.787428785992777**
	CDH23	0.817969	0.8179688853034**
	ZNF503	-0.887484	-0.887484026635868***
	PRKG1	0.79938	0.799379501371729**
	KCNIP2	-0.710994	-0.710994304396573*
	TGFB2	0.764453	0.764452961845481*
	ENSSSCG00000010893	0.743976	0.743976131132566*
	SLC22A14	-0.726754	-0.726754254024352*
	ABHD5	0.886365	0.886364985082822***
	CCR1	0.702183	0.70218250541541*
	IL17RD	-0.822877	-0.822876977479939**
	ADAMTS9	0.883744	0.883744472784013***
	TRH	0.705843	0.705843191042638*
	ACKR4	0.835192	0.835192284172502**
	ENSSSCG00000011673	0.829154	0.829154483563867**
	PLA1A	0.944388	0.944387817167868***
	CADM2	0.717477	0.717476909556871*
	HSPA13	0.841297	0.841297341447504**
	TTC3	0.75289	0.752889621799288*
	MX2	0.720952	0.72095203106751*
	USP27X	-0.802902	-0.802901786938943**
	SHROOM4	0.728633	0.728633358874396*
	LONRF3	0.711237	0.711236737208779*
	PNCK	-0.929217	-0.929216873771478***
	CD44	0.72216	0.722159668703396*
	SPON1	0.828786	0.828786304868144**
	ADM	0.705814	0.705814108745216*
	WEE1	0.761564	0.761564389925996*
	ICAM1	0.754248	0.754248029458126*
	DHPS	-0.843101	-0.843101293272898**
	COL23A1	0.736443	0.736442635565604*
	PDK4	0.826809	0.826808803827391**
	FGL2	0.845753	0.845752507258071**
	ASTN1	-0.710001	-0.710000843877364*
	PTGS2	0.91469	0.914690462059764***
	ADAM9	0.820792	0.82079238549572**
	DUSP4	0.778877	0.778877006839523**
	HOXD4	-0.812017	-0.812016818548965**
	MSTN	0.802319	0.802318603956372**
	GPR1	-0.702191	-0.702191484902709*
	CAV1	0.759499	0.759499003597424*
	ENSSSCG00000016646	0.723481	0.72348111590132*
	OSMR	0.784002	0.784002309114976**
	RAB3D	0.725656	0.725656007642164*
	KCNMB1	0.819778	0.819778373564549**
	BAIAP2	0.724451	0.724450732884989*
	SPHK1	0.719145	0.719144524503004*
	ENSSSCG00000017331	-0.741765	-0.741765400008238*
	WFIKKN2	0.770756	0.77075579586156**
	TP53I13	-0.762039	-0.762038561156415*
	CHRNE	-0.765086	-0.765085814196213**
	ARHGAP23	0.837371	0.837371120162596**
	MAP3K8	0.764001	0.764001442384619*
	RTL5	0.875994	0.875994453238384***
	IL6	0.784365	0.784365353448242**
	ADORA1	-0.770094	-0.770094115767375**
	RPP21	-0.805836	-0.805835834912328**
	ADA	-0.799133	-0.799133175162917**
	SLC35G2	-0.730541	-0.730540728235817*
	PHLDA2	0.74198	0.741980044963328*
	NEU3	-0.815867	-0.81586669131538**
	XRRA1	-0.736658	-0.736658122820952*
	ENOX1	0.774952	0.774952010398729**
	CRABP1	0.718315	0.71831472594137*
	DEPP1	0.817394	0.817393849021012**
	P2RX1	-0.706624	-0.706623902128393*
	SEL1L3	0.764246	0.764245590475013*
	FIBIN	0.766869	0.766869183251004**
	UGCG	0.716775	0.716775224279852*
	PPP1R3B	-0.836467	-0.836466886804866**
	NET1	0.947634	0.947634396653545***
	MAOB	-0.743956	-0.743956308959868*
	SRXN1	0.821565	0.821564660952043**
	ITPR1	0.797855	0.79785471543875**
	TNFAIP6	0.801688	0.801688156999329**
	TMTC2	0.786763	0.786763074465832**
	ELOVL5	0.727982	0.727981655657427*
	MET	0.736316	0.73631649925342*
	PTGER4	0.775475	0.775474548942159**
	SYT12	-0.785015	-0.785015127012221**
	RYBP	0.705668	0.705668093863089*
	GREB1	0.724565	0.724565060995187*
	ENSSSCG00000026043	0.800126	0.800125928885983**
	MFSD12	0.804948	0.804948305923999**
	FAM13A	0.711971	0.711970987913832*
	PTGIR	0.702729	0.70272917140513*
	PDZD9	0.889619	0.889619027811219***
	CDC7	-0.731835	-0.731835350981689*
	PNPLA3	0.710243	0.710242537891188*
	TRNP1	-0.858417	-0.858416974642462**
	SAMD9	0.731875	0.731875381370231*
	IL6R	0.72329	0.723289661038245*
	TIPARP	0.733617	0.733616552326392*
	TRIM63	0.858495	0.858494881069428**
	PRRG1	0.812864	0.812864477935188**
	SOCS1	0.789564	0.789563927894936**
	CA14	-0.873493	-0.873492701682627***
	ZNF385C	0.727205	0.727205229647398*
	EIF4E	0.734385	0.734385496883277*
	LHFPL2	0.74438	0.744380080531604*
	PPARGC1A	0.832698	0.832697911712322**
	RASGEF1B	0.743367	0.743366537775891*
	GPRC5A	0.831433	0.831432911046788**
	MAFF	0.9307	0.930700400893229***
	NIPAL2	0.766915	0.766915265058255**
	ENSSSCG00000031307	-0.745293	-0.745292997067655*
	HES1	-0.727809	-0.727809464681593*
	KBTBD6	0.73773	0.737730325241139*
	TSPAN10	-0.733929	-0.733928747071716*
	FOSB	0.814145	0.814144992431884**
	IRX5	-0.81219	-0.812189862766083**
	ENSSSCG00000032190	0.783824	0.783824002340139**
	LITAF	0.893063	0.893063116806802***
	PNPO	-0.781939	-0.781939338193341**
	BRI3BP	-0.893498	-0.893498432361885***
	SASH1	0.815575	0.81557475479991**
	FAM111A	0.802137	0.802137199601649**
	RASD1	0.707679	0.707678801563051*
	WDR64	0.825419	0.825418905462318**
	LRMDA	-0.760088	-0.760088336966369*
	SELENOW	0.831597	0.831597268514993**
	MRGPRF	-0.839543	-0.839542865505509**
	MYOG	-0.754141	-0.754140893415528*
	IRS2	0.757404	0.757403724851299*
	EFCAB8	-0.71185	-0.711850236964213*
	KLF6	0.878294	0.878294474434539***
	ENSSSCG00000035226	0.710341	0.710341227109328*
	GADD45G	0.804325	0.804325238683693**
	EDN1	0.865721	0.865720636826822**
	PLSCR1	0.880354	0.88035404194478***
	KCTD8	0.76557	0.765569755115006**
	ARHGEF4	0.751017	0.751017106819981*
	ABCG5	-0.875189	-0.875189427627626***
	FGF2	0.831949	0.831949084997565**
	ACKR1	0.779056	0.779056388034321**
	ENSSSCG00000036274	0.776922	0.776922441196804**
	USP46	0.713424	0.713423552998868*
	ENSSSCG00000036465	0.781748	0.78174758150386**
	CDC42SE2	0.720453	0.720452535351157*
	EMP1	0.843559	0.843558792189436**
	SOCS3	0.777387	0.777386937444568**
	GADD45A	0.872929	0.872928983257937***
	MPV17	0.737114	0.737113691951563*
	RGS2	0.788766	0.78876603032157**
	TMPPE	0.715755	0.715754763987428*
	ENSSSCG00000037479	-0.735362	-0.735361873913425*
	DNAJA4	0.773381	0.773380557046915**
	NIT1	0.817081	0.817080586923462**
	PMP22	0.716197	0.716196785859619*
	TFEC	0.787724	0.787724135313265**
	KCNE4	-0.839715	-0.839715441874559**
	ENSSSCG00000038226	0.708461	0.70846145571003*
	ENSSSCG00000038506	0.79199	0.791989512699369**
	INHBB	0.865075	0.865075436536557**
	PCDH9	0.883966	0.883965858589343***
	MAP7	0.789443	0.789442592880982**
	PIGH	0.875651	0.875650937260773***
	ENSSSCG00000039569	0.764916	0.764915708233642**
	TRIB3	0.848334	0.848334130841445**
	RGS8	0.718172	0.718171544034628*
	DCC	0.808474	0.808474338958323**
	ENSSSCG00000042849	-0.723074	-0.723073765178223*
	ENSSSCG00000043930	0.769662	0.769661788573062**
	ENSSSCG00000044051	0.709875	0.70987511496535*
	ENSSSCG00000045143	0.739308	0.73930829521834*
	H2BC21	0.753895	0.753895052814782*
	HSPA6	0.771009	0.771009369367019**
	ENSSSCG00000049444	0.753689	0.753688969623207*
	ENSSSCG00000050094	-0.70612	-0.706119619485618*
	TMEM81	-0.81257	-0.812570267612845**
Myristic.acid	SLC35B2	-0.70093	-0.700930375439744*
	LRP3	0.715988	0.715987571750133*
	SLC1A1	-0.716823	-0.716823192530279*
	KLF4	-0.748784	-0.748783635043686*
	ENSSSCG00000009648	-0.726681	-0.726681292129515*
	CDH23	-0.73465	-0.734649917214948*
	ACKR4	-0.721611	-0.721610712981946*
	CP	-0.765775	-0.765775359015376**
	PLA1A	-0.773723	-0.773723414954805**
	CADM2	-0.714774	-0.714774279103523*
	SPON1	-0.762524	-0.762524315251025*
	RAB3D	-0.70487	-0.704870111873744*
	KCNMB1	-0.782245	-0.782244963999985**
	CHRNE	0.735425	0.735424563780456*
	P2RX1	0.709775	0.709775379979562*
	GRM7	0.75179	0.751789666472545*
	ZNF385C	-0.761208	-0.761208305848458*
	PNPO	0.716803	0.7168033033633*
	BRI3BP	0.770252	0.77025248666252**
	LRMDA	0.778521	0.778520761586633**
	ABCG5	0.761061	0.761060897688612*
	POLQ	0.771557	0.771557024235416**
	ENSSSCG00000037479	0.855227	0.855226584214757**
	KCNE4	0.883897	0.88389749873721***
	GPR158	-0.700062	-0.700061891035682*
	ENSSSCG00000039569	-0.78928	-0.789279525912657**
	DCC	-0.830122	-0.830122080397438**
	ENSSSCG00000045703	0.819726	0.819726331525526**
	ENSSSCG00000046700	0.701427	0.701427129366397*
Oleic.acid	LRP3	0.80782	0.807820340457806**
	MAN1A1	-0.741103	-0.741102622861048*
	KLF4	-0.749599	-0.749598920186554*
	PLAT	-0.715704	-0.715703578613693*
	CDH23	-0.833049	-0.833048569007685**
	SLC22A14	0.779871	0.779870662079143**
	ADAMTS9	-0.713964	-0.713964125886628*
	ACKR4	-0.732843	-0.732842768267162*
	PLA1A	-0.790281	-0.790281241081478**
	USP27X	0.740982	0.74098193497567*
	DLG3	0.74652	0.746520152779455*
	SPON1	-0.799734	-0.799734139202735**
	RAB3D	-0.766815	-0.76681513463119**
	KCNMB1	-0.770022	-0.770022375331472**
	TP53I13	0.714754	0.714754300589629*
	CHRNE	0.823285	0.82328469845004**
	ENOX1	-0.745275	-0.745274931810586*
	P2RX1	0.828402	0.828401908598551**
	GRM7	0.811177	0.811177366733218**
	ZNF385C	-0.828565	-0.828564987742438**
	PNPO	0.837939	0.837938757533826**
	BRI3BP	0.826763	0.826762973172952**
	LRMDA	0.744594	0.744593987584056*
	MYOG	0.718065	0.718064623692632*
	EDN1	-0.70491	-0.704910306208271*
	PLSCR1	-0.729908	-0.729907571097917*
	ABCG5	0.820573	0.820572860216564**
	POLQ	0.819361	0.819361437307556**
	ENSSSCG00000037479	0.919335	0.919334923952637***
	TFEC	-0.753907	-0.753907157381091*
	KCNE4	0.823514	0.823513645246928**
	DCC	-0.77541	-0.775409766851815**
	ENSSSCG00000045703	0.749862	0.749861712581542*
Palmitic.acid	KCNJ8	0.707468	0.707467644945437*
	SLC9A5	0.751685	0.751684895008717*
	LRP3	0.824092	0.824092020904253**
	NAPSA	-0.708877	-0.708877421818047*
	ENSSSCG00000003451	-0.715051	-0.715051037674532*
	MAN1A1	-0.769183	-0.769182854632667**
	AMD1	-0.723348	-0.723348377841378*
	SLC1A1	-0.719634	-0.719634235930043*
	KLF4	-0.809014	-0.8090138045128**
	SELP	-0.713635	-0.713635142250275*
	PLAT	-0.737886	-0.737885999252395*
	LRATD1	-0.71343	-0.713429567177127*
	KIT	0.711804	0.711804165299083*
	CDH23	-0.769784	-0.769784259567724**
	SLC22A14	0.812605	0.812604736167215**
	ABHD5	-0.716584	-0.716583904049609*
	IL17RD	0.707588	0.707587574180554*
	ADAMTS9	-0.739219	-0.73921940466385*
	ACKR4	-0.723993	-0.723992549994227*
	CP	-0.745148	-0.745147678541939*
	PLA1A	-0.824216	-0.824215770340601**
	CADM2	-0.712151	-0.712151362329005*
	HSPA13	-0.748814	-0.748813709508012*
	USP27X	0.761009	0.761009393979366*
	DLG3	0.772367	0.772367211862686**
[truncated: 525 more rows]
