# Supplementary material for: Transcriptome and Metabolome Insights into Key Genes Regulating Fat Deposition and Meat Quality in Pig Breeds
Source: Animals (Basel). 2024 Dec 10;14(24):3560. doi: 10.3390/ani14243560 (PMC11672692; doi:10.3390/ani14243560)
Supplement: Supplementary file 1 [file animals-14-03560-s001.zip › Table S11.xlsx]

## Sheet: Sheet1
Meat quality trait	log2FoldChange	Genes name	Correlation	p value	id	baseMean	baseMean_B	baseMean_W	foldChange(W/B)	log2FoldChange	pval	padj	Chromosome	Start Site	End Site	Direction	Length	Name	GO	KEGG	EC	eggNOG Class	eggNOG	Description	Entrez_geneID	UniProtAC	BP	CC	MF	Pathway
Arachidic.acid	1.39943	CHRNE	0.940086	0.94***	ENSSSCG00000017909	84.5208	46.4659	122.576	2.63797	1.39943	0.00204136	0.111006	12	52011250	52016301	+	2149	CHRNE	GO:0004888;GO:0005216;GO:0005230;GO:0005886;GO:0005887;GO:0006811;GO:0006811;GO:0007165;GO:0007268;GO:0016020;GO:0016021;GO:0016021;GO:0022848;GO:0022848;GO:0030054;GO:0030594;GO:0031594;GO:0034220;GO:0034220;GO:0042391;GO:0042391;GO:0043005;GO:0045202;GO:0045202;GO:0045211;GO:0045211;GO:0045211;GO:0050877;GO:0060078;GO:0060079;GO:0099060;	-	-	T;U	KOG3645;38UKP;3BC0F;3D0NW;3J25T;4810K;48W3D;4J3W0	cholinergic receptor nicotinic epsilon subunit [Source:HGNC Symbol;Acc:HGNC:1966]	-	-	GO:0006811//ion transport;GO:0006811//ion transport;GO:0007165//signal transduction;GO:0007268//chemical synaptic transmission;GO:0034220//ion transmembrane transport;GO:0034220//ion transmembrane transport;GO:0042391//regulation of membrane potential;GO:0042391//regulation of membrane potential;GO:0050877//nervous system process;GO:0060078//regulation of postsynaptic membrane potential;GO:006007…	GO:0005886//plasma membrane;GO:0005887//integral component of plasma membrane;GO:0016020//membrane;GO:0016021//integral component of membrane;GO:0016021//integral component of membrane;GO:0030054//cell junction;GO:0031594//neuromuscular junction;GO:0043005//neuron projection;GO:0045202//synapse;GO:0045202//synapse;GO:0045211//postsynaptic membrane;GO:0045211//postsynaptic membrane;GO:0045211//pos…	GO:0004888//transmembrane signaling receptor activity;GO:0005216//ion channel activity;GO:0005230//extracellular ligand-gated ion channel activity;GO:0022848//acetylcholine-gated cation-selective channel activity;GO:0022848//acetylcholine-gated cation-selective channel activity;GO:0030594//neurotransmitter receptor activity;	-
b.value	1.01448	TMEM35B	-0.947857	-0.95***	ENSSSCG00000032660	18.3524	12.1532	24.5515	2.02017	1.01448	0.0206766	0.353352	6	91234812	91237971	-	872	TMEM35B	GO:0016020;GO:0016021;	-	-	-	-	transmembrane protein 35B [Source:VGNC Symbol;Acc:VGNC:94173]	-	-	-	GO:0016020//membrane;GO:0016021//integral component of membrane;	-	-
Back.Fat.mm.	-1.92295	ENSSSCG00000003079	0.92935	0.93***	ENSSSCG00000003079	1092.16	1728.49	455.827	0.263714	-1.92295	3.50454e-08	5.26669e-05	6	51146434	51180731	+	7251	-	GO:0005912;GO:0007156;GO:0007157;GO:0016020;GO:0016021;GO:0016020;GO:0016021;GO:0016020;GO:0016021;	K06539	-	T;S	2QWSY;39U9M;3BKY6;3CSTW;3JCCE;48874;49533;4IZ1D	PVR cell adhesion molecule [Source:VGNC Symbol;Acc:VGNC:98546]	100525346	A0A5K1UL34;A0A4X1VX78	GO:0007156//homophilic cell adhesion via plasma membrane adhesion molecules;GO:0007157//heterophilic cell-cell adhesion via plasma membrane cell adhesion molecules;	GO:0005912//adherens junction;GO:0016020//membrane;GO:0016021//integral component of membrane;GO:0016020//membrane;GO:0016021//integral component of membrane;GO:0016020//membrane;GO:0016021//integral component of membrane;	-	ko04514(Cell adhesion molecules)
	-1.86324	KLHL21	0.908731	0.91***	ENSSSCG00000003379	1835.28	2879.2	791.372	0.274859	-1.86324	2.24718e-07	0.000243443	6	67420618	67434814	-	5217	KLHL21	GO:0004842;GO:0005827;GO:0016567;GO:0031463;GO:0032465;GO:0035853;GO:0097602;	K10458	-	T;K;L	KOG4441;39BQX;3BC88;3CUZT;3JFCG;48ADZ;490YV;4J0T0	kelch like family member 21 [Source:VGNC Symbol;Acc:VGNC:89520]	106504088	A0A480RGQ1	GO:0016567//protein ubiquitination;GO:0032465//regulation of cytokinesis;GO:0035853//chromosome passenger complex localization to spindle midzone;	GO:0005827//polar microtubule;GO:0031463//Cul3-RING ubiquitin ligase complex;	GO:0004842//ubiquitin-protein transferase activity;GO:0097602//cullin family protein binding;	-
	-1.77282	CNKSR3	0.945698	0.95***	ENSSSCG00000004071	107.484	166.303	48.6661	0.292636	-1.77282	3.55905e-10	1.72901e-06	1	12297673	12395738	+	2220	CNKSR3	GO:0005737;GO:0009966;GO:0010765;GO:0016020;GO:0033137;GO:0070373;GO:2000651;GO:0005737;GO:0009966;GO:0016020;	-	-	S;F	KOG1738;38FTV;3BBX2;3CXKB;3J565;47ZXK;490PG;4J3UR	CNKSR family member 3 [Source:VGNC Symbol;Acc:VGNC:86823]	-	-	GO:0009966//regulation of signal transduction;GO:0010765//positive regulation of sodium ion transport;GO:0033137//negative regulation of peptidyl-serine phosphorylation;GO:0070373//negative regulation of ERK1 and ERK2 cascade;GO:2000651//positive regulation of sodium ion transmembrane transporter activity;GO:0009966//regulation of signal transduction;	GO:0005737//cytoplasm;GO:0016020//membrane;GO:0005737//cytoplasm;GO:0016020//membrane;	-	-
	-1.88722	NR4A3	0.934665	0.93***	ENSSSCG00000005385	6967.18	10969.1	2965.24	0.270327	-1.88722	1.37392e-08	2.52358e-05	1	241569905	241611734	+	5805	NR4A3	GO:0000122;GO:0000977;GO:0000978;GO:0000978;GO:0001223;GO:0001228;GO:0001228;GO:0001707;GO:0003677;GO:0003677;GO:0003700;GO:0004879;GO:0005634;GO:0005634;GO:0005634;GO:0005667;GO:0005667;GO:0006355;GO:0007369;GO:0007411;GO:0008270;GO:0009444;GO:0010828;GO:0019901;GO:0021766;GO:0030522;GO:0030534;GO:0032765;GO:0035035;GO:0035259;GO:0035497;GO:0035726;GO:0038097;GO:0042472;GO:0042542;GO:0042629;GO:…	K08559	-	T;K	KOG4217;38XVZ;3BIP9;3CW7M;3JEMV;4884A;48VCQ;4J1YC	nuclear receptor subfamily 4 group A member 3 [Source:VGNC Symbol;Acc:VGNC:90885]	397479	O97726	GO:0000122//negative regulation of transcription by RNA polymerase II;GO:0001707//mesoderm formation;GO:0006355//regulation of transcription, DNA-templated;GO:0007369//gastrulation;GO:0007411//axon guidance;GO:0009444//pyruvate oxidation;GO:0010828//positive regulation of glucose transmembrane transport;GO:0021766//hippocampus development;GO:0030522//intracellular receptor signaling pathway;GO:00…	GO:0005634//nucleus;GO:0005634//nucleus;GO:0005634//nucleus;GO:0005667//transcription regulator complex;GO:0005667//transcription regulator complex;GO:0042629//mast cell granule;GO:0005634//nucleus;GO:0005634//nucleus;GO:0005634//nucleus;GO:0005634//nucleus;	GO:0000977//RNA polymerase II transcription regulatory region sequence-specific DNA binding;GO:0000978//RNA polymerase II cis-regulatory region sequence-specific DNA binding;GO:0000978//RNA polymerase II cis-regulatory region sequence-specific DNA binding;GO:0001223//transcription coactivator binding;GO:0001228//DNA-binding transcription activator activity, RNA polymerase II-specific;GO:0001228//…	ko05202(Transcriptional misregulation in cancer)
	-1.45046	TRIM55	0.910827	0.91***	ENSSSCG00000006216	506.611	741.796	271.426	0.365904	-1.45046	3.03443e-07	0.000264011	4	68487109	68530889	-	2908	TRIM55	GO:0002523;GO:0005737;GO:0008270;GO:0016567;GO:0042802;GO:0046872;GO:0050904;GO:0061630;GO:0008270;GO:0046872;GO:0008270;GO:0046872;GO:0008270;GO:0046872;	K10654	-	O	KOG2177;38DV0;3BBKN;3CXE8;3J75E;480M3;48UU5;4IZFV	tripartite motif containing 55 [Source:VGNC Symbol;Acc:VGNC:94420]	100152010	F1B1R0	GO:0002523//leukocyte migration involved in inflammatory response;GO:0016567//protein ubiquitination;GO:0050904//diapedesis;	GO:0005737//cytoplasm;	GO:0008270//zinc ion binding;GO:0042802//identical protein binding;GO:0046872//metal ion binding;GO:0061630//ubiquitin protein ligase activity;GO:0008270//zinc ion binding;GO:0046872//metal ion binding;GO:0008270//zinc ion binding;GO:0046872//metal ion binding;GO:0008270//zinc ion binding;GO:0046872//metal ion binding;	-
	0.542273	MTHFD2	0.921159	0.92***	ENSSSCG00000008961	33.0455	26.9071	39.1838	1.45626	0.542273	0.142673	0.72237	8	70179658	70300150	+	7743	MTHFD2L	GO:0003824;GO:0004477;GO:0004477;GO:0004487;GO:0004488;GO:0004488;GO:0005739;GO:0006730;GO:0006730;GO:0016491;GO:0016787;GO:0035999;GO:0055114;GO:0055114;GO:0003824;GO:0004477;GO:0004488;GO:0006730;GO:0016491;GO:0016787;GO:0055114;GO:0055114;GO:0004488;GO:0016020;GO:0016021;GO:0055114;GO:0005154;GO:0005615;GO:0007173;GO:0008083;GO:0008284;GO:0016020;GO:0016021;GO:0045741;GO:0045840;	K13403	-	H	KOG0089;38DGG;3B98B;3CT16;3JAGS;484HD;491E3;4J8Q6	methylenetetrahydrofolate dehydrogenase (NADP+ dependent) 2 like [Source:NCBI gene (formerly Entrezgene);Acc:100525706]	100525706	-	GO:0006730//one-carbon metabolic process;GO:0006730//one-carbon metabolic process;GO:0035999//tetrahydrofolate interconversion;GO:0055114//obsolete oxidation-reduction process;GO:0055114//obsolete oxidation-reduction process;GO:0006730//one-carbon metabolic process;GO:0055114//obsolete oxidation-reduction process;GO:0055114//obsolete oxidation-reduction process;GO:0055114//obsolete oxidation-redu…	GO:0005739//mitochondrion;GO:0016020//membrane;GO:0016021//integral component of membrane;GO:0005615//extracellular space;GO:0016020//membrane;GO:0016021//integral component of membrane;	GO:0003824//catalytic activity;GO:0004477//methenyltetrahydrofolate cyclohydrolase activity;GO:0004477//methenyltetrahydrofolate cyclohydrolase activity;GO:0004487//methylenetetrahydrofolate dehydrogenase (NAD+) activity;GO:0004488//methylenetetrahydrofolate dehydrogenase (NADP+) activity;GO:0004488//methylenetetrahydrofolate dehydrogenase (NADP+) activity;GO:0016491//oxidoreductase activity;GO:0…	ko00670(One carbon pool by folate)
	-1.19815	JMJD1C	0.909691	0.91***	ENSSSCG00000010226	968.378	1348.87	587.885	0.435835	-1.19815	1.52201e-06	0.000882949	14	66640849	66967077	-	9103	JMJD1C	GO:0000785;GO:0000976;GO:0005634;GO:0006355;GO:0031490;GO:0032454;GO:0033169;	K11449	EC:1.14.11.-	S;K	KOG1356;38F24;3B9XW;3CWZF;3J43J;4867H;48WNV;4J6Q0	jumonji domain containing 1C [Source:VGNC Symbol;Acc:VGNC:89285]	100157328	-	GO:0006355//regulation of transcription, DNA-templated;GO:0033169//histone H3-K9 demethylation;	GO:0000785//chromatin;GO:0005634//nucleus;	GO:0000976//transcription cis-regulatory region binding;GO:0031490//chromatin DNA binding;GO:0032454//histone H3-methyl-lysine-9 demethylase activity;	ko05202(Transcriptional misregulation in cancer)
	-1.45888	ADAMTS9	0.913631	0.91***	ENSSSCG00000011496	297.429	436.184	158.673	0.363775	-1.45888	1.07804e-09	2.97017e-06	13	46034816	46207006	-	11856	ADAMTS9	GO:0004222;GO:0004222;GO:0005576;GO:0006508;GO:0006508;GO:0008233;GO:0008237;GO:0008237;GO:0008270;GO:0016787;GO:0030198;GO:0031012;GO:0046872;GO:0003179;GO:0003229;GO:0004175;GO:0004222;GO:0005576;GO:0005615;GO:0005783;GO:0006508;GO:0006508;GO:0006508;GO:0006508;GO:0008233;GO:0008237;GO:0008237;GO:0008237;GO:0008270;GO:0009617;GO:0009986;GO:0010596;GO:0016787;GO:0030198;GO:0031012;GO:0035909;GO:…	K08624	EC:3.4.24.-	O	KOG3538;38EJ8;3BBR3;3CS90;3J1YY;47Z6V;492Q8;4IWGX	ADAM metallopeptidase with thrombospondin type 1 motif 9 [Source:VGNC Symbol;Acc:VGNC:85089]	100520218	A0A4X1VEL0	GO:0006508//proteolysis;GO:0006508//proteolysis;GO:0030198//extracellular matrix organization;GO:0003179//heart valve morphogenesis;GO:0003229//ventricular cardiac muscle tissue development;GO:0006508//proteolysis;GO:0006508//proteolysis;GO:0006508//proteolysis;GO:0006508//proteolysis;GO:0009617//response to bacterium;GO:0010596//negative regulation of endothelial cell migration;GO:0030198//extra…	GO:0005576//extracellular region;GO:0031012//extracellular matrix;GO:0005576//extracellular region;GO:0005615//extracellular space;GO:0005783//endoplasmic reticulum;GO:0009986//cell surface;GO:0031012//extracellular matrix;GO:0043231//intracellular membrane-bounded organelle;GO:0062023//collagen-containing extracellular matrix;	GO:0004222//metalloendopeptidase activity;GO:0004222//metalloendopeptidase activity;GO:0008233//peptidase activity;GO:0008237//metallopeptidase activity;GO:0008237//metallopeptidase activity;GO:0008270//zinc ion binding;GO:0016787//hydrolase activity;GO:0046872//metal ion binding;GO:0004175//endopeptidase activity;GO:0004222//metalloendopeptidase activity;GO:0008233//peptidase activity;GO:0008237…	-
	2.55959	PNCK	-0.931753	-0.93***	ENSSSCG00000012773	151.012	43.8008	258.223	5.89539	2.55959	1.10121e-18	1.82041e-14	X	124425867	124429433	-	1674	PNCK	GO:0000166;GO:0004672;GO:0004674;GO:0004683;GO:0005524;GO:0005524;GO:0006468;GO:0000166;GO:0004672;GO:0004674;GO:0004674;GO:0004683;GO:0004683;GO:0005516;GO:0005524;GO:0005524;GO:0006468;GO:0018105;GO:0000166;GO:0004672;GO:0004674;GO:0004683;GO:0005524;GO:0005524;GO:0006468;	K08795	EC:2.7.11.17	T	KOG0032;38DCI;3BJDB;3D3U1;3J6PY;487QH;491YD;4J2V5	pregnancy up-regulated nonubiquitous CaM kinase [Source:VGNC Symbol;Acc:VGNC:91593]	100337678	D3K5L6	GO:0006468//protein phosphorylation;GO:0006468//protein phosphorylation;GO:0018105//peptidyl-serine phosphorylation;GO:0006468//protein phosphorylation;	-	GO:0000166//nucleotide binding;GO:0004672//protein kinase activity;GO:0004674//protein serine/threonine kinase activity;GO:0004683//calmodulin-dependent protein kinase activity;GO:0005524//ATP binding;GO:0005524//ATP binding;GO:0000166//nucleotide binding;GO:0004672//protein kinase activity;GO:0004674//protein serine/threonine kinase activity;GO:0004674//protein serine/threonine kinase activity;G…	-
	-1.10166	WEE1	0.921888	0.92***	ENSSSCG00000013411	191.818	261.692	121.944	0.465981	-1.10166	1.51046e-05	0.00480181	2	49880434	49894478	-	3351	WEE1	GO:0000166;GO:0000226;GO:0000278;GO:0000287;GO:0004672;GO:0004672;GO:0004672;GO:0004713;GO:0004713;GO:0004715;GO:0004715;GO:0005524;GO:0005524;GO:0005634;GO:0005634;GO:0005634;GO:0005730;GO:0005737;GO:0006468;GO:0006468;GO:0007093;GO:0016301;GO:0016310;GO:0016740;GO:0018108;GO:0030010;GO:0046872;GO:0048812;	K06632	EC:2.7.11.1	D;T	KOG0601;38P8Y;3BHCV;3CW92;3J204;484XE;48ZAX;4J1GP	WEE1 G2 checkpoint kinase [Source:NCBI gene (formerly Entrezgene);Acc:100521487]	100521487	F1S6U8;A0A4X1TU94	GO:0000226//microtubule cytoskeleton organization;GO:0000278//mitotic cell cycle;GO:0006468//protein phosphorylation;GO:0006468//protein phosphorylation;GO:0007093//mitotic cell cycle checkpoint signaling;GO:0016310//phosphorylation;GO:0018108//peptidyl-tyrosine phosphorylation;GO:0030010//establishment of cell polarity;GO:0048812//neuron projection morphogenesis;	GO:0005634//nucleus;GO:0005634//nucleus;GO:0005634//nucleus;GO:0005730//nucleolus;GO:0005737//cytoplasm;	GO:0000166//nucleotide binding;GO:0000287//magnesium ion binding;GO:0004672//protein kinase activity;GO:0004672//protein kinase activity;GO:0004672//protein kinase activity;GO:0004713//protein tyrosine kinase activity;GO:0004713//protein tyrosine kinase activity;GO:0004715//non-membrane spanning protein tyrosine kinase activity;GO:0004715//non-membrane spanning protein tyrosine kinase activity;GO…	ko05170(Human immunodeficiency virus 1 infection);ko04110(Cell cycle)
	1.30892	DHPS	-0.919407	-0.92***	ENSSSCG00000013723	15.6708	9.01256	22.3291	2.47755	1.30892	0.00843532	0.237161	2	66303370	66307770	+	1425	DHPS	GO:0008216;GO:0008612;GO:0008612;GO:0008612;GO:0034038;GO:0042102;GO:0042593;GO:0042802;GO:0005737;GO:0008612;GO:0008612;GO:0034038;	K00809	EC:2.5.1.46	O	KOG2924;38CMK;3B9RP;3CZJ5;3JG3Q;488MM;4967Y;4IYY3	deoxyhypusine synthase [Source:VGNC Symbol;Acc:VGNC:99631]	100519413	F1SEX8;A0A4X1UEF2	GO:0008216//spermidine metabolic process;GO:0008612//peptidyl-lysine modification to peptidyl-hypusine;GO:0008612//peptidyl-lysine modification to peptidyl-hypusine;GO:0008612//peptidyl-lysine modification to peptidyl-hypusine;GO:0042102//positive regulation of T cell proliferation;GO:0042593//glucose homeostasis;GO:0008612//peptidyl-lysine modification to peptidyl-hypusine;GO:0008612//peptidyl-l…	GO:0005737//cytoplasm;	GO:0034038//deoxyhypusine synthase activity;GO:0042802//identical protein binding;GO:0034038//deoxyhypusine synthase activity;	-
	-2.03577	PTGS2	0.904311	0.9***	ENSSSCG00000015579	64.0672	103.012	25.1224	0.243878	-2.03577	1.6957e-08	2.80316e-05	9	127850013	127858884	-	3831	PTGS2	GO:0001516;GO:0001516;GO:0001516;GO:0001516;GO:0004601;GO:0004601;GO:0004666;GO:0004666;GO:0004666;GO:0004666;GO:0005637;GO:0005637;GO:0005637;GO:0005640;GO:0005640;GO:0005640;GO:0005737;GO:0005737;GO:0005783;GO:0005783;GO:0005789;GO:0006629;GO:0006631;GO:0006633;GO:0006693;GO:0006954;GO:0006979;GO:0007566;GO:0008217;GO:0008217;GO:0016020;GO:0016491;GO:0019371;GO:0019371;GO:0019371;GO:0019899;GO:…	-	-	-	-	prostaglandin-endoperoxide synthase 2 [Source:VGNC Symbol;Acc:VGNC:91959]	-	-	GO:0001516//prostaglandin biosynthetic process;GO:0001516//prostaglandin biosynthetic process;GO:0001516//prostaglandin biosynthetic process;GO:0001516//prostaglandin biosynthetic process;GO:0006629//lipid metabolic process;GO:0006631//fatty acid metabolic process;GO:0006633//fatty acid biosynthetic process;GO:0006693//prostaglandin metabolic process;GO:0006954//inflammatory response;GO:0006979//…	GO:0005637//nuclear inner membrane;GO:0005637//nuclear inner membrane;GO:0005637//nuclear inner membrane;GO:0005640//nuclear outer membrane;GO:0005640//nuclear outer membrane;GO:0005640//nuclear outer membrane;GO:0005737//cytoplasm;GO:0005737//cytoplasm;GO:0005783//endoplasmic reticulum;GO:0005783//endoplasmic reticulum;GO:0005789//endoplasmic reticulum membrane;GO:0016020//membrane;GO:0031090//o…	GO:0004601//peroxidase activity;GO:0004601//peroxidase activity;GO:0004666//prostaglandin-endoperoxide synthase activity;GO:0004666//prostaglandin-endoperoxide synthase activity;GO:0004666//prostaglandin-endoperoxide synthase activity;GO:0004666//prostaglandin-endoperoxide synthase activity;GO:0016491//oxidoreductase activity;GO:0019899//enzyme binding;GO:0020037//heme binding;GO:0020037//heme bi…	-
	-1.28118	ADAM9	0.907688	0.91***	ENSSSCG00000015808	343.224	486.339	200.109	0.411459	-1.28118	2.48529e-07	0.000243443	15	47523211	47601710	-	5561	ADAM9	GO:0000186;GO:0004222;GO:0004222;GO:0005178;GO:0005518;GO:0006508;GO:0006509;GO:0007155;GO:0007160;GO:0007179;GO:0007229;GO:0008237;GO:0008237;GO:0010042;GO:0016020;GO:0016021;GO:0017124;GO:0030216;GO:0033627;GO:0033630;GO:0033631;GO:0034241;GO:0034612;GO:0042117;GO:0042542;GO:0043236;GO:0050714;GO:0051549;GO:0051592;GO:0071222;GO:0004222;GO:0006508;GO:0008237;GO:0016020;GO:0016021;GO:0004222;GO:…	K06834	EC:3.4.24.-	L;O	KOG3607;38B6W;3B9I0;3CU5P;3JBVX;480E4;48Z63;4J1BD	ADAM metallopeptidase domain 9 [Source:VGNC Symbol;Acc:VGNC:95969]	397344	F1RZL4;A0A4X1VWW2	GO:0000186//obsolete activation of MAPKK activity;GO:0006508//proteolysis;GO:0006509//membrane protein ectodomain proteolysis;GO:0007155//cell adhesion;GO:0007160//cell-matrix adhesion;GO:0007179//transforming growth factor beta receptor signaling pathway;GO:0007229//integrin-mediated signaling pathway;GO:0010042//response to manganese ion;GO:0030216//keratinocyte differentiation;GO:0033627//cell…	GO:0016020//membrane;GO:0016021//integral component of membrane;GO:0016020//membrane;GO:0016021//integral component of membrane;GO:0016021//integral component of membrane;	GO:0004222//metalloendopeptidase activity;GO:0004222//metalloendopeptidase activity;GO:0005178//integrin binding;GO:0005518//collagen binding;GO:0008237//metallopeptidase activity;GO:0008237//metallopeptidase activity;GO:0017124//SH3 domain binding;GO:0043236//laminin binding;GO:0004222//metalloendopeptidase activity;GO:0008237//metallopeptidase activity;GO:0004222//metalloendopeptidase activity;…	-
	-1.12446	ARHGAP23	0.921737	0.92***	ENSSSCG00000018058	40.3714	55.3536	25.3892	0.458673	-1.12446	0.00141957	0.0921915	12	23590578	23668225	-	3789	ARHGAP23	GO:0005096;GO:0007165;GO:0043547;	K20315	-	-	-	Rho GTPase activating protein 23 [Source:VGNC Symbol;Acc:VGNC:85462]	100514368	-	GO:0007165//signal transduction;GO:0043547//positive regulation of GTPase activity;	-	GO:0005096//GTPase activator activity;	-
	-1.36442	NET1	0.959834	0.96***	ENSSSCG00000023105	750.803	1081.54	420.062	0.388391	-1.36442	2.13238e-09	4.4063e-06	10	65426516	65459754	-	3454	NET1	GO:0005085;GO:0005089;GO:0035025;GO:0043065;GO:0043547;GO:0051451;GO:0070301;GO:0071479;GO:0005085;GO:0005085;	K20683	-	T	KOG4305;38CXM;3BEYI;3CTA1;3J3IW;483Z7;48YU3;4J851	neuroepithelial cell transforming 1 [Source:VGNC Symbol;Acc:VGNC:95622]	100516825	A0A480L6U2	GO:0035025//positive regulation of Rho protein signal transduction;GO:0043065//positive regulation of apoptotic process;GO:0043547//positive regulation of GTPase activity;GO:0051451//myoblast migration;GO:0070301//cellular response to hydrogen peroxide;GO:0071479//cellular response to ionizing radiation;	-	GO:0005085//guanyl-nucleotide exchange factor activity;GO:0005089//guanyl-nucleotide exchange factor activity;GO:0005085//guanyl-nucleotide exchange factor activity;GO:0005085//guanyl-nucleotide exchange factor activity;	-
	-2.40111	PDZD9	0.909369	0.91***	ENSSSCG00000026686	757.649	1274.09	241.209	0.189319	-2.40111	1.47245e-10	1.21706e-06	3	24176242	24204502	+	6371	PDZD9	-	-	-	S	2RYRV;39T82;3BH7T;3D4IG;3J7BR;480UE;496P3;4J8FG	PDZ domain containing 9 [Source:VGNC Symbol;Acc:VGNC:91297]	-	-	-	-	-	-
	1.06139	TRNP1	-0.903782	-0.9***	ENSSSCG00000027325	72.2796	46.8294	97.7299	2.08694	1.06139	0.000475672	0.05243	6	84293619	84300010	+	1765	TRNP1	GO:0003677;GO:0003677;GO:0005634;GO:0005634;GO:0005634;GO:0005719;GO:0021696;GO:0042127;GO:0042127;GO:0051726;GO:0061351;	-	-	K;S	2S7AN;3A64V;3BT6K;3D4FH;3J23D;48CFI;497ZC;4JB6A	TMF1 regulated nuclear protein 1 [Source:VGNC Symbol;Acc:VGNC:94456]	100511386	I3LDS2;A0A4X1UNW4	GO:0021696//cerebellar cortex morphogenesis;GO:0042127//regulation of cell population proliferation;GO:0042127//regulation of cell population proliferation;GO:0051726//regulation of cell cycle;GO:0061351//neural precursor cell proliferation;	GO:0005634//nucleus;GO:0005634//nucleus;GO:0005634//nucleus;GO:0005719//euchromatin;	GO:0003677//DNA binding;GO:0003677//DNA binding;	-
	-1.57345	GPRC5A	0.916396	0.92***	ENSSSCG00000029592	45.8342	68.6139	23.0545	0.336004	-1.57345	3.35914e-06	0.00158657	5	59565408	59586600	-	3317	GPRC5A	GO:0004930;GO:0004930;GO:0005886;GO:0007165;GO:0007186;GO:0007186;GO:0016020;GO:0016021;GO:0016021;GO:0004930;GO:0004930;GO:0005886;GO:0007165;GO:0007186;GO:0007186;GO:0016020;GO:0016021;GO:0016021;GO:0004930;GO:0004930;GO:0005730;GO:0005886;GO:0005886;GO:0005886;GO:0007165;GO:0007186;GO:0007186;GO:0016020;GO:0016021;GO:0016021;GO:0030295;GO:0031982;GO:0032147;GO:0043231;GO:0043231;GO:0043235;GO:…	K08468	-	S	2RRIY;39TI9;3BIJC;3CZF7;3J3QI;480KS;48XWX;4IXDI	G protein-coupled receptor class C group 5 member A [Source:VGNC Symbol;Acc:VGNC:88642]	100624186	-	GO:0007165//signal transduction;GO:0007186//G protein-coupled receptor signaling pathway;GO:0007186//G protein-coupled receptor signaling pathway;GO:0007165//signal transduction;GO:0007186//G protein-coupled receptor signaling pathway;GO:0007186//G protein-coupled receptor signaling pathway;GO:0007165//signal transduction;GO:0007186//G protein-coupled receptor signaling pathway;GO:0007186//G prot…	GO:0005886//plasma membrane;GO:0016020//membrane;GO:0016021//integral component of membrane;GO:0016021//integral component of membrane;GO:0005886//plasma membrane;GO:0016020//membrane;GO:0016021//integral component of membrane;GO:0016021//integral component of membrane;GO:0005730//nucleolus;GO:0005886//plasma membrane;GO:0005886//plasma membrane;GO:0005886//plasma membrane;GO:0016020//membrane;GO…	GO:0004930//G protein-coupled receptor activity;GO:0004930//G protein-coupled receptor activity;GO:0004930//G protein-coupled receptor activity;GO:0004930//G protein-coupled receptor activity;GO:0004930//G protein-coupled receptor activity;GO:0004930//G protein-coupled receptor activity;GO:0030295//protein kinase activator activity;	-
	-1.10822	MAFF	0.929229	0.93***	ENSSSCG00000030165	1560.11	2131.49	988.725	0.463866	-1.10822	3.96197e-07	0.000327476	5	9683658	9696025	-	2137	MAFF	GO:0000978;GO:0001228;GO:0001701;GO:0003677;GO:0003677;GO:0003700;GO:0003700;GO:0005634;GO:0005634;GO:0005654;GO:0005739;GO:0006355;GO:0035914;GO:0042025;GO:0043565;GO:0043565;GO:0045604;GO:0045604;GO:0045944;GO:1990837;	K09037	-	K	KOG4196;3A0CK;3BPS0;3D6C0;3J3VN;48E27;4954Z;4IYKX	MAF bZIP transcription factor F [Source:VGNC Symbol;Acc:VGNC:89947]	100156484	A0A4X1VLW8;F1SKP5	GO:0001701//in utero embryonic development;GO:0006355//regulation of transcription, DNA-templated;GO:0035914//skeletal muscle cell differentiation;GO:0045604//regulation of epidermal cell differentiation;GO:0045604//regulation of epidermal cell differentiation;GO:0045944//positive regulation of transcription by RNA polymerase II;	GO:0005634//nucleus;GO:0005634//nucleus;GO:0005654//nucleoplasm;GO:0005739//mitochondrion;GO:0042025//host cell nucleus;	GO:0000978//RNA polymerase II cis-regulatory region sequence-specific DNA binding;GO:0001228//DNA-binding transcription activator activity, RNA polymerase II-specific;GO:0003677//DNA binding;GO:0003677//DNA binding;GO:0003700//DNA-binding transcription factor activity;GO:0003700//DNA-binding transcription factor activity;GO:0043565//sequence-specific DNA binding;GO:0043565//sequence-specific DNA …	-
	-1.18758	KLF6	0.919609	0.92***	ENSSSCG00000035212	1489.17	2069.67	908.667	0.439039	-1.18758	6.63948e-08	9.14644e-05	10	66488391	66497844	+	4052	KLF6	GO:0000976;GO:0000978;GO:0000981;GO:0001228;GO:0001650;GO:0005634;GO:0005654;GO:0005730;GO:0005829;GO:0043231;GO:0045944;GO:0045944;GO:1990837;	-	-	-	-	Kruppel like factor 6 [Source:VGNC Symbol;Acc:VGNC:98063]	-	-	GO:0045944//positive regulation of transcription by RNA polymerase II;GO:0045944//positive regulation of transcription by RNA polymerase II;	GO:0001650//fibrillar center;GO:0005634//nucleus;GO:0005654//nucleoplasm;GO:0005730//nucleolus;GO:0005829//cytosol;GO:0043231//intracellular membrane-bounded organelle;	GO:0000976//transcription cis-regulatory region binding;GO:0000978//RNA polymerase II cis-regulatory region sequence-specific DNA binding;GO:0000981//DNA-binding transcription factor activity, RNA polymerase II-specific;GO:0001228//DNA-binding transcription activator activity, RNA polymerase II-specific;GO:1990837//sequence-specific double-stranded DNA binding;	-
Behenic.acid	-1.0022	TGFB2	-0.902242	-0.9***	ENSSSCG00000010816	672.191	896.71	447.672	0.499238	-1.0022	5.34446e-05	0.0124436	10	8305424	8405771	+	3696	TGFB2	GO:0005160;GO:0005576;GO:0005615;GO:0005615;GO:0007165;GO:0008083;GO:0008083;GO:0051781;GO:0005160;GO:0005576;GO:0005615;GO:0005615;GO:0007165;GO:0008083;GO:0008083;GO:0051781;GO:0000902;GO:0001540;GO:0001654;GO:0001666;GO:0001837;GO:0001942;GO:0003007;GO:0005102;GO:0005114;GO:0005160;GO:0005160;GO:0005576;GO:0005576;GO:0005615;GO:0005615;GO:0005615;GO:0006468;GO:0007050;GO:0007179;GO:0007435;GO:…	-	-	T;M	KOG3900;38BXM;3BDHF;3CUHZ;3J1TY;487TT;48VUH;4J6AD	transforming growth factor beta 2 [Source:VGNC Symbol;Acc:VGNC:95541]	-	-	GO:0007165//signal transduction;GO:0051781//positive regulation of cell division;GO:0007165//signal transduction;GO:0051781//positive regulation of cell division;GO:0000902//cell morphogenesis;GO:0001654//eye development;GO:0001666//response to hypoxia;GO:0001837//epithelial to mesenchymal transition;GO:0001942//hair follicle development;GO:0003007//heart morphogenesis;GO:0006468//protein phospho…	GO:0005576//extracellular region;GO:0005615//extracellular space;GO:0005615//extracellular space;GO:0005576//extracellular region;GO:0005615//extracellular space;GO:0005615//extracellular space;GO:0005576//extracellular region;GO:0005576//extracellular region;GO:0005615//extracellular space;GO:0005615//extracellular space;GO:0005615//extracellular space;GO:0062023//collagen-containing extracellul…	GO:0005160//transforming growth factor beta receptor binding;GO:0008083//growth factor activity;GO:0008083//growth factor activity;GO:0005160//transforming growth factor beta receptor binding;GO:0008083//growth factor activity;GO:0008083//growth factor activity;GO:0001540//amyloid-beta binding;GO:0005102//signaling receptor binding;GO:0005114//type II transforming growth factor beta receptor bind…	-
	1.55522	DLG3	0.930047	0.93***	ENSSSCG00000012375	21.6332	10.9847	32.2817	2.93879	1.55522	0.0115388	0.277652	X	56472305	56527991	+	3000	DLG3	GO:0001736;GO:0005737;GO:0005886;GO:0005911;GO:0005923;GO:0008328;GO:0010923;GO:0016323;GO:0019900;GO:0019902;GO:0030054;GO:0031625;GO:0032281;GO:0043113;GO:0045197;GO:0045197;GO:0097120;GO:0098609;GO:0098978;GO:0099072;	K21098	-	F;T	KOG0708;38EMW;3BE6T;3CR79;3J2K1;480BA;4908A;4J834	discs large MAGUK scaffold protein 3 [Source:VGNC Symbol;Acc:VGNC:87327]	100516124	F1RTL4;A0A4X1VMB1	GO:0001736//establishment of planar polarity;GO:0010923//negative regulation of phosphatase activity;GO:0043113//receptor clustering;GO:0045197//establishment or maintenance of epithelial cell apical/basal polarity;GO:0045197//establishment or maintenance of epithelial cell apical/basal polarity;GO:0097120//receptor localization to synapse;GO:0098609//cell-cell adhesion;GO:0099072//regulation of …	GO:0005737//cytoplasm;GO:0005886//plasma membrane;GO:0005911//cell-cell junction;GO:0005923//bicellular tight junction;GO:0008328//ionotropic glutamate receptor complex;GO:0016323//basolateral plasma membrane;GO:0030054//cell junction;GO:0032281//AMPA glutamate receptor complex;GO:0098978//glutamatergic synapse;	GO:0019900//kinase binding;GO:0019902//phosphatase binding;GO:0031625//ubiquitin protein ligase binding;	ko05165(Human papillomavirus infection);ko04530(Tight junction);ko04390(Hippo signaling pathway)
	2.55959	PNCK	0.922929	0.92***	ENSSSCG00000012773	151.012	43.8008	258.223	5.89539	2.55959	1.10121e-18	1.82041e-14	X	124425867	124429433	-	1674	PNCK	GO:0000166;GO:0004672;GO:0004674;GO:0004683;GO:0005524;GO:0005524;GO:0006468;GO:0000166;GO:0004672;GO:0004674;GO:0004674;GO:0004683;GO:0004683;GO:0005516;GO:0005524;GO:0005524;GO:0006468;GO:0018105;GO:0000166;GO:0004672;GO:0004674;GO:0004683;GO:0005524;GO:0005524;GO:0006468;	K08795	EC:2.7.11.17	T	KOG0032;38DCI;3BJDB;3D3U1;3J6PY;487QH;491YD;4J2V5	pregnancy up-regulated nonubiquitous CaM kinase [Source:VGNC Symbol;Acc:VGNC:91593]	100337678	D3K5L6	GO:0006468//protein phosphorylation;GO:0006468//protein phosphorylation;GO:0018105//peptidyl-serine phosphorylation;GO:0006468//protein phosphorylation;	-	GO:0000166//nucleotide binding;GO:0004672//protein kinase activity;GO:0004674//protein serine/threonine kinase activity;GO:0004683//calmodulin-dependent protein kinase activity;GO:0005524//ATP binding;GO:0005524//ATP binding;GO:0000166//nucleotide binding;GO:0004672//protein kinase activity;GO:0004674//protein serine/threonine kinase activity;GO:0004674//protein serine/threonine kinase activity;G…	-
	-1.10502	TRIM63	-0.90497	-0.9***	ENSSSCG00000027684	23981.3	32741.3	15221.3	0.464895	-1.10502	6.72245e-07	0.000483169	6	83492633	83507499	-	1769	TRIM63	GO:0005737;GO:0005737;GO:0008270;GO:0016567;GO:0031432;GO:0046872;GO:0061630;	K10655	EC:2.3.2.27	O	KOG2177;38DV0;3BBKN;3CXE8;3JDE9;480M3;48UU5;4IW0A	tripartite motif containing 63 [Source:VGNC Symbol;Acc:VGNC:94424]	100431101	D6BQX6	GO:0016567//protein ubiquitination;	GO:0005737//cytoplasm;GO:0005737//cytoplasm;	GO:0008270//zinc ion binding;GO:0031432//titin binding;GO:0046872//metal ion binding;GO:0061630//ubiquitin protein ligase activity;	-
	-1.04548	PRRG1	-0.874246	-0.87***	ENSSSCG00000027777	184.436	248.485	120.387	0.484482	-1.04548	0.000862235	0.0707741	X	33091205	33232549	+	4800	PRRG1	GO:0005509;GO:0005576;GO:0016020;GO:0016021;GO:0016020;GO:0016021;	-	-	S	2RU75;39RD1;3BHN7;3CRT3;3JARE;481HF;490G9;4J36W	proline rich and Gla domain 1 [Source:NCBI gene (formerly Entrezgene);Acc:100623926]	100623926	I3LMT5;A0A4X1VHK6	-	GO:0005576//extracellular region;GO:0016020//membrane;GO:0016021//integral component of membrane;GO:0016020//membrane;GO:0016021//integral component of membrane;	GO:0005509//calcium ion binding;	-
	1.20513	MYOG	0.930659	0.93***	ENSSSCG00000034654	778.602	471.083	1086.12	2.30558	1.20513	0.00201081	0.109705	9	113782469	113785362	-	1462	MYOG	GO:0000977;GO:0000977;GO:0000978;GO:0000987;GO:0001228;GO:0001228;GO:0001503;GO:0003677;GO:0003700;GO:0005634;GO:0005634;GO:0005634;GO:0005654;GO:0006355;GO:0007275;GO:0007517;GO:0007517;GO:0007517;GO:0007519;GO:0008285;GO:0010831;GO:0014737;GO:0014842;GO:0014891;GO:0014894;GO:0014902;GO:0030154;GO:0031490;GO:0042692;GO:0043565;GO:0043565;GO:0045663;GO:0045893;GO:0045944;GO:0045944;GO:0046983;GO:…	-	-	-	-	myogenin [Source:VGNC Symbol;Acc:VGNC:90539]	-	-	GO:0001503//ossification;GO:0006355//regulation of transcription, DNA-templated;GO:0007275//multicellular organism development;GO:0007517//muscle organ development;GO:0007517//muscle organ development;GO:0007517//muscle organ development;GO:0007519//skeletal muscle tissue development;GO:0008285//negative regulation of cell population proliferation;GO:0010831//positive regulation of myotube differ…	GO:0005634//nucleus;GO:0005634//nucleus;GO:0005634//nucleus;GO:0005654//nucleoplasm;	GO:0000977//RNA polymerase II transcription regulatory region sequence-specific DNA binding;GO:0000977//RNA polymerase II transcription regulatory region sequence-specific DNA binding;GO:0000978//RNA polymerase II cis-regulatory region sequence-specific DNA binding;GO:0000987//cis-regulatory region sequence-specific DNA binding;GO:0001228//DNA-binding transcription activator activity, RNA polymer…	-
Capric.acid	1.1403	KCNE4	0.91468	0.91***	ENSSSCG00000038149	170.814	106.617	235.012	2.20427	1.1403	0.000713206	0.0633871	15	124912405	124915780	+	2846	KCNE4	GO:0005249;GO:0005251;GO:0006811;GO:0008076;GO:0015459;GO:0016020;GO:0016020;GO:0016021;GO:0044325;GO:0044325;GO:0060307;GO:0071805;GO:0086005;GO:0086011;GO:0086091;GO:0097623;GO:0098915;GO:1902260;GO:1902282;	-	-	-	-	potassium voltage-gated channel subfamily E regulatory subunit 4 [Source:VGNC Symbol;Acc:VGNC:96387]	-	-	GO:0006811//ion transport;GO:0060307//regulation of ventricular cardiac muscle cell membrane repolarization;GO:0071805//potassium ion transmembrane transport;GO:0086005//ventricular cardiac muscle cell action potential;GO:0086011//membrane repolarization during action potential;GO:0086091//regulation of heart rate by cardiac conduction;GO:0097623//potassium ion export across plasma membrane;GO:00…	GO:0008076//voltage-gated potassium channel complex;GO:0016020//membrane;GO:0016020//membrane;GO:0016021//integral component of membrane;	GO:0005249//voltage-gated potassium channel activity;GO:0005251//delayed rectifier potassium channel activity;GO:0015459//potassium channel regulator activity;GO:0044325//transmembrane transporter binding;GO:0044325//transmembrane transporter binding;GO:1902282//voltage-gated potassium channel activity involved in ventricular cardiac muscle cell action potential repolarization;	-
Caproic.acid	-1.31031	DGKD	-0.883101	-0.88***	ENSSSCG00000009432	904.126	1288.63	519.62	0.403234	-1.31031	1.1343e-07	0.000144239	15	133749344	133867802	+	6175	DGKD	GO:0000166;GO:0003951;GO:0004143;GO:0004143;GO:0005524;GO:0007165;GO:0007205;GO:0016301;GO:0016301;GO:0016310;GO:0016740;GO:0035556;GO:0046872;GO:0000166;GO:0003951;GO:0004143;GO:0004143;GO:0005524;GO:0007165;GO:0007205;GO:0016301;GO:0016301;GO:0016310;GO:0016740;GO:0035556;GO:0046872;GO:0000166;GO:0003951;GO:0004143;GO:0004143;GO:0004143;GO:0004143;GO:0004143;GO:0005524;GO:0005737;GO:0005829;GO:…	K00901	EC:2.7.1.107	T	KOG1170;38FXR;3BCPJ;3CUWN;3J93C;4862N;48V0A;4J9CE;KOG1170;38FXR;3BCPJ;3CUWN;3J93C;4862N;48V0A;4J9CE	diacylglycerol kinase delta [Source:VGNC Symbol;Acc:VGNC:96180]	100526190	-	GO:0007165//signal transduction;GO:0007205//protein kinase C-activating G protein-coupled receptor signaling pathway;GO:0016310//phosphorylation;GO:0035556//intracellular signal transduction;GO:0007165//signal transduction;GO:0007205//protein kinase C-activating G protein-coupled receptor signaling pathway;GO:0016310//phosphorylation;GO:0035556//intracellular signal transduction;GO:0006654//phosp…	GO:0005737//cytoplasm;GO:0005829//cytosol;GO:0005886//plasma membrane;GO:0005905//clathrin-coated pit;	GO:0000166//nucleotide binding;GO:0003951//NAD+ kinase activity;GO:0004143//diacylglycerol kinase activity;GO:0004143//diacylglycerol kinase activity;GO:0005524//ATP binding;GO:0016301//kinase activity;GO:0016301//kinase activity;GO:0016740//transferase activity;GO:0046872//metal ion binding;GO:0000166//nucleotide binding;GO:0003951//NAD+ kinase activity;GO:0004143//diacylglycerol kinase activity…	ko05231(Choline metabolism in cancer);ko04072(Phospholipase D signaling pathway);ko04070(Phosphatidylinositol signaling system);ko00564(Glycerophospholipid metabolism);ko00561(Glycerolipid metabolism)
	-1.19523	FGL2	-0.882818	-0.88***	ENSSSCG00000015413	1189.83	1656.32	723.343	0.436717	-1.19523	7.54358e-05	0.0155879	9	102868836	102875577	+	4486	FGL2	GO:0002291;GO:0002381;GO:0002605;GO:0002617;GO:0005102;GO:0005576;GO:0005615;GO:0006508;GO:0008233;GO:0043381;GO:0050687;GO:0062023;	-	-	S;M	KOG2579;38HZH;3BM3I;3CU6C;3JCDS;485ZF;4938R;4IVRZ	fibrinogen like 2 [Source:VGNC Symbol;Acc:VGNC:88123]	448808	Q8MIP7	GO:0002291//T cell activation via T cell receptor contact with antigen bound to MHC molecule on antigen presenting cell;GO:0002381//immunoglobulin production involved in immunoglobulin-mediated immune response;GO:0002605//negative regulation of dendritic cell antigen processing and presentation;GO:0002617//negative regulation of macrophage antigen processing and presentation;GO:0006508//proteolys…	GO:0005576//extracellular region;GO:0005615//extracellular space;GO:0062023//collagen-containing extracellular matrix;	GO:0005102//signaling receptor binding;GO:0008233//peptidase activity;	-
	-1.19302	INHBB	-0.877162	-0.88***	ENSSSCG00000038610	36.8795	51.3146	22.4444	0.437388	-1.19302	0.00131708	0.0874404	15	30999520	31004405	-	2432	INHBB	GO:0005125;GO:0005179;GO:0005576;GO:0005576;GO:0005615;GO:0008083;GO:0008083;GO:0009267;GO:0009611;GO:0010862;GO:0032869;GO:0032924;GO:0042803;GO:0044320;GO:0045444;GO:0046676;GO:0046881;GO:0046882;GO:0048178;GO:0048471;GO:0048471;GO:0048599;GO:0060279;GO:0060395;GO:0071944;GO:2001235;	-	-	-	-	inhibin subunit beta B [Source:NCBI gene (formerly Entrezgene);Acc:397490]	-	-	GO:0009267//cellular response to starvation;GO:0009611//response to wounding;GO:0010862//positive regulation of pathway-restricted SMAD protein phosphorylation;GO:0032869//cellular response to insulin stimulus;GO:0032924//activin receptor signaling pathway;GO:0044320//cellular response to leptin stimulus;GO:0045444//fat cell differentiation;GO:0046676//negative regulation of insulin secretion;GO:…	GO:0005576//extracellular region;GO:0005576//extracellular region;GO:0005615//extracellular space;GO:0048471//perinuclear region of cytoplasm;GO:0048471//perinuclear region of cytoplasm;GO:0071944//cell periphery;	GO:0005125//cytokine activity;GO:0005179//hormone activity;GO:0008083//growth factor activity;GO:0008083//growth factor activity;GO:0042803//protein homodimerization activity;	-
Caprylic.acid	1.96982	BRI3BP	0.889848	0.89***	ENSSSCG00000032831	13.9754	5.68429	22.2665	3.9172	1.96982	0.000232034	0.0318274	14	28180612	28202088	-	5696	BRI3BP	GO:0005739;GO:0005739;GO:0005739;GO:0016020;GO:0016021;	-	-	-	-	BRI3 binding protein [Source:VGNC Symbol;Acc:VGNC:85879]	-	-	-	GO:0005739//mitochondrion;GO:0005739//mitochondrion;GO:0005739//mitochondrion;GO:0016020//membrane;GO:0016021//integral component of membrane;	-	-
	1.30575	LRMDA	0.874536	0.87***	ENSSSCG00000034308	43.8231	25.2429	62.4033	2.47212	1.30575	0.000553443	0.0554482	14	77957851	79051453	+	1216	LRMDA	GO:0030318;	-	-	-	-	leucine rich melanocyte differentiation associated [Source:HGNC Symbol;Acc:HGNC:23405]	-	-	GO:0030318//melanocyte differentiation;	-	-	-
	1.1403	KCNE4	0.893362	0.89***	ENSSSCG00000038149	170.814	106.617	235.012	2.20427	1.1403	0.000713206	0.0633871	15	124912405	124915780	+	2846	KCNE4	GO:0005249;GO:0005251;GO:0006811;GO:0008076;GO:0015459;GO:0016020;GO:0016020;GO:0016021;GO:0044325;GO:0044325;GO:0060307;GO:0071805;GO:0086005;GO:0086011;GO:0086091;GO:0097623;GO:0098915;GO:1902260;GO:1902282;	-	-	-	-	potassium voltage-gated channel subfamily E regulatory subunit 4 [Source:VGNC Symbol;Acc:VGNC:96387]	-	-	GO:0006811//ion transport;GO:0060307//regulation of ventricular cardiac muscle cell membrane repolarization;GO:0071805//potassium ion transmembrane transport;GO:0086005//ventricular cardiac muscle cell action potential;GO:0086011//membrane repolarization during action potential;GO:0086091//regulation of heart rate by cardiac conduction;GO:0097623//potassium ion export across plasma membrane;GO:00…	GO:0008076//voltage-gated potassium channel complex;GO:0016020//membrane;GO:0016020//membrane;GO:0016021//integral component of membrane;	GO:0005249//voltage-gated potassium channel activity;GO:0005251//delayed rectifier potassium channel activity;GO:0015459//potassium channel regulator activity;GO:0044325//transmembrane transporter binding;GO:0044325//transmembrane transporter binding;GO:1902282//voltage-gated potassium channel activity involved in ventricular cardiac muscle cell action potential repolarization;	-
Dihomo.gamma.linolenic.acid	1.17336	LRP3	0.897217	0.9***	ENSSSCG00000002863	46.7419	28.7169	64.7669	2.25536	1.17336	0.000815885	0.0695226	6	42988468	43003256	+	5659	LRP3	GO:0016020;GO:0016021;GO:0016020;GO:0016021;GO:0010628;GO:0010629;GO:0016020;GO:0016021;GO:0045599;GO:0045669;	K20050	-	T;G	KOG1215;39U9W;3BGTB;3D28U;3J4AA;487EC;492IU;4IY3G	LDL receptor related protein 3 [Source:VGNC Symbol;Acc:VGNC:89819]	100524868	-	GO:0010628//positive regulation of gene expression;GO:0010629//negative regulation of gene expression;GO:0045599//negative regulation of fat cell differentiation;GO:0045669//positive regulation of osteoblast differentiation;	GO:0016020//membrane;GO:0016021//integral component of membrane;GO:0016020//membrane;GO:0016021//integral component of membrane;GO:0016020//membrane;GO:0016021//integral component of membrane;	-	-
	-2.22453	LRATD1	-0.885799	-0.89***	ENSSSCG00000008664	19.4652	32.0688	6.86172	0.213969	-2.22453	4.30752e-06	0.00192453	3	122716974	122731929	-	3681	LRATD1	GO:0000902;GO:0048870;	-	-	S	2QPSG;39Y8A;3BCBD;3D0AH;3JC0A;482TQ;491VB;4J52Z	LRAT domain containing 1 [Source:VGNC Symbol;Acc:VGNC:89799]	-	-	GO:0000902//cell morphogenesis;GO:0048870//cell motility;	-	-	-
	-2.51371	WDR64	-0.892336	-0.89***	ENSSSCG00000034164	5.75536	9.79549	1.71524	0.175105	-2.51371	0.0029048	0.134508	10	11746559	11835219	-	6879	WDR64	-	-	-	S;D	KOG0642;38G17;3BIFI;3D0W3;3J2XC;481IU;497BN;4IXFY	WD repeat domain 64 [Source:NCBI gene (formerly Entrezgene);Acc:100520971]	-	-	-	-	-	-
	-1.74623	DCC	-0.90105	-0.9***	ENSSSCG00000040836	4.97228	7.66098	2.28359	0.29808	-1.74623	0.0484151	0.488881	1	102080200	103087249	+	9426	DCC	GO:0001764;GO:0005042;GO:0006915;GO:0007399;GO:0007411;GO:0016020;GO:0016021;GO:0016021;GO:0021965;GO:0030424;GO:0033563;GO:0033564;GO:0038007;GO:0098685;GO:0099061;GO:0099170;GO:1901214;	-	-	-	-	DCC netrin 1 receptor [Source:NCBI gene (formerly Entrezgene);Acc:100152102]	-	-	GO:0001764//neuron migration;GO:0006915//apoptotic process;GO:0007399//nervous system development;GO:0007411//axon guidance;GO:0021965//spinal cord ventral commissure morphogenesis;GO:0033563//dorsal/ventral axon guidance;GO:0033564//anterior/posterior axon guidance;GO:0038007//netrin-activated signaling pathway;GO:0099170//postsynaptic modulation of chemical synaptic transmission;GO:1901214//reg…	GO:0016020//membrane;GO:0016021//integral component of membrane;GO:0016021//integral component of membrane;GO:0030424//axon;GO:0098685//Schaffer collateral - CA1 synapse;GO:0099061//integral component of postsynaptic density membrane;	GO:0005042//netrin receptor activity;	-
Docosahexaenoic.acid..DHA.	-2.37065	PRKG1	0.932704	0.93***	ENSSSCG00000010429	306.446	513.585	99.3061	0.193359	-2.37065	0.000134883	0.0227526	14	97560785	98793318	-	5053	PRKG1	GO:0000166;GO:0004672;GO:0004674;GO:0004674;GO:0004692;GO:0004692;GO:0005524;GO:0005524;GO:0006468;GO:0016301;GO:0016310;GO:0016740;GO:0030553;GO:0000166;GO:0001764;GO:0004672;GO:0004672;GO:0004672;GO:0004674;GO:0004674;GO:0004692;GO:0004692;GO:0004692;GO:0004692;GO:0005246;GO:0005524;GO:0005524;GO:0005737;GO:0005794;GO:0005886;GO:0005886;GO:0006468;GO:0006468;GO:0007165;GO:0016301;GO:0016310;GO:…	-	-	T	KOG0614;3AH8Y;3BA35;3CRYY;3J985;47ZK6;48YP0;4J50F	protein kinase cGMP-dependent 1 [Source:VGNC Symbol;Acc:VGNC:91816]	-	-	GO:0006468//protein phosphorylation;GO:0016310//phosphorylation;GO:0001764//neuron migration;GO:0006468//protein phosphorylation;GO:0006468//protein phosphorylation;GO:0007165//signal transduction;GO:0016310//phosphorylation;GO:0016358//dendrite development;GO:0019934//cGMP-mediated signaling;GO:0030900//forebrain development;GO:0043087//regulation of GTPase activity;GO:0045986//negative regulati…	GO:0005737//cytoplasm;GO:0005794//Golgi apparatus;GO:0005886//plasma membrane;GO:0005886//plasma membrane;	GO:0000166//nucleotide binding;GO:0004672//protein kinase activity;GO:0004674//protein serine/threonine kinase activity;GO:0004674//protein serine/threonine kinase activity;GO:0004692//cGMP-dependent protein kinase activity;GO:0004692//cGMP-dependent protein kinase activity;GO:0005524//ATP binding;GO:0005524//ATP binding;GO:0016301//kinase activity;GO:0016740//transferase activity;GO:0030553//cGM…	-
	-2.16267	OTUD1	0.975983	0.98***	ENSSSCG00000011076	5543.24	9062.44	2024.04	0.223343	-2.16267	0.0120727	0.280695	10	51619680	51621116	-	1437	OTUD1	GO:0004843;GO:0004843;GO:0006508;GO:0008233;GO:0008234;GO:0016579;GO:0036459;GO:0070536;GO:0070536;	-	-	-	-	OTU deubiquitinase 1 [Source:VGNC Symbol;Acc:VGNC:96156]	-	-	GO:0006508//proteolysis;GO:0016579//protein deubiquitination;GO:0070536//protein K63-linked deubiquitination;GO:0070536//protein K63-linked deubiquitination;	-	GO:0004843//thiol-dependent deubiquitinase;GO:0004843//thiol-dependent deubiquitinase;GO:0008233//peptidase activity;GO:0008234//cysteine-type peptidase activity;GO:0036459//thiol-dependent deubiquitinase;	-
	-2.74503	TRH	0.905777	0.91***	ENSSSCG00000011596	8.29581	14.438	2.15363	0.149164	-2.74503	0.0175678	0.330391	13	69362585	69366180	+	1998	TRH	GO:0005179;GO:0005576;GO:0005576;GO:0008437;GO:0009755;GO:0009755;	K05253	-	M;O	2RWH0;39R1A;3BC5C;3D0T2;3JBJW;488D8;497SU;4IXUC	thyrotropin releasing hormone [Source:VGNC Symbol;Acc:VGNC:94389]	100513309	A0A4X1UCE1;F1SPI7	GO:0009755//hormone-mediated signaling pathway;GO:0009755//hormone-mediated signaling pathway;	GO:0005576//extracellular region;GO:0005576//extracellular region;	GO:0005179//hormone activity;GO:0008437//thyrotropin-releasing hormone activity;	ko04080(Neuroactive ligand-receptor interaction)
	-2.52558	YOD1	0.912054	0.91***	ENSSSCG00000015659	463.367	789.603	137.13	0.17367	-2.52558	0.00998864	0.25901	9	67672648	67681843	-	6682	YOD1	GO:0004843;GO:0006508;GO:0006986;GO:0008233;GO:0008234;GO:0016579;GO:0030433;GO:0036459;GO:0046872;GO:0101005;GO:0004843;GO:0004843;GO:0004843;GO:0005737;GO:0005829;GO:0006508;GO:0006986;GO:0008233;GO:0008234;GO:0016236;GO:0016579;GO:0016579;GO:0030433;GO:0030433;GO:0030433;GO:0030968;GO:0030968;GO:0031625;GO:0035523;GO:0035871;GO:0036459;GO:0046872;GO:0070536;GO:0071108;GO:0101005;GO:1904153;GO:…	K13719	EC:3.1.2.-	O;T	KOG3288;38HA5;3BC2P;3CW3H;3J3P1;4878A;4935Q;4IYVD	YOD1 deubiquitinase [Source:VGNC Symbol;Acc:VGNC:95035]	100520400	F1RTR7;A0A4X1UR11	GO:0006508//proteolysis;GO:0006986//response to unfolded protein;GO:0016579//protein deubiquitination;GO:0030433//ubiquitin-dependent ERAD pathway;GO:0006508//proteolysis;GO:0006986//response to unfolded protein;GO:0016236//macroautophagy;GO:0016579//protein deubiquitination;GO:0016579//protein deubiquitination;GO:0030433//ubiquitin-dependent ERAD pathway;GO:0030433//ubiquitin-dependent ERAD path…	GO:0005737//cytoplasm;GO:0005829//cytosol;	GO:0004843//thiol-dependent deubiquitinase;GO:0008233//peptidase activity;GO:0008234//cysteine-type peptidase activity;GO:0036459//thiol-dependent deubiquitinase;GO:0046872//metal ion binding;GO:0101005//deubiquitinase activity;GO:0004843//thiol-dependent deubiquitinase;GO:0004843//thiol-dependent deubiquitinase;GO:0004843//thiol-dependent deubiquitinase;GO:0008233//peptidase activity;GO:0008234/…	ko04141(Protein processing in endoplasmic reticulum)
	-1.32648	MSTN	0.94853	0.95***	ENSSSCG00000016047	304.038	434.732	173.344	0.398739	-1.32648	0.00334041	0.144459	15	94620269	94628546	-	4491	MSTN	GO:0005102;GO:0005102;GO:0005125;GO:0005125;GO:0005576;GO:0005615;GO:0005615;GO:0005615;GO:0005615;GO:0007179;GO:0008083;GO:0008083;GO:0008201;GO:0008201;GO:0010592;GO:0010592;GO:0010759;GO:0010759;GO:0010862;GO:0014839;GO:0014839;GO:0033673;GO:0042802;GO:0042802;GO:0042802;GO:0042803;GO:0045662;GO:0045893;GO:0046627;GO:0046716;GO:0048632;GO:0048632;GO:0051898;GO:0060395;GO:0071549;GO:1902723;GO:…	K05497	-	M;T	KOG3900;38E2C;3BGZF;3CR8E;3J9VW;487NV;48WXD;4IVVU	myostatin [Source:VGNC Symbol;Acc:VGNC:96320]	399534	Q6SVB3	GO:0007179//transforming growth factor beta receptor signaling pathway;GO:0010592//positive regulation of lamellipodium assembly;GO:0010592//positive regulation of lamellipodium assembly;GO:0010759//positive regulation of macrophage chemotaxis;GO:0010759//positive regulation of macrophage chemotaxis;GO:0010862//positive regulation of pathway-restricted SMAD protein phosphorylation;GO:0014839//myo…	GO:0005576//extracellular region;GO:0005615//extracellular space;GO:0005615//extracellular space;GO:0005615//extracellular space;GO:0005615//extracellular space;	GO:0005102//signaling receptor binding;GO:0005102//signaling receptor binding;GO:0005125//cytokine activity;GO:0005125//cytokine activity;GO:0008083//growth factor activity;GO:0008083//growth factor activity;GO:0008201//heparin binding;GO:0008201//heparin binding;GO:0042802//identical protein binding;GO:0042802//identical protein binding;GO:0042802//identical protein binding;GO:0042803//protein h…	ko04060(Cytokine-cytokine receptor interaction)
	-2.28086	ENSSSCG00000029160	0.944349	0.94***	ENSSSCG00000037066	2448.19	4060.78	835.609	0.205776	-2.28086	3.88394e-05	0.00987776	6	144940702	144944249	-	2311	GADD45A	GO:0000122;GO:0000185;GO:0000185;GO:0005634;GO:0005634;GO:0005634;GO:0005634;GO:0005737;GO:0005737;GO:0006469;GO:0007098;GO:0016525;GO:0016607;GO:0019900;GO:0033140;GO:0033140;GO:0042770;GO:0042803;GO:0043065;GO:0043537;GO:0043537;GO:0046330;GO:0046982;GO:0047485;GO:0051726;GO:0051726;GO:0051726;GO:0071260;GO:0071479;GO:0071850;GO:0071901;GO:1900745;GO:1990841;GO:2000379;GO:0005634;GO:0051726;GO:…	-	-	-	-	growth arrest and DNA damage inducible alpha [Source:VGNC Symbol;Acc:VGNC:88316]	-	-	GO:0000122//negative regulation of transcription by RNA polymerase II;GO:0000185//obsolete activation of MAPKKK activity;GO:0000185//obsolete activation of MAPKKK activity;GO:0006469//negative regulation of protein kinase activity;GO:0007098//centrosome cycle;GO:0016525//negative regulation of angiogenesis;GO:0033140//negative regulation of peptidyl-serine phosphorylation of STAT protein;GO:00331…	GO:0005634//nucleus;GO:0005634//nucleus;GO:0005634//nucleus;GO:0005634//nucleus;GO:0005737//cytoplasm;GO:0005737//cytoplasm;GO:0016607//nuclear speck;GO:0005634//nucleus;GO:0005634//nucleus;	GO:0019900//kinase binding;GO:0042803//protein homodimerization activity;GO:0046982//protein heterodimerization activity;GO:0047485//protein N-terminus binding;GO:1990841//promoter-specific chromatin binding;	-
	-2.28086	GADD45A	0.911326	0.91***	ENSSSCG00000037066	2448.19	4060.78	835.609	0.205776	-2.28086	3.88394e-05	0.00987776	6	144940702	144944249	-	2311	GADD45A	GO:0000122;GO:0000185;GO:0000185;GO:0005634;GO:0005634;GO:0005634;GO:0005634;GO:0005737;GO:0005737;GO:0006469;GO:0007098;GO:0016525;GO:0016607;GO:0019900;GO:0033140;GO:0033140;GO:0042770;GO:0042803;GO:0043065;GO:0043537;GO:0043537;GO:0046330;GO:0046982;GO:0047485;GO:0051726;GO:0051726;GO:0051726;GO:0071260;GO:0071479;GO:0071850;GO:0071901;GO:1900745;GO:1990841;GO:2000379;GO:0005634;GO:0051726;GO:…	-	-	-	-	growth arrest and DNA damage inducible alpha [Source:VGNC Symbol;Acc:VGNC:88316]	-	-	GO:0000122//negative regulation of transcription by RNA polymerase II;GO:0000185//obsolete activation of MAPKKK activity;GO:0000185//obsolete activation of MAPKKK activity;GO:0006469//negative regulation of protein kinase activity;GO:0007098//centrosome cycle;GO:0016525//negative regulation of angiogenesis;GO:0033140//negative regulation of peptidyl-serine phosphorylation of STAT protein;GO:00331…	GO:0005634//nucleus;GO:0005634//nucleus;GO:0005634//nucleus;GO:0005634//nucleus;GO:0005737//cytoplasm;GO:0005737//cytoplasm;GO:0016607//nuclear speck;GO:0005634//nucleus;GO:0005634//nucleus;	GO:0019900//kinase binding;GO:0042803//protein homodimerization activity;GO:0046982//protein heterodimerization activity;GO:0047485//protein N-terminus binding;GO:1990841//promoter-specific chromatin binding;	-
Drip.loss.	-1.77282	CNKSR3	-0.958766	-0.96***	ENSSSCG00000004071	107.484	166.303	48.6661	0.292636	-1.77282	3.55905e-10	1.72901e-06	1	12297673	12395738	+	2220	CNKSR3	GO:0005737;GO:0009966;GO:0010765;GO:0016020;GO:0033137;GO:0070373;GO:2000651;GO:0005737;GO:0009966;GO:0016020;	-	-	S;F	KOG1738;38FTV;3BBX2;3CXKB;3J565;47ZXK;490PG;4J3UR	CNKSR family member 3 [Source:VGNC Symbol;Acc:VGNC:86823]	-	-	GO:0009966//regulation of signal transduction;GO:0010765//positive regulation of sodium ion transport;GO:0033137//negative regulation of peptidyl-serine phosphorylation;GO:0070373//negative regulation of ERK1 and ERK2 cascade;GO:2000651//positive regulation of sodium ion transmembrane transporter activity;GO:0009966//regulation of signal transduction;	GO:0005737//cytoplasm;GO:0016020//membrane;GO:0005737//cytoplasm;GO:0016020//membrane;	-	-
	-1.35298	ALDH1A3	-0.901344	-0.9***	ENSSSCG00000004822	434.528	624.554	244.501	0.391481	-1.35298	7.86877e-07	0.000520315	1	139451049	139491513	+	6388	ALDH1A3	GO:0001758;GO:0002072;GO:0002138;GO:0002138;GO:0004029;GO:0004030;GO:0004030;GO:0005737;GO:0005737;GO:0007626;GO:0016491;GO:0016491;GO:0016620;GO:0021768;GO:0031076;GO:0042472;GO:0042573;GO:0042573;GO:0042574;GO:0042803;GO:0043065;GO:0043584;GO:0048048;GO:0050885;GO:0051289;GO:0055114;GO:0055114;GO:0060013;GO:0060166;GO:0060324;GO:0070324;GO:0070384;GO:0070403;GO:0016491;GO:0016491;GO:0016620;GO:…	K07249	EC:1.2.1.36	C	KOG2450;38CDB;3BHZT;3D14C;3JEU3;482RQ;48WTE;4IVY3;KOG2450;38CDB;3BHZT;3D14C;3JEU3;482RQ;48WTE;4IVY3;KOG2450;38CDB;3BHZT;3D14C;3JEU3;482RQ;48WTE;4IVY3	aldehyde dehydrogenase 1 family member A3 [Source:VGNC Symbol;Acc:VGNC:97879]	102162530	-	GO:0002072//optic cup morphogenesis involved in camera-type eye development;GO:0002138//retinoic acid biosynthetic process;GO:0002138//retinoic acid biosynthetic process;GO:0007626//locomotory behavior;GO:0021768//nucleus accumbens development;GO:0031076//embryonic camera-type eye development;GO:0042472//inner ear morphogenesis;GO:0042573//retinoic acid metabolic process;GO:0042573//retinoic acid…	GO:0005737//cytoplasm;GO:0005737//cytoplasm;	GO:0001758//retinal dehydrogenase activity;GO:0004029//aldehyde dehydrogenase (NAD+) activity;GO:0004030//aldehyde dehydrogenase [NAD(P)+] activity;GO:0004030//aldehyde dehydrogenase [NAD(P)+] activity;GO:0016491//oxidoreductase activity;GO:0016491//oxidoreductase activity;GO:0016620//oxidoreductase activity, acting on the aldehyde or oxo group of donors, NAD or NADP as acceptor;GO:0042803//prote…	ko00830(Retinol metabolism)
	-1.35322	PLA1A	-0.916705	-0.92***	ENSSSCG00000011895	72.6127	104.372	40.8532	0.391418	-1.35322	6.15304e-06	0.0026081	13	140636946	140665961	-	2014	PLA1A	GO:0004806;GO:0005576;GO:0006629;GO:0006629;GO:0016042;GO:0046872;GO:0052689;GO:0002080;GO:0004806;GO:0005576;GO:0005615;GO:0006629;GO:0006629;GO:0008970;GO:0016042;GO:0016042;GO:0016298;GO:0046872;GO:0052689;GO:0004806;GO:0005576;GO:0006629;GO:0006629;GO:0016042;GO:0046872;GO:0052689;	K13618	EC:3.1.1.111	-	-	phospholipase A1 member A [Source:VGNC Symbol;Acc:VGNC:91488]	100154368	A0A287BC40;A0A4X1T2R3	GO:0006629//lipid metabolic process;GO:0006629//lipid metabolic process;GO:0016042//lipid catabolic process;GO:0006629//lipid metabolic process;GO:0006629//lipid metabolic process;GO:0016042//lipid catabolic process;GO:0016042//lipid catabolic process;GO:0006629//lipid metabolic process;GO:0006629//lipid metabolic process;GO:0016042//lipid catabolic process;	GO:0005576//extracellular region;GO:0002080//acrosomal membrane;GO:0005576//extracellular region;GO:0005615//extracellular space;GO:0005576//extracellular region;	GO:0004806//triglyceride lipase activity;GO:0046872//metal ion binding;GO:0052689//carboxylic ester hydrolase activity;GO:0004806//triglyceride lipase activity;GO:0008970//phospholipase A1 activity;GO:0016298//lipase activity;GO:0046872//metal ion binding;GO:0052689//carboxylic ester hydrolase activity;GO:0004806//triglyceride lipase activity;GO:0046872//metal ion binding;GO:0052689//carboxylic e…	ko04014(Ras signaling pathway);ko00564(Glycerophospholipid metabolism)
	2.55959	PNCK	0.971981	0.97***	ENSSSCG00000012773	151.012	43.8008	258.223	5.89539	2.55959	1.10121e-18	1.82041e-14	X	124425867	124429433	-	1674	PNCK	GO:0000166;GO:0004672;GO:0004674;GO:0004683;GO:0005524;GO:0005524;GO:0006468;GO:0000166;GO:0004672;GO:0004674;GO:0004674;GO:0004683;GO:0004683;GO:0005516;GO:0005524;GO:0005524;GO:0006468;GO:0018105;GO:0000166;GO:0004672;GO:0004674;GO:0004683;GO:0005524;GO:0005524;GO:0006468;	K08795	EC:2.7.11.17	T	KOG0032;38DCI;3BJDB;3D3U1;3J6PY;487QH;491YD;4J2V5	pregnancy up-regulated nonubiquitous CaM kinase [Source:VGNC Symbol;Acc:VGNC:91593]	100337678	D3K5L6	GO:0006468//protein phosphorylation;GO:0006468//protein phosphorylation;GO:0018105//peptidyl-serine phosphorylation;GO:0006468//protein phosphorylation;	-	GO:0000166//nucleotide binding;GO:0004672//protein kinase activity;GO:0004674//protein serine/threonine kinase activity;GO:0004683//calmodulin-dependent protein kinase activity;GO:0005524//ATP binding;GO:0005524//ATP binding;GO:0000166//nucleotide binding;GO:0004672//protein kinase activity;GO:0004674//protein serine/threonine kinase activity;GO:0004674//protein serine/threonine kinase activity;G…	-
	-1.10166	WEE1	-0.893791	-0.89***	ENSSSCG00000013411	191.818	261.692	121.944	0.465981	-1.10166	1.51046e-05	0.00480181	2	49880434	49894478	-	3351	WEE1	GO:0000166;GO:0000226;GO:0000278;GO:0000287;GO:0004672;GO:0004672;GO:0004672;GO:0004713;GO:0004713;GO:0004715;GO:0004715;GO:0005524;GO:0005524;GO:0005634;GO:0005634;GO:0005634;GO:0005730;GO:0005737;GO:0006468;GO:0006468;GO:0007093;GO:0016301;GO:0016310;GO:0016740;GO:0018108;GO:0030010;GO:0046872;GO:0048812;	K06632	EC:2.7.11.1	D;T	KOG0601;38P8Y;3BHCV;3CW92;3J204;484XE;48ZAX;4J1GP	WEE1 G2 checkpoint kinase [Source:NCBI gene (formerly Entrezgene);Acc:100521487]	100521487	F1S6U8;A0A4X1TU94	GO:0000226//microtubule cytoskeleton organization;GO:0000278//mitotic cell cycle;GO:0006468//protein phosphorylation;GO:0006468//protein phosphorylation;GO:0007093//mitotic cell cycle checkpoint signaling;GO:0016310//phosphorylation;GO:0018108//peptidyl-tyrosine phosphorylation;GO:0030010//establishment of cell polarity;GO:0048812//neuron projection morphogenesis;	GO:0005634//nucleus;GO:0005634//nucleus;GO:0005634//nucleus;GO:0005730//nucleolus;GO:0005737//cytoplasm;	GO:0000166//nucleotide binding;GO:0000287//magnesium ion binding;GO:0004672//protein kinase activity;GO:0004672//protein kinase activity;GO:0004672//protein kinase activity;GO:0004713//protein tyrosine kinase activity;GO:0004713//protein tyrosine kinase activity;GO:0004715//non-membrane spanning protein tyrosine kinase activity;GO:0004715//non-membrane spanning protein tyrosine kinase activity;GO…	ko05170(Human immunodeficiency virus 1 infection);ko04110(Cell cycle)
	1.30892	DHPS	0.917043	0.92***	ENSSSCG00000013723	15.6708	9.01256	22.3291	2.47755	1.30892	0.00843532	0.237161	2	66303370	66307770	+	1425	DHPS	GO:0008216;GO:0008612;GO:0008612;GO:0008612;GO:0034038;GO:0042102;GO:0042593;GO:0042802;GO:0005737;GO:0008612;GO:0008612;GO:0034038;	K00809	EC:2.5.1.46	O	KOG2924;38CMK;3B9RP;3CZJ5;3JG3Q;488MM;4967Y;4IYY3	deoxyhypusine synthase [Source:VGNC Symbol;Acc:VGNC:99631]	100519413	F1SEX8;A0A4X1UEF2	GO:0008216//spermidine metabolic process;GO:0008612//peptidyl-lysine modification to peptidyl-hypusine;GO:0008612//peptidyl-lysine modification to peptidyl-hypusine;GO:0008612//peptidyl-lysine modification to peptidyl-hypusine;GO:0042102//positive regulation of T cell proliferation;GO:0042593//glucose homeostasis;GO:0008612//peptidyl-lysine modification to peptidyl-hypusine;GO:0008612//peptidyl-l…	GO:0005737//cytoplasm;	GO:0034038//deoxyhypusine synthase activity;GO:0042802//identical protein binding;GO:0034038//deoxyhypusine synthase activity;	-
	-1.91653	PDK4	-0.904929	-0.9***	ENSSSCG00000015334	21985.4	34762.5	9208.25	0.26489	-1.91653	4.18368e-10	1.72901e-06	9	75246002	75260134	-	4437	PDK4	GO:0000166;GO:0004672;GO:0004672;GO:0005524;GO:0005524;GO:0005739;GO:0005759;GO:0006468;GO:0006885;GO:0008286;GO:0008286;GO:0009267;GO:0010510;GO:0010510;GO:0010565;GO:0010906;GO:0010906;GO:0016301;GO:0016310;GO:0016740;GO:0042304;GO:0042304;GO:0042593;GO:0042594;GO:0045124;GO:0046320;GO:0071398;GO:0072593;GO:2000811;GO:0000166;GO:0004672;GO:0004674;GO:0005524;GO:0005739;GO:0005739;GO:0005759;GO:…	K00898	EC:2.7.11.2	T	KOG0787;38BK5;3BCJ1;3CVKG;3J2WM;47YTK;48ZCT;4IVG7	pyruvate dehydrogenase kinase 4 [Source:VGNC Symbol;Acc:VGNC:91280]	100286778	C1IHT9;A0A4X1TQ11	GO:0006468//protein phosphorylation;GO:0006885//regulation of pH;GO:0008286//insulin receptor signaling pathway;GO:0008286//insulin receptor signaling pathway;GO:0009267//cellular response to starvation;GO:0010510//regulation of acetyl-CoA biosynthetic process from pyruvate;GO:0010510//regulation of acetyl-CoA biosynthetic process from pyruvate;GO:0010565//regulation of cellular ketone metabolic …	GO:0005739//mitochondrion;GO:0005759//mitochondrial matrix;GO:0005739//mitochondrion;GO:0005739//mitochondrion;GO:0005759//mitochondrial matrix;GO:0005739//mitochondrion;GO:0005759//mitochondrial matrix;	GO:0000166//nucleotide binding;GO:0004672//protein kinase activity;GO:0004672//protein kinase activity;GO:0005524//ATP binding;GO:0005524//ATP binding;GO:0016301//kinase activity;GO:0016740//transferase activity;GO:0000166//nucleotide binding;GO:0004672//protein kinase activity;GO:0004674//protein serine/threonine kinase activity;GO:0005524//ATP binding;GO:0016301//kinase activity;GO:0016740//tra…	ko05415(Diabetic cardiomyopathy)
	-1.91653	RTL5	-0.919788	-0.92***	ENSSSCG00000015334	21985.4	34762.5	9208.25	0.26489	-1.91653	4.18368e-10	1.72901e-06	X	58010839	58012533	-	1608	RTL5	-	-	-	S	2QPW5;39WJB;3BP8M;3CXF6;3JE6M;4842Y;4994B;4IWYQ	retrotransposon Gag like 5 [Source:VGNC Symbol;Acc:VGNC:92498]	102167195	A0A4X1W1N4	-	-	-	-
	-1.36442	NET1	-0.972559	-0.97***	ENSSSCG00000023105	750.803	1081.54	420.062	0.388391	-1.36442	2.13238e-09	4.4063e-06	10	65426516	65459754	-	3454	NET1	GO:0005085;GO:0005089;GO:0035025;GO:0043065;GO:0043547;GO:0051451;GO:0070301;GO:0071479;GO:0005085;GO:0005085;	K20683	-	T	KOG4305;38CXM;3BEYI;3CTA1;3J3IW;483Z7;48YU3;4J851	neuroepithelial cell transforming 1 [Source:VGNC Symbol;Acc:VGNC:95622]	100516825	A0A480L6U2	GO:0035025//positive regulation of Rho protein signal transduction;GO:0043065//positive regulation of apoptotic process;GO:0043547//positive regulation of GTPase activity;GO:0051451//myoblast migration;GO:0070301//cellular response to hydrogen peroxide;GO:0071479//cellular response to ionizing radiation;	-	GO:0005085//guanyl-nucleotide exchange factor activity;GO:0005089//guanyl-nucleotide exchange factor activity;GO:0005085//guanyl-nucleotide exchange factor activity;GO:0005085//guanyl-nucleotide exchange factor activity;	-
	-1.0778	MFSD12	-0.910531	-0.91***	ENSSSCG00000026169	33.7073	45.7436	21.671	0.473749	-1.0778	0.00369201	0.152581	2	75107212	75120708	+	4528	MFSD12	GO:0005770;GO:0008643;GO:0015293;GO:0016020;GO:0016021;GO:0016021;GO:0048022;GO:0055085;GO:0005887;GO:0008643;GO:0015293;GO:0016020;GO:0016021;GO:0016021;GO:0055085;GO:0071702;	-	-	G	KOG4830;38BP0;3BJ6Z;3CYAW;3JEEE;484H6;4915U;4J158	major facilitator superfamily domain containing 12 [Source:VGNC Symbol;Acc:VGNC:90185]	100519240	A0A480K1M4	GO:0008643//carbohydrate transport;GO:0048022//negative regulation of melanin biosynthetic process;GO:0055085//transmembrane transport;GO:0008643//carbohydrate transport;GO:0055085//transmembrane transport;GO:0071702//organic substance transport;	GO:0005770//late endosome;GO:0016020//membrane;GO:0016021//integral component of membrane;GO:0016021//integral component of membrane;GO:0005887//integral component of plasma membrane;GO:0016020//membrane;GO:0016021//integral component of membrane;GO:0016021//integral component of membrane;	GO:0015293//symporter activity;GO:0015293//symporter activity;	-
	1.06139	TRNP1	0.907934	0.91***	ENSSSCG00000027325	72.2796	46.8294	97.7299	2.08694	1.06139	0.000475672	0.05243	6	84293619	84300010	+	1765	TRNP1	GO:0003677;GO:0003677;GO:0005634;GO:0005634;GO:0005634;GO:0005719;GO:0021696;GO:0042127;GO:0042127;GO:0051726;GO:0061351;	-	-	K;S	2S7AN;3A64V;3BT6K;3D4FH;3J23D;48CFI;497ZC;4JB6A	TMF1 regulated nuclear protein 1 [Source:VGNC Symbol;Acc:VGNC:94456]	100511386	I3LDS2;A0A4X1UNW4	GO:0021696//cerebellar cortex morphogenesis;GO:0042127//regulation of cell population proliferation;GO:0042127//regulation of cell population proliferation;GO:0051726//regulation of cell cycle;GO:0061351//neural precursor cell proliferation;	GO:0005634//nucleus;GO:0005634//nucleus;GO:0005634//nucleus;GO:0005719//euchromatin;	GO:0003677//DNA binding;GO:0003677//DNA binding;	-
	-1.10502	TRIM63	-0.903538	-0.9***	ENSSSCG00000027684	23981.3	32741.3	15221.3	0.464895	-1.10502	6.72245e-07	0.000483169	6	83492633	83507499	-	1769	TRIM63	GO:0005737;GO:0005737;GO:0008270;GO:0016567;GO:0031432;GO:0046872;GO:0061630;	K10655	EC:2.3.2.27	O	KOG2177;38DV0;3BBKN;3CXE8;3JDE9;480M3;48UU5;4IW0A	tripartite motif containing 63 [Source:VGNC Symbol;Acc:VGNC:94424]	100431101	D6BQX6	GO:0016567//protein ubiquitination;	GO:0005737//cytoplasm;GO:0005737//cytoplasm;	GO:0008270//zinc ion binding;GO:0031432//titin binding;GO:0046872//metal ion binding;GO:0061630//ubiquitin protein ligase activity;	-
	-1.10822	MAFF	-0.925346	-0.93***	ENSSSCG00000030165	1560.11	2131.49	988.725	0.463866	-1.10822	3.96197e-07	0.000327476	5	9683658	9696025	-	2137	MAFF	GO:0000978;GO:0001228;GO:0001701;GO:0003677;GO:0003677;GO:0003700;GO:0003700;GO:0005634;GO:0005634;GO:0005654;GO:0005739;GO:0006355;GO:0035914;GO:0042025;GO:0043565;GO:0043565;GO:0045604;GO:0045604;GO:0045944;GO:1990837;	K09037	-	K	KOG4196;3A0CK;3BPS0;3D6C0;3J3VN;48E27;4954Z;4IYKX	MAF bZIP transcription factor F [Source:VGNC Symbol;Acc:VGNC:89947]	100156484	A0A4X1VLW8;F1SKP5	GO:0001701//in utero embryonic development;GO:0006355//regulation of transcription, DNA-templated;GO:0035914//skeletal muscle cell differentiation;GO:0045604//regulation of epidermal cell differentiation;GO:0045604//regulation of epidermal cell differentiation;GO:0045944//positive regulation of transcription by RNA polymerase II;	GO:0005634//nucleus;GO:0005634//nucleus;GO:0005654//nucleoplasm;GO:0005739//mitochondrion;GO:0042025//host cell nucleus;	GO:0000978//RNA polymerase II cis-regulatory region sequence-specific DNA binding;GO:0001228//DNA-binding transcription activator activity, RNA polymerase II-specific;GO:0003677//DNA binding;GO:0003677//DNA binding;GO:0003700//DNA-binding transcription factor activity;GO:0003700//DNA-binding transcription factor activity;GO:0043565//sequence-specific DNA binding;GO:0043565//sequence-specific DNA …	-
	-1.04148	SASH1	-0.913376	-0.91***	ENSSSCG00000033175	840.446	1131.28	549.611	0.48583	-1.04148	4.70562e-06	0.00204707	1	17306372	17662825	-	7685	SASH1	GO:0000209;GO:0001965;GO:0005737;GO:0008022;GO:0010595;GO:0010632;GO:0019901;GO:0031435;GO:0031435;GO:0031666;GO:0032991;GO:0043507;GO:0043507;GO:0045766;GO:0060090;GO:1900044;GO:1900745;GO:1901224;GO:1901224;GO:1902498;	-	-	S;T	KOG4384;38F19;3BIUS;3CSGK;3J853;4838M;48YK8;4IYTH	SAM and SH3 domain containing 1 [Source:VGNC Symbol;Acc:VGNC:92583]	-	-	GO:0000209//protein polyubiquitination;GO:0010595//positive regulation of endothelial cell migration;GO:0010632//regulation of epithelial cell migration;GO:0031666//positive regulation of lipopolysaccharide-mediated signaling pathway;GO:0043507//positive regulation of JUN kinase activity;GO:0043507//positive regulation of JUN kinase activity;GO:0045766//positive regulation of angiogenesis;GO:1900…	GO:0005737//cytoplasm;GO:0032991//protein-containing complex;	GO:0001965//G-protein alpha-subunit binding;GO:0008022//protein C-terminus binding;GO:0019901//protein kinase binding;GO:0031435//mitogen-activated protein kinase kinase kinase binding;GO:0031435//mitogen-activated protein kinase kinase kinase binding;GO:0060090//molecular adaptor activity;	-
	-1.18758	KLF6	-0.931583	-0.93***	ENSSSCG00000035212	1489.17	2069.67	908.667	0.439039	-1.18758	6.63948e-08	9.14644e-05	10	66488391	66497844	+	4052	KLF6	GO:0000976;GO:0000978;GO:0000981;GO:0001228;GO:0001650;GO:0005634;GO:0005654;GO:0005730;GO:0005829;GO:0043231;GO:0045944;GO:0045944;GO:1990837;	-	-	-	-	Kruppel like factor 6 [Source:VGNC Symbol;Acc:VGNC:98063]	-	-	GO:0045944//positive regulation of transcription by RNA polymerase II;GO:0045944//positive regulation of transcription by RNA polymerase II;	GO:0001650//fibrillar center;GO:0005634//nucleus;GO:0005654//nucleoplasm;GO:0005730//nucleolus;GO:0005829//cytosol;GO:0043231//intracellular membrane-bounded organelle;	GO:0000976//transcription cis-regulatory region binding;GO:0000978//RNA polymerase II cis-regulatory region sequence-specific DNA binding;GO:0000981//DNA-binding transcription factor activity, RNA polymerase II-specific;GO:0001228//DNA-binding transcription activator activity, RNA polymerase II-specific;GO:1990837//sequence-specific double-stranded DNA binding;	-
	0.832272	DCC	-0.949022	-0.95***	ENSSSCG00000035136	51.8932	37.3267	66.4597	1.78049	0.832272	0.0286838	0.406045	10	16191156	16441819	+	9764	SDCCAG8	GO:0003779;GO:0005813;GO:0007098;GO:0005813;GO:0007098;GO:0001764;GO:0001764;GO:0005737;GO:0005813;GO:0005813;GO:0005813;GO:0005813;GO:0005814;GO:0005814;GO:0005814;GO:0005911;GO:0007098;GO:0030010;GO:0030010;GO:0031023;GO:0031023;GO:0034451;GO:0035148;GO:0035148;GO:0036064;GO:0097733;GO:1902017;GO:1902017;	-	-	S	2R5XE;38DBN;3BFMF;3CYI7;3J9CK;485C1;491AZ;4J3A9;2R5XE;38DBN;3BFMF;3CYI7;3J9CK;485C1;491AZ;4J3A9	SHH signaling and ciliogenesis regulator SDCCAG8 [Source:VGNC Symbol;Acc:VGNC:96596]	-	-	GO:0007098//centrosome cycle;GO:0007098//centrosome cycle;GO:0001764//neuron migration;GO:0001764//neuron migration;GO:0007098//centrosome cycle;GO:0030010//establishment of cell polarity;GO:0030010//establishment of cell polarity;GO:0031023//microtubule organizing center organization;GO:0031023//microtubule organizing center organization;GO:0035148//tube formation;GO:0035148//tube formation;GO:1…	GO:0005813//centrosome;GO:0005813//centrosome;GO:0005737//cytoplasm;GO:0005813//centrosome;GO:0005813//centrosome;GO:0005813//centrosome;GO:0005813//centrosome;GO:0005814//centriole;GO:0005814//centriole;GO:0005814//centriole;GO:0005911//cell-cell junction;GO:0034451//centriolar satellite;GO:0036064//ciliary basal body;GO:0097733//photoreceptor cell cilium;	GO:0003779//actin binding;	-
Gamma.linolenic.acid	1.1403	KCNE4	0.895692	0.9***	ENSSSCG00000038149	170.814	106.617	235.012	2.20427	1.1403	0.000713206	0.0633871	15	124912405	124915780	+	2846	KCNE4	GO:0005249;GO:0005251;GO:0006811;GO:0008076;GO:0015459;GO:0016020;GO:0016020;GO:0016021;GO:0044325;GO:0044325;GO:0060307;GO:0071805;GO:0086005;GO:0086011;GO:0086091;GO:0097623;GO:0098915;GO:1902260;GO:1902282;	-	-	-	-	potassium voltage-gated channel subfamily E regulatory subunit 4 [Source:VGNC Symbol;Acc:VGNC:96387]	-	-	GO:0006811//ion transport;GO:0060307//regulation of ventricular cardiac muscle cell membrane repolarization;GO:0071805//potassium ion transmembrane transport;GO:0086005//ventricular cardiac muscle cell action potential;GO:0086011//membrane repolarization during action potential;GO:0086091//regulation of heart rate by cardiac conduction;GO:0097623//potassium ion export across plasma membrane;GO:00…	GO:0008076//voltage-gated potassium channel complex;GO:0016020//membrane;GO:0016020//membrane;GO:0016021//integral component of membrane;	GO:0005249//voltage-gated potassium channel activity;GO:0005251//delayed rectifier potassium channel activity;GO:0015459//potassium channel regulator activity;GO:0044325//transmembrane transporter binding;GO:0044325//transmembrane transporter binding;GO:1902282//voltage-gated potassium channel activity involved in ventricular cardiac muscle cell action potential repolarization;	-
Lauric.acid	-1.61508	KCNMB1	-0.907415	-0.91***	ENSSSCG00000017005	8.83909	13.3275	4.35072	0.326448	-1.61508	0.0115016	0.277652	16	53618603	53631197	+	1966	KCNMB1	GO:0005513;GO:0006813;GO:0008076;GO:0015269;GO:0015269;GO:0015459;GO:0016020;GO:0016020;GO:0016021;GO:0071805;	K04937	-	U;P;T	2RZA0;39XZ0;3B9DZ;3D353;3J808;48BTF;4985R;4J1SH	potassium calcium-activated channel subfamily M regulatory beta subunit 1 [Source:VGNC Symbol;Acc:VGNC:89376]	100271876	F1RRX5	GO:0005513//detection of calcium ion;GO:0006813//potassium ion transport;GO:0071805//potassium ion transmembrane transport;	GO:0008076//voltage-gated potassium channel complex;GO:0016020//membrane;GO:0016020//membrane;GO:0016021//integral component of membrane;	GO:0015269//calcium-activated potassium channel activity;GO:0015269//calcium-activated potassium channel activity;GO:0015459//potassium channel regulator activity;	ko04911(Insulin secretion);ko04270(Vascular smooth muscle contraction);ko04022(cGMP-PKG signaling pathway)
Linoleic.acid	-1.77282	CNKSR3	0.922665	0.92***	ENSSSCG00000004071	107.484	166.303	48.6661	0.292636	-1.77282	3.55905e-10	1.72901e-06	1	12297673	12395738	+	2220	CNKSR3	GO:0005737;GO:0009966;GO:0010765;GO:0016020;GO:0033137;GO:0070373;GO:2000651;GO:0005737;GO:0009966;GO:0016020;	-	-	S;F	KOG1738;38FTV;3BBX2;3CXKB;3J565;47ZXK;490PG;4J3UR	CNKSR family member 3 [Source:VGNC Symbol;Acc:VGNC:86823]	-	-	GO:0009966//regulation of signal transduction;GO:0010765//positive regulation of sodium ion transport;GO:0033137//negative regulation of peptidyl-serine phosphorylation;GO:0070373//negative regulation of ERK1 and ERK2 cascade;GO:2000651//positive regulation of sodium ion transmembrane transporter activity;GO:0009966//regulation of signal transduction;	GO:0005737//cytoplasm;GO:0016020//membrane;GO:0005737//cytoplasm;GO:0016020//membrane;	-	-
Marbling.Score	-1.04553	ENSSSCG00000007525	0.926171	0.93***	ENSSSCG00000007525	40.5442	54.6246	26.4638	0.484466	-1.04553	0.00280198	0.131217	17	59175776	59185000	-	1809	-	GO:0005758;GO:0005758;GO:0015914;GO:0120009;GO:1990050;GO:0005758;	-	-	U;S	KOG3336;38H4Y;3BGWG;3D4HN;3J5GZ;484K8;496HY;4J07Y	PRELI domain containing 3B [Source:NCBI gene (formerly Entrezgene);Acc:100134984]	100134984	A5GFX0	GO:0015914//phospholipid transport;GO:0120009//intermembrane lipid transfer;	GO:0005758//mitochondrial intermembrane space;GO:0005758//mitochondrial intermembrane space;GO:0005758//mitochondrial intermembrane space;	GO:1990050//phosphatidic acid transfer activity;	-
	-1.17793	EGR2	0.940809	0.94***	ENSSSCG00000010224	170.873	236.997	104.749	0.441984	-1.17793	2.87374e-06	0.00143957	14	66284577	66291306	-	2918	EGR2	GO:0000976;GO:0000976;GO:0000976;GO:0000978;GO:0000978;GO:0000981;GO:0000981;GO:0000981;GO:0000981;GO:0001102;GO:0001228;GO:0003677;GO:0003677;GO:0003682;GO:0003682;GO:0003700;GO:0003700;GO:0003700;GO:0005634;GO:0005634;GO:0005634;GO:0005654;GO:0005737;GO:0005737;GO:0006355;GO:0006611;GO:0006611;GO:0007622;GO:0008045;GO:0014037;GO:0014037;GO:0014040;GO:0014040;GO:0016740;GO:0016925;GO:0016925;GO:…	K12496	-	K	38CEU;3B9FD;3CXM0;3J94S;48BUP;494UX;4IXN5	early growth response 2 [Source:NCBI gene (formerly Entrezgene);Acc:100038004]	100038004	A1XSY8	GO:0006355//regulation of transcription, DNA-templated;GO:0006611//protein export from nucleus;GO:0006611//protein export from nucleus;GO:0007622//rhythmic behavior;GO:0008045//motor neuron axon guidance;GO:0014037//Schwann cell differentiation;GO:0014037//Schwann cell differentiation;GO:0014040//positive regulation of Schwann cell differentiation;GO:0014040//positive regulation of Schwann cell d…	GO:0005634//nucleus;GO:0005634//nucleus;GO:0005634//nucleus;GO:0005654//nucleoplasm;GO:0005737//cytoplasm;GO:0005737//cytoplasm;GO:0043231//intracellular membrane-bounded organelle;	GO:0000976//transcription cis-regulatory region binding;GO:0000976//transcription cis-regulatory region binding;GO:0000976//transcription cis-regulatory region binding;GO:0000978//RNA polymerase II cis-regulatory region sequence-specific DNA binding;GO:0000978//RNA polymerase II cis-regulatory region sequence-specific DNA binding;GO:0000981//DNA-binding transcription factor activity, RNA polymera…	ko05203(Viral carcinogenesis);ko05166(Human T-cell leukemia virus 1 infection);ko05161(Hepatitis B);ko04625(C-type lectin receptor signaling pathway)
	1.19289	ZNF503	-0.929818	-0.93***	ENSSSCG00000010322	578.071	351.828	804.314	2.2861	1.19289	2.76698e-07	0.000254116	14	77924820	77928453	-	2901	ZNF503	GO:0005634;GO:0005634;GO:0008285;GO:0010629;GO:0045892;GO:0061351;GO:0070315;GO:0070315;GO:0070491;	-	-	S	2QUYV;38DWB;3BEIM;3D1T9;3J7IW;481S0;48Y9H;4J1WQ	zinc finger protein 503 [Source:VGNC Symbol;Acc:VGNC:95252]	-	-	GO:0008285//negative regulation of cell population proliferation;GO:0010629//negative regulation of gene expression;GO:0045892//negative regulation of transcription, DNA-templated;GO:0061351//neural precursor cell proliferation;GO:0070315//G1 to G0 transition involved in cell differentiation;GO:0070315//G1 to G0 transition involved in cell differentiation;	GO:0005634//nucleus;GO:0005634//nucleus;	GO:0070491//DNA-binding transcription factor binding;	-
	-1.35322	PLA1A	0.913159	0.91***	ENSSSCG00000011895	72.6127	104.372	40.8532	0.391418	-1.35322	6.15304e-06	0.0026081	13	140636946	140665961	-	2014	PLA1A	GO:0004806;GO:0005576;GO:0006629;GO:0006629;GO:0016042;GO:0046872;GO:0052689;GO:0002080;GO:0004806;GO:0005576;GO:0005615;GO:0006629;GO:0006629;GO:0008970;GO:0016042;GO:0016042;GO:0016298;GO:0046872;GO:0052689;GO:0004806;GO:0005576;GO:0006629;GO:0006629;GO:0016042;GO:0046872;GO:0052689;	K13618	EC:3.1.1.111	-	-	phospholipase A1 member A [Source:VGNC Symbol;Acc:VGNC:91488]	100154368	A0A287BC40;A0A4X1T2R3	GO:0006629//lipid metabolic process;GO:0006629//lipid metabolic process;GO:0016042//lipid catabolic process;GO:0006629//lipid metabolic process;GO:0006629//lipid metabolic process;GO:0016042//lipid catabolic process;GO:0016042//lipid catabolic process;GO:0006629//lipid metabolic process;GO:0006629//lipid metabolic process;GO:0016042//lipid catabolic process;	GO:0005576//extracellular region;GO:0002080//acrosomal membrane;GO:0005576//extracellular region;GO:0005615//extracellular space;GO:0005576//extracellular region;	GO:0004806//triglyceride lipase activity;GO:0046872//metal ion binding;GO:0052689//carboxylic ester hydrolase activity;GO:0004806//triglyceride lipase activity;GO:0008970//phospholipase A1 activity;GO:0016298//lipase activity;GO:0046872//metal ion binding;GO:0052689//carboxylic ester hydrolase activity;GO:0004806//triglyceride lipase activity;GO:0046872//metal ion binding;GO:0052689//carboxylic e…	ko04014(Ras signaling pathway);ko00564(Glycerophospholipid metabolism)
	2.55959	PNCK	-0.917369	-0.92***	ENSSSCG00000012773	151.012	43.8008	258.223	5.89539	2.55959	1.10121e-18	1.82041e-14	X	124425867	124429433	-	1674	PNCK	GO:0000166;GO:0004672;GO:0004674;GO:0004683;GO:0005524;GO:0005524;GO:0006468;GO:0000166;GO:0004672;GO:0004674;GO:0004674;GO:0004683;GO:0004683;GO:0005516;GO:0005524;GO:0005524;GO:0006468;GO:0018105;GO:0000166;GO:0004672;GO:0004674;GO:0004683;GO:0005524;GO:0005524;GO:0006468;	K08795	EC:2.7.11.17	T	KOG0032;38DCI;3BJDB;3D3U1;3J6PY;487QH;491YD;4J2V5	pregnancy up-regulated nonubiquitous CaM kinase [Source:VGNC Symbol;Acc:VGNC:91593]	100337678	D3K5L6	GO:0006468//protein phosphorylation;GO:0006468//protein phosphorylation;GO:0018105//peptidyl-serine phosphorylation;GO:0006468//protein phosphorylation;	-	GO:0000166//nucleotide binding;GO:0004672//protein kinase activity;GO:0004674//protein serine/threonine kinase activity;GO:0004683//calmodulin-dependent protein kinase activity;GO:0005524//ATP binding;GO:0005524//ATP binding;GO:0000166//nucleotide binding;GO:0004672//protein kinase activity;GO:0004674//protein serine/threonine kinase activity;GO:0004674//protein serine/threonine kinase activity;G…	-
	1.30892	DHPS	-0.916963	-0.92***	ENSSSCG00000013723	15.6708	9.01256	22.3291	2.47755	1.30892	0.00843532	0.237161	2	66303370	66307770	+	1425	DHPS	GO:0008216;GO:0008612;GO:0008612;GO:0008612;GO:0034038;GO:0042102;GO:0042593;GO:0042802;GO:0005737;GO:0008612;GO:0008612;GO:0034038;	K00809	EC:2.5.1.46	O	KOG2924;38CMK;3B9RP;3CZJ5;3JG3Q;488MM;4967Y;4IYY3	deoxyhypusine synthase [Source:VGNC Symbol;Acc:VGNC:99631]	100519413	F1SEX8;A0A4X1UEF2	GO:0008216//spermidine metabolic process;GO:0008612//peptidyl-lysine modification to peptidyl-hypusine;GO:0008612//peptidyl-lysine modification to peptidyl-hypusine;GO:0008612//peptidyl-lysine modification to peptidyl-hypusine;GO:0042102//positive regulation of T cell proliferation;GO:0042593//glucose homeostasis;GO:0008612//peptidyl-lysine modification to peptidyl-hypusine;GO:0008612//peptidyl-l…	GO:0005737//cytoplasm;	GO:0034038//deoxyhypusine synthase activity;GO:0042802//identical protein binding;GO:0034038//deoxyhypusine synthase activity;	-
	-1.2909	RTL5	0.904986	0.9***	ENSSSCG00000020876	26.1068	37.0652	15.1484	0.408697	-1.2909	0.00225353	0.114274	X	58010839	58012533	-	1608	RTL5	-	-	-	S	2QPW5;39WJB;3BP8M;3CXF6;3JE6M;4842Y;4994B;4IWYQ	retrotransposon Gag like 5 [Source:VGNC Symbol;Acc:VGNC:92498]	102167195	A0A4X1W1N4	-	-	-	-
	-1.36442	NET1	0.976637	0.98***	ENSSSCG00000023105	750.803	1081.54	420.062	0.388391	-1.36442	2.13238e-09	4.4063e-06	10	65426516	65459754	-	3454	NET1	GO:0005085;GO:0005089;GO:0035025;GO:0043065;GO:0043547;GO:0051451;GO:0070301;GO:0071479;GO:0005085;GO:0005085;	K20683	-	T	KOG4305;38CXM;3BEYI;3CTA1;3J3IW;483Z7;48YU3;4J851	neuroepithelial cell transforming 1 [Source:VGNC Symbol;Acc:VGNC:95622]	100516825	A0A480L6U2	GO:0035025//positive regulation of Rho protein signal transduction;GO:0043065//positive regulation of apoptotic process;GO:0043547//positive regulation of GTPase activity;GO:0051451//myoblast migration;GO:0070301//cellular response to hydrogen peroxide;GO:0071479//cellular response to ionizing radiation;	-	GO:0005085//guanyl-nucleotide exchange factor activity;GO:0005089//guanyl-nucleotide exchange factor activity;GO:0005085//guanyl-nucleotide exchange factor activity;GO:0005085//guanyl-nucleotide exchange factor activity;	-
	0.542273	MTHFD2	0.902288	0.9***	ENSSSCG00000008961	33.0455	26.9071	39.1838	1.45626	0.542273	0.142673	0.72237	8	70179658	70300150	+	7743	MTHFD2L	GO:0003824;GO:0004477;GO:0004477;GO:0004487;GO:0004488;GO:0004488;GO:0005739;GO:0006730;GO:0006730;GO:0016491;GO:0016787;GO:0035999;GO:0055114;GO:0055114;GO:0003824;GO:0004477;GO:0004488;GO:0006730;GO:0016491;GO:0016787;GO:0055114;GO:0055114;GO:0004488;GO:0016020;GO:0016021;GO:0055114;GO:0005154;GO:0005615;GO:0007173;GO:0008083;GO:0008284;GO:0016020;GO:0016021;GO:0045741;GO:0045840;	K13403	-	H	KOG0089;38DGG;3B98B;3CT16;3JAGS;484HD;491E3;4J8Q6	methylenetetrahydrofolate dehydrogenase (NADP+ dependent) 2 like [Source:NCBI gene (formerly Entrezgene);Acc:100525706]	100525706	-	GO:0006730//one-carbon metabolic process;GO:0006730//one-carbon metabolic process;GO:0035999//tetrahydrofolate interconversion;GO:0055114//obsolete oxidation-reduction process;GO:0055114//obsolete oxidation-reduction process;GO:0006730//one-carbon metabolic process;GO:0055114//obsolete oxidation-reduction process;GO:0055114//obsolete oxidation-reduction process;GO:0055114//obsolete oxidation-redu…	GO:0005739//mitochondrion;GO:0016020//membrane;GO:0016021//integral component of membrane;GO:0005615//extracellular space;GO:0016020//membrane;GO:0016021//integral component of membrane;	GO:0003824//catalytic activity;GO:0004477//methenyltetrahydrofolate cyclohydrolase activity;GO:0004477//methenyltetrahydrofolate cyclohydrolase activity;GO:0004487//methylenetetrahydrofolate dehydrogenase (NAD+) activity;GO:0004488//methylenetetrahydrofolate dehydrogenase (NADP+) activity;GO:0004488//methylenetetrahydrofolate dehydrogenase (NADP+) activity;GO:0016491//oxidoreductase activity;GO:0…	ko00670(One carbon pool by folate)
Meat.Color	-1.35322	PLA1A	0.944388	0.94***	ENSSSCG00000011895	72.6127	104.372	40.8532	0.391418	-1.35322	6.15304e-06	0.0026081	13	140636946	140665961	-	2014	PLA1A	GO:0004806;GO:0005576;GO:0006629;GO:0006629;GO:0016042;GO:0046872;GO:0052689;GO:0002080;GO:0004806;GO:0005576;GO:0005615;GO:0006629;GO:0006629;GO:0008970;GO:0016042;GO:0016042;GO:0016298;GO:0046872;GO:0052689;GO:0004806;GO:0005576;GO:0006629;GO:0006629;GO:0016042;GO:0046872;GO:0052689;	K13618	EC:3.1.1.111	-	-	phospholipase A1 member A [Source:VGNC Symbol;Acc:VGNC:91488]	100154368	A0A287BC40;A0A4X1T2R3	GO:0006629//lipid metabolic process;GO:0006629//lipid metabolic process;GO:0016042//lipid catabolic process;GO:0006629//lipid metabolic process;GO:0006629//lipid metabolic process;GO:0016042//lipid catabolic process;GO:0016042//lipid catabolic process;GO:0006629//lipid metabolic process;GO:0006629//lipid metabolic process;GO:0016042//lipid catabolic process;	GO:0005576//extracellular region;GO:0002080//acrosomal membrane;GO:0005576//extracellular region;GO:0005615//extracellular space;GO:0005576//extracellular region;	GO:0004806//triglyceride lipase activity;GO:0046872//metal ion binding;GO:0052689//carboxylic ester hydrolase activity;GO:0004806//triglyceride lipase activity;GO:0008970//phospholipase A1 activity;GO:0016298//lipase activity;GO:0046872//metal ion binding;GO:0052689//carboxylic ester hydrolase activity;GO:0004806//triglyceride lipase activity;GO:0046872//metal ion binding;GO:0052689//carboxylic e…	ko04014(Ras signaling pathway);ko00564(Glycerophospholipid metabolism)
	2.55959	PNCK	-0.929217	-0.93***	ENSSSCG00000012773	151.012	43.8008	258.223	5.89539	2.55959	1.10121e-18	1.82041e-14	X	124425867	124429433	-	1674	PNCK	GO:0000166;GO:0004672;GO:0004674;GO:0004683;GO:0005524;GO:0005524;GO:0006468;GO:0000166;GO:0004672;GO:0004674;GO:0004674;GO:0004683;GO:0004683;GO:0005516;GO:0005524;GO:0005524;GO:0006468;GO:0018105;GO:0000166;GO:0004672;GO:0004674;GO:0004683;GO:0005524;GO:0005524;GO:0006468;	K08795	EC:2.7.11.17	T	KOG0032;38DCI;3BJDB;3D3U1;3J6PY;487QH;491YD;4J2V5	pregnancy up-regulated nonubiquitous CaM kinase [Source:VGNC Symbol;Acc:VGNC:91593]	100337678	D3K5L6	GO:0006468//protein phosphorylation;GO:0006468//protein phosphorylation;GO:0018105//peptidyl-serine phosphorylation;GO:0006468//protein phosphorylation;	-	GO:0000166//nucleotide binding;GO:0004672//protein kinase activity;GO:0004674//protein serine/threonine kinase activity;GO:0004683//calmodulin-dependent protein kinase activity;GO:0005524//ATP binding;GO:0005524//ATP binding;GO:0000166//nucleotide binding;GO:0004672//protein kinase activity;GO:0004674//protein serine/threonine kinase activity;GO:0004674//protein serine/threonine kinase activity;G…	-
	-2.03577	PTGS2	0.91469	0.91***	ENSSSCG00000015579	64.0672	103.012	25.1224	0.243878	-2.03577	1.6957e-08	2.80316e-05	9	127850013	127858884	-	3831	PTGS2	GO:0001516;GO:0001516;GO:0001516;GO:0001516;GO:0004601;GO:0004601;GO:0004666;GO:0004666;GO:0004666;GO:0004666;GO:0005637;GO:0005637;GO:0005637;GO:0005640;GO:0005640;GO:0005640;GO:0005737;GO:0005737;GO:0005783;GO:0005783;GO:0005789;GO:0006629;GO:0006631;GO:0006633;GO:0006693;GO:0006954;GO:0006979;GO:0007566;GO:0008217;GO:0008217;GO:0016020;GO:0016491;GO:0019371;GO:0019371;GO:0019371;GO:0019899;GO:…	-	-	-	-	prostaglandin-endoperoxide synthase 2 [Source:VGNC Symbol;Acc:VGNC:91959]	-	-	GO:0001516//prostaglandin biosynthetic process;GO:0001516//prostaglandin biosynthetic process;GO:0001516//prostaglandin biosynthetic process;GO:0001516//prostaglandin biosynthetic process;GO:0006629//lipid metabolic process;GO:0006631//fatty acid metabolic process;GO:0006633//fatty acid biosynthetic process;GO:0006693//prostaglandin metabolic process;GO:0006954//inflammatory response;GO:0006979//…	GO:0005637//nuclear inner membrane;GO:0005637//nuclear inner membrane;GO:0005637//nuclear inner membrane;GO:0005640//nuclear outer membrane;GO:0005640//nuclear outer membrane;GO:0005640//nuclear outer membrane;GO:0005737//cytoplasm;GO:0005737//cytoplasm;GO:0005783//endoplasmic reticulum;GO:0005783//endoplasmic reticulum;GO:0005789//endoplasmic reticulum membrane;GO:0016020//membrane;GO:0031090//o…	GO:0004601//peroxidase activity;GO:0004601//peroxidase activity;GO:0004666//prostaglandin-endoperoxide synthase activity;GO:0004666//prostaglandin-endoperoxide synthase activity;GO:0004666//prostaglandin-endoperoxide synthase activity;GO:0004666//prostaglandin-endoperoxide synthase activity;GO:0016491//oxidoreductase activity;GO:0019899//enzyme binding;GO:0020037//heme binding;GO:0020037//heme bi…	-
	-1.36442	NET1	0.947634	0.95***	ENSSSCG00000023105	750.803	1081.54	420.062	0.388391	-1.36442	2.13238e-09	4.4063e-06	10	65426516	65459754	-	3454	NET1	GO:0005085;GO:0005089;GO:0035025;GO:0043065;GO:0043547;GO:0051451;GO:0070301;GO:0071479;GO:0005085;GO:0005085;	K20683	-	T	KOG4305;38CXM;3BEYI;3CTA1;3J3IW;483Z7;48YU3;4J851	neuroepithelial cell transforming 1 [Source:VGNC Symbol;Acc:VGNC:95622]	100516825	A0A480L6U2	GO:0035025//positive regulation of Rho protein signal transduction;GO:0043065//positive regulation of apoptotic process;GO:0043547//positive regulation of GTPase activity;GO:0051451//myoblast migration;GO:0070301//cellular response to hydrogen peroxide;GO:0071479//cellular response to ionizing radiation;	-	GO:0005085//guanyl-nucleotide exchange factor activity;GO:0005089//guanyl-nucleotide exchange factor activity;GO:0005085//guanyl-nucleotide exchange factor activity;GO:0005085//guanyl-nucleotide exchange factor activity;	-
	-1.10822	MAFF	0.9307	0.93***	ENSSSCG00000030165	1560.11	2131.49	988.725	0.463866	-1.10822	3.96197e-07	0.000327476	5	9683658	9696025	-	2137	MAFF	GO:0000978;GO:0001228;GO:0001701;GO:0003677;GO:0003677;GO:0003700;GO:0003700;GO:0005634;GO:0005634;GO:0005654;GO:0005739;GO:0006355;GO:0035914;GO:0042025;GO:0043565;GO:0043565;GO:0045604;GO:0045604;GO:0045944;GO:1990837;	K09037	-	K	KOG4196;3A0CK;3BPS0;3D6C0;3J3VN;48E27;4954Z;4IYKX	MAF bZIP transcription factor F [Source:VGNC Symbol;Acc:VGNC:89947]	100156484	A0A4X1VLW8;F1SKP5	GO:0001701//in utero embryonic development;GO:0006355//regulation of transcription, DNA-templated;GO:0035914//skeletal muscle cell differentiation;GO:0045604//regulation of epidermal cell differentiation;GO:0045604//regulation of epidermal cell differentiation;GO:0045944//positive regulation of transcription by RNA polymerase II;	GO:0005634//nucleus;GO:0005634//nucleus;GO:0005654//nucleoplasm;GO:0005739//mitochondrion;GO:0042025//host cell nucleus;	GO:0000978//RNA polymerase II cis-regulatory region sequence-specific DNA binding;GO:0001228//DNA-binding transcription activator activity, RNA polymerase II-specific;GO:0003677//DNA binding;GO:0003677//DNA binding;GO:0003700//DNA-binding transcription factor activity;GO:0003700//DNA-binding transcription factor activity;GO:0043565//sequence-specific DNA binding;GO:0043565//sequence-specific DNA …	-
	1.1403	KCNE4	0.883897	0.88***	ENSSSCG00000038149	170.814	106.617	235.012	2.20427	1.1403	0.000713206	0.0633871	15	124912405	124915780	+	2846	KCNE4	GO:0005249;GO:0005251;GO:0006811;GO:0008076;GO:0015459;GO:0016020;GO:0016020;GO:0016021;GO:0044325;GO:0044325;GO:0060307;GO:0071805;GO:0086005;GO:0086011;GO:0086091;GO:0097623;GO:0098915;GO:1902260;GO:1902282;	-	-	-	-	potassium voltage-gated channel subfamily E regulatory subunit 4 [Source:VGNC Symbol;Acc:VGNC:96387]	-	-	GO:0006811//ion transport;GO:0060307//regulation of ventricular cardiac muscle cell membrane repolarization;GO:0071805//potassium ion transmembrane transport;GO:0086005//ventricular cardiac muscle cell action potential;GO:0086011//membrane repolarization during action potential;GO:0086091//regulation of heart rate by cardiac conduction;GO:0097623//potassium ion export across plasma membrane;GO:00…	GO:0008076//voltage-gated potassium channel complex;GO:0016020//membrane;GO:0016020//membrane;GO:0016021//integral component of membrane;	GO:0005249//voltage-gated potassium channel activity;GO:0005251//delayed rectifier potassium channel activity;GO:0015459//potassium channel regulator activity;GO:0044325//transmembrane transporter binding;GO:0044325//transmembrane transporter binding;GO:1902282//voltage-gated potassium channel activity involved in ventricular cardiac muscle cell action potential repolarization;	-
Myristic.acid	1.16733	ENSSSCG00000037479	0.919335	0.92***	ENSSSCG00000037479	9.62332	5.92942	13.3172	2.24596	1.16733	0.0451382	0.473464	X	110834171	110834512	-	342	-	GO:0005730;	-	-	-	-	protein FAM127 [Source:NCBI gene (formerly Entrezgene);Acc:110257712]	-	-	-	GO:0005730//nucleolus;	-	-
Oleic.acid	1.16733	ENSSSCG00000037479	0.877862	0.88***	ENSSSCG00000037479	9.62332	5.92942	13.3172	2.24596	1.16733	0.0451382	0.473464	X	110834171	110834512	-	342	-	GO:0005730;	-	-	-	-	protein FAM127 [Source:NCBI gene (formerly Entrezgene);Acc:110257712]	-	-	-	GO:0005730//nucleolus;	-	-
Palmitic.acid	1.58597	POLQ	0.880261	0.88***	ENSSSCG00000036613	8.08343	4.0396	12.1273	3.0021	1.58597	0.0472144	0.481791	13	138978463	139108502	+	8835	POLQ	GO:0000166;GO:0003676;GO:0003677;GO:0003682;GO:0003887;GO:0003887;GO:0003887;GO:0003887;GO:0003887;GO:0005524;GO:0005524;GO:0005737;GO:0006260;GO:0006261;GO:0006261;GO:0006281;GO:0006284;GO:0006302;GO:0006974;GO:0008409;GO:0016446;GO:0016740;GO:0016779;GO:0017116;GO:0032508;GO:0051260;GO:0051575;GO:0071897;GO:0090305;GO:0097681;GO:0097681;GO:2000042;GO:2000042;	-	-	-	-	DNA polymerase theta [Source:VGNC Symbol;Acc:VGNC:91641]	-	-	GO:0006260//DNA replication;GO:0006261//DNA-dependent DNA replication;GO:0006261//DNA-dependent DNA replication;GO:0006281//DNA repair;GO:0006284//base-excision repair;GO:0006302//double-strand break repair;GO:0006974//cellular response to DNA damage stimulus;GO:0016446//somatic hypermutation of immunoglobulin genes;GO:0032508//DNA duplex unwinding;GO:0051260//protein homooligomerization;GO:00718…	GO:0005737//cytoplasm;	GO:0000166//nucleotide binding;GO:0003676//nucleic acid binding;GO:0003677//DNA binding;GO:0003682//chromatin binding;GO:0003887//DNA-directed DNA polymerase activity;GO:0003887//DNA-directed DNA polymerase activity;GO:0003887//DNA-directed DNA polymerase activity;GO:0003887//DNA-directed DNA polymerase activity;GO:0003887//DNA-directed DNA polymerase activity;GO:0005524//ATP binding;GO:0005524//…	-
Palmitoleic.acid	1.1403	KCNE4	0.884387	0.88***	ENSSSCG00000038149	170.814	106.617	235.012	2.20427	1.1403	0.000713206	0.0633871	15	124912405	124915780	+	2846	KCNE4	GO:0005249;GO:0005251;GO:0006811;GO:0008076;GO:0015459;GO:0016020;GO:0016020;GO:0016021;GO:0044325;GO:0044325;GO:0060307;GO:0071805;GO:0086005;GO:0086011;GO:0086091;GO:0097623;GO:0098915;GO:1902260;GO:1902282;	-	-	-	-	potassium voltage-gated channel subfamily E regulatory subunit 4 [Source:VGNC Symbol;Acc:VGNC:96387]	-	-	GO:0006811//ion transport;GO:0060307//regulation of ventricular cardiac muscle cell membrane repolarization;GO:0071805//potassium ion transmembrane transport;GO:0086005//ventricular cardiac muscle cell action potential;GO:0086011//membrane repolarization during action potential;GO:0086091//regulation of heart rate by cardiac conduction;GO:0097623//potassium ion export across plasma membrane;GO:00…	GO:0008076//voltage-gated potassium channel complex;GO:0016020//membrane;GO:0016020//membrane;GO:0016021//integral component of membrane;	GO:0005249//voltage-gated potassium channel activity;GO:0005251//delayed rectifier potassium channel activity;GO:0015459//potassium channel regulator activity;GO:0044325//transmembrane transporter binding;GO:0044325//transmembrane transporter binding;GO:1902282//voltage-gated potassium channel activity involved in ventricular cardiac muscle cell action potential repolarization;	-
	-1.39551	ENSSSCG00000000145	0.927174	0.93***	ENSSSCG00000000145	102.483	148.515	56.4519	0.38011	-1.39551	3.96794e-05	0.00993849	5	11264590	11422660	+	2065	-	GO:0000166;GO:0003774;GO:0003774;GO:0003779;GO:0005524;GO:0005524;GO:0016459;GO:0016459;GO:0000166;GO:0003774;GO:0003779;GO:0005524;GO:0005524;GO:0016459;GO:0016459;GO:0051015;	K10352	-	Z	KOG0161;38CVC;3BBPR;3CSM1;3J4EA;48BDX;497J1;4JAJV	myosin heavy chain 9 [Source:VGNC Symbol;Acc:VGNC:90512]	396904	-	-	GO:0016459//myosin complex;GO:0016459//myosin complex;GO:0016459//myosin complex;GO:0016459//myosin complex;	GO:0000166//nucleotide binding;GO:0003774//cytoskeletal motor activity;GO:0003774//cytoskeletal motor activity;GO:0003779//actin binding;GO:0005524//ATP binding;GO:0005524//ATP binding;GO:0000166//nucleotide binding;GO:0003774//cytoskeletal motor activity;GO:0003779//actin binding;GO:0005524//ATP binding;GO:0005524//ATP binding;GO:0051015//actin filament binding;	ko04810(Regulation of actin cytoskeleton);ko04530(Tight junction);ko04270(Vascular smooth muscle contraction)
pH24	-1.0448	GAREM1	0.920653	0.92***	ENSSSCG00000003731	397.275	535.154	259.396	0.484712	-1.0448	0.00419106	0.163458	6	116100370	116325331	-	7768	GAREM1	GO:0007173;GO:0007173;GO:0008284;GO:0070064;GO:0070064;GO:0070374;GO:0071364;GO:0071364;	-	-	S	2QRDN;38DQC;3B98W;3CZTH;3J75J;484EM;48YQU;4J0DA	GRB2 associated regulator of MAPK1 subtype 1 [Source:VGNC Symbol;Acc:VGNC:88349]	100737982	-	GO:0007173//epidermal growth factor receptor signaling pathway;GO:0007173//epidermal growth factor receptor signaling pathway;GO:0008284//positive regulation of cell population proliferation;GO:0070374//positive regulation of ERK1 and ERK2 cascade;GO:0071364//cellular response to epidermal growth factor stimulus;GO:0071364//cellular response to epidermal growth factor stimulus;	-	GO:0070064//proline-rich region binding;GO:0070064//proline-rich region binding;	-
	-1.05581	TTC3	0.913016	0.91***	ENSSSCG00000012062	920.261	1242.73	597.787	0.481026	-1.05581	5.26979e-05	0.0124436	13	200694616	200821912	+	14352	TTC3	GO:0004842;GO:0004842;GO:0005634;GO:0005654;GO:0005730;GO:0005829;GO:0006511;GO:0006511;GO:0070936;	K15712	EC:2.3.2.27	O	KOG0800;39J6R;3BFMY;3CVS1;3J52M;487WG;4979K;4IW3Z	tetratricopeptide repeat domain 3 [Source:VGNC Symbol;Acc:VGNC:94545]	106505861	-	GO:0006511//ubiquitin-dependent protein catabolic process;GO:0006511//ubiquitin-dependent protein catabolic process;GO:0070936//protein K48-linked ubiquitination;	GO:0005634//nucleus;GO:0005654//nucleoplasm;GO:0005730//nucleolus;GO:0005829//cytosol;	GO:0004842//ubiquitin-protein transferase activity;GO:0004842//ubiquitin-protein transferase activity;	-
	-1.38644	SEL1L3	0.937345	0.94***	ENSSSCG00000022446	170.766	247.038	94.4938	0.382507	-1.38644	1.03291e-05	0.00348471	8	19535483	19649695	-	3172	SEL1L3	GO:0005654;	-	-	M;T;O	KOG1550;38GEZ;3BF88;3D05S;3JDRE;487VF;493B4;4IY1D	SEL1L family member 3 [Source:VGNC Symbol;Acc:VGNC:92688]	-	-	-	GO:0005654//nucleoplasm;	-	-
	-2.26095	UGCG	0.923458	0.92***	ENSSSCG00000022780	35.175	58.2062	12.1438	0.208634	-2.26095	3.15207e-05	0.00854212	1	252651879	252688550	+	1704	UGCG	GO:0000139;GO:0006497;GO:0006665;GO:0006679;GO:0006679;GO:0006679;GO:0008120;GO:0008120;GO:0008120;GO:0008120;GO:0009966;GO:0016020;GO:0016020;GO:0016021;GO:0016740;GO:0016757;GO:0016757;GO:0030154;GO:0030216;GO:0033210;GO:0048666;GO:0061436;GO:0098856;GO:0102769;GO:1903575;GO:0006665;GO:0008120;GO:0016020;GO:0016021;GO:0016740;GO:0016757;GO:0016757;GO:0102769;	-	-	M;I;E	KOG2547;38DAM;3BEY1;3CUEB;3JC2W;48709;48W21;4IWTT	UDP-glucose ceramide glucosyltransferase [Source:VGNC Symbol;Acc:VGNC:94685]	-	-	GO:0006497//protein lipidation;GO:0006665//sphingolipid metabolic process;GO:0006679//glucosylceramide biosynthetic process;GO:0006679//glucosylceramide biosynthetic process;GO:0006679//glucosylceramide biosynthetic process;GO:0009966//regulation of signal transduction;GO:0030154//cell differentiation;GO:0030216//keratinocyte differentiation;GO:0033210//leptin-mediated signaling pathway;GO:004866…	GO:0000139//Golgi membrane;GO:0016020//membrane;GO:0016020//membrane;GO:0016021//integral component of membrane;GO:0016020//membrane;GO:0016021//integral component of membrane;	GO:0008120//ceramide glucosyltransferase activity;GO:0008120//ceramide glucosyltransferase activity;GO:0008120//ceramide glucosyltransferase activity;GO:0008120//ceramide glucosyltransferase activity;GO:0016740//transferase activity;GO:0016757//glycosyltransferase activity;GO:0016757//glycosyltransferase activity;GO:0102769//dihydroceramide glucosyltransferase activity;GO:0008120//ceramide glucos…	-
	-1.13958	LRRC2	0.902397	0.9***	ENSSSCG00000026945	313.618	431.418	195.817	0.453892	-1.13958	0.00967649	0.254717	13	29478115	29598026	-	6494	LRRC2	GO:0004722;GO:0005737;GO:0006470;GO:0007165;GO:0043231;	-	-	U;S	KOG0619;38YYH;3BICG;3CZC0;3JEC8;4861I;492MG;4IZRP	leucine rich repeat containing 2 [Source:VGNC Symbol;Acc:VGNC:98079]	100151747	Q6YT37	GO:0006470//protein dephosphorylation;GO:0007165//signal transduction;	GO:0005737//cytoplasm;GO:0043231//intracellular membrane-bounded organelle;	GO:0004722//protein serine/threonine phosphatase activity;	-
	-2.10377	NIPAL2	0.92851	0.93***	ENSSSCG00000031267	24.5611	39.851	9.2713	0.232649	-2.10377	8.75628e-06	0.00321667	4	38491245	38587448	+	5790	NIPAL2	GO:0015095;GO:0015693;GO:0015693;GO:0016020;GO:0016020;GO:0016021;GO:0016021;GO:1903830;GO:0015095;GO:0015693;GO:0016020;GO:0016021;GO:0016021;GO:1903830;	-	-	-	-	NIPA like domain containing 2 [Source:VGNC Symbol;Acc:VGNC:90749]	-	-	GO:0015693//magnesium ion transport;GO:0015693//magnesium ion transport;GO:1903830//magnesium ion transmembrane transport;GO:0015693//magnesium ion transport;GO:1903830//magnesium ion transmembrane transport;	GO:0016020//membrane;GO:0016020//membrane;GO:0016021//integral component of membrane;GO:0016021//integral component of membrane;GO:0016020//membrane;GO:0016021//integral component of membrane;GO:0016021//integral component of membrane;	GO:0015095//magnesium ion transmembrane transporter activity;GO:0015095//magnesium ion transmembrane transporter activity;	-
	1.03405	MGST2	-0.920644	-0.92***	ENSSSCG00000031736	147.935	97.0779	198.793	2.04777	1.03405	0.00277492	0.131063	8	87319533	87390520	-	5586	MGST2	GO:0004364;GO:0004364;GO:0004464;GO:0004464;GO:0004602;GO:0004602;GO:0005635;GO:0005783;GO:0005783;GO:0005789;GO:0005886;GO:0006629;GO:0006691;GO:0006750;GO:0008047;GO:0016020;GO:0016020;GO:0016021;GO:0016021;GO:0016740;GO:0019370;GO:0019370;GO:0019370;GO:0042802;GO:0043085;GO:0043231;GO:0043295;GO:0046466;GO:0098869;GO:0005783;GO:0005789;GO:0006691;GO:0008047;GO:0016020;GO:0016021;GO:0016021;GO:…	-	-	-	-	microsomal glutathione S-transferase 2 [Source:VGNC Symbol;Acc:VGNC:90203]	-	-	GO:0006629//lipid metabolic process;GO:0006691//leukotriene metabolic process;GO:0006750//glutathione biosynthetic process;GO:0019370//leukotriene biosynthetic process;GO:0019370//leukotriene biosynthetic process;GO:0019370//leukotriene biosynthetic process;GO:0043085//positive regulation of catalytic activity;GO:0046466//membrane lipid catabolic process;GO:0098869//cellular oxidant detoxificatio…	GO:0005635//nuclear envelope;GO:0005783//endoplasmic reticulum;GO:0005783//endoplasmic reticulum;GO:0005789//endoplasmic reticulum membrane;GO:0005886//plasma membrane;GO:0016020//membrane;GO:0016020//membrane;GO:0016021//integral component of membrane;GO:0016021//integral component of membrane;GO:0043231//intracellular membrane-bounded organelle;GO:0005783//endoplasmic reticulum;GO:0005789//endo…	GO:0004364//glutathione transferase activity;GO:0004364//glutathione transferase activity;GO:0004464//leukotriene-C4 synthase activity;GO:0004464//leukotriene-C4 synthase activity;GO:0004602//glutathione peroxidase activity;GO:0004602//glutathione peroxidase activity;GO:0008047//enzyme activator activity;GO:0016740//transferase activity;GO:0042802//identical protein binding;GO:0043295//glutathion…	-
	-1.01174	MAML2	0.905095	0.91***	ENSSSCG00000034879	113.345	151.536	75.1538	0.495947	-1.01174	0.00721253	0.219481	9	27997887	28371198	-	5694	MAML2	GO:0003713;GO:0003713;GO:0003713;GO:0005634;GO:0005634;GO:0005654;GO:0007219;GO:0007219;GO:0007221;GO:0016607;GO:0045944;GO:0045944;	-	-	-	-	mastermind like transcriptional coactivator 2 [Source:VGNC Symbol;Acc:VGNC:89964]	-	-	GO:0007219//Notch signaling pathway;GO:0007219//Notch signaling pathway;GO:0007221//positive regulation of transcription of Notch receptor target;GO:0045944//positive regulation of transcription by RNA polymerase II;GO:0045944//positive regulation of transcription by RNA polymerase II;	GO:0005634//nucleus;GO:0005634//nucleus;GO:0005654//nucleoplasm;GO:0016607//nuclear speck;	GO:0003713//transcription coactivator activity;GO:0003713//transcription coactivator activity;GO:0003713//transcription coactivator activity;	-
	-1.8656	RUNX1	0.901303	0.9***	ENSSSCG00000035537	2350	3687.98	1012.02	0.274409	-1.8656	0.0015074	0.0951103	13	198371835	198638189	-	10811	RUNX1	GO:0000976;GO:0000977;GO:0000978;GO:0000981;GO:0001228;GO:0001503;GO:0002062;GO:0003677;GO:0003677;GO:0003700;GO:0005524;GO:0005634;GO:0005634;GO:0005634;GO:0005634;GO:0005654;GO:0006355;GO:0006357;GO:0030097;GO:0030097;GO:0030182;GO:0030854;GO:0032743;GO:0043231;GO:0045595;GO:0045893;GO:0045893;GO:0045944;GO:0003677;GO:0003677;GO:0003700;GO:0005524;GO:0005634;GO:0005634;GO:0006355;GO:0045893;GO:…	-	-	K	KOG3982;38I9F;3B9F8;3CWRB;3JFMG;484F4;491SC;4J348	RUNX family transcription factor 1 [Source:VGNC Symbol;Acc:VGNC:92516]	-	-	GO:0001503//ossification;GO:0002062//chondrocyte differentiation;GO:0006355//regulation of transcription, DNA-templated;GO:0006357//regulation of transcription by RNA polymerase II;GO:0030097//hemopoiesis;GO:0030097//hemopoiesis;GO:0030182//neuron differentiation;GO:0030854//positive regulation of granulocyte differentiation;GO:0032743//positive regulation of interleukin-2 production;GO:0045595//…	GO:0005634//nucleus;GO:0005634//nucleus;GO:0005634//nucleus;GO:0005634//nucleus;GO:0005654//nucleoplasm;GO:0043231//intracellular membrane-bounded organelle;GO:0005634//nucleus;GO:0005634//nucleus;GO:0005634//nucleus;GO:0005634//nucleus;GO:0005634//nucleus;GO:0005634//nucleus;GO:0005634//nucleus;GO:0005634//nucleus;	GO:0000976//transcription cis-regulatory region binding;GO:0000977//RNA polymerase II transcription regulatory region sequence-specific DNA binding;GO:0000978//RNA polymerase II cis-regulatory region sequence-specific DNA binding;GO:0000981//DNA-binding transcription factor activity, RNA polymerase II-specific;GO:0001228//DNA-binding transcription activator activity, RNA polymerase II-specific;GO…	-
	-1.05155	USP46	0.913337	0.91***	ENSSSCG00000036284	21.9488	29.6116	14.2861	0.482449	-1.05155	0.0162751	0.318772	8	39517512	39581727	-	1694	USP46	GO:0001662;GO:0004197;GO:0004843;GO:0004843;GO:0005634;GO:0005829;GO:0006511;GO:0008343;GO:0016579;GO:0016579;GO:0016579;GO:0016579;GO:0016787;GO:0032228;GO:0036459;GO:0036459;GO:0048149;GO:0060013;GO:0101005;GO:0006511;GO:0016579;GO:0036459;GO:0006511;GO:0016579;GO:0036459;	-	-	-	-	ubiquitin specific peptidase 46 [Source:VGNC Symbol;Acc:VGNC:94768]	-	-	GO:0001662//behavioral fear response;GO:0006511//ubiquitin-dependent protein catabolic process;GO:0008343//adult feeding behavior;GO:0016579//protein deubiquitination;GO:0016579//protein deubiquitination;GO:0016579//protein deubiquitination;GO:0016579//protein deubiquitination;GO:0032228//regulation of synaptic transmission, GABAergic;GO:0048149//behavioral response to ethanol;GO:0060013//rightin…	GO:0005634//nucleus;GO:0005829//cytosol;	GO:0004197//cysteine-type endopeptidase activity;GO:0004843//thiol-dependent deubiquitinase;GO:0004843//thiol-dependent deubiquitinase;GO:0016787//hydrolase activity;GO:0036459//thiol-dependent deubiquitinase;GO:0036459//thiol-dependent deubiquitinase;GO:0101005//deubiquitinase activity;GO:0036459//thiol-dependent deubiquitinase;GO:0036459//thiol-dependent deubiquitinase;	-
	-1.19285	F2RL2	0.941833	0.94***	ENSSSCG00000037582	218.013	303.336	132.69	0.437436	-1.19285	0.00494873	0.1769	2	85535531	85541767	-	1431	F2RL2	GO:0004930;GO:0004930;GO:0004930;GO:0005886;GO:0005887;GO:0007165;GO:0007186;GO:0007186;GO:0007596;GO:0015057;GO:0016020;GO:0016021;GO:0016021;GO:0016324;GO:0032991;GO:0035025;GO:0051482;GO:0070493;	-	-	-	-	coagulation factor II thrombin receptor like 2 [Source:VGNC Symbol;Acc:VGNC:87862]	-	-	GO:0007165//signal transduction;GO:0007186//G protein-coupled receptor signaling pathway;GO:0007186//G protein-coupled receptor signaling pathway;GO:0007596//blood coagulation;GO:0035025//positive regulation of Rho protein signal transduction;GO:0051482//positive regulation of cytosolic calcium ion concentration involved in phospholipase C-activating G protein-coupled signaling pathway;GO:0070493…	GO:0005886//plasma membrane;GO:0005887//integral component of plasma membrane;GO:0016020//membrane;GO:0016021//integral component of membrane;GO:0016021//integral component of membrane;GO:0016324//apical plasma membrane;GO:0032991//protein-containing complex;	GO:0004930//G protein-coupled receptor activity;GO:0004930//G protein-coupled receptor activity;GO:0004930//G protein-coupled receptor activity;GO:0015057//thrombin-activated receptor activity;	-
	-1.08773	ENSSSCG00000044051	0.950979	0.95***	ENSSSCG00000044051	739.335	1005.56	473.114	0.4705	-1.08773	0.000576701	0.0560198	11	76894904	76997414	-	2018	-	-	-	-	-	-	-	-	-	-	-	-	-
	-1.88722	NR4A3	-0.916096	-0.92***	ENSSSCG00000005385	6967.18	10969.1	2965.24	0.270327	-1.88722	1.37392e-08	2.52358e-05	1	241569905	241611734	+	5805	NR4A3	GO:0000122;GO:0000977;GO:0000978;GO:0000978;GO:0001223;GO:0001228;GO:0001228;GO:0001707;GO:0003677;GO:0003677;GO:0003700;GO:0004879;GO:0005634;GO:0005634;GO:0005634;GO:0005667;GO:0005667;GO:0006355;GO:0007369;GO:0007411;GO:0008270;GO:0009444;GO:0010828;GO:0019901;GO:0021766;GO:0030522;GO:0030534;GO:0032765;GO:0035035;GO:0035259;GO:0035497;GO:0035726;GO:0038097;GO:0042472;GO:0042542;GO:0042629;GO:…	K08559	-	T;K	KOG4217;38XVZ;3BIP9;3CW7M;3JEMV;4884A;48VCQ;4J1YC	nuclear receptor subfamily 4 group A member 3 [Source:VGNC Symbol;Acc:VGNC:90885]	397479	O97726	GO:0000122//negative regulation of transcription by RNA polymerase II;GO:0001707//mesoderm formation;GO:0006355//regulation of transcription, DNA-templated;GO:0007369//gastrulation;GO:0007411//axon guidance;GO:0009444//pyruvate oxidation;GO:0010828//positive regulation of glucose transmembrane transport;GO:0021766//hippocampus development;GO:0030522//intracellular receptor signaling pathway;GO:00…	GO:0005634//nucleus;GO:0005634//nucleus;GO:0005634//nucleus;GO:0005667//transcription regulator complex;GO:0005667//transcription regulator complex;GO:0042629//mast cell granule;GO:0005634//nucleus;GO:0005634//nucleus;GO:0005634//nucleus;GO:0005634//nucleus;	GO:0000977//RNA polymerase II transcription regulatory region sequence-specific DNA binding;GO:0000978//RNA polymerase II cis-regulatory region sequence-specific DNA binding;GO:0000978//RNA polymerase II cis-regulatory region sequence-specific DNA binding;GO:0001223//transcription coactivator binding;GO:0001228//DNA-binding transcription activator activity, RNA polymerase II-specific;GO:0001228//…	ko05202(Transcriptional misregulation in cancer)
shearforce	1.07087	ATXN7L2	0.904522	0.9***	ENSSSCG00000006828	123.283	79.5198	167.047	2.1007	1.07087	6.21564e-05	0.0137001	4	110637233	110646043	-	2424	ATXN7L2	-	K11318	-	S	2QVN4;39NTJ;3BDJ4;3E6HS;3JD6N;48S11;49NGB;4J8D2	ataxin 7 like 2 [Source:VGNC Symbol;Acc:VGNC:85693]	100517342	-	-	-	-	-
	-1.00147	MTHFD2	-0.906657	-0.91***	ENSSSCG00000008289	70.8812	94.5403	47.2221	0.499492	-1.00147	0.000583679	0.0560977	3	68819612	68853067	-	3436	MTHFD2	GO:0003824;GO:0004477;GO:0004488;GO:0006730;GO:0016491;GO:0016787;GO:0055114;GO:0055114;GO:0000287;GO:0003824;GO:0004477;GO:0004477;GO:0004487;GO:0004487;GO:0004488;GO:0004488;GO:0004488;GO:0005739;GO:0006730;GO:0006730;GO:0016491;GO:0016787;GO:0035999;GO:0042301;GO:0046653;GO:0055114;GO:0055114;GO:0003824;GO:0004477;GO:0004488;GO:0006730;GO:0016491;GO:0016787;GO:0055114;GO:0055114;GO:0003824;GO:…	K13403	-	S;D;H	KOG0089;38DGG;3B98B;3CT16;3JBUG;483R5;496T5;4J0AF;KOG0440;38BAN;3B9XU;3CSDA;3J3CK;482G9;493UM	methylenetetrahydrofolate dehydrogenase (NADP+ dependent) 2, methenyltetrahydrofolate cyclohydrolase [Source:NCBI gene (formerly Entrezgene);Acc:100737806]	100737806	-	GO:0006730//one-carbon metabolic process;GO:0055114//obsolete oxidation-reduction process;GO:0055114//obsolete oxidation-reduction process;GO:0006730//one-carbon metabolic process;GO:0006730//one-carbon metabolic process;GO:0035999//tetrahydrofolate interconversion;GO:0046653//tetrahydrofolate metabolic process;GO:0055114//obsolete oxidation-reduction process;GO:0055114//obsolete oxidation-reduct…	GO:0005739//mitochondrion;	GO:0003824//catalytic activity;GO:0004477//methenyltetrahydrofolate cyclohydrolase activity;GO:0004488//methylenetetrahydrofolate dehydrogenase (NADP+) activity;GO:0016491//oxidoreductase activity;GO:0016787//hydrolase activity;GO:0000287//magnesium ion binding;GO:0003824//catalytic activity;GO:0004477//methenyltetrahydrofolate cyclohydrolase activity;GO:0004477//methenyltetrahydrofolate cyclohyd…	ko00670(One carbon pool by folate)
	1.57079	C12orf65	0.913388	0.91***	ENSSSCG00000009774	22.9707	11.5702	34.3713	2.97067	1.57079	0.000232049	0.0318274	14	29645603	29658899	-	663	C12orf65	GO:0003747;GO:0005739;GO:0005762;GO:0006415;	K23498	-	J	KOG2726;3A8CQ;3BSW8;3D9CR;3JGMW;48EBX;49B33;4J3B7	chromosome 14 C12orf65 homolog [Source:VGNC Symbol;Acc:VGNC:85945]	100152517	A0A4X1UGG1	GO:0006415//translational termination;	GO:0005739//mitochondrion;GO:0005762//mitochondrial large ribosomal subunit;	GO:0003747//translation release factor activity;	-
	1.30892	DHPS	0.920358	0.92***	ENSSSCG00000013723	15.6708	9.01256	22.3291	2.47755	1.30892	0.00843532	0.237161	2	66303370	66307770	+	1425	DHPS	GO:0008216;GO:0008612;GO:0008612;GO:0008612;GO:0034038;GO:0042102;GO:0042593;GO:0042802;GO:0005737;GO:0008612;GO:0008612;GO:0034038;	K00809	EC:2.5.1.46	O	KOG2924;38CMK;3B9RP;3CZJ5;3JG3Q;488MM;4967Y;4IYY3	deoxyhypusine synthase [Source:VGNC Symbol;Acc:VGNC:99631]	100519413	F1SEX8;A0A4X1UEF2	GO:0008216//spermidine metabolic process;GO:0008612//peptidyl-lysine modification to peptidyl-hypusine;GO:0008612//peptidyl-lysine modification to peptidyl-hypusine;GO:0008612//peptidyl-lysine modification to peptidyl-hypusine;GO:0042102//positive regulation of T cell proliferation;GO:0042593//glucose homeostasis;GO:0008612//peptidyl-lysine modification to peptidyl-hypusine;GO:0008612//peptidyl-l…	GO:0005737//cytoplasm;	GO:0034038//deoxyhypusine synthase activity;GO:0042802//identical protein binding;GO:0034038//deoxyhypusine synthase activity;	-
	-2.03577	PTGS2	-0.904847	-0.9***	ENSSSCG00000015579	64.0672	103.012	25.1224	0.243878	-2.03577	1.6957e-08	2.80316e-05	9	127850013	127858884	-	3831	PTGS2	GO:0001516;GO:0001516;GO:0001516;GO:0001516;GO:0004601;GO:0004601;GO:0004666;GO:0004666;GO:0004666;GO:0004666;GO:0005637;GO:0005637;GO:0005637;GO:0005640;GO:0005640;GO:0005640;GO:0005737;GO:0005737;GO:0005783;GO:0005783;GO:0005789;GO:0006629;GO:0006631;GO:0006633;GO:0006693;GO:0006954;GO:0006979;GO:0007566;GO:0008217;GO:0008217;GO:0016020;GO:0016491;GO:0019371;GO:0019371;GO:0019371;GO:0019899;GO:…	-	-	-	-	prostaglandin-endoperoxide synthase 2 [Source:VGNC Symbol;Acc:VGNC:91959]	-	-	GO:0001516//prostaglandin biosynthetic process;GO:0001516//prostaglandin biosynthetic process;GO:0001516//prostaglandin biosynthetic process;GO:0001516//prostaglandin biosynthetic process;GO:0006629//lipid metabolic process;GO:0006631//fatty acid metabolic process;GO:0006633//fatty acid biosynthetic process;GO:0006693//prostaglandin metabolic process;GO:0006954//inflammatory response;GO:0006979//…	GO:0005637//nuclear inner membrane;GO:0005637//nuclear inner membrane;GO:0005637//nuclear inner membrane;GO:0005640//nuclear outer membrane;GO:0005640//nuclear outer membrane;GO:0005640//nuclear outer membrane;GO:0005737//cytoplasm;GO:0005737//cytoplasm;GO:0005783//endoplasmic reticulum;GO:0005783//endoplasmic reticulum;GO:0005789//endoplasmic reticulum membrane;GO:0016020//membrane;GO:0031090//o…	GO:0004601//peroxidase activity;GO:0004601//peroxidase activity;GO:0004666//prostaglandin-endoperoxide synthase activity;GO:0004666//prostaglandin-endoperoxide synthase activity;GO:0004666//prostaglandin-endoperoxide synthase activity;GO:0004666//prostaglandin-endoperoxide synthase activity;GO:0016491//oxidoreductase activity;GO:0019899//enzyme binding;GO:0020037//heme binding;GO:0020037//heme bi…	-
	-1.36442	NET1	-0.918525	-0.92***	ENSSSCG00000023105	750.803	1081.54	420.062	0.388391	-1.36442	2.13238e-09	4.4063e-06	10	65426516	65459754	-	3454	NET1	GO:0005085;GO:0005089;GO:0035025;GO:0043065;GO:0043547;GO:0051451;GO:0070301;GO:0071479;GO:0005085;GO:0005085;	K20683	-	T	KOG4305;38CXM;3BEYI;3CTA1;3J3IW;483Z7;48YU3;4J851	neuroepithelial cell transforming 1 [Source:VGNC Symbol;Acc:VGNC:95622]	100516825	A0A480L6U2	GO:0035025//positive regulation of Rho protein signal transduction;GO:0043065//positive regulation of apoptotic process;GO:0043547//positive regulation of GTPase activity;GO:0051451//myoblast migration;GO:0070301//cellular response to hydrogen peroxide;GO:0071479//cellular response to ionizing radiation;	-	GO:0005085//guanyl-nucleotide exchange factor activity;GO:0005089//guanyl-nucleotide exchange factor activity;GO:0005085//guanyl-nucleotide exchange factor activity;GO:0005085//guanyl-nucleotide exchange factor activity;	-
	1.06139	TRNP1	0.912229	0.91***	ENSSSCG00000027325	72.2796	46.8294	97.7299	2.08694	1.06139	0.000475672	0.05243	6	84293619	84300010	+	1765	TRNP1	GO:0003677;GO:0003677;GO:0005634;GO:0005634;GO:0005634;GO:0005719;GO:0021696;GO:0042127;GO:0042127;GO:0051726;GO:0061351;	-	-	K;S	2S7AN;3A64V;3BT6K;3D4FH;3J23D;48CFI;497ZC;4JB6A	TMF1 regulated nuclear protein 1 [Source:VGNC Symbol;Acc:VGNC:94456]	100511386	I3LDS2;A0A4X1UNW4	GO:0021696//cerebellar cortex morphogenesis;GO:0042127//regulation of cell population proliferation;GO:0042127//regulation of cell population proliferation;GO:0051726//regulation of cell cycle;GO:0061351//neural precursor cell proliferation;	GO:0005634//nucleus;GO:0005634//nucleus;GO:0005634//nucleus;GO:0005719//euchromatin;	GO:0003677//DNA binding;GO:0003677//DNA binding;	-
	1.26622	CA14	0.937269	0.94***	ENSSSCG00000027875	2171.5	1275.36	3067.64	2.40531	1.26622	1.73874e-09	4.10615e-06	4	98821578	98828736	-	2323	CA14	GO:0004089;GO:0008270;GO:0016020;GO:0016021;GO:0004089;GO:0004089;GO:0004089;GO:0005886;GO:0006730;GO:0008270;GO:0016020;GO:0016021;GO:0016836;	K01672	EC:4.2.1.1	P	KOG0382;38CIB;3BEG5;3CZ7G;3JAT0;48AMY;490UA;4J8HW	carbonic anhydrase 14 [Source:VGNC Symbol;Acc:VGNC:86098]	100153371	-	GO:0006730//one-carbon metabolic process;	GO:0016020//membrane;GO:0016021//integral component of membrane;GO:0005886//plasma membrane;GO:0016020//membrane;GO:0016021//integral component of membrane;	GO:0004089//carbonate dehydratase activity;GO:0008270//zinc ion binding;GO:0004089//carbonate dehydratase activity;GO:0004089//carbonate dehydratase activity;GO:0004089//carbonate dehydratase activity;GO:0008270//zinc ion binding;GO:0016836//hydro-lyase activity;	ko00910(Nitrogen metabolism)
	-1.36071	PPARGC1A	-0.907413	-0.91***	ENSSSCG00000029275	3378.96	4863.95	1893.97	0.38939	-1.36071	8.73448e-05	0.0177502	8	17841844	17961909	-	10913	PPARGC1A	GO:0003676;GO:0003712;GO:0003723;GO:0005102;GO:0005634;GO:0007005;GO:0008134;GO:0016605;GO:0048511;GO:0050873;GO:1903506;GO:0002021;GO:0003676;GO:0003677;GO:0003677;GO:0003712;GO:0003712;GO:0003713;GO:0003713;GO:0003713;GO:0003723;GO:0005102;GO:0005634;GO:0005634;GO:0005634;GO:0005634;GO:0005654;GO:0006355;GO:0006355;GO:0007005;GO:0008134;GO:0008134;GO:0008134;GO:0010628;GO:0010822;GO:0010822;GO:…	K07202	-	A;K	2QSXU;39TDV;3BB61;3D3M0;3JCTD;487MU;48V3Q;4J45K	PPARG coactivator 1 alpha [Source:VGNC Symbol;Acc:VGNC:91685]	397013	Q865B6	GO:0007005//mitochondrion organization;GO:0048511//rhythmic process;GO:0050873//brown fat cell differentiation;GO:1903506//regulation of nucleic acid-templated transcription;GO:0002021//response to dietary excess;GO:0006355//regulation of transcription, DNA-templated;GO:0006355//regulation of transcription, DNA-templated;GO:0007005//mitochondrion organization;GO:0010628//positive regulation of ge…	GO:0005634//nucleus;GO:0016605//PML body;GO:0005634//nucleus;GO:0005634//nucleus;GO:0005634//nucleus;GO:0005634//nucleus;GO:0005654//nucleoplasm;GO:0016605//PML body;GO:0043231//intracellular membrane-bounded organelle;GO:0005634//nucleus;GO:0016605//PML body;GO:0005634//nucleus;GO:0016605//PML body;GO:0005634//nucleus;GO:0016605//PML body;GO:0005634//nucleus;GO:0005634//nucleus;	GO:0003676//nucleic acid binding;GO:0003712//transcription coregulator activity;GO:0003723//RNA binding;GO:0005102//signaling receptor binding;GO:0008134//transcription factor binding;GO:0003676//nucleic acid binding;GO:0003677//DNA binding;GO:0003677//DNA binding;GO:0003712//transcription coregulator activity;GO:0003712//transcription coregulator activity;GO:0003713//transcription coactivator ac…	ko05016(Huntington disease);ko04936(Alcoholic liver disease);ko04931(Insulin resistance);ko04922(Glucagon signaling pathway);ko04920(Adipocytokine signaling pathway);ko04910(Insulin signaling pathway);ko04714(Thermogenesis);ko04371(Apelin signaling pathway);ko04211(Longevity regulating pathway);ko04152(AMPK signaling pathway)
	-1.10822	MAFF	-0.931263	-0.93***	ENSSSCG00000030165	1560.11	2131.49	988.725	0.463866	-1.10822	3.96197e-07	0.000327476	5	9683658	9696025	-	2137	MAFF	GO:0000978;GO:0001228;GO:0001701;GO:0003677;GO:0003677;GO:0003700;GO:0003700;GO:0005634;GO:0005634;GO:0005654;GO:0005739;GO:0006355;GO:0035914;GO:0042025;GO:0043565;GO:0043565;GO:0045604;GO:0045604;GO:0045944;GO:1990837;	K09037	-	K	KOG4196;3A0CK;3BPS0;3D6C0;3J3VN;48E27;4954Z;4IYKX	MAF bZIP transcription factor F [Source:VGNC Symbol;Acc:VGNC:89947]	100156484	A0A4X1VLW8;F1SKP5	GO:0001701//in utero embryonic development;GO:0006355//regulation of transcription, DNA-templated;GO:0035914//skeletal muscle cell differentiation;GO:0045604//regulation of epidermal cell differentiation;GO:0045604//regulation of epidermal cell differentiation;GO:0045944//positive regulation of transcription by RNA polymerase II;	GO:0005634//nucleus;GO:0005634//nucleus;GO:0005654//nucleoplasm;GO:0005739//mitochondrion;GO:0042025//host cell nucleus;	GO:0000978//RNA polymerase II cis-regulatory region sequence-specific DNA binding;GO:0001228//DNA-binding transcription activator activity, RNA polymerase II-specific;GO:0003677//DNA binding;GO:0003677//DNA binding;GO:0003700//DNA-binding transcription factor activity;GO:0003700//DNA-binding transcription factor activity;GO:0043565//sequence-specific DNA binding;GO:0043565//sequence-specific DNA …	-
	1.39943	CHRNE	0.888482	0.89***	ENSSSCG00000017909	84.5208	46.4659	122.576	2.63797	1.39943	0.00204136	0.111006	12	52011250	52016301	+	2149	CHRNE	GO:0004888;GO:0005216;GO:0005230;GO:0005886;GO:0005887;GO:0006811;GO:0006811;GO:0007165;GO:0007268;GO:0016020;GO:0016021;GO:0016021;GO:0022848;GO:0022848;GO:0030054;GO:0030594;GO:0031594;GO:0034220;GO:0034220;GO:0042391;GO:0042391;GO:0043005;GO:0045202;GO:0045202;GO:0045211;GO:0045211;GO:0045211;GO:0050877;GO:0060078;GO:0060079;GO:0099060;	-	-	T;U	KOG3645;38UKP;3BC0F;3D0NW;3J25T;4810K;48W3D;4J3W0	cholinergic receptor nicotinic epsilon subunit [Source:HGNC Symbol;Acc:HGNC:1966]	-	-	GO:0006811//ion transport;GO:0006811//ion transport;GO:0007165//signal transduction;GO:0007268//chemical synaptic transmission;GO:0034220//ion transmembrane transport;GO:0034220//ion transmembrane transport;GO:0042391//regulation of membrane potential;GO:0042391//regulation of membrane potential;GO:0050877//nervous system process;GO:0060078//regulation of postsynaptic membrane potential;GO:006007…	GO:0005886//plasma membrane;GO:0005887//integral component of plasma membrane;GO:0016020//membrane;GO:0016021//integral component of membrane;GO:0016021//integral component of membrane;GO:0030054//cell junction;GO:0031594//neuromuscular junction;GO:0043005//neuron projection;GO:0045202//synapse;GO:0045202//synapse;GO:0045211//postsynaptic membrane;GO:0045211//postsynaptic membrane;GO:0045211//pos…	GO:0004888//transmembrane signaling receptor activity;GO:0005216//ion channel activity;GO:0005230//extracellular ligand-gated ion channel activity;GO:0022848//acetylcholine-gated cation-selective channel activity;GO:0022848//acetylcholine-gated cation-selective channel activity;GO:0030594//neurotransmitter receptor activity;	-
Stearic.acid	1.16733	ENSSSCG00000037479	0.883616	0.88***	ENSSSCG00000037479	9.62332	5.92942	13.3172	2.24596	1.16733	0.0451382	0.473464	X	110834171	110834512	-	342	-	GO:0005730;	-	-	-	-	protein FAM127 [Source:NCBI gene (formerly Entrezgene);Acc:110257712]	-	-	-	GO:0005730//nucleolus;	-	-
