# Supplementary material for: Transcriptome and Metabolome Insights into Key Genes Regulating Fat Deposition and Meat Quality in Pig Breeds
Source: Animals (Basel). 2024 Dec 10;14(24):3560. doi: 10.3390/ani14243560 (PMC11672692; doi:10.3390/ani14243560)
Supplement: Supplementary file 1 [file animals-14-03560-s001.zip › Table S12.xlsx]

## Sheet: pos
Table S6. Untargeted metabolites detected in LCMS/MS of Songliao Black Pig (SBP) and LWLDP pig breeds.
ID	rt	m/z	Name	Superclass	Class	Subclass	KEGG	HMDB	CAS	type	B1	B2	B3	B4	B5	W1	W2	W3	W4	W5
M5	16	663.453	Tris(2,4-di-tert-butylphenyl)phosphate	Organic acids and derivatives	Organic phosphoric acids and derivatives	Phosphate esters				POS	137870	191390	19.1094	144922	156878	215702	203102	329246	202484	236558
M12	116.5	245.186	Ile-Leu	Organic acids and derivatives	Carboxylic acids and derivatives	Amino acids, peptides, and analogues		HMDB0028911	26462-22-6	POS	44100.6	115735	119580	43904.4	183797	18.6134	215602	426822	19.5001	177146
M14	284.8	425.044	Thiamine pyrophosphate (TPP)	Organoheterocyclic compounds	Diazines	Pyrimidines and pyrimidine derivatives	C00068	HMDB0001372	154-87-0	POS	27989	34131	37571.5	15.4254	43460.5	28257.7	43054.6	21.6472	47215	16.6279
M15	229.6	365.105	Maltose	Organic oxygen compounds	Organooxygen compounds	Carbohydrates and carbohydrate conjugates	C00208	HMDB0000163	69-79-4	POS	56256.8	6613.23	150899	27653.7	33317.5	165353	56597.8	51752.5	212241	48067.4
M24	127.6	231.17	Val-Ile	Organic acids and derivatives	Carboxylic acids and derivatives	Amino acids, peptides, and analogues		HMDB0029130	20556-14-3	POS	45617	95142.8	120112	50278.2	158757	18.6134	150809	288192	351970	141786
M28	229.6	365.105	Trehalose	Carbohydrates	Saccharides	Disaccharides	C01083	HMDB0000975	99-20-7	POS	56256.8	6613.23	150899	27653.7	33317.5	165353	56597.8	51752.5	212241	48067.4
M42	19.7	716.558	PC(16:0/16:0)	Lipids and lipid-like molecules	Glycerophospholipids	Glycerophosphocholines	D03585	HMDB0000564	63-89-8	POS	36040.2	42158.9	87051.7	59187.5	78989.9	54208	111505	139946	96421.8	54057.4
M44	17.1	566.55	Cer(d18:1/18:0)	Fatty acids	Spingolipids	Ceramides		HMDB0004950	2304-81-6	POS	189752	355682	336919	289645	331588	301554	463616	340595	318469	205734
M49	264.1	364.065	Guanosine 5'-monophosphate (GMP)	Carbohydrates	Nucleosides	Purine nucleotides	C00144	HMDB0001397	85-32-5	POS	167657	176860	257654	180684	223698	208230	226990	21.6472	214863	191804
M51	212.1	162.112	Carnitine	Organic nitrogen compounds	Organonitrogen compounds	Quaternary ammonium salts	C00318	HMDB0000062	541-15-1	POS	5.7911e+07	5.9546e+07	9.30321e+07	6.33784e+07	7.21149e+07	1.02246e+08	1.02954e+08	1.16238e+08	1.03005e+08	8.30104e+07
M56	142.1	152.056	Guanine	Alkaloids	Histidine alkaloids	Imidazole alkaloids	C00242	HMDB0000132	73-40-5	POS	25934.3	19344.7	48089.8	40679.8	42291.2	40631.9	25210	46809.3	39516.1	34687.1
M58	108.7	166.072	7-Methylguanine	Organoheterocyclic compounds	Imidazopyrimidines	Purines and purine derivatives	C02242	HMDB0000897	578-76-7	POS	51667.1	54745.5	44152.5	21224.7	42680.1	72302.8	51070.6	21.6472	77438	68311.4
M65	116.5	245.186	Leu-Ile	Organic acids and derivatives	Carboxylic acids and derivatives	Amino acids, peptides, and analogues		HMDB0028932	36077-41-5	POS	44100.6	115735	119580	43904.4	183797	18.6134	215602	426822	19.5001	177146
M66	274.8	428.036	Adenosine 5'-diphosphate (ADP)	Carbohydrates	Nucleosides	Purine nucleotides	C00008	HMDB0001341	58-64-0	POS	76298	105383	170677	120717	141213	99502.8	188377	21.6472	120337	140808
M67	274.8	428.036	Adenosine 3',5'-diphosphate (PAP)	Carbohydrates	Nucleosides	Purine nucleotides	C00054	HMDB0000061	1053-73-2	POS	76298	105383	170677	120717	141213	99502.8	188377	21.6472	120337	140808
M68	231.3	216.063	Glycerophosphoethanolamine	Lipids and lipid-like molecules	Glycerophospholipids	Glycerophosphoethanolamines	C01233	HMDB0059660		POS	68080.3	89062.7	114334	108746	93880.2	182343	156464	21.6472	159323	109410
M69	228.7	258.109	Glycerophosphocholine	Lipids and lipid-like molecules	Glycerophospholipids	Glycerophosphocholines	C00670	HMDB0000086	28319-77-9	POS	1.51903e+07	2.26065e+07	3.14295e+07	2.57488e+07	2.69059e+07	4.86877e+07	4.03449e+07	21.6472	3.1083e+07	3.01111e+07
M71	225.5	147.076	Glutamine	Amino acids and Peptides	Small peptides	Aminoacids	C00064	HMDB0000641	56-85-9	POS	534454	437037	262806	934070	656807	1.63311e+06	1.03857e+06	1.5398e+06	846950	380343
M76	162.5	284.099	Guanosine	Carbohydrates	Nucleosides	Purine nucleosides	C00387	HMDB0000133	118-00-3	POS	13.6843	2177.18	7930.98	31214.3	5201.41	23462.3	3170.81	21.6472	12070.1	12358.5
M79	90.2	137.045	Hypoxanthine	Alkaloids	Pseudoalkaloids	Purine alkaloids	C00262	HMDB0000157	68-94-0	POS	5.30279e+06	5.1985e+06	1.17204e+07	1.41841e+07	1.61805e+07	1.49814e+07	1.10768e+07	2.14875e+07	1.34102e+07	9.18334e+06
M81	74.8	150.112	Daltogen	Organic nitrogen compounds	Organonitrogen compounds	Amines	C06771	HMDB0032538	102-71-6	POS	51649.6	18100.6	42511.8	18727.8	25730.5	18.6134	46960.5	67418.7	53530.5	16.6279
M89	257.5	349.053	Inosine 5'-monophosphate (IMP)	Carbohydrates	Nucleosides	Purine nucleotides	C00130	HMDB0000175	131-99-7	POS	3.74037e+06	3.88521e+06	5.10457e+06	4.07124e+06	4.1685e+06	18.6134	5.06005e+06	21.6472	5.59915e+06	4.31573e+06
M92	211.7	120.065	Threonine	Amino acids and Peptides	Small peptides	Aminoacids	C00188	HMDB0000167	72-19-5	POS	59007	59529.8	85084.2	64037.7	31320.3	30399	71983.2	118321	62575.6	51167.9
M97	176.7	138.054	Trigonelline	Alkaloids and derivatives			C01004	HMDB0000875	535-83-1	POS	202094	118517	142093	141889	160217	404286	282227	495715	366355	396143
M98	167.1	132.101	Norleucine	Amino acids and Peptides	Small peptides	Amino fatty acids	C01933	HMDB0251526	104809-14-5	POS	394446	840138	1.23212e+06	1.0258e+06	441371	1.18119e+06	493689	1.66283e+06	418476	1.23838e+06
M99	167.1	132.101	Leucine	Amino acids and Peptides	Small peptides	Amino fatty acids	C00123	HMDB0062203	61-90-5	POS	394446	840138	1.23212e+06	1.0258e+06	441371	1.18119e+06	493689	1.66283e+06	418476	1.23838e+06
M102	127.8	314.232	cis-4-Decenoylcarnitine	Lipids and lipid-like molecules	Fatty Acyls	Fatty acid esters		HMDB0240585	98930-66-6	POS	34635.8	52311.7	72570.1	76740.9	35702.8	3106.37	59471.3	111572	33849.3	27262.9
M105	29.9	239.148	Pentaethylene glycol	Organic oxygen compounds	Organooxygen compounds	Ethers		HMDB0256256	4792-15-8	POS	39879	33776.6	45554.7	15.4254	77249.1	64168.3	46399	66361.9	51403.4	64270.4
M110	84.3	786.598	PC(18:1(6Z)/18:1(6Z))	Lipids and lipid-like molecules	Glycerophospholipids	Glycerophosphocholines			56391-91-4	POS	37918.5	41314.4	19.1094	48637.6	43778.9	52928.5	77856.6	39139.8	19.5001	65284.5
M111	84.3	786.598	PC(18:1(9Z)/18:1(9Z))	Lipids and lipid-like molecules	Glycerophospholipids	Glycerophosphocholines		HMDB0000593	4235-95-4	POS	37918.5	41314.4	19.1094	48637.6	43778.9	52928.5	77856.6	39139.8	19.5001	65284.5
M112	84.3	786.598	PC(18:1(9E)/18:1(9E))	Lipids and lipid-like molecules	Glycerophospholipids	Glycerophosphocholines		HMDB0000593	56782-46-8	POS	37918.5	41314.4	19.1094	48637.6	43778.9	52928.5	77856.6	39139.8	19.5001	65284.5
M113	251.5	173.02	sn-Glycerol 1-phosphate	Carbohydrates	Saccharides	Monosaccharides	C00623	HMDB0000126	1509-81-5	POS	55087.8	69230.4	97348.3	115864	43075	32360.4	127709	188113	187115	130849
M116	19.8	742.573	PC(16:0/18:1(9Z))	Lipids and lipid-like molecules	Glycerophospholipids	Glycerophosphocholines	C13875	HMDB0007972		POS	13.6843	14.8114	9.65363e+06	8.28715e+06	8.80742e+06	9.83901e+06	19.2391	21.6472	9.94644e+06	8.31858e+06
M120	283.1	508.001	Adenosine 5'-triphosphate (ATP)	Carbohydrates	Nucleosides	Purine nucleotides	C00002	HMDB0000538	56-65-5	POS	41397.4	13946.5	28539.4	10103	7462.25	5482.62	31865.6	94657.4	36544.5	16.6279
M132	101.6	279.169	Leucylphenylalanine	Amino acids and Peptides	Small peptides	Dipeptides		HMDB0013243	3063-05-6	POS	23191	41550.8	58173	17192.9	62772.8	18.6134	74200.1	118494	19.5001	70511.7
M133	90.6	114.066	Creatinine	Alkaloids	Histidine alkaloids	Imidazole alkaloids	C00791	HMDB0000562	60-27-5	POS	5.02727e+07	5.90043e+07	5.89237e+07	4.99641e+07	4.51587e+07	7.23759e+07	8.02323e+07	21.6472	8.264e+07	6.11647e+07
M135	28.6	195.122	Tetraethylene glycol	Organic oxygen compounds	Organooxygen compounds	Ethers		HMDB0094708	112-60-7	POS	142330	132984	216239	114654	147857	185711	214659	190712	169806	103813
M136	26.3	100.075	2-Piperidone	Organoheterocyclic compounds	Piperidines	Piperidinones		HMDB0011749	675-20-7	POS	17174.6	11100.6	70684	17090.7	17950.9	84796.3	25602.5	32454.2	20953.9	16.6279
M146	267.4	243.025	Fructose 6-phosphate	Carbohydrates	Saccharides	Monosaccharides	C05345	HMDB0003971		POS	80965.4	168660	59660.6	51706.2	39104.8	1.56883e+06	475922	604840	1.94806e+06	841862
M150	124.8	520.339	LPC(18:2/0:0)	Lipids and lipid-like molecules	Glycerophospholipids	Glycerophosphocholines	C04100	HMDB0010386	22252-07-9	POS	55683.4	134424	230592	125004	184856	18.6134	178950	362297	297190	139870
M152	94.6	268.103	Adenosine	Carbohydrates	Nucleosides	Purine nucleosides	C00212	HMDB0000050	58-61-7	POS	49252.7	53679.8	59261.4	117032	25645	11216.7	84071.8	116874	25210.4	104449
M155	34.6	153.065	N1-Methyl-2-pyridone-5-carboxamide	Alkaloids	Nicotinic acid alkaloids	Pyridine alkaloids	C05842	HMDB0004193	701-44-0	POS	1245.57	44787.4	31818.3	68150.9	43839.4	28500.5	71703.4	98889.4	91585.6	56926.6
M158	168.1	118.086	Betaine	Organic acids and derivatives	Carboxylic acids and derivatives	Amino acids, peptides, and analogues	C00719	HMDB0000043	107-43-7	POS	7.82608e+06	9.02074e+06	9.45419e+06	4.95553e+06	4.82704e+06	1.37552e+07	1.30008e+07	2.00729e+07	1.09362e+07	1.44997e+07
M159	134	288.216	Octanoylcarnitine (Car(8:0))	Lipids and lipid-like molecules	Fatty Acyls	Fatty acid esters	C02838	HMDB0000791	3671-77-0	POS	511604	514081	1.08139e+06	741554	397313	35769.3	1.00453e+06	1.26606e+06	555158	401041
M165	267.4	243.025	Glucose 1-phosphate	Carbohydrates	Saccharides	Monosaccharides	C00103	HMDB0001586	59-56-3	POS	80965.4	168660	59660.6	51706.2	39104.8	1.56883e+06	475922	604840	1.94806e+06	841862
M167	202.1	143.081	Ectoine	Amino acids and Peptides	Small peptides		C06231	HMDB0240650	96702-03-3	POS	19980.1	18447.3	7120.62	7556.55	19904.9	18.6134	30134.5	23420.1	36816.1	16.6279
M168	153.4	246.169	Valerylcarnitine	Lipids and lipid-like molecules	Fatty Acyls	Fatty acid esters		HMDB0013128	40225-14-7	POS	530854	392702	1.41121e+06	678869	428020	1.50116e+06	1.73377e+06	21.6472	1.21714e+06	1.23073e+06
M169	122.2	115.086	3-AMINO-2-PIPERIDONE	Alkaloids				HMDB0000323	1892-22-4	POS	42894.7	34991.4	37389.5	13431.5	6968.99	25366.8	39598.4	83330.8	43333.5	16.6279
M172	31.2	206.138	Pantothenol	Organic oxygen compounds	Organooxygen compounds	Alcohols and polyols	C05944	HMDB0004231	81-13-0	POS	15350.7	7246.7	15267.8	2749.06	3487.36	18.6134	11412.9	14614.7	12234.6	16.6279
M173	254.1	489.113	Cytidine 5'-diphosphocholine (CDP-choline)	Organoheterocyclic compounds	Pteridines and derivatives	Pterins and derivatives	C00307	HMDB0001413	987-78-0	POS	13340	13631.8	25686.3	32818.3	21931.3	66963.7	26834.7	72608	50483.2	35262.9
M175	176.7	138.054	3-Pyridylacetic acid	Organoheterocyclic compounds	Pyridines and derivatives			HMDB0001538	501-81-5	POS	202094	118517	142093	141889	160217	404286	282227	495715	366355	396143
M177	187.8	130.086	Pipecolic acid	Amino acids and Peptides	Small peptides	Aminoacids	C00408	HMDB0000716	3105-95-1	POS	14628.3	17886.9	16888.8	5176.24	6233.85	29982.3	24228.4	42429.3	44699.5	37277.5
M178	299.2	147.113	Lysine	Amino acids and Peptides	Small peptides	Aminoacids	C00047	HMDB0000182	56-87-1	POS	120237	128465	154607	131803	119324	274240	211140	260666	131636	218862
M181	183.6	182.081	Tyrosine	Amino acids and Peptides	Small peptides	Aminoacids	C00082	HMDB0000158	60-18-4	POS	13.6843	61820.2	74452.7	58933.8	17.1391	100958	93872	21.6472	75194.6	85625.1
M182	182.9	72.0805	Pyrrolidine	Organoheterocyclic compounds	Pyrrolidines			HMDB0031641	123-75-1	POS	408045	258538	523881	298779	689710	388155	351872	500170	293796	519129
M183	168.1	144.101	Stachydrine	Organic acids and derivatives	Carboxylic acids and derivatives	Amino acids, peptides, and analogues	C10172	HMDB0004827	4136-37-2	POS	151510	58773.2	99212.1	104688	148738	148895	126345	170708	155266	178759
M184	110.9	426.357	Car(18:1)	Lipids and lipid-like molecules	Fatty Acyls	Fatty acid esters		HMDB0013337	13962-05-5	POS	1.94762e+06	3.47079e+06	8.06177e+06	2.51274e+06	1.68267e+06	525811	6.01379e+06	6.28227e+06	3.80812e+06	3.2799e+06
M188	33.3	163.122	Nicotine	Alkaloids	Ornithine alkaloids	Pyridine alkaloids	C00745	HMDB0001934	54-11-5	POS	48675.9	33948.1	45548.6	64575.7	27058	82951.7	31867	116025	48835.8	16.6279
M191	132.6	482.359	1-O-Hexadecyl-sn-glycero-3-phosphocholine (LPC(O-16:0/0:0))	Lipids and lipid-like molecules	Glycerophospholipids	Glycerophosphocholines	C13903	HMDB0243890	52691-62-0	POS	54694.6	141164	253543	137960	177832	18.6134	242531	21.6472	269589	133762
M192	229.6	365.105	Melibiose	Organic oxygen compounds	Organooxygen compounds	Carbohydrates and carbohydrate conjugates	C05402	HMDB0000048		POS	56256.8	6613.23	150899	27653.7	33317.5	165353	56597.8	51752.5	212241	48067.4
M195	153.4	246.169	Isovalerylcarnitine (Car(5:0))	Lipids and lipid-like molecules	Fatty Acyls	Fatty acid esters	C20826	HMDB0000688	31023-24-2	POS	530854	392702	1.41121e+06	678869	428020	1.50116e+06	1.73377e+06	21.6472	1.21714e+06	1.23073e+06
M196	260.1	277.102	gamma-Glutamylglutamic acid	Amino acids and Peptides	Small peptides		C05282	HMDB0011737	1116-22-9	POS	14152.8	5713.22	12921.8	2232.78	25547.2	16528.3	6585.82	8031.48	26655.3	16.6279
M198	194.9	248.149	3-Hydroxybutyrylcarnitine (Car(4:0-O))	Lipids and lipid-like molecules	Fatty Acyls	Fatty acid esters		HMDB0013127	1469900-92-2	POS	602463	379826	295936	15.4254	17.1391	823588	730217	1.06666e+06	650548	735094
M199	123.9	480.342	PC(P-16:0/0:0)	Lipids and lipid-like molecules	Glycerophospholipids	Glycerophosphocholines		HMDB0010407	97802-53-4	POS	57381.4	136164	347097	168322	254204	18.6134	361529	666394	297070	135565
M206	229.6	365.105	Sucrose	Carbohydrates	Saccharides	Disaccharides	C00089	HMDB0000258	57-50-1	POS	56256.8	6613.23	150899	27653.7	33317.5	165353	56597.8	51752.5	212241	48067.4
M210	281.8	184.073	Phosphorylcholine	Organic nitrogen compounds	Organonitrogen compounds	Quaternary ammonium salts	C00588	HMDB0001565	3616-04-4	POS	155327	107476	219843	213797	215860	18.6134	254844	440851	344496	497483
M214	173.2	253.117	Tyrosylalanine	Organic acids and derivatives	Carboxylic acids and derivatives	Amino acids, peptides, and analogues		HMDB0029098	730-08-5	POS	2515.84	8784.74	6813.06	1252.8	1706.51	12567	18349.5	36974.6	19.5001	17059.1
M215	119.6	731.605	SM(d18:1/18:0)	Lipids and lipid-like molecules	Sphingolipids	Phosphosphingolipids	C00550	HMDB0001348	85187-10-6	POS	4.17e+06	9.56434e+06	1.06494e+07	6.685e+06	9.3971e+06	5.86331e+06	8.66243e+06	6.57647e+06	9.85916e+06	6.61946e+06
M220	17.7	280.263	Linoleamide	Lipids and lipid-like molecules	Fatty Acyls	Fatty amides		HMDB0062656	3072-13-7	POS	40798	56662.7	72599	15.4254	72581.9	84970	19.2391	90990.8	83300.8	72894.4
M223	159	244.154	Tiglylcarnitine (Car(5:1))	Lipids and lipid-like molecules	Fatty Acyls	Fatty acid esters		HMDB0002366	64681-36-3	POS	189282	162366	510933	161390	148945	320225	439761	21.6472	476611	597883
M227	233	276.143	Glutarylcarnitine	Lipids and lipid-like molecules	Fatty Acyls	Fatty acid esters		HMDB0013130	102636-82-8	POS	198650	113637	80870.9	104789	67154.6	301974	237786	282657	225336	379287
M235	216.9	265.111	Thiamine	Organoheterocyclic compounds	Diazines	Pyrimidines and pyrimidine derivatives	C00378	HMDB0000235	59-43-8	POS	19900.9	20252.9	27312.8	139983	50539	188671	18199.5	124001	42043.8	17535.2
M236	121.3	344.278	Lauroylcarnitine	Lipids and lipid-like molecules	Fatty Acyls	Fatty acid esters		HMDB0002250		POS	315219	417955	1.07766e+06	426199	322945	38607.7	1.46817e+06	1.47552e+06	365564	288075
M238	32.6	282.278	Sphingosine	Fatty acids	Spingolipids	Sphingoid bases	C00319	HMDB0000252	123-78-4	POS	10750.4	28026.8	48264.8	24071.9	25056.8	36923.4	49472.7	37208.3	30924.6	23049.1
M239	117.5	372.309	Myristoylcarnitine	Lipids and lipid-like molecules	Fatty Acyls	Fatty acid esters		HMDB0254979		POS	700409	1.23603e+06	2.21093e+06	1.05923e+06	573491	53375.9	2.0225e+06	1.79994e+06	761685	497173
M241	202.1	143.081	Daminozide	Lipids and lipid-like molecules	Fatty Acyls	Fatty acids and conjugates	C10996	HMDB0250838		POS	19980.1	18447.3	7120.62	7556.55	19904.9	18.6134	30134.5	23420.1	36816.1	16.6279
M242	187.8	130.086	Hygric acid	Alkaloids	Ornithine alkaloids	Pyrrolidine alkaloids		HMDB0094696	475-11-6	POS	14628.3	17886.9	16888.8	5176.24	6233.85	29982.3	24228.4	42429.3	44699.5	37277.5
M244	250.3	219.097	Ala-Glu	Organic acids and derivatives	Carboxylic acids and derivatives	Amino acids, peptides, and analogues	C20957	HMDB0028686	13187-90-1	POS	13.6843	44835.4	45319.4	44923.9	29719.6	32464.8	36511.8	72474.1	43033.2	39285.2
M245	187.5	204.122	Acetylcarnitine (Car(2:0))	Lipids and lipid-like molecules	Fatty Acyls	Fatty acid esters	C02571	HMDB0000201	3040-38-8	POS	5.27065e+07	4.80575e+07	6.7455e+07	6.04196e+07	7.98545e+07	9.06892e+07	8.04298e+07	1.07637e+08	7.7338e+07	6.86921e+07
M247	126.8	316.247	Decanoylcarnitine (Car(10:0))	Lipids and lipid-like molecules	Fatty Acyls	Fatty acid esters	C03299	HMDB0000651	1492-27-9	POS	279055	330703	680650	317926	208974	20012.6	733325	762586	288581	179851
M250	162.1	232.153	Butyrylcarnitine (Car(4:0))	Lipids and lipid-like molecules	Fatty Acyls	Fatty acid esters	C02862	HMDB0002013	25576-40-3	POS	8.46559e+06	5.83586e+06	1.01682e+07	1.23568e+07	1.21517e+07	7.42025e+06	1.35508e+07	21.6472	1.19386e+07	1.31724e+07
M251	85.1	770.603	PC(18:0/18:1(9Z))	Lipids and lipid-like molecules	Glycerophospholipids	Glycerophosphocholines		HMDB0008038		POS	47253.5	87379.2	88464.4	65605	62263.8	86297.3	128837	102332	128900	80183
M253	174.1	218.138	Propionylcarnitine (Car(3:0))	Lipids and lipid-like molecules	Fatty Acyls	Fatty acid esters	C03017	HMDB0000824	17298-37-2	POS	609644	561117	1.12421e+06	1.12159e+06	1.30952e+06	18.6134	1.53851e+06	5.00552e+06	3.05582e+06	2.32401e+06
M254	144.7	260.184	Hexanoylcarnitine (Car(6:0))	Lipids and lipid-like molecules	Fatty Acyls	Fatty acid esters		HMDB0000756	6418-78-6	POS	2.22147e+06	1.50688e+06	2.6477e+06	15.4254	2.29796e+06	18.6134	3.46531e+06	5.25279e+06	2.3622e+06	2.26505e+06
M255	231.3	255.097	Nicotinamide riboside (NR)	Organic oxygen compounds	Organooxygen compounds	Carbohydrates and carbohydrate conjugates	C03150	HMDB0000855	1341-23-7	POS	29912.1	28122.6	29499.9	45341.1	46465.4	28941.7	22989.5	45972.7	69596.7	13720.9
M256	103.8	744.588	PC(18:0/16:0)	Lipids and lipid-like molecules	Glycerophospholipids	Glycerophosphocholines		HMDB0008034	59403-53-1	POS	273079	758480	2.10373e+06	1.76241e+06	1.84755e+06	815128	819046	316681	1.26089e+06	862410
M257	103.8	744.588	PC(17:0/17:0)	Lipids and lipid-like molecules	Glycerophospholipids	Glycerophosphocholines			70897-27-7	POS	273079	758480	2.10373e+06	1.76241e+06	1.84755e+06	815128	819046	316681	1.26089e+06	862410
M258	17.1	282.278	Oleamide	Fatty acids	Fatty acyls	Hydrocarbons	C19670	HMDB0002117	301-02-0	POS	47214.7	64090.8	68796	121451	114708	144282	81548.1	113323	106913	134722
M259	179.6	232.154	Isobutyrylcarnitine (Car(4:0))	Lipids and lipid-like molecules	Fatty Acyls	Fatty acid esters		HMDB0000736	25518-49-4	POS	158369	106908	170552	295648	260194	120355	252308	494729	247075	242819
M262	110.5	428.373	Car(18:0)	Lipids and lipid-like molecules	Fatty Acyls	Fatty acid esters		HMDB0000848	25597-09-5	POS	984683	1.98621e+06	3.5663e+06	2.40784e+06	1.34806e+06	85970	3.2872e+06	3.10206e+06	1.3462e+06	468932
M263	62.9	230.247	Lauramine oxide	Organic nitrogen compounds	Organonitrogen compounds	Aminoxides			1643-20-5	POS	154692	161755	214259	178427	181252	213913	19.2391	202480	194157	16.6279
M265	34.6	153.065	N1-Methyl-4-pyridone-3-carboxamide	Organoheterocyclic compounds	Pyridines and derivatives	Pyridinecarboxylic acids and derivatives	C05843	HMDB0004194	769-49-3	POS	1245.57	44787.4	31818.3	68150.9	43839.4	28500.5	71703.4	98889.4	91585.6	56926.6
M266	103.8	744.588	PC(16:0/18:0)	Lipids and lipid-like molecules	Glycerophospholipids	Glycerophosphocholines		HMDB0007970	59403-51-9	POS	273079	758480	2.10373e+06	1.76241e+06	1.84755e+06	815128	819046	316681	1.26089e+06	862410
M267	301.4	189.159	N6,N6,N6-Trimethyllysine	Organic acids and derivatives	Carboxylic acids and derivatives	Amino acids, peptides, and analogues	C03793	HMDB0001325	19253-88-4	POS	1.257e+06	1.48609e+06	1.87488e+06	1.21565e+06	1.7813e+06	1.98467e+06	2.25193e+06	2.548e+06	1.54446e+06	2.1034e+06
M268	235.7	170.092	1-Methylhistidine	Amino acids and Peptides	Small peptides	Aminoacids	C01152	HMDB0000001	332-80-9	POS	550627	563099	1.27627e+06	719357	720760	1.27446e+06	1.00199e+06	1.52077e+06	958076	981949
M270	127.9	524.37	LPC(18:0/0:0)	Lipids and lipid-like molecules	Glycerophospholipids	Glycerophosphocholines		HMDB0010384		POS	78572.4	79715.2	170587	171235	224187	264225	189390	218061	193637	131169
M271	126.7	112.05	Cytosine	Alkaloids	Nicotinic acid alkaloids	Pyridine alkaloids	C00380	HMDB0000630	71-30-7	POS	117600	131883	149655	138932	160787	184945	151408	228183	179430	16.6279
M273	271.2	175.118	Arginine	Amino acids and Peptides	Small peptides	Aminoacids	C00062	HMDB0000517	74-79-3	POS	109102	190231	224593	151620	273102	68316.6	194737	94425	78563.8	11150
M277	198.4	122.081	Pehanorm	Organic nitrogen compounds	Organonitrogen compounds	Amines	C07182	HMDB0240288	77-86-1	POS	39299.4	44131.3	54810.5	43288.7	49354.2	40585.9	47602	21.6472	44751.9	39703.1
M279	31.2	206.138	Trapidil	Organoheterocyclic compounds	Triazolopyrimidines			HMDB0259112		POS	15350.7	7246.7	15267.8	2749.06	3487.36	18.6134	11412.9	14614.7	12234.6	16.6279
M281	16.8	431.384	alpha-Tocopherol (Vitamin E)	Terpenoids	Meroterpenoids	Prenyl quinone meroterpenoids	C02477	HMDB0001893	to_check	POS	154141	289934	348172	203689	204335	232797	338148	283226	293522	256447
M282	108.7	166.072	1-Methylguanine	Organoheterocyclic compounds	Imidazopyrimidines	Purines and purine derivatives	C04152	HMDB0003282	938-85-2	POS	51667.1	54745.5	44152.5	21224.7	42680.1	72302.8	51070.6	21.6472	77438	68311.4
M289	190	203.138	L-Alanyl-L-leucine	Amino acids and Peptides	Small peptides	Aminoacids		HMDB0028691	3303-34-2	POS	13.6843	62289.5	63269.6	61489.2	17.1391	39419.8	64251	90846.8	61132.6	57039.8
M290	158.7	110.071	Amifampridine	Organoheterocyclic compounds	Pyridines and derivatives	Aminopyridines and derivatives		HMDB0246022		POS	96055.4	175342	70953.4	32664.3	204309	84968.3	42433	172034	122513	102370
M293	46.1	706.538	PC(14:0/16:0)	Lipids and lipid-like molecules	Glycerophospholipids	Glycerophosphocholines		HMDB0007869	69525-80-0	POS	255675	283800	346341	312268	242078	203466	309931	173404	19.5001	266881
M294	40.2	714.543	1-oleoyl-2-myristoyl-sn-glycero-3-phosphocholine	Lipids and lipid-like molecules	Glycerophospholipids	Glycerophosphocholines		HMDB0008097	95896-56-3	POS	71046.5	94195.5	120230	98434.9	110663	46081.4	153446	98558.9	63267.6	81749.5
M302	239.9	112.087	Histamine	Alkaloids	Histidine alkaloids	Imidazole alkaloids	C00388	HMDB0000870	51-45-6	POS	47670.5	84091.6	105791	92063.2	88100.6	27595	138818	117664	17969.1	28643.9
M304	272.4	399.144	S-Adenosylmethionine	Nucleosides, nucleotides, and analogues	5'-deoxyribonucleosides	5'-deoxy-5'-thionucleosides	C00019	HMDB0001185	29908-03-0	POS	64816.8	111123	152063	144466	76992.3	42584.5	106823	166263	58363.6	69584.1
M306	295.9	203.15	N,N-Dimethylarginine (ADMA)	Amino acids and Peptides	Small peptides	Aminoacids	C03626	HMDB0001539	30315-93-6	POS	118731	323409	269096	261338	264612	411090	408605	211791	300245	210283
M307	39.6	716.557	PC(18:0/14:0)	Lipids and lipid-like molecules	Glycerophospholipids	Glycerophosphocholines		HMDB0008031	20664-02-2	POS	120255	121433	195934	143761	198152	147362	272251	241418	255761	145306
M308	38.3	782.567	PC(16:0/20:4)	Lipids and lipid-like molecules	Glycerophospholipids	Glycerophosphocholines		HMDB0007982	35418-58-7	POS	1.33908e+06	2.34135e+06	1.95741e+06	1.6793e+06	17.1391	2.11198e+06	2.33119e+06	2.54919e+06	2.83691e+06	2.07146e+06
M309	142.1	152.056	2-Hydroxyadenine	Organoheterocyclic compounds	Imidazopyrimidines	Purines and purine derivatives		HMDB0000403	3373-53-3	POS	25934.3	19344.7	48089.8	40679.8	42291.2	40631.9	25210	46809.3	39516.1	34687.1
M313	90.2	137.045	Allopurinol	Organoheterocyclic compounds	Pyrazolopyrimidines	Pyrazolo[3,4-d]pyrimidines		HMDB0014581	315-30-0	POS	5.30279e+06	5.1985e+06	1.17204e+07	1.41841e+07	1.61805e+07	1.49814e+07	1.10768e+07	2.14875e+07	1.34102e+07	9.18334e+06
M314	190	203.138	L-​Leucyl-​L-​alanine	Amino acids and Peptides	Small peptides	Aminoacids		HMDB0028922	7298-84-2	POS	13.6843	62289.5	63269.6	61489.2	17.1391	39419.8	64251	90846.8	61132.6	57039.8
M315	114	400.341	Palmitoylcarnitine (Car(16:0))	Lipids and lipid-like molecules	Fatty Acyls	Fatty acid esters	C02990	HMDB0000222	2364-67-2	POS	2.14595e+06	3.97566e+06	8.07539e+06	2.45117e+06	1.6063e+06	181039	7.78159e+06	6.93318e+06	2.57815e+06	2.12058e+06
M316	51.5	226.18	2,2,6,6-Tetramethyl-4-piperidinyl 2-methylacrylate	Organoheterocyclic compounds	Piperidines				31582-45-3	POS	227775	354474	342962	291671	444941	485611	305413	556108	333780	323658
M318	158.7	110.071	2-Pyrimidinemethanamine	Organic nitrogen compounds	Organonitrogen compounds	Amines			75985-45-4	POS	96055.4	175342	70953.4	32664.3	204309	84968.3	42433	172034	122513	102370
M319	205.8	189.123	H-Val-Ala-OH	Amino acids and Peptides	Small peptides	Aminoacids		HMDB0029120	27493-61-4	POS	20547.7	19775.8	16775.4	19100.8	12830.1	12273.4	18457.5	31274.2	16771.4	12988.5
M322	183.6	182.081	o-Tyrosine	Organic acids and derivatives	Carboxylic acids and derivatives	Amino acids, peptides, and analogues		HMDB0006050	2370-61-8	POS	13.6843	61820.2	74452.7	58933.8	17.1391	100958	93872	21.6472	75194.6	85625.1
M325	245.5	180.076	N-Acetylhistidine	Amino acids and Peptides	Small peptides	Dipeptides	C02997	HMDB0032055	39145-52-3	POS	417921	414869	547782	487016	403576	371231	554626	21.6472	554339	415277
M329	236.5	161.091	Alanylalanine (Ala-Ala)	Amino acids and Peptides	Small peptides	Aminoacids	C00993	HMDB0003459	923-16-0	POS	13.6843	14.8114	1.79459e+06	1.76027e+06	1.78141e+06	1.08778e+06	1.60386e+06	2.47206e+06	2.0494e+06	1.34938e+06
M330	26.8	253.164	17beta-Dihydroequilin	Lipids and lipid-like molecules	Steroids and steroid derivatives	Hydroxysteroids	C14485	HMDB0244799	3563-27-7	POS	49017.7	40124	67768.2	15.4254	17.1391	67164.1	28121.7	38176.1	80586.5	52429.5
M332	60	235.118	AG 1295	Organoheterocyclic compounds	Diazanaphthalenes	Benzodiazines		HMDB0247111		POS	21469.4	18506.7	19827.1	11061.1	4535.49	24966.3	17486.5	34527.2	21258.7	16.6279
M333	180.7	239.113	4-(4'-Methyl-[2,2'-bipyridin]-4-yl)butanoic acid	Organoheterocyclic compounds	Pyridines and derivatives	Bipyridines and oligopyridines			114527-28-5	POS	74232.9	60067.4	112181	86259.2	113522	18.6134	153263	132998	153586	187345
M336	135.7	179.092	Dibutyl_disulfide							POS	1.14599e+06	566507	946178	669495	2.11685e+06	1.34112e+06	811792	1.43127e+06	1.83548e+06	1.9869e+06
M339	101.5	768.59	1-Hexadecyl-2-(5Z,8Z,11Z,14Z-eicosatetraenoyl)-sn-glycero-3-phosphocholine	Lipids and lipid-like molecules	Glycerophospholipids	Glycerophosphocholines			86288-11-1	POS	75759.2	258126	185343	15.4254	164789	172162	277627	267660	263533	203849
M342	119.5	729.59	N-Oleoyl-D-erythro-sphingosylphosphorylcholine	Lipids and lipid-like molecules	Sphingolipids	Phosphosphingolipids			108392-10-5	POS	535007	949749	1.15532e+06	798898	1.00063e+06	739007	1.09538e+06	908101	1.11864e+06	890010
M343	44.5	730.538	1,2-Dipalmitoleoyl-sn-glycero-3-phosphocholine	Lipids and lipid-like molecules	Glycerophospholipids	Glycerophosphocholines			4724-96-3	POS	150517	157304	200311	230000	196121	267832	233765	220305	19.5001	315553
M347	180	363.089	Piperazine-N,N'-bis(2-hydroxypropanesulfonic acid)	Organoheterocyclic compounds	Diazinanes	Piperazines			68189-43-5	POS	8003.36	2326.95	24882.8	2230.42	6140.5	18.6134	10974.1	20143	76394	36042.3
M349	139.3	170.012	4-Chloro-1H-benzotriazol-1-ol	Organoheterocyclic compounds	Benzotriazoles				39968-29-1	POS	207715	246718	303219	190837	213862	273475	341049	21.6472	321133	293667
M357	246.4	475.202	Acetic acid, 2-[[2'-(5-ethyl-3,4-diphenyl-1H-pyrazol-1-yl)[1,1'-biphenyl]-3-yl]oxy]-	Benzenoids	Benzene and substituted derivatives	Biphenyls and derivatives			300657-03-8	POS	471594	480971	630099	459364	614230	571737	597638	558306	510656	482421
M359	19.8	794.605	1-(1Z-Octadecenyl)-2-(5Z,8Z,11Z,14Z-eicosatetraenoyl)-sn-glycero-3-phosphocholine	Lipids and lipid-like molecules	Glycerophospholipids	Glycerophosphocholines			97802-56-7	POS	830586	1.85808e+06	2.42002e+06	1.42357e+06	1.59188e+06	2.57908e+06	2.16303e+06	3.55238e+06	2.32982e+06	1.4654e+06
M360	254.9	322.069	3-Oxo-2-[3-(trifluoromethyl)phenyl]-2,3-dihydro-1H-isoindole-4-carboxylic acid	Organoheterocyclic compounds	Isoindoles and derivatives	Isoindolines			728887-93-2	POS	134950	140451	156334	166684	117884	158918	152970	21.6472	189060	141782
M361	184	327.122	3-(3,4-Dimethoxyphenyl)-7-methoxy-4-methylcoumarin	Phenylpropanoids and polyketides	Isoflavonoids	Isoflav-3-enes			720674-23-7	POS	64335.5	79868.1	102520	79352.6	78669.3	73127.4	19.2391	21.6472	103778	90478.8
M368	29.8	703.574	SM(d34:1)	Organic nitrogen compounds	Organonitrogen compounds	Quaternary ammonium salts				POS	164637	252659	19.1094	476501	456117	398413	288580	551164	395531	338415
M370	257.4	371.036	1H-Pyrrole-2,5-dione, 3-(2,4-dichlorophenyl)-4-(1-methyl-1H-indol-3-yl)-	Organoheterocyclic compounds	Indoles and derivatives	N-alkylindoles			280744-09-4	POS	286357	304956	377997	316454	345906	225488	437058	21.6472	284220	269516
M372	166.2	146.117	Leucine methyl ester							POS	41293.7	13000.8	29621.9	12889.9	2397.1	2723.56	29469.6	7041.22	3845.43	16.6279
M373	124.7	193.108	1,9-Nonanedithiol	Organosulfur compounds	Thiols	Alkylthiols		HMDB0031710	3489-28-9	POS	675147	499991	818392	324628	672396	18.6134	1.03983e+06	1.47013e+06	803439	16.6279
M374	101.2	766.573	1-O-Hexadecyl-2-O-(5Z,8Z,11Z,14Z,17Z-eicosapentaenoyl)-sn-glyceryl-3-phosphorylcholine	Lipids and lipid-like molecules	Glycerophospholipids	Glycerophosphocholines			132196-28-2	POS	7990.26	14.8114	19.1094	130003	120874	167892	270206	261570	209548	123986
M376	16.4	144.982	Ethephon	Organic acids and derivatives	Organic phosphonic acids and derivatives	Organic phosphonic acids			16672-87-0	POS	13639.9	9981.7	12184.9	13451.8	17.1391	14770.8	16729.4	18410.4	11383.2	15158.7
M381	188.8	214.038	Aminocyclopyrachlor	Organoheterocyclic compounds	Diazines	Pyrimidines and pyrimidine derivatives			858956-08-8	POS	99205.2	128410	145650	117759	17.1391	115256	197890	287680	153965	207118
M382	182	148.097	2,2-Diethoxyacetamide	Organic acids and derivatives	Carboxylic acids and derivatives	Carboxylic acid derivatives			61189-99-9	POS	16342.8	31796.2	8436.26	32197	6244.9	41050.6	58890.2	21.6472	29599.3	15535.6
M384	168.2	216.054	3(2H)-Pyridazinone, 4-chloro-5-(4-morpholinyl)-	Organic nitrogen compounds	Organonitrogen compounds	Amines			944-88-7	POS	497304	634664	606732	296168	283132	933490	878927	21.6472	675121	1.04613e+06
M386	80.5	130.159	Tetraethylammonium cation	Organic nitrogen compounds	Organonitrogen compounds	Quaternary ammonium salts			66-40-0	POS	51278.9	16620.2	30848.5	51319.2	17.1391	112795	132771	99771.6	38828.1	59781.3
M387	72.6	184.063	4-Chloro-5,6,7,8-tetrahydroquinazolin-2-amine	Organoheterocyclic compounds	Diazanaphthalenes	Benzodiazines			111896-77-6	POS	521518	281971	412566	293104	539601	683404	476356	830483	463729	844524
M388	33.8	181.028	4-Chloro-6-(1H-imidazol-1-yl)pyrimidine	Organoheterocyclic compounds	Diazines	Pyrimidines and pyrimidine derivatives			114834-02-5	POS	598455	592570	646686	571364	610523	537535	642948	908932	703730	683888
M389	42.2	720.589	LPC(32:0)							POS	308855	844859	681762	406473	483585	388911	955916	507519	1.08339e+06	365850
M390	36.4	790.573	PC(38:5)	Lipids and lipid-like molecules	Glycerophospholipids	Glycerophosphocholines				POS	13.6843	501291	769199	506545	607252	738853	860716	978963	663569	16.6279
M392	195.7	286.104	arborinine							POS	865916	602010	550696	1.71662e+06	1.73078e+06	2.56273e+06	1.86984e+06	3.04754e+06	1.6729e+06	1.90237e+06
M394	148.2	240.109	6-Lactoyltetrahydropterin	Organoheterocyclic compounds	Pteridines and derivatives	Pterins and derivatives	C04244	HMDB0002065	33405-80-0	POS	84896.8	14.8114	102617	98857.6	100579	18.6134	111294	21.6472	19.5001	92186.3
M395	137.9	758.568	1-Palmitoyl-2-linoleoyl-sn-glycero-3-phosphocholine	Lipids and lipid-like molecules	Glycerophospholipids	Glycerophosphocholines			159701-21-0	POS	42574.5	44369.4	66446.4	51328.8	75965.7	18.6134	73444.8	98667.6	80273.2	71373
M396	125.3	123.055	Isonicotinamide	Organoheterocyclic compounds	Pyridines and derivatives	Pyridinecarboxylic acids and derivatives			1453-82-3	POS	13.6843	14.8114	563463	410227	442366	374516	376536	527862	419719	336483
M397	269.7	207.005	6-(Thiophen-2-yl)imidazo[2,1-b][1,3]thiazole	Organoheterocyclic compounds	Imidazothiazoles				6649-72-5	POS	1089.9	12673.9	19.1094	6508.94	721.642	278434	75602.9	72903.9	356838	145303
M398	254.1	225.116	1-(2-Chlorobenzyl)homopiperazine	Benzenoids	Benzene and substituted derivatives	Phenylmethylamines			76141-88-3	POS	170918	145286	224125	249816	208152	232428	313145	21.6472	279152	322278
M400	228.2	160.133	2-(2,6-Dimethylmorpholin-4-yl)ethanol	Organoheterocyclic compounds	Oxazinanes	Morpholines			73813-49-7	POS	4.46111e+06	2.14351e+06	8.75412e+06	3.36216e+06	8.17144e+06	4.6866e+06	5.75422e+06	7.65295e+06	4.49148e+06	4.04681e+06
M402	161.7	188.07	2-Hydroxy-6-methylquinoline-3-carbaldehyde	Organoheterocyclic compounds	Quinolines and derivatives	Quinolones and derivatives			101382-53-0	POS	54851.6	60991.4	106066	82301.5	46965.9	97827.9	96031.3	21.6472	83831.9	109562
M404	105.3	238.024	2-Chloro-N-[3-(trifluoromethyl)phenyl]acetamide	Benzenoids	Benzene and substituted derivatives	Trifluoromethylbenzenes			351-38-2	POS	35740.5	26977.7	18057.5	21102.7	15991.1	21112	28756.7	48440.9	31192	31554.5
M405	68.8	151.061	5-(2-Furyl)-4H-1,2,4-triazol-3-amine	Organoheterocyclic compounds	Azoles	Triazoles			3663-61-4	POS	32260.2	31450.2	37438.6	27872.2	26458	25559.5	36826.9	63525.5	50130	39399.3
M406	65	157.133	N-(3-Piperidinyl)propanamide	Organoheterocyclic compounds	Piperidines				886504-11-6	POS	515720	1.01782e+06	833466	1.2692e+06	484839	925438	1.99637e+06	1.4671e+06	1.43655e+06	231821
M407	126.7	438.297	LPE(P-16:0)	Lipids and lipid-like molecules	Glycerophospholipids	Glycerophosphoethanolamines		HMDB0011152		POS	39571.6	49125.2	142923	90915.2	110509	18.6134	175608	296009	197211	88738.8
M408	20.4	776.557	PC(37:5)	Lipids and lipid-like molecules	Glycerophospholipids	Glycerophosphocholines		HMDB0007956		POS	45098.2	14.8114	54316.5	45433.3	52991.4	55538.1	51198.5	53616.1	45446.9	29227.9
M409	259.7	527.157	Melezitose	Carbohydrates	Saccharides	Disaccharides			597-12-6	POS	63623	25755.1	224774	22954.5	44352.6	378645	145120	114587	253266	187672
M410	203.2	160.096	Betonicine	Organic acids and derivatives	Carboxylic acids and derivatives	Amino acids, peptides, and analogues	C08269	HMDB0029412	515-25-3	POS	85108.9	65516	130997	78450.9	129568	18.6134	131132	152611	123275	93713.9
M413	127.1	926.513	Nystatin	Organic oxygen compounds	Organooxygen compounds	Carbohydrates and carbohydrate conjugates	C06572	HMDB0014784	1400-61-9	POS	100414	145723	170912	127079	155076	136598	166126	154185	169947	135966
M414	158.2	164.081	5-Amino-6-methyl-1,3-dihydro-2H-benzimidazol-2-one	Organoheterocyclic compounds	Benzimidazoles				67014-36-2	POS	745845	728424	1.64799e+06	935017	1.44747e+06	635409	384673	1.0194e+06	742827	609642
M417	302.7	115.123	1-Methyl-3-piperidinamine	Organoheterocyclic compounds	Piperidines	Aminopiperidines			42389-57-1	POS	910133	804564	556695	872504	358619	668329	1.83589e+06	1.21944e+06	1.11764e+06	255241
M420	245.5	138.066	4-Pyridylamidoxime	Organoheterocyclic compounds	Pyridines and derivatives				1594-57-6	POS	222616	230939	300239	248537	228880	18.6134	312384	21.6472	306788	234411
M421	245.5	209.103	3-Methyl-7-propylxanthine	Organoheterocyclic compounds	Imidazopyrimidines	Purines and purine derivatives			55242-64-3	POS	1.28958e+06	1.29663e+06	1.69615e+06	1.46728e+06	1.2741e+06	18.6134	1.71252e+06	21.6472	1.72683e+06	1.36032e+06
M422	215.1	144.101	1-Methyl-4-piperidinecarboxylic acid	Organoheterocyclic compounds	Piperidines	Piperidinecarboxylic acids and derivatives			68947-43-3	POS	128726	98905.8	89522.2	74218.6	107720	168722	88351.1	106550	145961	111972
M423	137.3	240.101	7-Hydroxy-2-acetylaminofluorene	Benzenoids	Fluorenes				363-49-5	POS	85000.7	73169.4	194453	88253.7	207747	68972	128976	217933	86427.8	65632.5
M429	129.7	788.542	PS(18:1/18:1)	Lipids and lipid-like molecules	Glycerophospholipids	Glycerophosphoserines		HMDB0012390	70614-14-1	POS	350336	521176	687779	499521	610822	326980	434040	319094	484595	408694
M430	107.5	454.388	Eicoseneoylcarnitine	Lipids and lipid-like molecules	Fatty Acyls	Fatty acid esters				POS	381302	737927	1.25385e+06	1.33855e+06	575213	14357.7	911718	803568	437242	77123
M431	118.8	368.279	Tetradecadienoylcarnitine	Lipids and lipid-like molecules	Fatty Acyls	Fatty acid esters		HMDB0241377		POS	161096	373115	432773	280314	88414.8	35268	389533	418031	141221	87888.2
M432	34.3	728.557	PC(33:1)	Lipids and lipid-like molecules	Glycerophospholipids	Glycerophosphocholines				POS	1.30477e+06	2.74527e+06	2.54215e+06	1.97889e+06	541189	1.92438e+06	647917	860144	564166	2.39877e+06
M433	291.6	274.187	Arg-Val	Organic acids and derivatives	Carboxylic acids and derivatives	Amino acids, peptides, and analogues			2896-20-0	POS	95602.9	91885.4	55573	64116.1	45956.1	85068.8	98769.4	156090	167046	81301
M434	261	467.198	Clobetasol_propionate							POS	55018.9	46056.7	67790.3	56487.2	49697.8	18.6134	62674.7	21.6472	40968.3	50279
M435	239.9	312.166	Xanthinol	Organoheterocyclic compounds	Imidazopyrimidines	Purines and purine derivatives			2530-97-4	POS	255152	234471	220891	269163	280013	533844	357723	579205	513919	463626
M437	191.3	225.097	Etofylline	Organoheterocyclic compounds	Imidazopyrimidines	Purines and purine derivatives		HMDB0252111		POS	153613	115903	156765	104545	118937	50035.4	98237.7	63021	98014	98843.6
M438	163.8	86.0961	Piperidine	Organoheterocyclic compounds	Piperidines		C01746	HMDB0034301	110-89-4	POS	448845	330043	451531	363840	289474	513490	537797	21.6472	490207	518797
M439	126.3	496.398	Orlistat	Organic acids and derivatives	Carboxylic acids and derivatives	Amino acids, peptides, and analogues		HMDB0015215	96829-58-2	POS	5861	11839	19.1094	15.4254	17590.3	18.6134	23993.6	5136.86	19.5001	16.6279
M441	65.3	239.069	5-Hydroxyflavone	Shikimates and Phenylpropanoids	Flavonoids	Flavones		HMDB0040556	71802-04-5	POS	35594.8	35819.5	40579.6	39229.1	16337.4	18.6134	33627.9	74568	33201.8	32271.4
M442	359.6	144.138	2-(1-Piperidyl)propan-2-ol	Organoheterocyclic compounds	Piperidines				958783-75-0	POS	14810.6	23675.4	22265.9	25608.7	16523.2	25820.1	29775.8	34811.1	32390.3	13219.4
M443	264.8	270.059	(2-Phenyl-1,3-benzothiazol-5-yl)acetic acid	Organoheterocyclic compounds	Benzothiazoles				36774-74-0	POS	140150	109916	216465	151920	147937	79932.7	129708	145923	74768.9	131448
M445	23.9	116.107	N-Methyltetrahydro-2H-pyran-4-amine	Organoheterocyclic compounds	Oxanes				220641-87-2	POS	76535.1	127034	127938	156171	68126	129738	176422	191836	189059	34437.2
M446	17.1	209.153	4,4,7a-Trimethyl-3a,5,6,7-tetrahydro-3H-indene-1-carboxylic acid	Organic acids and derivatives	Carboxylic acids and derivatives	Carboxylic acids			1246094-76-7	POS	60151.2	79865.8	110420	62862.9	87184.6	56640.8	73331.2	87331	72640	86525.4
M448	272.4	170.092	6-tert-Butyl-2H-1,2,4-triazine-3,5-dione	Organoheterocyclic compounds	Triazines	1,2,4-triazines			52236-30-3	POS	156377	254987	355892	331632	219781	342327	19.2391	582752	266516	306034
M449	224.3	146.117	N,N-Dimethyl-L-valine	Organic acids and derivatives	Carboxylic acids and derivatives	Amino acids, peptides, and analogues			2812-32-0	POS	1.4861e+07	1.34386e+07	1.46986e+07	1.43326e+07	1.31525e+07	2.01547e+07	2.10919e+07	2.92243e+07	2.39431e+07	2.06722e+07
M450	215.1	262.981	7-Bromo-4H,5H-pyrrolo[1,2-a]quinoxalin-4-one	Organoheterocyclic compounds	Diazanaphthalenes	Benzodiazines			931325-46-1	POS	277406	316277	349569	311055	348158	396321	352155	450613	343771	343337
M451	204.3	176.128	Statine	Organic acids and derivatives	Carboxylic acids and derivatives	Amino acids, peptides, and analogues			49642-07-1	POS	249536	14.8114	314667	269907	17.1391	344236	331494	21.6472	356768	272218
M452	189.2	116.07	1-Amino-1-cyclobutanecarboxylic acid	Organic acids and derivatives	Carboxylic acids and derivatives	Amino acids, peptides, and analogues			22264-50-2	POS	1.00981e+06	1.21336e+06	1.40342e+06	1.09773e+06	676657	1.2651e+06	2.02353e+06	2.90478e+06	1.6635e+06	2.2685e+06
M453	178.3	246.144	Ile-Asn	Organic acids and derivatives	Carboxylic acids and derivatives	Amino acids, peptides, and analogues			59652-59-4	POS	4253.3	4915.6	12516	9953.08	9978.66	18.6134	18195.9	30417.7	18731.4	16560.1
M454	132.4	269.087	Allopurinol riboside	Nucleosides, nucleotides, and analogues	Pyrazolo[3,4-d]pyrimidine glycosides				16220-07-8	POS	803618	1.21973e+06	1.45238e+06	2.80414e+06	2.25568e+06	3.85535e+06	2.0371e+06	21.6472	2.71151e+06	1.20936e+06
M456	24.1	191.081	Chrysogine	Alkaloids	Anthranilic acid alkaloids	Quinazoline alkaloids			18326-30-2	POS	40127.9	32205	39461.8	49408.4	25036.5	49272.1	54156.9	41308.6	28193.6	60577.4
M457	277	248.077	Adenosine dialdehyde	Organoheterocyclic compounds	Imidazopyrimidines	Purines and purine derivatives		HMDB0248007		POS	584880	613341	818295	596982	630592	853604	891269	21.6472	779329	628850
M459	277.8	649.217	Maltotetraose	Organic oxygen compounds	Organooxygen compounds	Carbohydrates and carbohydrate conjugates	C02013	HMDB0001296	34612-38-9	POS	1886.64	1019.88	4369.15	223.166	17.1391	18.6134	10678.8	11682.5	22534.8	13742.7
M460	359.6	132.101	N-Methylvaline							POS	11237.2	14.8114	25283.2	23295.9	12889.6	20646.6	24681	31620.7	30940.5	16.6279
M462	174.2	255.144	Pimonidazole	Organic 1,3-dipolar compounds	Allyl-type 1,3-dipolar organic compounds	Organic nitro compounds			70132-50-2	POS	6765.44	8571.77	17019.6	9678.74	14337.9	41112.9	32979.8	21.6472	35921.7	22964
M463	173.8	316.106	Flusilazole	Benzenoids	Benzene and substituted derivatives	Halobenzenes	C18733	HMDB0039815	85509-19-9	POS	4505.98	2771.47	8240.12	10096.2	9257.59	18.6134	12267.7	37286.6	21996.8	16079.1
M464	154.7	266.138	Anisomycin	Alkaloids	Ornithine alkaloids	Pyrrolidine alkaloids				POS	47248.4	12421.4	19.1094	13317.6	40408.2	56032.2	58798.7	92888.9	76515.7	30103.7
M465	131.8	416.337	3-Hydroxyhexadecanoylcarnitine	Lipids and lipid-like molecules	Fatty Acyls	Fatty acid esters		HMDB0013336		POS	146750	211239	380678	316979	267467	18804.6	548626	695022	290546	140128
M467	115.4	265.154	Valylphenylalanine	Organic acids and derivatives	Carboxylic acids and derivatives	Amino acids, peptides, and analogues			3918-91-0	POS	21802.8	43915.5	57442.6	11896.4	52979.9	18.6134	54054.7	122910	156620	62730.7
M468	83.2	257.113	1-(beta-D-Ribofuranosyl)-1,4-dihydronicotinamide	Organic oxygen compounds	Organooxygen compounds	Carbohydrates and carbohydrate conjugates	C15497	HMDB0011648		POS	27140.1	33411	31886	15.4254	31187.4	20747.2	39518.2	63309.4	32680.4	28239.6
M469	38	806.566	1-Palmitoyl-2-docosahexaenoyl-sn-glycero-3-phosphocholine	Lipids and lipid-like molecules	Glycerophospholipids	Glycerophosphocholines			59403-54-2	POS	134944	105383	132333	134215	149335	194066	159748	204844	240797	209446
M470	32.5	300.288	3-ketosphinganine							POS	13.6843	49088.9	19.1094	44612.8	46070.9	66440.9	19.2391	69591.3	57024.7	29670.5
M471	250.2	348.069	Adenosine 2'-monophosphate	Organic oxygen compounds	Organooxygen compounds	Carbohydrates and carbohydrate conjugates			130-49-4	POS	287639	246072	515727	419003	129074	68367.2	500097	837501	201774	367750
M472	245.5	192.076	2-(3-Nitrophenyl)-4,5-dihydro-1H-imidazole	Benzenoids	Benzene and substituted derivatives	Nitrobenzenes			31659-42-4	POS	112875	99064.8	144048	138127	99490.9	102705	140457	145661	118488	131734
M473	229.5	226.083	Cyclocytidine	Organic oxygen compounds	Organooxygen compounds	Ethers			31698-14-3	POS	440927	672723	845920	607321	987625	1.36406e+06	1.13508e+06	987751	698724	897573
M474	129.2	442.352	3-Hydroxyoleylcarnitine	Lipids and lipid-like molecules	Fatty Acyls	Fatty acid esters			851132-91-7	POS	188336	270954	620054	399336	307686	50442.3	595140	714260	465567	248097
M475	38	770.602	1-Hexadecyl-2-(8Z,11Z,14Z-eicosatrienoyl)-sn-glycero-3-phosphocholine	Lipids and lipid-like molecules	Glycerophospholipids	Glycerophosphocholines			155575-01-2	POS	13.6843	7.78849e+06	19.1094	5.90096e+06	1.02535e+07	8.61137e+06	1.01563e+07	1.07406e+07	1.02607e+07	7.77956e+06
M477	246.4	246.086	3-(6-Oxo-3-(pyridin-3-yl)pyridazin-1(6H)-yl)propanoic acid	Organoheterocyclic compounds	Diazines	Pyrimidines and pyrimidine derivatives			1283108-09-7	POS	176809	162468	232710	149474	179813	209210	211560	244046	233297	168364
M478	215.1	129.065	5,5-Dimethylimidazolidine-2,4-dione	Organoheterocyclic compounds	Azolidines	Imidazolidines			77-71-4	POS	45800.9	99097.8	16041.6	18533.9	52594.9	18.6134	59221.4	100713	91638.8	16.6279
M479	201.7	194.117	Corypalline	Alkaloids	Tyrosine alkaloids	Tetrahydroisoquinoline alkaloids			450-14-6	POS	483682	551299	666272	700529	684722	672181	792182	21.6472	641770	660141
M480	178.4	89.1071	1,2-Diethylhydrazine	Organic nitrogen compounds	Organonitrogen compounds	Hydrazines and derivatives			1615-80-1	POS	100196	7871.09	104986	20524.1	132499	61361.3	19085.2	27205.8	29222.2	133986
M481	168.1	258.15	1H-Indole-3-carboxylic acid, 1-(cyclohexylmethyl)-	Organoheterocyclic compounds	Indoles and derivatives	Indolecarboxylic acids and derivatives			858515-71-6	POS	76748.8	135007	70547.2	12436.6	7875.67	207804	175481	440379	121482	263355
M482	46.3	185.164	1,4'-Bipiperidin-3-ol	Organoheterocyclic compounds	Piperidines	Aminopiperidines			864356-11-6	POS	158447	285085	328579	398123	212818	313278	358962	487474	433365	79072
M484	177.6	260.149	Oxopentylcarnitine							POS	4915.86	2593.97	8248.07	4217.25	11091.3	18.6134	14399.7	21.6472	8374.57	9842.57
M485	30.3	426.357	Oleoylcarnitine	Lipids and lipid-like molecules	Fatty Acyls	Fatty acid esters		HMDB0005065		POS	170504	423560	19.1094	307665	263920	56224.1	808489	1.15253e+06	525157	585872
M486	117.5	370.295	Tetradecenoylcarnitine	Lipids and lipid-like molecules	Fatty Acyls	Fatty acid esters		HMDB0013329		POS	305309	529112	878078	572215	247729	65534.1	637074	653342	410142	250452
M487	112.6	424.341	Linoleoylcarnitine	Lipids and lipid-like molecules	Fatty Acyls	Fatty acid esters		HMDB0241541		POS	1.29214e+06	2.74678e+06	4.49845e+06	1.53501e+06	871622	356771	4.50711e+06	4.30596e+06	1.69406e+06	1.50163e+06
M488	122.2	342.264	Dodecenoylcarnitine	Lipids and lipid-like molecules	Fatty Acyls	Fatty acid esters		HMDB0241215		POS	49873.6	89624.1	167935	81313.6	43335	7101.62	147824	151015	55456.2	34916.4
M489	143.8	330.227	Oxodecanoylcarnitine	Lipids and lipid-like molecules	Fatty Acyls	Fatty acid esters				POS	13359.3	10635.1	22025	16750.7	20912.3	16419.3	39763.6	54149.9	22471.7	33636.7
M490	301.4	130.086	1-Aminocyclopentanecarboxylic acid	Amino acids and Peptides	Small peptides	Aminoacids			52-52-8	POS	55066.7	58675	73443.1	29216.7	50255.6	96018.3	80014.8	66867.9	47954	16.6279
M491	269	261.037	D-myo-Inositol-4-phosphate	Carbohydrates	Polyols	Cyclitols			142760-33-6	POS	33853	71505.2	20681.9	36413.5	20093	735537	248132	264376	995601	436335
M493	187.1	167.031	3-METHYLGLUTACONIC ACID							POS	34972.1	26034.1	50105.6	42629.6	58819.5	62790.7	40783.4	89283.9	56239.2	51112.7
M494	48.5	740.519	1,2-Dilinoleoyl-sn-glycero-3-phosphoethanolamine	Lipids and lipid-like molecules	Glycerophospholipids	Glycerophosphoethanolamines			20707-71-5	POS	41672.7	27017	44208.8	27783	57053.8	66254.9	32422.6	25368.3	45358	40945
M496	241.2	256.094	3-{[4-(Trifluoromethyl)phenyl]amino}cyclohex-2-en-1-one	Benzenoids	Benzene and substituted derivatives	Trifluoromethylbenzenes			149221-38-5	POS	21014.3	36614.4	55234	37426.9	58120.7	18.6134	73160.5	64027.4	49432.9	54581.3
M497	161	166.086	N-(4-Hydroxyphenyl)propanamide	Benzenoids	Benzene and substituted derivatives	Anilides			1693-37-4	POS	420783	545276	925842	577536	449692	654727	766658	21.6472	710355	766386
M498	87.4	99.0548	5-Methylisoxazol-3-amine	Organoheterocyclic compounds	Imidolactams				1072-67-9	POS	79216.5	191303	324602	229542	350967	139876	265771	47133.4	218711	204636
M499	4.3	167.154	2,2-Diallylpiperazine	Organoheterocyclic compounds	Diazinanes	Piperazines			282089-93-4	POS	487368	1.06227e+06	1.2649e+06	567730	1.0614e+06	1.2698e+06	182370	1.48601e+06	1.51417e+06	71596.3
M500	235.7	279.085	Methyl 6,7-dimethoxycoumarin-4-acetate	Phenylpropanoids and polyketides	Coumarins and derivatives				88404-16-4	POS	1.42386e+06	1.34329e+06	2.0514e+06	1.66645e+06	1.4875e+06	2.51729e+06	2.4726e+06	21.6472	2.52128e+06	2.38329e+06
M504	269.6	127.038	Maltol	Polyketides	Cyclic polyketides	4-pyrone derivatives	C11918	HMDB0030776	118-71-8	POS	7572.02	18972.6	5617.23	12669.9	5724.35	350852	100471	90813.5	441284	191337
M505	245.5	95.0599	2-Aminopyridine	Organoheterocyclic compounds	Pyridines and derivatives	Aminopyridines and derivatives			504-29-0	POS	99566.2	103787	135060	108057	110201	18.6134	137497	21.6472	132347	105697
M506	236.1	285.092	9-Hydroxybenzo[a]pyrene-4,5-oxide	Benzenoids	Phenanthrenes and derivatives	Chrysenes		HMDB0062439	61133-85-5	POS	95015.8	90845	122296	105841	122603	135595	133841	134590	125394	129775
M507	37.2	752.555	1-(1Z-Octadecenyl)-2-(5Z,8Z,11Z,14Z-eicosatetraenoyl)-sn-glycero-3-phosphoethanolamine	Lipids and lipid-like molecules	Glycerophospholipids	Glycerophosphoethanolamines			144371-69-7	POS	1.594e+06	2.67859e+06	2.81122e+06	2.17649e+06	2.4578e+06	2.01986e+06	2.26566e+06	2.12073e+06	2.44782e+06	1.75269e+06
M509	235.7	124.086	4-Cyclopropyl-1H-imidazol-2-amine	Organoheterocyclic compounds	Azoles	Imidazoles			1141669-79-5	POS	198633	182229	274320	239971	287037	449770	353126	538379	334921	336261
M510	161	264.054	Ethanol, 2-[[3-(2,3-dichlorophenoxy)propyl]amino]-	Benzenoids	Benzene and substituted derivatives	Halobenzenes			418788-90-6	POS	37814.4	48979.6	78823.8	49785.1	41026.7	54280.7	67175.6	21.6472	62622.1	64628
M511	150.2	174.148	(+)-Muscarine cation	Organic oxygen compounds	Organooxygen compounds	Carbohydrates and carbohydrate conjugates			300-54-9	POS	6664.36	6517.09	36115.7	37877.8	21613.8	10092.1	14949.9	38669.3	10836.8	9444.38
M512	259.3	505.174	Isoglobotriaose (iGb3)							POS	11780.8	3252.33	53513	1376.3	4120.73	18.6134	28820.7	34406	84821.7	41379.4
M513	245.5	198.087	2-(4-Amino-2-nitroanilino)ethanol	Benzenoids	Benzene and substituted derivatives	Nitrobenzenes			354656	POS	622771	649446	794561	689917	649453	18.6134	786731	21.6472	816621	680610
M514	245.5	228.116	3-Aminopropyl(2-phenylethyl)phosphinic acid	Benzenoids	Benzene and substituted derivatives				123691-02-1	POS	1.33808e+07	1.35937e+07	1.78361e+07	1.469e+07	1.39665e+07	18.6134	1.80216e+07	21.6472	1.78333e+07	1.45422e+07
M517	36.7	776.557	1-(1Z-Octadecenyl)-2-(4Z,7Z,10Z,13Z,16Z,19Z-docosahexaenoyl)-sn-glycero-3-phosphoethanolamine	Lipids and lipid-like molecules	Glycerophospholipids	Glycerophosphoethanolamines			206059-98-5	POS	159728	176000	224362	156043	198976	159617	173140	116603	232414	133159
M518	139.1	274.2	Heptanoylcarnitine	Lipids and lipid-like molecules	Fatty Acyls	Fatty acid esters		HMDB0013238		POS	32370.2	25129.3	57219.7	67066.8	31016.2	15212.1	59880.6	21.6472	55050.2	54576.1
M519	139.2	358.257	Oxododecanoylcarnitine							POS	10556.9	10644.4	26417.3	35759.3	13500.5	5964.16	35450.9	49391.5	21569.5	10107.6
M520	37.3	750.539	PC(35:4)	Lipids and lipid-like molecules	Glycerophospholipids	Glycerophosphocholines				POS	1.04153e+06	1.17698e+06	1.6588e+06	15.4254	1.55679e+06	1.40416e+06	1.42999e+06	21.6472	1.74109e+06	1.18699e+06
M521	48	716.519	PE(34:2)	Lipids and lipid-like molecules	Glycerophospholipids	Glycerophosphoethanolamines				POS	670848	860470	560077	706925	1.14004e+06	831421	647889	449018	859002	779458
M522	236	223.119	1-Methyl-3-isobutylxanthine	Organoheterocyclic compounds	Imidazopyrimidines	Purines and purine derivatives			28822-58-4	POS	239297	220432	342062	306192	312600	527100	430346	641959	413019	389531
M523	235.7	519.198	gossypol							POS	71835.6	74890.3	108054	84373.1	96604.3	162033	140243	172923	133888	107652
M524	141.7	315.191	Pergolide	Organoheterocyclic compounds	Quinolines and derivatives	Indoloquinolines			66104-22-1	POS	7062.27	6466.23	934.56	4555.34	2543.36	1528.01	20590.5	31045.9	11341.8	22837.5
M526	116.2	813.679	N-Nervonoyl-D-erythro-sphingosylphosphorylcholine	Lipids and lipid-like molecules	Sphingolipids	Phosphosphingolipids			94359-13-4	POS	498631	562405	899622	712378	846988	740463	711424	21.6472	914687	594957
M527	36	818.601	1-(1Z-Octadecenyl)-2-(4Z,7Z,10Z,13Z,16Z,19Z-docosahexaenoyl)-sn-glycero-3-phosphocholine	Lipids and lipid-like molecules	Glycerophospholipids	Glycerophosphocholines			799268-64-7	POS	155298	363958	418997	221798	292889	357929	382945	466246	338325	196801
M528	23.8	223.154	Tetraglyme							POS	440282	409123	687334	368686	394207	558857	631255	504039	543302	256813
M530	19.8	792.586	1-O-Hexadecyl-2-O-(4Z,7Z,10Z,13Z,16Z,19Z-docosahexaenoyl)-sn-glyceryl-3-phosphorylcholine	Lipids and lipid-like molecules	Glycerophospholipids	Glycerophosphocholines			132213-85-5	POS	461907	982242	1.34922e+06	830120	1.09913e+06	1.11341e+06	1.28199e+06	21.6472	1.00004e+06	684960
M531	23.7	141.138	(1R,5S)-8-Methyl-8-azabicyclo[3.2.1]octan-3-amine	Alkaloids and derivatives	Tropane alkaloids				98998-25-5	POS	54389.3	73135.2	82077.9	74465	62659.8	75645.4	84564.9	94758.5	103028	16.6279
M532	203	224.127	Vanillic acid diethylamide	Benzenoids	Phenols	Methoxyphenols			304-84-7	POS	40738.8	48499.3	55901.6	49077.6	52934.1	52840.1	54629.3	21.6472	55893.5	43701.2
M533	169.4	104.107	5-Amino-1-pentanol	Organic nitrogen compounds	Organonitrogen compounds	Amines			2508-29-4	POS	1.99339e+06	1.24928e+06	3.43383e+06	15.4254	3.11346e+06	2.72519e+06	2.60758e+06	3.53518e+06	1.89184e+06	2.3133e+06
M534	123.7	158.012	4-Amino-6-chloropyrimidine-5-carbaldehyde	Organoheterocyclic compounds	Diazines	Pyrimidines and pyrimidine derivatives			14160-93-1	POS	1.63747e+06	1.77381e+06	3.47666e+06	2.28449e+06	1.90507e+06	3.17214e+06	3.31855e+06	21.6472	2.47542e+06	4.35094e+06
M535	359.6	88.0753	N-Methylpropionamide	Organic acids and derivatives	Carboxylic acids and derivatives	Carboxylic acid derivatives			1187-58-2	POS	14292.1	17570	17907.1	21813.8	14822.7	19478.2	24912.7	27796.1	30191.8	12089
M536	147.2	258.169	Hexenoylcarnitine	Lipids and lipid-like molecules	Fatty Acyls	Fatty acid esters		HMDB0013161		POS	31780	18728.4	21222.8	58858	64671.3	38578.1	51863.7	110527	47234.2	43705.3
M537	20	724.524	PE(P-36:4)	Lipids and lipid-like molecules	Glycerophospholipids	Glycerophosphoethanolamines		HMDB0011352		POS	529739	646060	1.08872e+06	820299	976851	1.0276e+06	979965	872072	1.24271e+06	721518
M538	36.1	816.586	PC(40:6)	Lipids and lipid-like molecules	Glycerophospholipids	Glycerophosphocholines				POS	94376.5	209940	231612	139038	166666	215783	234303	323506	217097	131226
M540	245.1	152.081	4-Aminobenzoic acid hydrazide	Benzenoids	Benzene and substituted derivatives	Benzoic acids and derivatives			5351-17-7	POS	105938	111821	143472	180361	113554	102635	209708	312779	206396	109835
M542	230.4	176.103	Argininic_acid							POS	112845	121404	108324	70693.8	140105	119244	229789	352478	217342	217239
M543	130.6	508.375	1-(1Z-Octadecenyl)-sn-glycero-3-phosphocholine	Lipids and lipid-like molecules	Glycerophospholipids	Glycerophosphocholines			97802-55-6	POS	21938.8	76598	123345	42482.8	52870.8	18.6134	85326.8	188446	87150.3	42916.6
M545	16.9	208.169	N-Desmethyltapentadol	Benzenoids	Benzene and substituted derivatives	Phenylpropanes			1246819-18-0	POS	13.6843	69542.9	19.1094	51532.4	72148.1	50359.8	58825	60385	52855.2	58135.2
M546	359.6	113.107	2-Imino-4-methylpiperidine	Organoheterocyclic compounds	Pyridines and derivatives	Hydropyridines			165383-71-1	POS	125691	160762	169810	199924	135086	182207	223243	269497	245507	110450
M547	253.2	219.128	5-Fluoro-3-(piperidin-4-yl)-1H-indole	Organoheterocyclic compounds	Indoles and derivatives	Indoles			149669-43-2	POS	11836.8	19671.1	27326.8	32599.1	21045.7	25560.1	63085.2	21.6472	31915.1	43554.8
M548	220.8	191.04	2-Amino-6-(methylsulfanyl)-3,5-pyridinedicarbonitrile	Organosulfur compounds	Thioethers	Aryl thioethers			98437-13-9	POS	116223	99895.6	162117	162534	138504	311150	204144	403874	168952	307911
M550	173.5	185.02	6-Hydroxy-5-nitronicotinic acid	Organoheterocyclic compounds	Pyridines and derivatives	Pyridinecarboxylic acids and derivatives			6635-31-0	POS	319986	138735	181746	354171	499444	461636	523406	461062	540058	155633
M551	225	235.059	7-Methoxycoumarin-4-acetic acid	Phenylpropanoids and polyketides	Coumarins and derivatives				62935-72-2	POS	16385.4	16540	16535.3	17759.5	17701.5	1219.11	10447.1	6215.02	9712.36	7171.92
M553	115.8	396.31	Oxopalmitoylcarnitine	Lipids and lipid-like molecules	Fatty Acyls	Fatty acid esters				POS	348955	811656	918894	445210	148325	38401	841702	741600	228689	126725
M554	19.9	816.585	PC(O-40:8)							POS	13.6843	72803.7	89793.3	45586.6	62374.9	63874.6	72370.6	136319	64845.8	16.6279
M555	158.6	302.195	Oxooctanoylcarnitine	Lipids and lipid-like molecules	Fatty Acyls	Fatty acid esters		HMDB0240766		POS	21081.4	15504.8	39718.6	31945.5	39929.1	35863.5	42800.4	21.6472	34217.1	43871.6
M556	299.6	218.149	Ala-Lys	Organic acids and derivatives	Carboxylic acids and derivatives	Amino acids, peptides, and analogues			6366-77-4	POS	144413	140918	273636	236671	151312	18.6134	389836	418211	249436	552007
M557	246	253.129	His-Pro	Organic acids and derivatives	Carboxylic acids and derivatives	Amino acids, peptides, and analogues			20930-58-9	POS	279031	410619	473418	473853	274748	412410	558783	644547	642601	127950
M560	228.2	101.059	3-Methyl-.gamma.-butyrolactone	Fatty acids	Fatty esters	Lactones			1679-47-6	POS	61179.3	27439.1	113040	45282.9	105557	54156.7	77971.3	99921.1	67780.6	64229.3
M561	200.4	283.062	Damnacanthal	Polyketides	Polycyclic aromatic polyketides	Anthraquinones and anthrones			477-84-9	POS	16194.9	9159.93	13338.1	22631.7	18289.1	33236.5	39636.7	21.6472	21959.8	50067.4
M564	37.2	810.595	1-Stearoyl-2-arachidonyl-sn-glycero-3-phosphocholine	Lipids and lipid-like molecules	Glycerophospholipids	Glycerophosphocholines			35418-59-8	POS	435616	319344	668113	574927	580514	657386	609040	1.05913e+06	19.5001	681720
M566	208.2	230.044	4-Chloropyridine-2,6-dicarbohydrazide	Organoheterocyclic compounds	Pyridines and derivatives	Pyridinecarboxylic acids and derivatives			98276-29-0	POS	227401	271616	297919	250239	266605	297264	334440	371660	339582	263817
M569	187	286.113	Probenecid	Benzenoids	Benzene and substituted derivatives	Benzenesulfonamides	C07372	HMDB0015166	57-66-9	POS	43450	32119.5	51484.8	50900.8	67018.2	75074.8	68834.9	97844.6	59509.9	49414.7
M570	147	233.149	Isoleucyl-Threonine	Organic acids and derivatives	Carboxylic acids and derivatives	Amino acids, peptides, and analogues		HMDB0028917		POS	3565.9	4159.42	12003.6	5001.39	14102	22601.4	7239.73	14827.5	15424.7	7849.15
M572	112.2	414.357	Heptadecanoyl_carnitine							POS	30447.2	54168	122635	48576.6	22794.1	1330.52	122755	122260	35601.2	33212.3
M575	210.8	192.014	3-(Difluoromethyl)[1,2,4]triazolo[3,4-b][1,3,4]thiadiazol-6-amine	Organoheterocyclic compounds	Azoles	Thiadiazoles			893746-11-7	POS	40024.8	47809.5	52479.5	50157.8	48497	65141.5	52396.6	21.6472	75058.6	74072.5
M577	115.9	102.127	2-Ethylbutan-1-amine	Organic nitrogen compounds	Organonitrogen compounds	Amines			617-79-8	POS	1.51976e+07	1.49336e+07	1.90075e+07	1.38347e+07	1.48599e+07	1.52096e+07	2.02604e+07	1.94911e+07	1.9885e+07	1.80585e+07
M578	191.8	226.101	N-(4-Chlorophenyl)-3,3-dimethylbutanamide	Benzenoids	Benzene and substituted derivatives	Anilides			142810-47-7	POS	3464.1	6299.41	5785.89	3543.02	2996.01	5008.77	1197.97	7165.48	2662.96	4591.38
M579	187	302.09	Luotonin F	Alkaloids	Anthranilic acid alkaloids	Quinazoline alkaloids			244616-85-1	POS	206469	182041	238744	250551	341248	422134	350685	21.6472	313112	255780
M580	110.9	176.037	2-Chloro-4-(dimethylamino)-5-fluoropyrimidine	Organic nitrogen compounds	Organonitrogen compounds	Amines			355829-23-1	POS	24487.1	6335.63	29744.9	26856.3	9392.16	24630.8	20836.6	162716	101618	124872
M582	291.4	145.097	4-Amino-1-piperidinecarboxylic_acid							POS	11292.9	1456.76	19.1094	2655.92	17.1391	18.6134	16210.5	21149	31305	25030.3
M583	235.7	224.102	4-(Methylnitrosamino)-1-(1-oxido-3-pyridinyl)-1-butanone	Organic oxygen compounds	Organooxygen compounds	Carbonyl compounds		HMDB0062375	76014-82-9	POS	1.84132e+06	1.76774e+06	2.68734e+06	2.33781e+06	2.35726e+06	4.10138e+06	3.316e+06	5.08226e+06	3.19215e+06	3.30636e+06
M584	212.1	102.091	CYCLOPENTANONE							POS	117028	120201	186411	131232	156049	222982	201026	231553	206991	163660
M585	196.7	156.042	4-Amino-2-oxo-1,2-dihydropyrimidine-5-carboxylic acid	Organoheterocyclic compounds	Diazines	Pyrimidines and pyrimidine derivatives			3650-93-9	POS	390053	393130	538663	346086	343754	659798	633331	892108	573074	682070
M586	183.3	263.06	maclurin							POS	62753.8	60586.6	90680.6	15.4254	17.1391	18.6134	90189.5	105997	115584	82104.8
M593	39	184.073	5-Carbethoxycytosine	Organoheterocyclic compounds	Diazines	Pyrimidines and pyrimidine derivatives			20187-46-6	POS	148060	189532	220953	178508	222323	230831	19.2391	265123	19.5001	203554
M595	227.8	248.112	6-(3,4-Dimethoxyphenyl)-1,3,5-triazine-2,4-diamine	Benzenoids	Benzene and substituted derivatives	Methoxybenzenes			36303-44-3	POS	452650	192534	315578	434165	672819	152799	599067	713602	433481	351543
M596	162.1	330.121	3-{[(1Z)-4-(4-Hydroxyphenyl)phthalazin-1(2H)-ylidene]amino}phenol	Organoheterocyclic compounds	Diazines	Pyridazines and derivatives			499211-85-7	POS	51576.8	30771	53643.5	82110.9	85393.1	32453	84726.9	155359	67765.4	71267.4
M597	299.7	244.165	Lys-Pro	Organic acids and derivatives	Carboxylic acids and derivatives	Amino acids, peptides, and analogues			52766-27-5	POS	8003.86	6977.46	9472.66	10420.8	10986.2	18.6134	26385.6	16944.7	21682.9	29918.2
M599	242.5	218.113	Gamma-glutamyl-Alanine							POS	13.6843	350763	329037	284183	336786	445580	347814	505892	404691	16.6279
M600	221.7	175.118	Gramine							POS	56688.3	14.8114	93924.2	104836	107578	95486.6	93318.1	24910.3	185638	16.6279
M601	187.9	262.164	(2R)-3-Hydroxyisovaleroylcarnitine	Lipids and lipid-like molecules	Fatty Acyls	Fatty acid esters			99159-87-2	POS	204039	227676	319248	148549	145198	444802	322051	552423	608749	549566
M603	114.3	398.326	trans-Hexadec-2-enoyl_carnitine							POS	653451	1.10621e+06	19.1094	914324	470705	18.6134	1.40471e+06	1.49377e+06	1.04443e+06	837796
M604	197	279.11	2-[(1E)-2-(4-Methoxyphenyl)ethenyl]-4(3H)-quinazolinone	Organoheterocyclic compounds	Diazanaphthalenes	Benzodiazines			743477-70-5	POS	42694.5	46716.2	19.1094	64786.4	66010.1	114265	80317.3	150253	77331.1	84850.1
M607	305.3	187.125	1-(Tetrahydro-2H-thiopyran-4-yl)piperazine	Organoheterocyclic compounds	Diazinanes	Piperazines			914654-77-6	POS	83932	65246.1	211626	221022	136656	510034	310041	471891	281878	417420
M608	220.7	541.114	2,3 Dihydroamentoflavone	Shikimates and Phenylpropanoids	Flavonoids	Flavanones			34340-51-7	POS	13.6843	14.8114	6364.46	15.4254	17.1391	18.6134	19.2391	908.01	18818.6	9230.67
M609	112.7	184.003	[2-(Trifluoromethyl)-1,3-thiazol-4-yl]methanol	Organoheterocyclic compounds	Azoles	Thiazoles			133046-47-6	POS	880900	392985	1.0682e+06	361032	666085	487231	1.02685e+06	609837	505481	493829
M610	71.3	188.2	3-(2-Ethylhexoxy)propan-1-amine	Organic oxygen compounds	Organooxygen compounds	Ethers			5397-31-9	POS	30828.7	53606.9	70840.8	40720.1	39320	73017.1	71191.6	72215.6	62462.8	16.6279
M611	19.9	780.548	Palmitoyleicosapentaenoyl phosphatidylcholine	Lipids and lipid-like molecules	Glycerophospholipids	Glycerophosphocholines			99296-77-2	POS	366418	344500	447096	349171	503641	382506	459290	578013	497092	325665
M612	177.6	281.053	4-[4-(4-Chlorophenyl)-1,3-thiazol-2-yl]morpholine	Organic nitrogen compounds	Organonitrogen compounds	Amines			145889-63-0	POS	38698.5	18481	19763.5	15.4254	52460.2	20739.8	25995.7	88969.9	21027.8	35472
M615	15.9	738.55	PC(34:3)	Lipids and lipid-like molecules	Glycerophospholipids	Glycerophosphocholines		HMDB0007881		POS	22371.8	31507.6	19.1094	22849.2	23335.7	33922.5	38862.1	55989.4	36160.2	27877.9
M616	133.1	412.304	Oxopalmitoleylcarnitine	Lipids and lipid-like molecules	Fatty Acyls	Fatty acid esters				POS	30640.5	47780.1	88487.2	78055.2	44053.3	10221.8	105415	133192	53980.5	20910.5
M618	236.1	178.097	N'-Nitrosonornicotine							POS	83895.3	81891.6	126919	102355	104158	184111	157532	255363	150839	157025
M620	158.6	237.098	Harmaline	Alkaloids and derivatives	Harmala alkaloids		C06536	HMDB0030310	304-21-2	POS	92235.9	69457.3	134635	87355.2	139037	18.6134	177785	149680	121038	16.6279
M625	230.6	154.074	6-Hydrazino-3-pyridazinecarboxamide	Organic acids and derivatives	Carboxylic acids and derivatives	Carboxylic acid derivatives			3614-47-9	POS	135853	161552	199399	159649	175836	172194	182280	198600	204142	158020
M626	203	111.091	1-Ethyl-3-methylimidazolium cation	Organoheterocyclic compounds	Azoles	Imidazoles			65039-03-4	POS	44726.1	48025.2	67286.5	51757.3	66104.3	68037.3	52843.5	21.6472	59827.6	41756
M628	39.6	746.599	1-Hexadecyl-2-(9Z-octadecenoyl)-sn-glycero-3-phosphocholine	Lipids and lipid-like molecules	Glycerophospholipids	Glycerophosphocholines			95403-34-2	POS	2.55571e+06	4.18678e+06	6.74457e+06	2.71439e+06	6.50527e+06	4.24504e+06	5.91071e+06	3.92195e+06	6.61505e+06	8.50358e+06
M630	212.8	184.094	(2R)-2-(2,5-Difluorophenyl)pyrrolidine	Organoheterocyclic compounds	Pyrrolidines	Phenylpyrrolidines			1218935-59-1	POS	574883	498833	869205	572735	604753	1.5473e+06	1.0516e+06	2.10767e+06	1.0669e+06	1.08006e+06
M632	20.4	702.537	PC(31:0)	Lipids and lipid-like molecules	Glycerophospholipids	Glycerophosphocholines				POS	92017.6	48142.6	101729	89025.3	123387	150803	95795	88006.5	94056.2	99048.6
M633	307.5	246.181	Lys-Val	Amino acids and Peptides	Small peptides	Dipeptides			20556-11-0	POS	442451	602136	527638	637551	553937	1.03404e+06	879386	1.07319e+06	698662	677268
M634	303.6	260.196	Lys-Leu	Organic acids and derivatives	Carboxylic acids and derivatives	Amino acids, peptides, and analogues			7369-79-1	POS	21825.2	25724.4	24447.6	21568.1	27194.9	40039.8	50425.9	47207.7	52265.5	36332.1
M636	180	171.076	2,4,6-Trimethoxypyrimidine	Organic oxygen compounds	Organooxygen compounds	Ethers			13106-85-9	POS	121873	109741	169829	163497	174018	492137	179953	376049	426198	203296
M640	139.4	188.022	5-Chloro-3-nitrobenzene-1,2-diamine	Benzenoids	Benzene and substituted derivatives	Nitrobenzenes			42389-30-0	POS	172447	196466	203434	143053	167962	215199	271869	21.6472	295682	217887
M641	247.5	325.081	1H-1,4-Diazepine, 1-[(5-chloro-1-naphthalenyl)sulfonyl]hexahydro-	Benzenoids	Naphthalenes	Naphthalene sulfonic acids and derivatives			110448-31-2	POS	192054	14.8114	273169	229783	275459	271281	291982	301630	19.5001	243297
M642	245.5	227.113	Ala-His	Organic acids and derivatives	Carboxylic acids and derivatives	Amino acids, peptides, and analogues			3253-17-6	POS	1.39793e+08	1.43458e+08	1.87647e+08	1.53048e+08	1.45383e+08	18.6134	1.87615e+08	21.6472	1.88358e+08	1.51519e+08
M643	139.1	240.999	6-Bromo-3-methyl-3,4-dihydro-2(1H)-quinazolinone	Organoheterocyclic compounds	Diazanaphthalenes	Benzodiazines			328956-24-7	POS	56166.8	65992.8	81823.4	54781.2	60940.3	79948.2	98934.8	121554	91136.1	84932.4
M644	91.9	212.033	4-Ethyl-5-(2-thienyl)-4H-1,2,4-triazol-3-yl hydrosulfide	Organoheterocyclic compounds	Azoles	Triazoles			337473-17-3	POS	227607	330021	274635	178280	168791	220625	340361	542778	365968	233088
M645	298.8	248.16	Thr-Lys	Organic acids and derivatives	Carboxylic acids and derivatives	Amino acids, peptides, and analogues			23161-31-1	POS	72542.4	33286.3	26864.3	36236.3	51585.6	115552	85752.2	58231.4	60465	66914.4
M646	228.7	277.083	Tanshinone I	Polyketides	Naphthalenes	Abietane diterpenoids		HMDB0258714		POS	10174.7	52290.1	54894.2	51603.1	22404.3	97111.8	79390	112451	34522.5	33921.9
M648	36.2	820.62	PC(22:4(7Z,10Z,13Z,16Z)/P-18:1(9Z))	Lipids and lipid-like molecules	Glycerophospholipids	Glycerophosphocholines	C00157	HMDB0008655		POS	241810	518342	615488	327192	402761	526491	586461	696135	645902	347849
M649	23.3	158.117	Homostachydrine							POS	22693.2	20860.6	30131.5	38216.5	13198.3	39093.3	31919.4	52317	53153	4220.78
M650	18	172.133	Gabapentin	Organic acids and derivatives	Carboxylic acids and derivatives	Amino acids, peptides, and analogues		HMDB0005015	60142-96-3	POS	66339.8	37163.5	54256.3	15.4254	57409.2	91413.5	28438.1	36155.7	49848.8	78574
M651	213.9	216.032	1-(3,4-Dichlorophenyl)pyrrolidine	Organoheterocyclic compounds	Pyrrolidines	Phenylpyrrolidines			957065-92-8	POS	30358.6	24965.3	50264.5	30154.2	24131.1	52689.3	40632.9	82869.8	40785.5	48999.2
M652	205.2	219.133	4-Piperidinamine, 1-(9H-purin-6-yl)-	Organoheterocyclic compounds	Imidazopyrimidines	Purines and purine derivatives			848635-49-4	POS	69322.3	29577.1	62856	43560.7	128566	111716	197488	188914	62190.8	100719
M656	106.9	456.405	Arachidyl_carnitine							POS	163396	270857	429433	15.4254	354518	5902.83	424093	361954	183792	44679.4
M658	39.5	744.588	PC(18:1(9Z)/P-16:0)	Lipids and lipid-like molecules	Glycerophospholipids	Glycerophosphocholines	C00157	HMDB0008126		POS	1.18913e+07	3.10062e+07	1.82106e+07	1.40616e+07	1.59403e+07	1.92336e+07	3.13542e+07	2.17762e+07	3.08302e+07	3.67255e+07
M660	236	263.111	3-Deazaneplanocin A	Organoheterocyclic compounds	Imidazopyridines	Imidazo-[4,5-c]pyridines			102052-95-9	POS	2.90437e+06	2.82222e+06	4.16547e+06	3.5963e+06	3.74831e+06	5.14992e+06	4.76923e+06	5.85632e+06	4.61624e+06	4.32546e+06
M662	245.5	182.111	1-(3-Fluoropyridin-2-yl)piperazine	Organoheterocyclic compounds	Diazinanes	Piperazines			85386-84-1	POS	101155	136939	173816	156784	133780	120642	166466	168605	105191	137196
M663	139.6	189.007	2-Amino-4-chloro-6-nitrophenol	Benzenoids	Phenols	Nitrophenols			1628467	POS	68552.9	81502.7	89839.2	61442.9	71142.5	103212	108568	21.6472	97984.7	94227.4
M665	20	750.539	1-Palmitoyl-2-thiopalmitoyl phosphatidylcholine	Organic nitrogen compounds	Organonitrogen compounds	Quaternary ammonium salts			113881-60-0	POS	369376	452689	774818	486786	621201	532677	536821	474048	742344	448537
M667	196.4	267.11	6,7-Dimethoxy-2-phenylquinoxaline	Organoheterocyclic compounds	Diazanaphthalenes	Benzodiazines			146535-11-7	POS	263636	348950	505951	325304	232935	439281	856423	21.6472	587028	525916
M668	195.7	242.078	Koeniginequinone_A							POS	258084	228843	368439	301757	334257	757938	593639	21.6472	547733	467223
M669	173.8	165.05	2-Mercaptomethylbenzimidazole	Organoheterocyclic compounds	Benzimidazoles				53988-10-6	POS	3.85754e+06	4.29543e+06	2.41327e+06	2.08947e+06	2.19441e+06	2.0054e+06	2.21939e+06	4.70838e+06	2.13364e+06	3.85446e+06
M673	269.4	283.018	3,6-Dichloro-N-(pyridin-2-ylmethyl)pyridazine-4-carboxamide	Organoheterocyclic compounds	Diazines	Pyridazines and derivatives			380344-61-6	POS	26428	62723.4	18197.9	30778.5	24181.8	542337	186695	190134	636874	313778
M674	207.8	214.066	Ethyl 4-amino-2-(methylsulfanyl)-5-pyrimidinecarboxylate	Organoheterocyclic compounds	Diazines	Pyrimidines and pyrimidine derivatives			776-53-4	POS	39853	46423.5	52043.8	48331.2	45660.5	47320.2	55176.9	21.6472	46546.5	32965.6
M676	205.6	268	4(1H)-Quinolinone, 3-bromo-8-methoxy-2-methyl-	Organoheterocyclic compounds	Quinolines and derivatives	Quinolones and derivatives			385392-32-5	POS	22900.7	29513.8	43945.5	26739.5	26865.6	30463.4	39675.5	59377	42368.6	35763.6
M681	25.5	209.138	Tetraethylene glycol monomethyl ether	Organic oxygen compounds	Organooxygen compounds	Ethers			23783-42-8	POS	273264	251802	436837	215077	250459	332197	398072	339957	329784	160524
M685	253.2	214.081	1-(3-Chloro-4-fluorophenyl)piperidine	Organoheterocyclic compounds	Piperidines	Phenylpiperidines			1033201-89-6	POS	50036.1	51112.3	68614.5	54186.5	60813.9	41225.7	59106.9	56795.5	56478.1	60038
M686	147.8	266.074	4-[(6-Aminopyrimidin-4-yl)amino]benzenesulfonamide	Benzenoids	Benzene and substituted derivatives	Benzenesulfonamides			400611-95-2	POS	16934.2	16705.4	19794.5	15.4254	37694.1	8403.47	10539	59219.8	7469.25	10311.1
M687	277.7	667.228	3-beta-Glucosylcellotriose	Organic oxygen compounds	Organooxygen compounds	Carbohydrates and carbohydrate conjugates		HMDB0039173	58484-04-1	POS	6022.41	4134.13	13959.3	1496.03	1300.06	18.6134	32059.6	33343.8	59488.2	38741.6
M689	149.4	328.001	6-Bromo-2-phenyl-4-quinolinecarboxylic acid	Organoheterocyclic compounds	Quinolines and derivatives	Phenylquinolines			33007-99-7	POS	322205	391725	476675	377718	367987	424465	352980	21.6472	439924	16.6279
M690	241.2	306.075	4-Chloro-5,7-diphenyl-7H-pyrrolo[2,3-d]pyrimidine	Organoheterocyclic compounds	Pyrroles	Substituted pyrroles			287177-10-0	POS	66775.1	70095.4	83319.4	86347.1	56649.8	94215.8	89179.1	143902	111001	72772.4
M691	236.1	242.132	1-Ethyl-5-methyl[1,2,4]triazolo[4,3-a]quinolin-8-yl methyl ether	Organoheterocyclic compounds	Quinolines and derivatives				303793-26-2	POS	4.90821e+06	6.64452e+06	1.01553e+07	6.12995e+06	6.44289e+06	1.05688e+07	8.98064e+06	1.31061e+07	1.22654e+07	8.61292e+06
M692	25.9	173.201	N1,N1-Diethyl-1,6-hexanediamine	Organic nitrogen compounds	Organonitrogen compounds	Amines			13029-29-3	POS	43886.6	42210.4	41811.9	44787.4	37767.6	35833.5	36368.9	45877.4	60664.4	20578.9
M693	239.1	401.212	Reserpic acid	Alkaloids and derivatives	Corynanthean-type alkaloids				83-60-3	POS	115247	121448	283319	122338	126140	155680	180914	270207	219604	236115
M694	246.6	249.095	1-Hydroxy-6-methoxypyrene	Benzenoids	Pyrenes			HMDB0060321		POS	2.04989e+06	2.2104e+06	2.78524e+06	2.05448e+06	2.71375e+06	2.62286e+06	2.61031e+06	2.71587e+06	2.46301e+06	2.21105e+06
M696	235.9	225.105	N-Methoxy-1-vinyl-beta-carboline	Alkaloids and derivatives	Harmala alkaloids			HMDB0030379	69355-01-7	POS	187172	170987	274741	234151	239305	428453	343106	513310	331371	334448
M697	38.3	772.617	PC(18:1(9Z)/P-18:0)	Lipids and lipid-like molecules	Glycerophospholipids	Glycerophosphocholines	C00157	HMDB0008127		POS	1.45627e+06	2.57119e+06	2.1873e+06	2.87469e+06	1.66219e+06	2.69317e+06	2.61561e+06	2.53346e+06	3.16688e+06	16.6279
M698	307.9	179.128	1-(Pyrimidin-2-yl)-1,4-diazepane	Organic nitrogen compounds	Organonitrogen compounds	Amines			21279-57-2	POS	777954	682334	1.2725e+06	1.25993e+06	968721	1.11394e+06	1.44616e+06	21.6472	1.17365e+06	1.49405e+06
M699	261.4	234.087	5-Acetoacetamido-2-benzimidazolone	Organoheterocyclic compounds	Benzimidazoles				26576-46-5	POS	765529	786738	1.11423e+06	1.04613e+06	995469	881370	19.2391	21.6472	1.39448e+06	16.6279
M701	241.2	255.12	1-Methyl-4-(p-tolylsulfonyl)piperazine	Benzenoids	Benzene and substituted derivatives	Toluenes			46779-48-0	POS	76583.8	73981.5	74766.7	63258.3	67040.8	42541	78590.3	44764.7	59234.6	79925.9
M704	277.5	266.123	7-Methoxy-1-methyl-2-phenyl-4(1H)-quinolinone	Alkaloids	Tryptophan alkaloids	Quinoline alkaloids			483-51-2	POS	126000	105162	154622	144804	129101	18.6134	138446	210622	19.5001	151869
M705	269.1	197.102	1-(2-Thienyl)-1-heptanone	Organic oxygen compounds	Organooxygen compounds	Carbonyl compounds		HMDB0040241	30711-40-1	POS	70290.7	62717	85801.9	68215.7	88575.2	71431.1	84053.9	21.6472	79026.6	16.6279
M706	245.5	210.087	10-methylacridone							POS	6.67145e+06	6.81474e+06	8.79379e+06	7.44932e+06	6.5991e+06	18.6134	8.93597e+06	21.6472	8.85436e+06	6.82951e+06
M708	235.7	212.102	2-Methoxy-3-methyl-9H-carbazole	Organoheterocyclic compounds	Indoles and derivatives	Carbazoles		HMDB0033456	24224-28-0	POS	113042	106772	156869	144694	139636	238897	194645	289571	189947	191576
M709	235.7	503.233	Cyclocalamin	Benzenoids	Benzene and substituted derivatives	Benzoic acids and derivatives		HMDB0035863	74751-39-6	POS	1.30314e+06	1.18017e+06	1.82542e+06	1.62951e+06	1.7019e+06	2.57362e+06	2.24998e+06	3.06402e+06	2.15211e+06	2.0863e+06
M710	230.9	285.155	Tropicamide	Benzenoids	Benzene and substituted derivatives	Phenylacetamides		HMDB0014947	1508-75-4	POS	347941	265403	745605	489143	428400	351898	700758	769544	463791	301725
M711	229.1	280.091	Avenalumin_II							POS	2.85532e+06	3.02838e+06	4.99605e+06	3.86356e+06	3.89033e+06	18.6134	4.74077e+06	5.51863e+06	5.49859e+06	4.46264e+06
M712	217.3	203.09	Metamitron	Organoheterocyclic compounds	Triazines	1,2,4-triazines			41394-05-2	POS	80786.3	73594.9	90057.3	70328.6	111064	34927.1	51786.4	31839.9	42764.2	53722.5
M714	210.4	154.058	2-Fluoro-7H-purin-6-amine	Organoheterocyclic compounds	Imidazopyrimidines	Purines and purine derivatives			700-49-2	POS	563390	583333	715202	584416	604733	844513	717656	21.6472	829943	16.6279
M715	198.4	123.088	4-(Dimethylamino)pyridine							POS	302990	354714	439890	354579	393607	372658	395431	21.6472	395237	319139
M716	187	226.104	N-Benzyladenine							POS	186769	160783	243853	228827	330818	370640	312931	463542	300271	269810
M717	179.7	241.093	Cyanazine	Organoheterocyclic compounds	Triazines	Aminotriazines	C14299	HMDB0250604		POS	67117.2	59409.4	126876	84173.9	131370	579731	317022	351483	216177	476069
M718	171.5	276.18	Cyclobenzaprine	Benzenoids	Dibenzocycloheptenes		C06931	HMDB0015060	303-53-7	POS	46925.5	38633.1	97042.1	131358	142772	60308	96414.9	168350	238140	137974
M719	162.1	233.157	Naphtho[2,3-b]furan-2(4H)-one, 4a,5,6,7,8,8a,9,9a-octahydro-3,8a-dimethyl-5-methylene-	Terpenoids	Sesquiterpenoids	Eudesmane sesquiterpenoids			94163-11-8	POS	1.02606e+06	695616	1.22032e+06	1.51737e+06	1.47508e+06	897002	1.65004e+06	21.6472	1.44005e+06	1.60584e+06
M720	138	146.092	2,4-Dimethyl-1H-indole	Organoheterocyclic compounds	Indoles and derivatives	Indoles		HMDB0032967	10299-61-3	POS	15806.8	16841	15505.7	14168.4	9346.14	28346	29927.5	48074.6	31496.9	20583
M722	116.2	397.314	.delta.-Tocotrienol	Terpenoids	Meroterpenoids	Prenyl quinone meroterpenoids			25612-59-3	POS	71104.9	186403	175576	96481	32337.1	7324.55	177329	167272	43874.8	17123.4
M725	37.3	774.632	PC(18:0/P-18:0)	Lipids and lipid-like molecules	Glycerophospholipids	Glycerophosphocholines	C00157	HMDB0008061		POS	87982.4	221420	143095	112881	98533.6	189313	160335	192931	227644	202097
M726	16.2	615.495	DG(18:4(6Z,9Z,12Z,15Z)/18:1(11Z)/0:0)	Lipids and lipid-like molecules	Fatty Acyls	Lineolic acids and derivatives		HMDB0007333		POS	13.6843	6401.59	19.1094	5771.62	6939.32	7143.57	9086.46	7943.41	19.5001	6533.06
M727	158.2	279.038	(E)-1-[4-4-Methoxyphenyl]-2-(3,5-dichlorophenyl)ethene	Phenylpropanoids and polyketides	Stilbenes				688348-37-0	POS	77427.8	61519	34144.2	138827	69692.6	362582	111095	385700	291093	126863
M731	123.7	182.031	6-Chloro-1,2,3,4-tetrahydroquinolin-2-one	Organoheterocyclic compounds	Quinolines and derivatives	Quinolones and derivatives			19358-40-8	POS	543198	391655	1.0632e+06	442952	420512	927793	395945	968980	1.18495e+06	483265
M733	236.1	241.129	Dosetil	Benzenoids	Benzene and substituted derivatives	Benzoic acids and derivatives			51832-87-2	POS	4.73887e+07	6.50923e+07	9.91459e+07	5.86673e+07	6.22134e+07	1.04853e+08	8.6445e+07	1.27857e+08	8.36655e+07	8.51817e+07
M741	90.9	159.027	3-Methyl-2-thioxo-2,3-dihydro-1H-imidazole-4-carboxylic acid	Organoheterocyclic compounds	Azoles	Imidazoles			64038-57-9	POS	553180	557247	1.37966e+06	1.87624e+06	2.01227e+06	1.65081e+06	1.31694e+06	2.91846e+06	1.49639e+06	979626
M742	90.6	152.021	Thieno[3,2-b]pyridin-7-ol	Organoheterocyclic compounds	Thienopyridines				107818-20-2	POS	128944	173791	180694	168157	141991	202621	204566	306131	282405	16.6279
M746	240.2	229.154	Pro-Leu	Organic acids and derivatives	Carboxylic acids and derivatives	Amino acids, peptides, and analogues			52899-07-7	POS	1.60364e+06	2.02123e+06	2.74923e+06	2.02202e+06	1.90736e+06	1.89645e+06	19.2391	21.6472	3.03375e+06	2.31482e+06
M747	236.1	267.145	2-(4-tert-Butylphenyl)-1,3-benzoxazol-6-amine	Organoheterocyclic compounds	Azoles	Oxazoles			775302-23-3	POS	54727.2	88244.8	96604.3	121311	59844.5	175414	163754	207109	177534	28218.1
M749	208.2	133.079	7-Methylimidazo[1,2-a]pyridine	Organoheterocyclic compounds	Imidazopyridines				874-39-5	POS	2.15946e+06	2.33078e+06	2.97473e+06	2.66241e+06	2.5768e+06	2.90096e+06	2.96389e+06	21.6472	3.03275e+06	2.7847e+06
M752	253.2	197.103	2,3,4,9-Tetrahydro-1H-carbazole-6-carbonitrile	Organoheterocyclic compounds	Indoles and derivatives	Carbazoles			100723-77-1	POS	151846	152653	198108	162472	185019	18.6134	201622	195570	168964	195271
M754	245.5	122.071	2-Chloro-N,N-dimethylpropan-1-amine	Organic nitrogen compounds	Organonitrogen compounds	Amines			108-14-5	POS	85546.9	82696.7	114550	90226.3	83075.7	62228.2	126547	21.6472	93847.1	93427.1
M755	177.8	282.118	2-(4-Morpholinyl)-4H-pyrimido[2,1-a]isoquinolin-4-one	Organoheterocyclic compounds	Pyridopyrimidines				168425-64-7	POS	61237.7	66546.1	95582.5	84760.2	64693	92548.2	85593.1	21.6472	93914.1	84191.4
M757	230.5	159.076	7-Methylnaphthalen-2-ol	Shikimates and Phenylpropanoids	Phenanthrenoids	Phenanthrenes			26593-50-0	POS	92669.6	69286.9	63250	51297	112344	75848.4	179240	256050	168067	145789
M759	221.2	130.05	3-Amino-1,1,1-trifluoro-2-propanol	Organohalogen compounds	Halohydrins	Fluorohydrins			431-38-9	POS	362280	332273	618298	569220	462769	1.08147e+06	725355	999396	619109	922672
M760	210.8	200.068	3-Cyano-4,7-dimethylcoumarin	Phenylpropanoids and polyketides	Coumarins and derivatives				56394-30-0	POS	218307	199688	336332	201233	198968	361986	376449	21.6472	399939	342225
M762	206.9	171.036	5-Carboxy-3-methyluracil	Organoheterocyclic compounds	Diazines	Pyrimidines and pyrimidine derivatives			51727-06-1	POS	89965.5	90638.8	118575	97638.3	17.1391	121369	126569	21.6472	128086	16.6279
M763	206.9	274.091	2-(1H-Indol-3-ylmethylene)-1H-indene-1,3(2H)-dione	Benzenoids	Indanes	Indanones			31060-64-7	POS	21604.8	33430.3	23904.9	24763.5	18335.7	31520.4	20885.1	29693.7	20940.2	12168.7
M765	202.6	234.133	N-(4-Methylphenyl)-2-naphthalenamine	Benzenoids	Naphthalenes				644-16-6	POS	14654	6180.84	19.1094	6904.5	20882.4	16371.6	19.2391	28003.3	19335.2	25135.5
M767	169.2	223.082	2-(3-Pyridinyl)-1H-indole-3-carbaldehyde	Organoheterocyclic compounds	Indoles and derivatives	Indoles			95854-06-1	POS	155652	141621	205351	148257	197385	124029	189137	183872	149474	184830
M768	149.1	286.974	2-Bromoanthraquinone	Benzenoids	Anthracenes	Anthraquinones			572-83-8	POS	84063.7	99821.2	211528	149723	110907	175472	122341	287259	119751	188910
M769	139.6	230.033	2-Chloro-9(10H)-acridinone	Organoheterocyclic compounds	Quinolines and derivatives	Benzoquinolines			7497-52-1	POS	37858.8	53713.6	47587.2	36879.7	45559.8	60582	54643.8	90139.7	60425.6	56903.2
M771	91.1	136.048	imidazo[1,2-c]pyrimidin-5-ol	Organoheterocyclic compounds	Imidazopyrimidines				55662-66-3	POS	1.61625e+06	1.77679e+06	1.89312e+06	1.53361e+06	1.4612e+06	2.11417e+06	2.2114e+06	21.6472	2.21448e+06	1.74658e+06
M772	71.9	206.045	5-(2-Chlorophenyl)-4-pyrimidinamine	Organoheterocyclic compounds	Diazines	Pyrimidines and pyrimidine derivatives			56239-12-4	POS	44999.8	22131	33559.4	21911.8	41284.7	49308.7	33576.1	61461.7	32744.4	67548.6
M774	112.9	136.061	6-Fluoroindole	Organoheterocyclic compounds	Indoles and derivatives	Indoles			399-51-9	POS	1.18065e+06	1.15705e+06	1.20471e+06	1.39651e+06	1.12084e+06	1.00961e+06	766221	21.6472	1.06241e+06	16.6279
M775	25.9	231.119	4,4'-Oxydibenzene-1,2-diamine	Benzenoids	Benzene and substituted derivatives	Diphenylethers			2676-59-7	POS	104821	79606.9	128100	66186.9	88589.6	77584.5	121010	112935	76208.7	50904.1
M777	276.1	132.076	3-Methylindole	Alkaloids	Tryptophan alkaloids	Simple indole alkaloids	C08313	HMDB0000466	83-34-1	POS	1.44561e+06	1.9366e+06	3.12388e+06	1.95926e+06	2.14647e+06	2.93613e+06	2.09819e+06	4.11982e+06	2.94569e+06	3.19118e+06
M778	239.5	255.144	(S)-Argpyrimidine	Organic acids and derivatives	Carboxylic acids and derivatives	Amino acids, peptides, and analogues		HMDB0037180		POS	77758.1	78567.1	30418.8	71563.5	53978.9	35847.4	19260.1	36924	30117.3	14704.8
M779	212.1	252.026	5-[Bis(2-chloroethyl)amino]uracil	Organic nitrogen compounds	Organonitrogen compounds	Nitrogen mustard compounds			66-75-1	POS	17281.8	25545.9	27590.6	20064.6	16787.2	28796	28942.5	34318.7	32401.1	17062.8
M782	158.2	211.119	Naphazoline	Benzenoids	Naphthalenes				835-31-4	POS	30196.4	11940.7	39094.3	39687.5	104503	223757	55735.9	21.6472	30958.9	172703
M785	240.4	261.144	N,N'-Diphenyl-p-phenylenediamine	Benzenoids	Benzene and substituted derivatives	Aniline and substituted anilines			74-31-7	POS	88306.2	102787	126979	222344	114808	517042	278211	610692	214928	268869
M786	174.2	240.002	Methyl 2-chloro-6-(trifluoromethyl)pyridine-3-carboxylate	Organoheterocyclic compounds	Pyridines and derivatives	Pyridinecarboxylic acids and derivatives			1073129-57-3	POS	97949	14.8114	145859	136745	91122.8	121128	107580	89822	115134	93958.2
M791	188.5	227.077	4-Amino-2-(1,3-benzoxazol-2-yl)phenol	Organoheterocyclic compounds	Azoles	Oxazoles			62129-02-6	POS	50804.8	37128	44298.5	36703.5	36989.9	11297.7	36310.3	28091.9	18958.1	29737.4
M793	127.4	239.113	2-Phenyl-N-(pyridin-4-yl)cyclopropanecarboxamide	Organic nitrogen compounds	Organonitrogen compounds	N-arylamides			494842-46-5	POS	201356	248423	277990	205902	291866	94745.4	297611	217725	183746	16.6279
M795	16.2	146.98	5-Chloro-2-furoic acid	Organoheterocyclic compounds	Furans	Furoic acid and derivatives			618-30-4	POS	3265.24	3115.94	2596.81	3943.53	17.1391	8135.04	2637.26	1942.68	2599.68	5731.69
M796	220.9	169.058	4-Hydroxy-6-methyl-2-oxo-1,2-dihydropyridine-3-carboxamide	Organoheterocyclic compounds	Pyridines and derivatives	Pyridinecarboxylic acids and derivatives			68373-65-9	POS	30897.4	27151.7	57984	57482.4	39258.4	148828	59800	111335	50159.1	123401
M797	269.6	225.015	5'-Amino-2,3'-bithiophene-4'-carboxamide	Organoheterocyclic compounds	Bi- and oligothiophenes				353772-94-8	POS	17825	49274.2	1694.19	18094.5	6804.41	770823	229487	235015	961029	417697
M801	205.4	249.155	Pindolol	Organoheterocyclic compounds	Indoles and derivatives	Indoles	C07445	HMDB0015095	13523-86-9	POS	85222.8	105457	125097	87454.7	108791	116529	117934	126976	111127	121708
M802	203	186.087	1-Naphthaleneacetamide	Benzenoids	Naphthalenes				86-86-2	POS	43726.1	40954	42269.5	42106.4	51890.2	40436.9	54211.4	34709.7	41768.4	46961.2
M804	241.3	177.032	4-Trifluoromethylpyrimidine-2-carbaldehyde	Organic oxygen compounds	Organooxygen compounds	Carbonyl compounds			1333222-14-2	POS	49968.9	57139.2	62247.4	53558.8	45254.4	78944.8	65011	109674	83215.9	53063.5
M805	147.8	195.123	1-(2-Fluorophenyl)-4-piperidinamine	Organoheterocyclic compounds	Piperidines	Phenylpiperidines			494861-66-4	POS	291746	278043	465390	335914	593566	18.6134	679146	725815	476242	16.6279
M811	206.9	170.032	2-Amino-1-(4-chlorophenyl)ethanone	Organic oxygen compounds	Organooxygen compounds	Carbonyl compounds			2098017	POS	2.16823e+06	2.22495e+06	3.10158e+06	2.39585e+06	2.29411e+06	2.86732e+06	3.13527e+06	21.6472	3.35687e+06	3.07314e+06
M813	236	195.123	1-(4-Fluorobenzyl)piperazine	Benzenoids	Benzene and substituted derivatives	Phenylmethylamines			70931-28-1	POS	321978	320848	488741	422098	430894	714212	594517	831163	585328	533338
M816	271.8	156.076	2-Amino-3-(1H-pyrazol-1-yl)propanoic acid	Amino acids and Peptides	Small peptides	Aminoacids			28024-60-4	POS	314663	446391	19.1094	521315	389128	261559	451455	606017	265927	303615
M817	262.3	218.108	1-Isothiocyanato-8-(methylthio)octane	Organosulfur compounds	Isothiocyanates			HMDB0038447	4430-41-5	POS	419872	382180	528345	493676	379520	18.6134	491369	21.6472	426903	351421
M820	38.7	784.582	PC(18:0/18:3(6Z,9Z,12Z))	Lipids and lipid-like molecules	Glycerophospholipids	Glycerophosphocholines	C00157	HMDB0008040		POS	2.74292e+06	3.0664e+06	6.39297e+06	3.5271e+06	5.61608e+06	7.04752e+06	4.41565e+06	4.60663e+06	6.67343e+06	16.6279
M821	298.8	257.135	6-Phenyl-5-(1-piperazinyl)-3(2H)-pyridazinone	Organoheterocyclic compounds	Diazines	Pyridazines and derivatives			132814-16-5	POS	356753	368719	478675	388199	460003	391952	500936	442648	420874	453622
M822	16.9	338.341	N-Cyclohexanecarbonylpentadecylamine	Organic acids and derivatives	Carboxylic acids and derivatives	Carboxylic acid derivatives			702638-84-4	POS	284059	377678	869876	341397	748236	599590	388116	347409	427646	310678
M825	212.6	125.02	3-Aminothiophene-2-carbonitrile	Organoheterocyclic compounds	Thiophenes	Aminothiophenes			56489-05-5	POS	45335.6	25187.7	62643.5	24458.7	43074.5	101152	70098.3	146081	75087.9	75602.6
M826	184.2	251.136	N-(3-Chlorobenzyl)quinuclidin-3-amine	Organoheterocyclic compounds	Quinuclidines				682778-37-6	POS	147382	164408	254709	178272	182874	164662	300220	21.6472	207481	201324
M827	166.9	220.117	trans-Zeatin	Alkaloids	Pseudoalkaloids	Purine alkaloids	C00371	HMDB0012204	1637-39-4	POS	97203.8	82205.2	107917	95360.7	86724.1	255336	160954	326969	171301	185344
M829	99	116.107	Trimethylaminoacetone	Organic oxygen compounds	Organooxygen compounds	Carbonyl compounds		HMDB0012296	13429-97-5	POS	248318	240216	462777	305486	116206	277179	166452	460521	317360	80639.4
M830	37.6	808.582	PC(20:2(11Z,14Z)/18:3(9Z,12Z,15Z))	Lipids and lipid-like molecules	Glycerophospholipids	Glycerophosphocholines	C00157	HMDB0008338		POS	300032	14.8114	401121	345649	358812	429063	420942	458195	19.5001	16.6279
M831	230.9	198.084	1-(6-Chloropyridin-2-yl)piperazine	Organoheterocyclic compounds	Diazinanes	Piperazines			87394-54-5	POS	51676	36458.5	39949.6	20882.5	44716.1	41220.4	65026.7	85301.1	100820	74397.4
M832	86.3	229.016	2-(Chloromethyl)-5,6-dimethylthieno[2,3-d]pyrimidin-4-ol	Organoheterocyclic compounds	Thienopyrimidines				89567-05-5	POS	19356.7	14.8114	19807.3	11454.9	14946.7	20471.1	21224.4	26148.4	27811.3	26427.3
M833	245.5	181.108	1-(p-Fluorophenyl)piperazine	Organoheterocyclic compounds	Diazinanes	Piperazines			2252-63-3	POS	1.71116e+06	1.69592e+06	2.30065e+06	1.88941e+06	1.71623e+06	1.53456e+06	2.306e+06	21.6472	2.26076e+06	1.71846e+06
M834	185.7	241.154	Heptanedioic acid, 1-(2-cyclopentylidenehydrazide)	Lipids and lipid-like molecules	Fatty Acyls	Fatty acids and conjugates			1136466-93-7	POS	681136	686875	1.43348e+06	766653	690713	1.57043e+06	1.70801e+06	2.0239e+06	1.04877e+06	1.54557e+06
M837	24.1	201.109	2E-Decenedioic_acid							POS	37646.1	36053.6	41655.4	41979.5	41034.7	27566.9	19.2391	72978.8	51046.4	46450.7
M839	205.2	283.105	5,7-dimethoxy-2-phenyl-4H-chromen-4-one							POS	6917.85	22014.2	7096.24	5300.4	29456.5	88061.5	35102.8	139155	51342.7	64501.1
M841	90.6	116.07	Methyl 1-aminocyclopropanecarboxylate	Organic acids and derivatives	Carboxylic acids and derivatives	Amino acids, peptides, and analogues			72784-43-1	POS	37191.2	38344.7	58648.6	73371.4	64161.5	72100.6	41608.6	133717	95237	116556
M842	222.2	226.049	2-(2-Hydroxyphenyl)-1,3-thiazolidine-4-carboxylic acid	Organic acids and derivatives	Carboxylic acids and derivatives	Amino acids, peptides, and analogues			72678-82-1	POS	17608.1	14080.9	35557.7	28019.7	16356.7	31943.3	30739.5	21966.5	41566.5	26658.8
M846	132.6	291.069	8-(p-Chlorophenyl)theophylline	Organoheterocyclic compounds	Imidazopyrimidines	Purines and purine derivatives			29064-02-6	POS	1.24014e+06	1.69173e+06	1.96559e+06	3.28416e+06	2.75843e+06	4.24266e+06	2.80814e+06	7.21998e+06	3.48593e+06	2.16298e+06
M848	213.4	203.138	.beta.-Alanylleucine	Organic acids and derivatives	Peptidomimetics	Hybrid peptides			102029-56-1	POS	13382.6	16391.3	12909.1	15392.4	14743.8	18.6134	27432.4	29827.8	25763.8	16.6279
M849	92.4	328.067	Etaconazole	Benzenoids	Benzene and substituted derivatives	Halobenzenes			71245-23-3	POS	94563.2	127229	97426.9	57770.8	55792.3	65483.4	125357	142498	131826	79088.8
M850	174.1	198.043	3-Hydroxy-2-methylpyridine-4,5-dicarboxylate	Organoheterocyclic compounds	Pyridines and derivatives	Pyridinecarboxylic acids and derivatives	C04604	HMDB0006955		POS	290414	138371	153005	275656	304393	159521	396607	453136	193782	266138
M851	37.3	751.546	PG(16:0/18:0)	Lipids and lipid-like molecules	Glycerophospholipids	Glycerophosphoglycerols		HMDB0010572		POS	461297	530163	853417	15.4254	743228	654344	867953	564271	1.12543e+06	539531
M853	236.1	243.134	3-[5-(2-Methylpropyl)-3,6-dioxopiperazin-2-yl]propanoic acid	Organic acids and derivatives	Carboximidic acids and derivatives	Carboximidic acids			861021-94-5	POS	354075	472844	691886	404094	456781	18.6134	693142	928934	532858	633061
M855	127.7	522.355	LysoPC(18:1(11Z))	Lipids and lipid-like molecules	Glycerophospholipids	Glycerophosphocholines	C04230	HMDB0010385		POS	31055	53733.6	93313.6	66046.4	112455	181628	71259.4	73012.3	130976	75071.9
M856	14.5	233.02	1-(3,4-Dichlorophenyl)-3,3-dimethylurea	Benzenoids	Benzene and substituted derivatives	N-phenylureas			330-54-1	POS	7986.13	13330.7	8403.74	7467.84	3667.8	21988.6	24005.4	13408.6	15363.1	9809.67
M860	229.2	296.065	N-Acetylsulfamethoxazole	Benzenoids	Benzene and substituted derivatives	Benzenesulfonamides			21312-10-7	POS	1.60833e+06	1.6948e+06	2.61368e+06	2.03489e+06	1.78647e+06	2.80484e+06	2.70271e+06	4.16074e+06	2.97976e+06	2.64712e+06
M861	222.8	299.17	Aurapten	Shikimates and Phenylpropanoids	Coumarins	Simple coumarins			495-02-3	POS	56951.8	51394.9	152365	114458	111695	18.6134	164328	176834	174370	94975.8
M862	235.7	194.091	4-(Nitrosoamino)-1-(3-pyridinyl)-1-butanone	Organic oxygen compounds	Organooxygen compounds	Carbonyl compounds		HMDB0062376		POS	31370	38789.5	45374.2	46874.8	45125.2	59924.3	33613.2	83627.6	37370.9	48224.9
M866	257.6	147.076	N-Nitroso-N-methyl-3-aminopropionic acid, methyl ester	Organic acids and derivatives	Carboxylic acids and derivatives	Carboxylic acid derivatives			383417-47-8	POS	52492.4	46056.1	91020	75699.2	70926.7	18.6134	124928	157979	191746	222986
M869	187.5	205.125	1-[4-Hydroxy-3-(3-methylbut-2-enyl)phenyl]ethanone	Organic oxygen compounds	Organooxygen compounds	Carbonyl compounds			26932-05-8	POS	4.97631e+06	4.60901e+06	6.3924e+06	5.82039e+06	7.51687e+06	8.51177e+06	7.66474e+06	1.03033e+07	7.43045e+06	6.54227e+06
M870	40.2	718.573	PC(16:0/P-16:0)	Lipids and lipid-like molecules	Glycerophospholipids	Glycerophosphocholines	C00157	HMDB0007994		POS	312793	493038	530912	401714	460676	360610	617354	445272	745874	336444
M871	38	742.573	PC(18:2(9Z,12Z)/P-16:0)	Lipids and lipid-like molecules	Glycerophospholipids	Glycerophosphocholines	C00157	HMDB0008159		POS	1.65027e+07	2.22126e+07	1.75535e+07	1.50825e+07	1.67e+07	1.80084e+07	19.2391	2.40456e+07	2.24613e+07	1.4451e+07
M872	40.5	234.205	2-(Hydroxymethyl)-2-(octylamino)-1,3-propanediol	Organic nitrogen compounds	Organonitrogen compounds	Amines			100543-12-2	POS	61196.6	776.455	9698.78	14916.2	7822.1	48724.4	4626.85	2962.76	56592	47629
M873	242.1	489.217	6a-Hydroxy-3,13-dimethoxy-4a,7a,9,14b-tetramethyl-1,2,3,4a,5,6a,7,7a,10,14,14a,14b-dodecahydro-12H-3,14c-epoxy-4,6,8,11-tetraoxaazuleno[8,1-ab]cyclopenta[i]anthracen-12-one	Organoheterocyclic compounds	Benzopyrans	1-benzopyrans				POS	52676.3	54718.5	70014.1	57671.9	66757.7	63257.4	65501.7	76119.8	61615	61801
M874	259.3	253.081	N5-(3,4-Dioxo-1,5-cyclohexadien-1-yl)-L-glutamine	Organic acids and derivatives	Carboxylic acids and derivatives	Amino acids, peptides, and analogues		HMDB0035993	30382-25-3	POS	65493.2	70439	43885.2	78687.4	61778.7	37087.5	3078.5	21.6472	8342.62	67176.6
M875	118.4	759.637	SM(d18:1/20:0)	Lipids and lipid-like molecules	Sphingolipids	Phosphosphingolipids	C00550	HMDB0012102		POS	129034	129366	229457	168235	231883	220397	137116	107490	217899	137326
M876	40.4	730.573	PC(15:0/P-18:1(11Z))	Lipids and lipid-like molecules	Glycerophospholipids	Glycerophosphocholines	C00157	HMDB0007963		POS	267310	256026	226567	206628	181591	92403.6	413739	294557	185789	121544
M877	36.9	764.557	PC(20:5(5Z,8Z,11Z,14Z,17Z)/P-16:0)	Lipids and lipid-like molecules	Glycerophospholipids	Glycerophosphocholines	C00157	HMDB0008521		POS	243276	247337	311112	333782	356062	355373	19.2391	470449	402004	314804
M878	246.4	265.069	3,7,8-Trihydroxy-3-methyl-1,4-dihydropyrano[4,3-b]chromen-10-one	Organoheterocyclic compounds	Benzopyrans	1-benzopyrans			1083192-96-4	POS	734420	769481	990975	15.4254	814103	1.01361e+06	19.2391	21.6472	906401	813545
M879	145.6	332.243	Cyclohexyl(phenyl)[3-(piperidin-1-yl)propyl]silanol	Organometallic compounds	Organometalloid compounds	Organosilicon compounds			98299-40-2	POS	46217.4	39228	75467.1	84789.6	76605.7	13500	107290	142933	55528.5	42029.5
M882	139.3	211.039	5-[(2-Chlorophenoxy)methyl]-1H-tetrazole	Benzenoids	Phenol ethers				24896-25-1	POS	614470	776703	893382	615692	658377	995630	1.12566e+06	1.62703e+06	1.19041e+06	936739
M883	129.4	863.564	PI(18:1(11Z)/18:1(11Z))	Lipids and lipid-like molecules	Glycerophospholipids	Glycerophosphoinositols	C00626	HMDB0009824		POS	27802.1	56369.9	52065.9	51543.6	53620.4	42083.6	40055.2	25867.1	40695.3	40971.5
M884	122.3	675.543	SM(d18:1/14:0)	Lipids and lipid-like molecules	Sphingolipids	Phosphosphingolipids		HMDB0012097		POS	67110.8	83455.6	140396	112447	126042	105648	101422	102294	129234	106857
M888	206.7	172.03	5-Aminoorotic acid	Organoheterocyclic compounds	Diazines	Pyrimidines and pyrimidine derivatives			7164-43-4	POS	157497	14.8114	235902	179769	171340	215626	235741	21.6472	251847	234922
M889	254.9	232.123	Asparaginyl-Valine	Organic acids and derivatives	Carboxylic acids and derivatives	Amino acids, peptides, and analogues		HMDB0028744		POS	2325.19	1612.24	6383.5	4141.76	7295.65	18.6134	13011.7	24494.5	10968.8	10939
M890	197.2	219.064	8-Hydroxy-2-methoxy-6-methyl-1,4-naphthoquinone	Benzenoids	Naphthalenes	Naphthoquinones		HMDB0030769	1589-92-0	POS	96486.6	94499.4	121429	87160.4	110392	68821.6	107380	83510.2	84785.7	81516.7
M891	29.8	429.375	3-Hydroxystigmast-5-en-7-one					HMDB0034422	2034-74-4	POS	35990.6	60199.5	204215	82420.9	51323.7	7604.96	189821	215577	51322.6	18051.8
M892	17.2	336.325	Pipericine	Lipids and lipid-like molecules	Fatty Acyls	Fatty amides		HMDB0031678		POS	117530	152566	210794	129209	207615	178285	157540	132541	156672	95592.3
M894	339.4	193.17	(S)-Amiflamine	Benzenoids	Benzene and substituted derivatives	Phenethylamines			77518-07-1	POS	16102.2	19027.4	43264	34607.7	5023.15	37310.5	33788.4	55140.8	36701.1	16.6279
M897	136.6	170.117	Homoarecoline	Alkaloids and derivatives				HMDB0038321	28125-84-0	POS	23799.7	24061.8	35006.4	33943.8	34336.7	33701.6	19.2391	21.6472	35489.8	32598.6
M898	130.1	496.338	PC(0:0/16:0)[U]							POS	97322.3	137614	308921	193304	276562	18.6134	261359	21.6472	332603	197653
M899	19.4	326.252	Tolterodine	Benzenoids	Benzene and substituted derivatives	Diphenylmethanes	C07750	HMDB0015170	124937-51-5	POS	61834.3	32797.1	75752.1	88640.3	60383.4	100820	76933.6	58151.3	95668.6	66519.5
M900	219.1	190.143	O-t-Butyl-L-threonine methyl ester	Organic acids and derivatives	Carboxylic acids and derivatives	Amino acids, peptides, and analogues			24205-25-2	POS	34610.8	35582	42295.9	37922.9	41849.5	105266	78263.3	116106	79705.1	60610
M901	117	785.652	SM(d16:1/24:1(15Z))	Lipids and lipid-like molecules	Sphingolipids	Phosphosphingolipids		HMDB0011694		POS	99409	71259.5	100991	93919.3	130509	86320	93915.9	70437	137768	70866.9
M903	279.3	306.094	Asp-Gly-Asp	Organic acids and derivatives	Carboxylic acids and derivatives	Amino acids, peptides, and analogues			577970-28-6	POS	1022.21	3509.28	5796.58	2212.89	4008.01	18.6134	23626.9	37598.4	19.5001	33200.1
M905	41.8	732.551	PC(16:0/16:1(9Z))	Lipids and lipid-like molecules	Glycerophospholipids	Glycerophosphocholines	C00157	HMDB0007969		POS	1.22136e+06	855979	976349	965096	1.2207e+06	961866	1.39346e+06	924233	1.77349e+06	1.02301e+06
M906	230.6	148.06	.beta.-Glutamic acid	Amino acids and Peptides	Small peptides	Aminoacids			1948-48-7	POS	57281.9	54162	91741	98882.7	83890.7	149342	68228.6	134757	60086.2	115414
M908	37.9	740.555	PC(18:3(6Z,9Z,12Z)/P-16:0)	Lipids and lipid-like molecules	Glycerophospholipids	Glycerophosphocholines	C00157	HMDB0008192		POS	80329	139381	251184	75374.1	339456	270160	543850	196044	214029	315959
M909	34	262.237	2-(Dipentylamino)-2-(hydroxymethyl)-1,3-propanediol	Organic nitrogen compounds	Organonitrogen compounds	Amines			61206-64-2	POS	13.6843	5921.26	13738.2	28002.1	35352.4	46198.4	8534.5	3581.22	33942.2	50017.6
M910	163.8	328.037	3-Benzyl-6-bromo-2-methoxyquinoline	Organoheterocyclic compounds	Quinolines and derivatives	Quinolones and derivatives			654655-69-3	POS	22354.2	27886.7	20022.9	23319.2	17.1391	33151.6	33505.6	21.6472	43653.5	31340.1
M913	174.2	282.013	N-(2,5-Dichlorophenyl)-2-hydroxybenzamide	Benzenoids	Benzene and substituted derivatives	Anilides			6137-53-7	POS	830947	1.30793e+06	941278	1.39051e+06	1.46115e+06	819368	769691	861004	793155	677803
M914	174.2	141.005	CYCLOSERINE							POS	903314	464130	575818	445589	1.15756e+06	570335	494299	1.23269e+06	581729	458726
M915	116.7	371.298	26,27-Dinorcholest-5-en-24-yne-3,20-diol, (3.beta.)-	Lipids and lipid-like molecules	Steroids and steroid derivatives	Hydroxysteroids			1397692-46-4	POS	49625.8	97401	156421	99316.8	37017.5	10823	97335.4	111974	67915.6	40156.2
M916	23.4	171.185	1-Hexylpiperazine	Organoheterocyclic compounds	Diazinanes	Piperazines			51619-55-7	POS	8343.53	13960.1	14388.6	11799.7	17637.7	11269.3	12214.3	14074.2	22847.2	14594.3
M917	304.9	211.13	N-Cyclohexyl-N'-(1H-tetraazol-5-yl)urea	Organoheterocyclic compounds	Azoles	Tetrazoles			501003-91-4	POS	45810.4	48411.3	56599	44921.8	58783.1	40099.4	57731.3	51099.3	51590.2	51805.9
M918	228.9	336.086	S-Formylglutathione	Organic acids and derivatives	Carboxylic acids and derivatives	Amino acids, peptides, and analogues	C01031	HMDB0001550	50409-81-9	POS	38210.7	57929.5	68757.1	49423.1	73537.3	78211	75056.8	49343	61994.6	66122.4
M920	117.3	787.665	SM(d18:1/22:0)	Lipids and lipid-like molecules	Sphingolipids	Phosphosphingolipids	C00550	HMDB0012103		POS	159614	137439	187026	209560	245141	162652	219229	162172	248902	120627
M921	16.5	902.813	Glyceryl trioleate							POS	40508.4	28940.9	15901.5	30395.1	42405.4	39482	22656.3	12706.1	19.5001	21307.8
M922	16.4	429.372	Mangiferdesmethylursanone	Organic oxygen compounds	Organooxygen compounds	Alcohols and polyols		HMDB0036018	259144-62-2	POS	13.6843	152148	213419	129067	161963	213393	19.2391	243012	230402	200576
M927	249.8	298.151	(3aS,8aR)-1,3a,8-trimethyl-1,2,3,3a,8,8a-hexahydropyrrolo[2,3-b]indol-5-yl methylcarbamate							POS	441990	376943	456692	444341	361819	369797	557164	800333	589081	16.6279
M929	187.5	145.049	Dimethyl fumarate	Lipids and lipid-like molecules	Fatty Acyls	Fatty acid esters		HMDB0031257	624-49-7	POS	182552	168931	230648	208945	275665	315510	278237	380341	267914	230886
M930	168.1	195.599	Balofloxacin	Organoheterocyclic compounds	Quinolines and derivatives	Quinoline carboxylic acids			127294-70-6	POS	10825	22370	10616.8	1263.98	667.806	45151.4	31261.7	21.6472	20736.9	65924.2
M931	19.7	756.55	PC(20:3(5Z,8Z,11Z)/14:0)	Lipids and lipid-like molecules	Glycerophospholipids	Glycerophosphocholines	C00157	HMDB0008361		POS	299624	292238	19.1094	305461	463243	372630	368950	585597	513478	291156
M933	148.3	342.06	N-[4-Acetyl-2-(2,4-difluorophenoxy)phenyl]methanesulfonamide	Benzenoids	Benzene and substituted derivatives	Diphenylethers			116686-15-8	POS	9650.73	8513.54	13894.3	15.4254	26985.5	4357.67	4762.07	22072.4	675.612	3713.83
M934	128.7	445.37	(3beta,5alpha,6beta,22E,24R)-23-Methylergosta-7,22-diene-3,5,6-triol					HMDB0033633	243449-54-9	POS	21760.7	43571.9	64202.8	80067.2	62339	578.35	91651.7	92613.7	39039.3	12983.8
M935	124.1	274.975	Ribose-1-arsenate	Organic oxygen compounds	Organooxygen compounds	Carbohydrates and carbohydrate conjugates		HMDB0012285		POS	97624.3	131909	131482	155248	239778	252675	125091	451887	161804	285290
M936	112.6	425.344	(22E,24R)-Stigmasta-4,22-diene-3,6-dione	Lipids and lipid-like molecules	Steroids and steroid derivatives	Stigmastanes and derivatives		HMDB0038656	50868-51-4	POS	340770	730283	1.25167e+06	365350	201345	87629.3	1.27383e+06	1.15664e+06	402867	396990
M937	125.2	111.066	1H-Pyrazole-1-carboximidamide	Organoheterocyclic compounds	Azoles	Pyrazoles			4023-00-1	POS	88975.8	125418	19.1094	126333	147803	165682	186839	198682	196336	16.6279
M938	298.8	246.155	Alanyl-Arginine	Organic acids and derivatives	Carboxylic acids and derivatives	Amino acids, peptides, and analogues		HMDB0028681		POS	80973	80858.9	94630.3	83181.2	99448.4	406694	252680	187097	203594	16.6279
M939	270.9	256.104	Ganciclovir	Alkaloids				HMDB0015139	82410-32-0	POS	46325.6	45566	60706.2	46836.5	61499.2	44236.9	66985.6	64493.4	50279.7	60720.5
M942	84.2	323.109	Berberrubine	Alkaloids and derivatives	Protoberberine alkaloids and derivatives			HMDB0030266	17388-19-1	POS	131.293	13893.1	4845.81	362.067	11602.6	67613.3	26281.6	41364.5	46951	2220.33
M943	36.7	778.574	PE(P-18:1(11Z)/22:4(7Z,10Z,13Z,16Z))	Lipids and lipid-like molecules	Glycerophospholipids	Glycerophosphoethanolamines		HMDB0011424		POS	216037	282123	326492	218181	279283	222034	311421	195289	355632	193697
M948	291.8	289.187	Sakacin_A							POS	19476.8	11464.9	10727.7	10072.4	6568.29	9933.62	25551.6	31098.8	40556.9	26434.1
M950	211.5	315.163	Clomipramine	Organoheterocyclic compounds	Benzazepines	Dibenzazepines			303-49-1	POS	29780.2	29026	19.1094	36463.4	34618.1	42378.8	37250.4	54657.2	42173.1	45158.7
M952	129.9	482.324	LysoPE(0:0/18:0)	Lipids and lipid-like molecules	Glycerophospholipids	Glycerophosphoethanolamines		HMDB0011129		POS	5327.83	4202.07	17687.9	10895	20656.1	18002	20056.2	15108.4	15801.5	6605.05
M953	125.6	502.293	LysoPE(0:0/20:4(8Z,11Z,14Z,17Z))	Lipids and lipid-like molecules	Glycerophospholipids	Glycerophosphoethanolamines		HMDB0011488		POS	7832.71	16905.8	27852.7	15916.9	23190.4	18.6134	11215.2	40127.3	37340	20187.4
M954	41.8	700.527	PE(P-16:0/18:2(9Z,12Z))	Lipids and lipid-like molecules	Glycerophospholipids	Glycerophosphoethanolamines		HMDB0011343		POS	1.49436e+06	1.56437e+06	1.84881e+06	1.46892e+06	1.88e+06	1.84841e+06	2.72046e+06	2.576e+06	2.39505e+06	1.93272e+06
M956	20.4	700.527	PE(P-18:1(9Z)/16:1(9Z))	Lipids and lipid-like molecules	Glycerophospholipids	Glycerophosphoethanolamines		HMDB0011438		POS	502181	331149	456432	551368	509301	480208	524980	418415	437143	499828
M960	139.4	282.025	Methyl 3-[(2-thienylacetyl)amino]-2-thiophenecarboxylate	Organoheterocyclic compounds	Thiophenes	Thiophene carboxylic acids and derivatives			676594-38-0	POS	58780	63307	76174.3	48521.1	63940.5	78987	88683.6	108035	95141.9	79633.2
M962	179.9	251.036	Daidzein	Shikimates and Phenylpropanoids	Isoflavonoids	Isoflavones	C10208	HMDB0003312	486-66-8	POS	28711	25507	56869.7	54591.2	38052.3	105072	154122	235517	89321.2	137838
M963	179.9	128.017	2-Acetylthiazole	Organic oxygen compounds	Organooxygen compounds	Carbonyl compounds		HMDB0032964	24295-03-2	POS	40784.6	39678.6	68777.7	63766.7	56036.1	98279.7	125450	180080	90160	119132
M965	110.9	427.36	(6beta,22E)-6-Hydroxystigmasta-4,22-dien-3-one	Organic acids and derivatives	Carboxylic acids and derivatives	Amino acids, peptides, and analogues		HMDB0039425	36450-01-8	POS	545160	961027	2.26523e+06	693682	474573	141727	1.6727e+06	1.75329e+06	1.05453e+06	912267
M968	148.6	127.097	5-(2-Aminoethyl)-1H-imidazol-2-amine	Organic nitrogen compounds	Organonitrogen compounds	Amines			39050-13-0	POS	47562.7	46667	59729.2	66092.2	37454.3	193615	138929	165125	90182.6	130961
M969	307.9	357.248	16-Dehydropregnenolone acetate	Terpenoids	Steroids	Pregnane steroids			979-02-2	POS	8.63422e+06	7.67888e+06	1.53017e+07	1.43565e+07	1.04952e+07	1.30595e+07	1.7044e+07	21.6472	1.30442e+07	1.60288e+07
M970	271	212.114	Trp-P-1							POS	51749.2	52694.5	70170.1	48674.6	68473.8	47633.8	72044.1	60548.3	53484.7	66875.9
M973	36.3	780.587	PE(P-18:0/22:4(7Z,10Z,13Z,16Z))	Lipids and lipid-like molecules	Glycerophospholipids	Glycerophosphoethanolamines		HMDB0011391		POS	136067	286148	423205	281986	297682	258140	444951	354153	282343	197658
M975	161.7	205.096	5-(Hydroxymethyl)-1-methyl-2-phenyl-2,3-dihydro-1H-pyrazol-3-one	Organoheterocyclic compounds	Azoles	Pyrazoles			18125-49-0	POS	28987.1	34261.2	59263.4	46145.3	25300	48793	54333.1	21.6472	49512.5	57663.7
M976	38.8	788.608	PC(18:1(11Z)/18:0)	Lipids and lipid-like molecules	Glycerophospholipids	Glycerophosphocholines	C00157	HMDB0008069		POS	1.96774e+06	1.69769e+06	1.28775e+06	1.18458e+06	1.02591e+06	1.19622e+06	2.38306e+06	1.58164e+06	3.55155e+06	1.5984e+06
M978	24.1	245.135	N-(2-Pyridinyl)-2-(1,3,5-trimethyl-1H-pyrazol-4-yl)acetamide	Organic nitrogen compounds	Organonitrogen compounds	N-arylamides			1171575-61-3	POS	145169	116551	194605	92406.6	110073	104966	152400	149688	120703	75842.2
M979	129	465.342	Lyso-sphingomyelin	Lipids and lipid-like molecules	Sphingolipids	Phosphosphingolipids			1670-26-4	POS	34386.7	58964.8	53883.4	57879.1	78809.5	31847.6	29438.5	44181.9	29037.5	20735
M982	109.6	453.375	phyllohydroquinone							POS	144727	314362	276510	353146	119189	728.257	309133	264209	17723.1	2316.55
M983	153.4	169.108	2-(3,5-Dimethyl-1H-pyrazol-1-yl)acetohydrazide	Organoheterocyclic compounds	Azoles	Pyrazoles			64019-58-5	POS	68150.3	73272.8	95291.5	72358.5	79374.4	18.6134	19.2391	21.6472	94151.1	16.6279
M984	141.5	316.985	3-(4-Bromophenyl)-7-hydroxy-4H-chromen-4-one	Phenylpropanoids and polyketides	Isoflavonoids	Isoflav-2-enes			96644-05-2	POS	117604	138788	151039	102537	110568	140789	182804	256130	187386	156820
M985	232.6	262.127	3-(.beta.-D-Glucopyranosyloxy)-2-methylbutanenitrile	Organic oxygen compounds	Organooxygen compounds	Carbohydrates and carbohydrate conjugates				POS	5.95476e+06	3.8056e+06	6.02973e+06	5.58375e+06	4.51507e+06	18.6134	6.29256e+06	1.06893e+07	8.45334e+06	5.95763e+06
M987	168.1	333.132	3,3'-Dihydroxy-4',5,7-trimethoxyflavan							POS	32459.6	45201.2	33324.9	8339.37	6000.21	89150.5	73004.1	21.6472	37866.3	135477
M988	80	340.047	Mesotrione	Organic oxygen compounds	Organooxygen compounds	Carbonyl compounds			104206-82-8	POS	191961	159211	233383	228441	233207	360373	233613	402925	199877	339214
M990	24.9	267.179	1,4-Androstadiene-3,17-dione							POS	134958	117835	216928	201816	198526	181820	91751.9	107518	186312	128970
M991	18.2	412.325	Cyclopamine	Alkaloids	Lysine alkaloids	Piperidine alkaloids				POS	5440.22	4221.25	5122.77	15.4254	11087.9	4199.29	4310.62	6753.19	6663.99	11502
M992	232.2	263.131	4-Hydroxy-6,9-dimethyl-3-methylidene-4,5,6,6a,7,9b-hexahydro-3aH-azuleno[4,5-b]furan-2,8-dione	Organoheterocyclic compounds	Lactones	Gamma butyrolactones			108299-33-8	POS	608215	377568	561320	467866	433567	1.16577e+06	523924	1.04642e+06	814620	543440
M995	90	250.104	1-(Methylamino)-3-[2-(trifluoromethyl)phenoxy]-2-propanol	Benzenoids	Benzene and substituted derivatives	Trifluoromethylbenzenes			1019477-18-9	POS	260346	270278	519123	623902	609285	775643	550627	1.19802e+06	655331	485718
M996	129.2	885.542	PI(20:3(5Z,8Z,11Z)/18:2(9Z,12Z))	Lipids and lipid-like molecules	Glycerophospholipids	Glycerophosphoinositols	C00626	HMDB0009883		POS	28855.7	38378.1	34580.1	38076.6	40738.8	38323.6	34678.4	21.6472	34790	36201.5
M999	80	179.04	3-Cyano-2-hydroxy-6-methylisonicotinic acid	Organoheterocyclic compounds	Pyridines and derivatives	Pyridinecarboxylic acids and derivatives			98436-89-6	POS	82979.3	68425.6	101763	96581	100237	165237	102073	178449	87152.7	154021
M1001	149.1	297.99	2-Bromo-5-fluoro-N-(2-furylmethyl)benzamide	Benzenoids	Benzene and substituted derivatives	Benzoic acids and derivatives			923722-86-5	POS	276133	324382	357340	320608	428007	330815	304654	289188	320699	271423
M1005	24.6	114.091	3,3-Dimethylpyrrolidin-2-one	Organoheterocyclic compounds	Pyrrolidines	Pyrrolidones			4831-43-0	POS	99063.6	189765	78978	290677	114755	102197	205567	276644	369173	107032
M1006	21.6	237.169	N-Cyclohexyl-N'-[2-(1H-imidazol-4-yl)ethyl]urea	Organoheterocyclic compounds	Azoles	Imidazoles			501003-90-3	POS	354423	290727	498354	289095	307707	390663	437353	371551	387537	217286
M1008	206.9	301.101	1-(Diphenylphosphoryl)cyclobutanecarboxylic acid	Benzenoids	Benzene and substituted derivatives	Phenylphosphines and derivatives			131304-02-4	POS	143576	155050	208580	167746	165933	185154	202709	21.6472	197476	194685
M1009	124.4	222.004	5-Amino-2-chlorotoluene-4-sulfonic acid	Benzenoids	Benzene and substituted derivatives	Benzenesulfonic acids and derivatives			88-53-9	POS	249503	105165	195563	102836	181629	161978	310216	320704	203685	128384
M1011	208.6	285.128	2-Phenylethyl_beta-D-glucopyranoside							POS	104347	124687	152008	126968	130728	155245	138468	173657	138423	136955
M1013	90	301.047	1,2-Bis(3-nitrophenyl)-1,2-ethanedione	Phenylpropanoids and polyketides	Stilbenes				1465874	POS	99284.9	110539	98131.1	71409.5	58913.3	122322	123573	21.6472	108266	138700
M1015	259.3	325.112	Furaltadone	Organoheterocyclic compounds	Furans	Nitrofurans			139-91-3	POS	34593.4	10512.1	159658	9102.11	18794.7	18.6134	93519.2	107881	270802	129430
M1017	42.7	777.537	(R)-4-((7R,8S,9S,10R,13R,14S,17R)-7-hydroxy-10,13-dimethyl-3-oxo-2,3,6,7,8,9,10,11,12,13,14,15,16,17-tetradecahydro-1H-cyclopenta[a]phenanthren-17-yl)pentanoic acid							POS	13.6843	25861.9	39578	43257.7	40777.8	54058.3	38097.3	92857.8	57630.1	30059.4
M1018	139.8	388.022	N,N-Dipropyl 3-bromo-5-(trifluoromethyl)benzenesulfonamide	Benzenoids	Benzene and substituted derivatives	Benzenesulfonamides			957062-78-1	POS	41560.8	45046.5	49333.8	31117.4	36713.9	50663	61565.1	21.6472	65000.9	54739.7
M1019	276.8	194.102	3-(6-Amino-9H-purin-9-yl)propan-1-ol	Organoheterocyclic compounds	Imidazopyrimidines	Purines and purine derivatives			711-64-8	POS	565842	343074	460531	511664	421663	730572	424673	491526	423529	519288
M1020	121.3	371.263	Antibiotic_SB_202742							POS	147574	213694	311082	229373	289077	232397	213375	225770	248914	243094
M1021	119.7	385.279	Persicachrome	Lipids and lipid-like molecules	Prenol lipids	Diterpenoids		HMDB0036425	80931-31-3	POS	370408	14.8114	729879	487844	671501	465702	694404	691364	756905	578893
M1022	31	733.612	SM(d18:0/18:0)	Lipids and lipid-like molecules	Sphingolipids	Phosphosphingolipids	C00550	HMDB0012087		POS	33849.2	23299.5	40446.9	67370.2	45069.5	36985.2	76744.3	101791	72907.4	54249.9
M1025	264.9	259.103	Butyl 5H-[1,2,4]triazino[5,6-b]indol-3-yl sulfide	Organoheterocyclic compounds	Indoles and derivatives	Indoles			205130-00-3	POS	53304.8	51759.2	73319.1	50156.1	72082.1	86645.6	78967.6	94123.8	19.5001	74952.1
M1026	298.1	260.171	Primaquine	Alkaloids					90-34-6	POS	9454.93	9613.72	8268.79	6860.38	9246.34	42654.4	32524.9	27933.6	36127.2	56044.6
M1029	259.3	487.164	Fridamycin A	Benzenoids	Anthracenes	Anthraquinones			30270-05-4	POS	26523.3	9780.14	103118	6893.86	14393.5	18.6134	66703.2	71746.7	173069	84513.6
M1031	19.5	251.184	5-(2-Methylbutan-2-yl)-4,5,6,7-tetrahydro-2H-indazole-3-carbohydrazide	Organoheterocyclic compounds	Azoles	Pyrazoles			906762-19-4	POS	214123	178305	19.1094	187837	197165	224809	271406	238630	243733	150944
M1035	173.7	182.031	2-Phenylethynesulfonamide	Benzenoids	Benzene and substituted derivatives				64984-31-2	POS	914351	875631	583458	844356	516536	577615	1.01773e+06	654559	1.05119e+06	915045
M1036	235.7	563.169	1,5-Anhydro-6-deoxy-2-O-(6-deoxy-.alpha.-L-mannopyranosyl)-1-(5,7-dihydroxy-2-(4-hydroxyphenyl)-4-oxo-4H-chromen-6-yl)hexitol							POS	50326.1	37319.2	61828.4	49988.1	52188.1	61991.8	79676.9	21.6472	72795.3	78818.5
M1037	163.8	369.064	N-{2-[4-(Aminosulfonyl)phenyl]ethyl}-5-chloro-2-methoxybenzamide	Benzenoids	Benzene and substituted derivatives	Benzenesulfonamides			16673-34-0	POS	62005.3	76711.6	100335	88694.1	81897.2	87848	74621.4	134914	76535.1	96633.3
M1038	141.6	358.011	2-(2-Chloro-acetylamino)-4-(2-chloro-phenyl)-thiophene-3-carboxylic acid, ethyl ester	Organoheterocyclic compounds	Thiophenes	Thiophene carboxylic acids and derivatives			554404-40-9	POS	194972	234099	258727	171520	185849	241630	301048	414438	312902	259737
M1042	174	323.039	Sulprofos	Benzenoids	Benzene and substituted derivatives	Phenoxy compounds			35400-43-2	POS	61584.7	203391	71059.4	72576.1	69803.2	120809	79524.9	266439	198090	92879.9
M1043	174.5	150.058	2-(4-Pyridinyl)malonaldehyde	Organoheterocyclic compounds	Pyridines and derivatives				26866-48-8	POS	64952.7	92937.4	163666	90078.5	69681.4	117718	140044	21.6472	107273	109248
M1044	279.8	218.983	4-Bromo-1-methyl-1H-pyrazole-5-carbohydrazide	Organoheterocyclic compounds	Azoles	Pyrazoles			512809-81-3	POS	298763	357230	421091	322146	341285	346255	443827	533943	372111	323526
M1045	120.8	705.58	SM(d18:0/16:0)	Lipids and lipid-like molecules	Sphingolipids	Phosphosphingolipids	C00550	HMDB0010168		POS	178169	472002	765832	348735	660404	301474	489463	237455	369123	472912
M1046	29	240.179	N-(1H-Tetraazol-5-yl)decanamide	Organic nitrogen compounds	Organonitrogen compounds	N-arylamides			186302-24-9	POS	62289.6	56708.8	97156.1	53876.3	60695.3	84345.2	99810.1	91210.8	82076.5	41119
M1049	24.2	325.222	Etonogestrel	Lipids and lipid-like molecules	Steroids and steroid derivatives	Estrane steroids		HMDB0014439	54048-10-1	POS	40148.6	7899.99	47047.6	15.4254	29265.1	20623.4	28940.5	15081.5	29442.6	36175.8
M1051	264.4	177.123	4-(3,3-Difluoroazetidin-1-yl)piperidine	Organoheterocyclic compounds	Piperidines	Aminopiperidines			1093066-73-9	POS	283852	157130	453039	476499	761306	629147	744241	273663	473212	738958
M1058	23.9	179.127	5-(Piperazin-1-yl)pyridin-2-amine	Organoheterocyclic compounds	Diazinanes	Piperazines			1082876-26-3	POS	55090.1	51760.5	60658.7	56781.3	62318.9	68366.1	51959	104527	63012.1	69904.3
M1060	180	288.983	4-Chloro-N-(4-methyl-1,3-thiazol-2-yl)benzenesulfonamide	Benzenoids	Benzene and substituted derivatives	Benzenesulfonamides			375844-09-0	POS	45398.9	46555.8	81628.9	74293.9	59709.5	104974	141683	199303	101918	125296
M1061	309.6	193.118	1-(4-Hydroxyphenyl)-1-hexanone	Organic oxygen compounds	Organooxygen compounds	Carbonyl compounds			2589-72-2	POS	232879	258016	369767	241095	303849	376063	351254	302234	320763	16.6279
M1062	135	397.065	Oxaliplatin__							POS	11009.3	18140.8	20887.2	31450	26563.8	48174.9	28668.7	21.6472	43647.6	18129.8
M1063	23.3	339.237	alpha-Santalyl_phenylacetate							POS	10728.3	8548.49	5967.99	35402.1	22785.4	8143.75	2024.5	2766.82	16783.3	23443.5
M1066	90.6	249.107	3-Ethyl-N-(3-fluorophenyl)-5-methyl-4-isoxazolecarboxamide	Benzenoids	Benzene and substituted derivatives	Anilides			113702-93-5	POS	502686	555743	510056	369250	340479	625295	639010	945415	608023	549436
M1074	80.2	285.046	columbianetin							POS	168544	137973	211903	196488	205796	311443	203314	347807	175052	300896
M1076	133	307.043	2-((4-(2,3-Dihydrobenzo[b][1,4]dioxin-6-yl)thiazol-2-yl)amino)-2-oxoacetic acid	Organic acids and derivatives	Carboxylic acids and derivatives	Amino acids, peptides, and analogues			74604-76-5	POS	355326	664855	671033	1.42874e+06	916075	1.47662e+06	1.00008e+06	2.64508e+06	1.7539e+06	383024
M1077	205.6	339.058	Griseophenone B	Benzenoids	Benzene and substituted derivatives	Benzophenones			3811-00-5	POS	20175.2	14468.3	31460.2	16438.4	16974.5	22367.3	24586.7	21.6472	31326.7	30613.9
M1078	132.6	342.176	Nexturastat A	Benzenoids	Benzene and substituted derivatives	N-phenylureas			1403783-31-2	POS	78186.7	111251	129123	244223	181026	352703	196597	569639	236132	75757
M1079	230.6	248.065	1-hydroxy-10-methylacridone							POS	44691.1	44476.8	85805.8	47715.9	62051.7	18.6134	78434	96767.5	79144.3	81111.9
M1081	183.4	279.038	Alcophosphamide	Organic nitrogen compounds	Organonitrogen compounds	Nitrogen mustard compounds		HMDB0060432		POS	352224	561317	482317	267644	497781	1.29714e+06	569671	1.21539e+06	831072	769033
M1082	168.3	221.185	Caryophyllene_epoxide							POS	326316	234380	438675	164113	85039.8	922182	715031	1.69228e+06	287858	874921
M1083	168.1	235.165	Curcumenol	Lipids and lipid-like molecules	Prenol lipids	Sesquiterpenoids	C16942	HMDB0033960	19431-84-6	POS	465918	655682	431562	104051	72014.1	1.11671e+06	1.01179e+06	2.30924e+06	607500	1.6143e+06
M1085	18.3	340.269	Methanone, (1-heptyl-1H-indol-3-yl)(2,2,3,3-tetramethylcyclopropyl)-	Organoheterocyclic compounds	Indoles and derivatives	N-alkylindoles			1616469-06-7	POS	65877.9	57154.7	73717.3	15.4254	73357.7	73959.8	66114.2	72225.3	70535.9	68728.1
M1086	90.6	227.124	Tuberonic acid	Fatty acids	Octadecanoids	Jasmonic acids			124649-26-9	POS	3.5199e+06	4.18265e+06	3.76813e+06	3.32244e+06	2.71777e+06	5.27394e+06	5.7736e+06	21.6472	5.97838e+06	4.22146e+06
M1088	53.4	209.022	2-Hydroxy-4-(trifluoromethyl)pyrimidine-5-carboxylic acid	Organoheterocyclic compounds	Diazines	Pyrimidines and pyrimidine derivatives			154934-95-9	POS	91841.3	153178	159601	34603.6	59166.4	114872	190080	316194	183943	213380
M1091	174.4	255.979	N-(5-Nitro-1,3-thiazol-2-yl)-2-thiophenecarboxamide	Organoheterocyclic compounds	Azoles	Thiazoles			3810-35-3	POS	84009.5	14.8114	119880	122502	106362	116767	102902	184541	152070	112937
M1092	167.9	247.175	N-(2,6-Dimethylphenyl)-1-methyl-2-piperidinecarboxamide	Organoheterocyclic compounds	Piperidines	Piperidinecarboxylic acids and derivatives			96-88-8	POS	10255.4	32938.3	37306.6	19311.4	12599.8	101404	72820.4	150746	54628	53660.4
M1093	132.3	314.146	Moupinamide	Shikimates and Phenylpropanoids	Diarylheptanoids	Linear diarylheptanoids			66648-43-9	POS	28488.1	44778.2	52164.4	84397.5	76392.9	137804	64558.4	162442	91908.5	36196
M1095	220.7	148.079	3,4-Dihydro-1-isoquinolinol	Organoheterocyclic compounds	Isoquinolines and derivatives	Isoquinolones and derivatives			1196-38-9	POS	24580.2	16904.9	35096.9	46562.3	28225.5	83990.7	50154.3	82588.3	30633.6	76159.1
M1098	204.3	177.131	4-Methyl-1-phenylpentan-3-one	Benzenoids	Benzene and substituted derivatives				40463-09-0	POS	17698.6	10965.8	16985.4	16386.2	30107.3	11955.8	10970	27982.6	16157.3	7729.5
M1113	156.5	166.051	Choline sulfate							POS	41911.5	47384.6	58886.3	58293.2	17.1391	55834.6	70462.3	68494.3	63494.3	57998
M1120	225.5	197.102	D-Arginine	Organic acids and derivatives	Carboxylic acids and derivatives	Amino acids, peptides, and analogues	C00792	HMDB0003416	157-06-2	POS	48884.1	33573.9	64462	53046.5	51564.1	29720.1	40466	29872	46133.8	35415.6
M1123	310.3	156.076	3-(Pyrazol-1-yl)-L-alanine							POS	729463	738647	617600	1.08737e+06	893755	438831	467031	1.31524e+06	1.11956e+06	383905
M1132	299.5	241.129	N(alpha)-gamma-L-Glutamylhistamine							POS	50167.1	171297	112236	109362	233400	294821	177812	136366	145152	225391
M1139	217.1	194.117	D-Alanyl-D-serine							POS	264691	280930	366831	302146	378463	268957	300973	209521	298613	258611
M1149	191.2	106.086	Diethanolamine	Alkaloids			C06772	HMDB0004437	111-42-2	POS	6530.05	3962.43	8647.09	4320.31	4203.98	4754.38	3585.78	2432.31	7836.48	7394.32
M1155	359.6	75.0995								POS	234781	230895	312227	262105	278914	307370	328880	346373	335285	16.6279
M1156	359.6	76.1028								POS	13.6843	14.8114	3827.57	15.4254	4389.1	2013.92	19.2391	21.6472	2582.16	1156.61
M1157	359.6	84.911								POS	1834.06	1564.43	1532.96	2444.21	2268.01	1872	2737.26	2483.85	2596.43	1893.7
M1158	359.6	97.9909								POS	9550.85	13153.7	13824.7	10799	12932.1	13663.4	19.2391	17458.1	15295.4	12331
M1159	359.6	98.096								POS	13.6843	14.8114	16525.8	15.4254	17.1391	18279.6	21057.5	21.6472	19.5001	12095.3
M1160	359.6	103.131								POS	9606.23	10979.5	12820.2	10238.7	11257.5	12903.5	14322.3	15433.8	15405.7	11077.3
M1161	359.6	107.966								POS	57180.3	60089.1	77581.2	63449.2	73747.5	75462.5	19.2391	21.6472	76099.9	69727.8
M1162	359.6	116.107								POS	49003.8	69029.3	63174.6	76692.2	52293.8	75617.5	87875.1	105057	96303.7	40176.3
M1163	359.6	142.976								POS	6638.43	14.8114	8683.74	7214.43	8547.64	8275.51	19.2391	9399.81	9218.84	7719.06
M1164	359.6	154.005								POS	2216.52	14.8114	19.1094	2687.31	825.33	18.6134	19.2391	3442.34	19.5001	1856.2
M1165	359.6	157.133								POS	98223.8	136222	125776	175412	96763.5	160598	178757	252988	233684	73380.9
M1166	359.6	160.133								POS	3647.09	5036.83	3729.01	3238.88	2594.39	3145.11	19.2391	6774.51	5650.62	3575.68
M1167	359.6	160.987								POS	2668.26	4252.88	4803.68	2117.42	1805.91	4171.42	5423.25	2073.31	3781.54	1974.81
M1168	359.6	168.025								POS	1787.57	1414.94	1987.69	716.98	2920.2	1584.32	2121.3	864.319	861.469	2552.23
M1169	359.6	176.023								POS	1189.96	1677.68	793.97	922.12	1312.87	1699.22	1665.84	1706.14	1163.83	1348.43
M1170	359.6	180.044								POS	566.172	14.8114	1352.13	1514.28	1537.66	1298.05	1412.45	1742.52	2089.16	1277.03
M1171	359.6	185.021								POS	13.6843	14.8114	1248.63	1409.43	1631.02	18.6134	19.2391	21.6472	19.5001	16.6279
M1172	359.6	186.168								POS	13.6843	5329.79	19.1094	6070.32	17.1391	4855.53	6144.28	9272.73	19.5001	16.6279
M1173	359.6	192.944								POS	12911.3	13665.3	18098	13761.6	17836.1	17682.9	19759.6	17151.9	17263.5	16989.4
M1174	359.6	202.013								POS	475.301	1605.55	1097.51	442.048	652.917	1438.6	1124.33	1631.61	1615.65	934.711
M1175	359.6	208.918								POS	4067.7	3248.51	2641.55	2658.73	2444.22	4167.37	3146.58	6459.8	4081.68	2574.87
M1176	359.6	210.196								POS	75401.7	106041	97466.2	121466	79838.9	121388	144300	158403	148136	58663.4
M1177	359.6	227.113								POS	30355.5	29902.1	34776.5	32032.1	27423.7	24039.4	44633.5	21.6472	41065	28762.7
M1178	359.6	230.916								POS	2848.66	3013.75	3469.66	3477.26	3212.09	5295.12	3709.3	4066.99	6280.51	4783.11
M1179	359.6	238.943								POS	1143.2	421.75	1893.41	756.418	680.292	1959.34	1321.25	1663.55	1023.77	1178.9
M1180	359.6	241.129								POS	13.6843	14.8114	19.1094	15.4254	17.1391	7162.5	8120.91	11769.5	19.5001	5115.14
M1181	359.6	247.884								POS	5556.27	14.8114	7833.44	6315.61	4335.65	8127.09	9437.3	7145.31	6929.45	4434.27
M1182	359.6	293.895								POS	3720.52	14.8114	5274.29	4604.44	4267.91	4881.76	5585.52	6220.44	5828.83	4902.21
M1183	359.6	300.997								POS	13.6843	14.8114	603.7	1090.1	1014.59	1045.48	1356.63	21.6472	19.5001	761.162
M1184	359.6	328.211								POS	2531.17	2998.34	4566.72	3270.6	3260.35	3242.86	3599.76	3734.82	3713.04	3748.32
M1185	359.6	348.836								POS	516.915	673.849	659.575	1097.38	466.337	616.746	1006.05	1332.72	844.784	395.332
M1186	359.6	351.853								POS	1070.34	1887.98	2411.17	1024.97	1489.26	2362.22	2144.2	2696.97	19.5001	16.6279
M1187	359.6	356.881								POS	1544.28	1642.89	1569.14	1462.11	1517.37	1841.04	2538.31	1284.36	1116.56	957.995
M1188	359.6	362.898								POS	7194.63	5682.21	6202.6	5101.93	7661.2	8761.46	7177.95	6813.87	9211.03	6874.79
M1189	359.6	378.872								POS	2445.26	2227	3139.02	1762.68	3313.23	3391.53	4491.55	5215.21	4532.36	3770.41
M1190	359.6	379.957								POS	485.498	497.446	307.74	680.497	739.026	300.178	1375.68	189.917	578.669	335.674
M1191	359.6	436.83								POS	797.036	1050.08	1187.47	913.481	1620.37	1585.48	1055.91	1184.98	1542.82	850.921
M1192	359.6	447.876								POS	2470.35	1340.93	1969.99	1893.43	3350.07	2156.02	1592.01	1718.13	2794.34	2025.33
M1193	359.6	463.849								POS	809.648	724.681	1585.25	911.961	1304.74	885.009	1568.54	1048.01	1550.63	976.196
M1282	359.4	505.834								POS	953.722	547.569	1052.6	540.265	607.693	955.706	367.311	647.374	633.336	957.093
M1296	359.2	97.0393								POS	6918.57	4927.44	7358.04	7423.42	1575.22	3552.97	8913.83	16557.4	15911.3	2751.6
M1297	359.2	211.199								POS	11158.1	13251.4	14416	14693.1	12183.7	17552.8	21182.4	20392.1	15084.8	8776.76
M1311	359	268.93								POS	2301.05	3191.3	3299.15	3016.49	2629.39	4183.14	4706.5	3155.33	3304.98	3034.74
M1312	359	420.857								POS	2432.56	2358.77	3323.87	1295.52	3360.43	2847.99	2204.84	917.866	2581.39	2174.15
M1316	358.8	207.914								POS	1874.64	2387.28	2403.38	2187.49	17.1391	3347.38	3158.88	2995.01	19.5001	2250.09
M1317	358.8	250.902								POS	4949.59	5125.64	5497.85	6189.37	8338.89	7666.03	6360	6605.33	6858.65	6471.15
M1333	358.5	335.879								POS	4888.31	4749.59	6452.03	4866.23	5134.31	5050.12	6918.5	5126.14	6586.21	6099.92
M1335	358.3	85.0756								POS	2130.05	2725.6	2638.3	2732.65	1248.87	2566.21	5119.1	4282.67	4277.04	1192.89
M1344	358.1	123.94								POS	10461.7	8059.64	10375.2	9785.53	10808	11044.6	14040.5	17449	10897.7	9802.43
M1345	358.1	214.983								POS	3819.14	4506.8	4969.25	4117.95	4214	5239.91	4721.01	4774.61	5711.93	4798.22
M1350	357.9	80.9475								POS	7242.46	8268.37	10471.4	7781.33	9118.52	10262.1	10159.6	21.6472	10098.2	9178.69
M1351	357.9	252.899								POS	978.599	232.842	1676.64	599.727	1540.09	1994.12	743.97	795.77	1532.58	2135.33
M1352	357.9	510.435								POS	2479.84	1799.23	1762.53	2950.74	2280.69	1444.5	4013.7	4419.67	4789.25	1869.94
M1362	357.7	82.9446								POS	2162.61	1792.25	3256.96	2313.9	3097.34	2189.28	2506.17	2149.01	3506.06	4139.42
M1363	357.7	417.839								POS	932.879	740.029	19.1094	891.789	1197.85	577.202	1562.3	978.536	1203.92	1029.52
M1366	357.5	232.936								POS	3832.96	5124.44	4863.41	5296.85	5526.73	3450.48	5181.2	21.6472	5263.14	4120.55
M1367	357.5	332.862								POS	13.6843	3489.75	5010.83	3952.26	5345.87	5298.27	4478.35	3236	3797.94	3875.91
M1368	357.4	165.925								POS	3003.73	1160.75	2852	1780.38	4895.12	3879	2247.89	2485.08	5859.25	3682.13
M1369	357.4	204.939								POS	3449.33	4472.33	4714.21	4360.35	4803.94	4596.97	4506.24	5651.88	5030.43	4912.18
M1377	357.2	466.409								POS	1602.1	1676.36	1838.32	1564.02	1600.62	1363.39	994.484	3245.87	1720.92	2272.78
M1380	357	147.959								POS	13.6843	1745.76	1121.3	1297.95	998.853	628.833	1365.37	1588.05	1914.53	1728.37
M1381	357	162.907								POS	4918.51	6605.66	7198.19	5496.4	4704.68	6008.8	6923.97	6740.6	5220.39	4165.54
M1382	357	200.968								POS	1159.61	1275.07	19.1094	1177.36	1399.52	1478.77	1425.43	1850.08	19.5001	1459.19
M1383	357	204.086								POS	1086.21	816.283	868.969	773.293	1307.89	1522.67	1600.47	2531.09	1424.3	633.943
M1384	357	222.95								POS	2799.93	2261	3102.87	1538.16	3017.76	2166.15	2243.29	610.161	1952.4	2378.44
M1385	357	223.945								POS	3611.7	14.8114	5148.06	4680.6	4885.88	5608.01	5691.12	5781.31	5216.06	4651.95
M1386	357	439.82								POS	13.6843	674.492	1066.52	998.814	799.87	887.096	1152.3	982.84	1061.75	499.262
M1391	356.8	144.927								POS	2523.28	3442.6	3605.56	4497.26	1626.97	3560.73	6101.02	11947.3	8329.88	5800.12
M1392	356.8	554.462								POS	532.008	578.534	1587.71	872.987	690.066	690.263	1554.84	1275.74	917.387	988.01
M1394	356.6	292.891								POS	901.845	1206.83	1302.8	1044.88	1485.95	1085.73	1382.03	946.134	1560.31	16.6279
M1395	356.6	317.914								POS	2787.32	2452.43	3568.1	2883.73	17.1391	3785.63	4198.16	21.6472	4010.88	2454.08
M1399	356.4	216.979								POS	791.179	14.8114	19.1094	552.193	800.405	575.624	856.507	813.689	678.442	586.605
M1400	356.4	244.931								POS	2042.96	2346.89	19.1094	15.4254	2644.16	2860.21	3227.03	21.6472	3001.89	2701.94
M1401	356.4	265.955								POS	4139.88	6191.9	6516.5	5699.22	6347.65	6350.96	7762.36	7518.14	7406.18	5641.74
M1403	356.2	289.916								POS	1361.69	2626.05	2025.17	1401.15	1729.62	1836.94	1306.24	2954.58	2493.02	2246.05
M1404	356.1	194.997								POS	423.289	679.437	302.634	614.954	615.585	953.886	964.158	689.979	653.535	795.672
M1405	356.1	263.858								POS	586.114	687.698	1222.76	306.453	648.415	1206.87	955.949	1331.38	1224.15	590.142
M1406	356.1	354.874								POS	471.328	119.169	189.724	15.4254	281.466	338.839	206.991	812.41	664.496	844.746
M1417	355.9	81.5202								POS	3901.32	14.8114	5721.31	4431.96	4589.84	4727.66	19.2391	6368.71	19.5001	4648.58
M1418	355.9	269.865								POS	2714.61	2039.41	2276.24	15.4254	931.351	2869.81	3710.14	2762.04	2945.55	1786.03
M1419	355.9	290.895								POS	1095.17	1090.44	1509.44	1731.92	17.1391	1421.7	1782.09	21.6472	1820.22	1513.78
M1421	355.7	90.5256								POS	1098.71	2346.61	1330.79	920.714	1942.65	1378.07	2778.14	2123.81	1306.57	1924.18
M1422	355.7	354.844								POS	564.258	478.088	2505.52	2376.77	1371.19	1478.91	2061.03	1276.98	861.45	579.362
M1429	355.3	189.969								POS	1255.52	1369.14	3134.83	2094.13	2103.39	2809.85	1760.33	2669.24	1105.64	896.113
M1431	355.2	179.994								POS	731.88	1347.57	547.034	1392.01	618.734	1468.46	2142.8	1018.39	2014.21	1141.4
M1432	355.2	298.908								POS	1278.92	1086.33	2194.87	1297.08	2601.38	918.676	1301.25	916.02	1843.24	1873.69
M1434	355	673.528								POS	692.822	644.806	1798.22	1271.23	718.889	1680.38	1563.69	1788.15	974.323	1274.55
M1437	354.8	524.45								POS	1220.42	1064.69	1508.98	536.858	1316.48	531.217	856.563	1250.16	2340.37	1286.2
M1442	354.4	160.901								POS	849.863	491.118	906.583	2136.23	1679.66	1048.6	1141.25	21.6472	2083.83	1671.6
M1443	354.4	383.885								POS	2209.02	2028.46	2014.41	982.671	2669.86	3088.16	1509.66	833.555	2811.28	2558.21
M1444	354.3	205.917								POS	586.653	564.019	550.911	577.952	759.941	1407.54	1064.97	535.829	971.194	1120.41
M1446	353.9	737.545								POS	2199.33	2720.43	2870.63	2132.47	17.1391	3726.38	2567.06	21.6472	3116.18	2531.52
M1448	353.5	338.9								POS	3059.1	14.8114	3384.27	2942.95	4128.61	3568.94	3784.34	2759.19	4632.17	3668.7
M1450	353.3	308.922								POS	1632.63	2068	2122.38	1584.12	2422.88	2320.07	2609.11	1386.96	2695.86	1609.18
M1454	353	703.537								POS	1016.57	805.793	1661.24	567.387	992.693	1269.03	767.481	602.844	1751.72	956.547
M1459	352.7	311.882								POS	1271.91	842.976	431.936	702.042	1778.29	798.604	798.781	632.805	1892.3	1600.91
M1460	352.6	760.579								POS	2363.09	14.8114	4252.77	4035.67	4439.98	18.6134	4930.4	4612.05	5202.23	3749.52
M1462	352.2	374.893								POS	433.669	217.793	479.304	296.892	314.092	18.6134	365.32	222.972	404.322	371.345
M1463	352.2	399.859								POS	339.4	227.728	513.809	276.219	206.407	518.842	703.73	643.076	454.81	410.309
M1464	352.2	744.588								POS	459	2385.02	810.96	1135.51	1453.38	1656.41	3185.87	2544.08	3933	1319.04
M1466	351.8	353.907								POS	1261.49	1685.45	1143.01	853.051	1571.87	2185.58	843.955	1818.2	1045.02	1788.7
M1469	351.7	742.573								POS	193.376	439.348	537.383	982.128	820.064	868.483	802.824	821.909	817.939	248.753
M1470	351.6	758.567								POS	3567.71	4041.46	4332.34	6671.21	5705.93	6236.3	6477.18	7240.23	19.5001	3690.69
M1471	351.4	99.0548								POS	6566.45	2438.92	10323.6	7218.9	9547.64	8617.1	9471.44	6707.52	6964.1	3289.2
M1473	350.8	124.112								POS	892.554	1411.1	831.438	4022.48	17.1391	2213.04	2112.58	4224.76	4598.83	16.6279
M1474	350.5	759.57								POS	263.297	1127.81	1089.99	1483.5	718.304	1353.66	2301.28	1657.87	19.5001	1159.68
M1475	350.4	736.542								POS	4817.1	7576.02	6338.22	14739.1	18261.8	5913.1	10298.5	24585.4	11294.9	9192.92
M1479	349.6	184.888								POS	1066.76	1185.23	2530.83	1211.56	2017.18	2118.81	19.2391	2704.3	1851.26	2004.29
M1485	349.2	342.336								POS	533.602	629.102	851.889	240.071	870.794	517.65	497.329	273.433	606.159	16.6279
M1486	349.1	356.867								POS	857.299	1036.18	748.011	1336.08	1208.43	1288.63	1473.07	1036.02	570.896	1507.42
M1487	349.1	390.924								POS	994.138	1541.12	1650.24	1733.32	2069.97	1546.64	1172.93	1175.7	1554.43	1950.54
M1488	348.9	295.933								POS	1208.41	732.228	1366.52	1340.85	17.1391	1707.54	602.08	805.178	1411.57	1434.93
M1489	348.9	359.371								POS	1163.17	1125.02	1179	463.525	1681.01	1143.34	1343.5	1343.87	514.654	359.232
M1494	348.6	436.399								POS	13.6843	792.495	19.1094	711.918	912.095	813.387	794.044	1264.46	872.205	731.243
M1498	348.3	253.923								POS	2292.57	3338.98	2315.42	3157.36	2008.48	4774.89	5503.33	3971.25	2636.52	4406.97
M1499	348.3	319.894								POS	13.6843	3951.63	5244.09	4655.05	17.1391	4981.04	5395.66	6037.21	5267.63	5304.07
M1506	347.3	286.942								POS	3680.59	3983.6	5061.83	15.4254	4836.47	4845.09	5748.64	21.6472	5255.97	4676.88
M1514	346	208.934								POS	1935.67	2824.32	4171.84	1100.25	2258.28	3673.07	3774.19	21.6472	3704.97	3664.76
M1515	346	371.919								POS	2291.95	2911.24	4384.07	526.04	1998.68	3864.55	863.792	1750.2	3293.8	3290.38
M1516	346	439.382								POS	538.753	352.601	655.64	15.4254	836.7	806.198	767.385	754.01	819.533	910.971
M1519	345.8	410.231								POS	13.6843	428.177	1040.42	776.627	534.519	1053.17	744.243	1201.72	941.707	647.226
M1520	345.8	456.896								POS	360.382	323.088	432.704	297.106	17.1391	18.6134	413.163	620.626	19.5001	400.121
M1525	345.2	220.97								POS	11905.2	11777.5	11417.3	9383.78	14187.8	12552.1	12442.2	10980.8	13106.1	9628.41
M1527	345	229.962								POS	2267.37	5613.46	6054.9	3791	3673.46	5995.64	7975.83	2761.2	6044.17	5697.62
M1529	344.8	359.887								POS	263.957	194.868	665.471	321.116	456.728	602.137	330.706	478.136	222.948	600.409
M1538	343.6	326.934								POS	1359.8	491.515	1683.98	610.897	1676.51	1340.38	470.135	1985.55	1179.63	1938.32
M1540	343.3	241.129								POS	3397.38	4021.42	4705.09	5225.95	3847.8	18.6134	5320.5	21.6472	7645.9	4589.69
M1541	343.3	432.935								POS	1039.6	685.325	1388.63	1054.77	411.218	1046.64	735.555	740.446	1272.37	1219.11
M1544	342.9	335.926								POS	390.646	567.106	1140.94	674.976	802.43	416.584	842.645	911.326	19.5001	580.005
M1545	342.7	411.913								POS	828.111	679.002	356.117	508.966	600.577	460.59	946.167	333.154	536.055	610.625
M1546	342.6	268.93								POS	3422.55	3543.59	4502.04	3728.71	2928.94	4507.79	3347.03	4485.02	3490.43	3946.34
M1552	342.1	163.075								POS	858.176	701.798	914.832	696.613	17.1391	1226.5	1249.16	664.529	1210.5	517.27
M1553	342.1	323.914								POS	976.522	1104.35	1594.35	640.377	1434.3	937.401	1679.58	1265.37	845.277	317.171
M1557	341.7	305.948								POS	9945.67	12280.1	14261	11422.1	13873.8	18.6134	14277.5	14100.8	14060	9481.13
M1561	341.3	274.909								POS	2039.19	1734.68	1974.82	892.258	4356.91	3648.81	1433.21	2650.25	2980.8	2953.15
M1563	341.2	387.95								POS	2098.35	1592.58	2081.1	1881.76	3969.85	2791.2	2970.51	2065.98	3205.19	3446.47
M1565	340.6	624.626								POS	3593.04	2140.55	4571.31	3446.38	1678.6	4318.18	3836.11	3171.59	4647.32	4529.17
M1566	340.4	350.932								POS	2092.53	2226.64	19.1094	2254.36	2730.36	2929.32	2872.53	21.6472	2649.73	16.6279
M1567	340.4	368.944								POS	3825.52	3157.36	6306.36	5854.99	6889.43	7005.52	7701.89	6641.86	7525.53	6312.55
M1569	340.3	250.948								POS	2339.48	1063.34	3938.48	3172.22	2486.53	3171.9	392.843	3796.94	4300.56	1509.94
M1571	339.9	362.928								POS	953.482	1417.58	926.626	790.183	1231.66	1154.93	1353.21	906.371	1316.31	505.361
M1572	339.9	363.932								POS	1034.68	996.323	786.063	855.05	956.178	1487.15	726.434	1477.61	1189.78	1048.87
M1574	339.8	316.92								POS	1956.91	1673.06	1647.89	1940.78	2306.2	2934.99	1620.46	875.938	2753.13	2280.31
M1575	339.7	331.981								POS	627.782	517.925	579.011	838.149	585.61	507.788	834.896	489.325	648.077	246.119
M1577	339.6	408.938								POS	735.405	567.607	1219.9	703.012	17.1391	1428.41	1052.46	1303.84	702.004	1097.48
M1583	338.7	249.907								POS	705.314	192.648	568.62	786.563	730.526	1032.96	763.872	1089.22	1063.29	526.351
M1589	337.8	402.943								POS	887.059	474.935	776.002	440.493	444.163	1091.34	1042.96	849.371	901.045	996.92
M1590	337.8	444.93								POS	383.915	653.072	688.046	543.84	634.223	479.344	528.867	364.845	615.261	698.294
M1592	337.3	265.955								POS	22854.9	23342.1	32432.9	17526.8	37888.5	34189.3	18053.9	16391.6	7767.59	28738.7
M1593	337.2	384.977								POS	2156.64	1699.46	19.1094	3073.99	3246.69	3374.7	2687	3488.73	3058.55	3663
M1595	337.1	296.957								POS	13.6843	4682.64	3007.36	3794.27	4267.58	4609.09	4811.88	4788.54	1529.4	4505.81
M1599	336.8	320.939								POS	1723.54	1447.39	3366.53	2568.14	2591.66	2599.4	2451.72	2449.02	19.5001	2261.44
M1600	336.7	450.948								POS	2260.86	2068.18	2772.27	1174.52	1414.84	2654.04	2491.57	1591.46	1645	2219.4
M1604	336.4	347.958								POS	13420.7	15657.5	19808.5	15.4254	17637.4	18376.2	19093.2	21.6472	18465.2	16616.2
M1612	335	526.933								POS	429.168	517.099	831.39	517.416	495.72	509.486	19.2391	435.364	471.461	302.942
M1613	335	597.599								POS	4331.81	3935.38	5803.47	4059.85	17.1391	6049.55	5433.76	6926.26	3610.78	5952.28
M1614	334.7	429.961								POS	5976.9	2103.78	4853.88	5543.78	7655.2	7664.87	4117.87	3020.18	3423.63	1835.07
M1616	334.6	596.596								POS	15377	12826	14687.6	15758.7	12924.3	20073	14348.1	21096.6	17123.7	14277.6
M1618	334.2	460.963								POS	994.788	2103.05	1934.93	1486.76	2025.25	2649.26	2880.49	946.983	2180.81	2146.31
M1627	332.7	360.957								POS	3422.23	4026.3	3252.51	2134.55	1442.93	3301.63	2982.38	4700.51	4095.31	2988.06
M1628	332.6	322.989								POS	1659.23	1445.02	2313.44	2868.69	4702.57	2036.54	2329.39	1702.33	4105.02	2727
M1629	332.5	325.893								POS	2699.86	1052.52	1621.62	2114.62	2143.11	2764.05	2673.63	2364.21	1073.8	2153.52
M1632	332.4	423.944								POS	4051.39	5147.68	3374.82	2649.74	3487.34	3001.78	6291.9	4847.66	5429.75	4559.84
M1636	331.9	505.948								POS	711.269	2097.47	972.913	1618.94	1257.07	2084.65	2823.33	917.121	1611.12	634.06
M1638	331.2	263.984								POS	4616.96	3474	5235.85	5037.01	2520.12	5935.92	4377.98	5426.21	3638.18	5814.34
M1639	331.1	329.006								POS	3169.66	3455.48	8429.41	6415.95	6166.51	5046.88	4745.98	2869.96	5856.95	8784.35
M1640	330.8	278.955								POS	6185.45	626.898	7918.53	3314.99	3721.08	7427.57	7527.48	11981.9	8831.02	7348.6
M1644	330	247.003								POS	15736.5	10185.7	20372.9	19452	20242.6	24106.1	11309.7	16883.5	21954.8	8953.92
M1647	329.9	426.986								POS	11680.6	13276.8	16618.6	13270.7	16302.3	18.6134	15379.5	21.6472	15611.5	13951.7
M1648	329.9	568.565								POS	4168.35	5129.16	4128.25	3664.8	6250.85	6578.8	6371.33	7600.89	6460.03	4299.4
M1649	329.8	197.107								POS	5202.26	5549.77	7102.89	5130.26	4340.24	7440.33	6353.5	7477.81	6303.7	16.6279
M1650	329.7	436.943								POS	633.114	1203.1	1115.93	493.045	553.265	1120.95	1400.16	863.445	1172.32	929.262
M1652	329.6	262.981								POS	100747	121077	142279	112775	138401	149797	149156	145647	19.5001	122456
M1657	328.9	130.159								POS	16176.1	19170.9	21071.3	21091.4	19909.5	19595.9	15763.5	19140.8	27513.6	23054.2
M1666	328.4	502.973								POS	2708.9	10095.3	4772.82	7771.39	9766.02	8695.35	10570.9	5185.47	9501.32	9106.4
M1668	328.2	242.906								POS	1481.98	1649.22	2822.36	935.301	2815.7	2881.83	400.081	1913.59	2840.51	1726.62
M1671	328	149.013								POS	1976.91	2497.2	3216.94	2396.86	4812.01	4561.91	3624.69	1634.65	2613.82	4817.86
M1672	328	379.993								POS	510.642	1014.67	1322.84	626.343	1440.98	1191.05	1601.16	1236.37	1053.81	1701.69
M1673	328	404.992								POS	2697	14.8114	4854.71	4049.84	4244.6	4885.49	5736.92	21.6472	5875.89	4665.25
M1676	327.7	228.195								POS	13.6843	3657.41	3630.57	4494.41	17.1391	3815.25	4053.1	3902.95	4695.54	3932.33
M1681	327.5	556.893								POS	523.923	584.702	1330.03	293.121	440.321	1208.13	431.202	645.321	591.379	1456.13
M1683	327	214.954								POS	227.512	401.699	180.302	187.92	441.868	345.428	450.467	597.757	239.978	320.434
M1684	327	250.178								POS	1319.12	594.48	2244.96	2030.5	1230.04	1848.26	1170.98	1973.51	2526.35	2139.67
M1689	326.6	146.173								POS	2107.43	2167.74	3994.39	3647.59	2916.59	3855.91	3023.48	3521.76	2128.96	16.6279
M1693	326.3	496.956								POS	1994.23	3750.03	1172.18	2022.93	3363.7	3095.47	4771.37	2038.27	3538.14	2523.32
M1696	326	256.964								POS	5085.2	9435.24	3892.14	5601.82	8799.6	8268.46	8696.38	8129.74	4757.83	8095.55
M1699	325.7	339.97								POS	1159.79	1267.13	19.1094	1288.52	1081.35	18.6134	1462.98	782.825	19.5001	1491.11
M1701	325.6	359.255								POS	1428.78	1418.96	2710.54	2502.12	2675.27	961.522	2945.68	21.6472	1928.4	2021.78
M1707	324.9	480.908								POS	1894.03	1884.82	537.972	1640.17	1444.18	2072	2965.69	1598.27	2711.88	2434.19
M1712	323.8	382.927								POS	651.244	1379.33	2228.49	1506.8	641.839	1568.29	1025.45	499.105	1719.34	1032.83
M1713	323.6	303.911								POS	569.676	1197.76	604.93	855.7	1318.2	1138.91	720.643	2032.86	1173.86	824.717
M1715	322.9	178.058								POS	1934.56	1679.55	2634.35	1123.31	1723.67	3403.93	19.2391	2520.72	3193.83	1764.04
M1717	322.3	660.637								POS	1380.97	2474	1842.53	2369.75	2460.29	1680.34	2138.17	3629.26	1569.47	2753.43
M1718	321.9	159.027								POS	13834.9	23997.7	18231.3	23524.5	15613	24188.9	17848.6	33041.8	28391.9	12465
M1723	321.4	469.003								POS	1820.35	2456.84	1834.45	1304.07	2671.44	1564.73	2045.8	2779.96	2773.14	1316.43
M1724	321.3	428.027								POS	1499.19	14.8114	2212.56	1341.2	2014.32	2093.81	19.2391	21.6472	2547.52	2102.47
M1726	321.1	322.918								POS	9727.02	7791.34	9812.1	4949.38	2679.36	6313.59	7812.53	12471.6	5496.98	8885.17
M1731	320.9	220.925								POS	16661.3	8746.31	12939.6	18011.6	21970.6	20086.1	17975.6	23269.1	14560.7	18594.5
M1733	320.7	393.018								POS	3004.83	2363.48	5576.29	2610.58	3697.68	3550.02	2160.51	21.6472	3281.68	3298.04
M1736	320.5	250.099								POS	850.674	551.257	991.225	908.428	367.436	167.322	1406.84	21.6472	1556.02	418.947
M1737	320.5	271.077								POS	5043.87	4923.12	6337.75	5799.33	6091.93	18.6134	6536.59	21.6472	8449.47	5457.59
M1738	320.5	300.936								POS	5516.81	8690	11434.6	8816.64	9943.56	6907.69	7552.68	12801.4	11080	4645.36
M1739	320.5	347.063								POS	1318.63	2094.9	1700.94	1569.6	2009.4	1228.56	2777.81	3917.12	1644.28	605.177
M1740	320.5	664.456								POS	2124.16	3425.99	2941.19	2515.56	17.1391	3331.03	3476.46	2685.74	3776.97	3173.08
M1748	320.2	680.478								POS	6373.67	7003.84	8304.12	7077.19	8979.68	9303.62	10034.6	9471.23	9440.84	8721.55
M1751	320.1	263.111								POS	1594.73	1149.05	2581.65	2726.75	1676.88	5385.11	3609.48	5092.11	4561.47	3015.85
M1752	320.1	325.081								POS	5045.72	6353	6569.52	6468.64	5379.98	3398.96	8307.44	9468.9	5329.38	3716.34
M1753	320.1	663.453								POS	6870.65	8858.84	9621.52	10392	9886.12	10182.1	12159.6	11928.8	11701.5	8476.08
M1754	320.1	736.542								POS	17206.8	20150.4	27328.8	19934.6	21224.7	28603.1	29150	25544.1	27298.1	17779
M1755	320.1	737.545								POS	9126	8935.46	13440.9	9818.6	11009.5	12859.9	19.2391	13983.2	11904.4	10426.4
M1757	319.9	385.019								POS	1511.98	1807.53	2356.97	2056.09	1425.1	18.6134	1896.47	21.6472	1774.08	1035.39
M1758	319.8	710.517								POS	2519.31	3268.98	2308.83	2998.95	4769.67	3914.88	2058.77	3498.28	4750.39	4329.65
M1761	319.7	296.911								POS	1469.93	1617.03	1231.47	1052.41	1277	1682.16	2453.44	1945.07	1406.24	1078.44
M1762	319.7	681.481								POS	1332.42	1483.5	1390.49	1662.16	2728.96	2545.78	1715.9	2062.3	1962.4	2098.52
M1763	319.7	709.512								POS	15988	19284.7	22321.3	18275.1	21834.4	22771.9	22155.1	25906.3	25259.8	19319.9
M1764	319.6	235.912								POS	1417.51	1351.24	1751.72	770.287	17.1391	2269.18	1686.32	1589.26	682.137	16.6279
M1765	319.6	708.509								POS	33110.7	39326.5	45366.2	15.4254	41818.9	44275	46131.7	55006.8	49675.7	46054.1
M1774	319.2	227.113								POS	295282	366988	19.1094	421124	268604	298423	439731	785837	551235	352038
M1779	319	162.112								POS	107558	113766	200201	126069	458294	284965	308374	21.6472	265192	305019
M1785	318.8	314.341								POS	3878.86	6692.77	7585.06	4930.2	2963.41	3324.94	6705.71	3714.8	6530.71	5473.04
M1787	318.6	187.18								POS	75112.2	55334.5	51497.5	46693.1	79402.5	38675.4	41877.5	76783.6	40491.5	19766.9
M1789	318.5	243.982								POS	3331.92	3894.65	5170.61	3880.79	3469.54	18.6134	4205.2	21.6472	5758.29	4445.49
M1809	317	230.247								POS	1817.14	1057	2137.32	2312.63	3468.13	1195.51	4899.1	21.6472	2114.97	3593.86
M1810	317	243.206								POS	1231.38	1886.68	561.745	1570.52	1392.57	733.432	1193.27	1405.93	1021.01	1303.24
M1814	316.6	164.929								POS	9541.08	8667.33	14958.9	10387.3	12239.1	11072	19.2391	21.6472	12307.1	10676.7
M1823	316.2	334.867								POS	2265.72	3310.79	1988.52	1975.12	3720.99	2184.15	1987.5	2936.56	2195.36	2345.2
M1830	315.7	241.129								POS	52456.6	84081.6	19.1094	15.4254	90657.7	202403	177633	284099	191473	98727.2
M1831	315.7	298.186								POS	2065.25	3529.63	5984.53	4413.82	17.1391	9415.09	8583.85	7397.65	7505.07	7795.34
M1841	315.1	89.1069								POS	227002	48198.6	179102	49864.2	287459	92663.2	15824	72044.1	59343.8	199021
M1842	315.1	432.237								POS	2103.68	1930.79	19.1094	1657.49	2626.7	2696.61	2701.86	2419.31	2756.88	2796.24
M1850	314.8	300.891								POS	2698.84	3467.45	3109.88	1504.69	4281.61	1421.04	5178.25	4553.15	4338.3	2147.56
M1856	314.4	194.117								POS	119577	153145	173733	148117	163342	18.6134	19.2391	193820	203830	150399
M1865	314	153.065								POS	5248.74	6252.49	6108.3	5498.59	6146.42	6527.06	19.2391	7946.31	19.5001	4745.65
M1868	313.8	132.076								POS	1.37819e+06	3.04799e+06	1.82135e+06	3.6172e+06	1.33791e+06	544934	980472	2.03594e+06	4.46298e+06	578051
M1880	313.2	221.139								POS	5711.04	7886.08	11285.4	6277.75	10370.8	10950.1	19.2391	5140.46	9008.9	7170.92
M1881	313.1	209.172								POS	3954.67	6451.38	5117.22	3574.24	8526.79	7861.19	10549.3	7085.5	6783.85	8021.57
M1882	313.1	240.002								POS	1666.77	2391.11	2886.26	1508.46	3237.8	1533.41	4538.88	1326.2	2441.34	1442
M1890	312.7	185.63								POS	205.722	206.21	3348.09	1743.14	543.887	18.6134	1485.23	5815.88	2319.74	16.6279
M1899	312.3	181.169								POS	2747.69	3912.34	11237.3	8193.84	10887.7	18.6134	10078.5	9072.16	6573.24	8436.43
M1900	312.3	370.252								POS	35146.2	24956.2	149647	99738.4	46456.5	18.6134	132754	228634	113333	314500
M1910	311.8	279.254								POS	112.628	1301.14	129.23	1695.14	17.1391	1349.33	2880.65	2794.3	1705.88	16.6279
M1911	311.8	369.249								POS	229992	159474	907334	623255	291779	18.6134	816716	1.39768e+06	667271	1.68021e+06
M1912	311.8	388.21								POS	6865.57	14.8114	9629.16	15.4254	17.1391	8917.49	9107.93	10545.3	10081.1	16.6279
M1914	311.7	80.0492								POS	1889.18	1142.33	2747.76	1916.21	2478.28	2177.65	1381.84	2933.13	2149.01	2350.69
M1915	311.6	146.98								POS	22210.6	28284.6	19.1094	31384.7	17.1391	30056.4	33876.1	21.6472	30166.8	16.6279
M1921	311.4	158.165								POS	23213.1	32870	28712.3	24124	22349.3	43107.7	38619.1	37481.2	47962.1	19392.8
M1925	311	159.61								POS	787.149	298.74	523.228	162.485	1109.11	3732.49	5236.79	6965.9	1798.96	3710.1
M1926	311	325.211								POS	2753.03	2898.66	1666.42	1548.33	2026.93	4166.96	19.2391	1501.37	2673.45	1702.23
M1929	310.7	290.207								POS	1642.97	959.513	1210.32	1109.43	2171.85	8900.22	9160.09	6643.55	2587.58	7635.22
M1933	310.5	298.679								POS	3392.05	3013.05	5232.43	5443.05	2411.32	2777.5	7236.19	21.6472	5242.49	5437.95
M1934	310.5	343.233								POS	2785.37	1345.72	25646.1	15087.2	15335.4	18.6134	28708.2	20500.8	25385.4	32954.7
M1937	310.3	110.071								POS	32731.7	41234.6	50264.4	43449.4	32546.6	53520.4	19.2391	54122.7	52590.8	16.6279
M1941	310.1	259.96								POS	7018.23	14.8114	19.1094	6665.22	9964.88	10090.9	8731.11	7911.87	7767.09	7609.33
M1943	309.9	109.076								POS	12021	2197.99	2489.98	4284.42	4350	5991.87	23377.7	5575.44	16283	2459.01
M1952	309.6	128.07								POS	8828.23	2272.33	20334.9	2989.3	10960.4	14953.5	12642.8	7283.12	7402.82	7114.36
M1953	309.6	255.98								POS	5081.06	7870.92	2499.25	2389.33	5420.01	7088.98	6298.13	7113.37	3987.15	4227.62
M1954	309.6	298.22								POS	3962.39	14.8114	5061.84	3732.5	6158.04	16061.4	2028.58	3674.32	1654.15	8648.64
M1955	309.6	332.884								POS	35035.6	21522.1	34992.6	30202.1	34690.3	25856.1	31404.9	58799.9	36315.8	23197.4
M1975	308.3	95.0599								POS	8245.75	10033.6	12060.9	11748.4	10698.7	18.6134	14032.6	15779.3	19.5001	7338.31
M1976	308.3	180.131								POS	4489.68	1646.18	11753.5	11959.1	6862.23	7947.24	9665.87	20818.8	13710.1	7033.9
M1977	308.3	340.222								POS	4039.49	4728.22	6988.4	7165.86	6009.59	18.6134	7673.17	21.6472	6833.16	7218.22
M1983	308.1	275.934								POS	60369.1	38475.9	25413.4	66153.1	69354.3	68946.7	93968.6	118650	79717.1	38729.4
M1988	307.9	76.0755								POS	8419.03	11293.9	12859.3	9992.67	13901.2	11829.7	8801.11	10242.9	12695.3	16.6279
M1989	307.9	179.63								POS	140136	123155	242910	229679	169586	203873	262401	21.6472	209085	268321
M1990	307.9	268.103								POS	6139.31	6613.86	6687.62	9033.05	6681.76	5492.46	3639.62	4224.59	11119.1	4964.61
M1991	307.9	358.252								POS	1.63182e+06	1.43829e+06	2.8931e+06	2.70736e+06	1.96263e+06	2.4556e+06	3.22493e+06	21.6472	2.47157e+06	3.02196e+06
M1992	307.9	359.255								POS	189282	167959	328438	324243	236828	274795	390053	21.6472	303253	351481
M1997	307.7	236.944								POS	5159.82	5321.12	9219.85	5836.02	6819.15	9098.03	8250.68	10400.6	6953.42	6914.74
M2003	307.5	218.983								POS	128268	119198	129348	117834	128428	124997	151107	21.6472	19.5001	112293
M2015	307.1	195.968								POS	45318.2	36552.4	74636.7	40254.8	60688.5	32303.6	50804.9	66238.1	46789.5	32344.8
M2016	307	200.023								POS	13.6843	303234	328841	279950	303860	340492	384759	416625	358607	16.6279
M2017	307	236.212								POS	1080.96	1800.4	3038.4	1057.21	1014.05	1136.88	1675.36	4004.28	3189.48	706.106
M2018	306.8	256.889								POS	6598.52	5339.15	7780.19	6954.84	6489.03	18.6134	7623.33	4714.9	9439.38	16.6279
M2027	306.4	158.996								POS	28411.4	14.8114	19.1094	30464.6	31339.2	38670.4	41627.7	47574.6	42125.7	16.6279
M2034	306.2	161.128								POS	22388	24527.5	25088.9	17984.4	23443	18.6134	46183.6	16015.2	24595.4	42287.4
M2035	306.2	177.957								POS	90407	37170.5	116963	82606.4	105805	81075.2	116242	86050.7	118315	75890.9
M2036	306.2	201.159								POS	7192.38	12207.4	5361.87	15.4254	5973.58	6218.62	9625.83	12034.4	6601.7	5587.37
M2041	305.7	373.244								POS	2.17779e+06	1.69173e+06	5.79991e+06	5.77069e+06	3.28665e+06	1.39543e+07	7.7473e+06	1.23205e+07	7.01428e+06	1.00309e+07
M2042	305.7	374.247								POS	416445	325531	1.10686e+06	1.1062e+06	624235	2.8683e+06	1.52446e+06	2.41985e+06	1.35661e+06	1.96672e+06
M2047	305.3	187.627								POS	10701.5	9159.95	29063.3	40152.3	19247.4	85147.3	45881.7	73599.2	44866.3	67877.4
M2048	305.3	201.026								POS	1084.25	14.8114	1831.11	3265.06	5683.36	3310.67	5295.81	2587.2	6353.22	5946.35
M2049	305.3	376.251								POS	1920.93	1383.14	6472.3	5831.1	2115.66	18695.2	11286.2	5194.59	11374.8	2545.63
M2054	305.1	90.091								POS	133935	169399	188181	166213	31138.4	85554	136444	75928.7	213173	105110
M2065	304.9	175.118								POS	1.89911e+06	3.04274e+06	1.62275e+06	877562	2.72991e+06	3.15901e+06	2.93812e+06	948862	1.94961e+06	2.46719e+06
M2066	304.9	184.045								POS	30776.9	14867.7	39214.3	17028.8	39334.4	29913.7	44754.2	32557.5	49460.8	24621.1
M2067	304.9	197.128								POS	1497.36	2216.32	2636.11	1933.77	1369.51	3221.08	1835.06	3333.75	3616.72	994.564
M2068	304.9	255.12								POS	22949.3	26306.7	25338.8	21960.2	30368.3	19858.2	26191.6	22375.6	26137.9	21113.5
M2069	304.9	272.146								POS	139261	154605	179561	150514	180431	143767	185533	167673	166351	157813
M2070	304.9	273.15								POS	10310.3	10047.1	14348.1	10260.1	12691.7	9530.89	13651.1	21.6472	11304.8	11212.4
M2071	304.9	294.128								POS	3169.1	2021.49	1603.23	3014.14	3834.72	2125.79	4091.08	2776.43	4277.19	2375.99
M2072	304.9	408.069								POS	1342.53	1545.98	1405.02	473.562	2257.42	427.415	1783.15	371.828	575.336	16.6279
M2073	304.8	152.07								POS	5725.46	2420.6	2024.02	4047.28	6615.67	9177.87	2718.55	7251.36	8867.3	10842.4
M2075	304.7	172.133								POS	3916.34	4829.97	5420.05	3170.66	6661.33	6133.44	3122.54	5375.26	7440.37	5522.95
M2078	304.5	176.122								POS	117877	190647	203392	86610.5	168985	200608	177565	150380	123766	138434
M2084	304	222								POS	13.6843	24472.2	27098.7	22072.1	25705.1	25270.4	20937.5	37108.8	38147.3	18445.3
M2090	303.6	155.081								POS	1922.15	3671.25	2740	4289.07	2643.78	3241.44	926.208	2479.28	3818.6	3551.03
M2096	303.2	261.2								POS	1387.37	2065.92	2078.07	1539.33	2404.02	3337.92	2557.44	1905.62	2941.61	2040.44
M2101	302.7	240.109								POS	4016.45	3653.49	6486.78	2257.38	2964.86	18.6134	6526.87	7180.64	2985.16	16.6279
M2102	302.7	430.861								POS	6360.49	7194.73	10308	7326.28	5689.31	3953.35	8585.22	15380.8	10145.8	4934.41
M2105	302.5	112.086								POS	15640.1	5906.28	24185.5	21783.7	4023.72	29546.7	19.2391	40754.7	19204	16461.2
M2106	302.5	266.123								POS	97677.4	51348.6	168254	112967	24183.1	77268.6	148361	52920	111429	36163.8
M2115	302.3	252.163								POS	3921.76	6292.92	7622.64	6392.86	3816.2	10153.9	6572.03	7863.86	19.5001	4459.73
M2116	302.3	300.688								POS	11410.7	20192.4	17879.7	25255.9	20344.1	19185.4	25800.3	13699.1	19.5001	16.6279
M2117	302.3	301.19								POS	2183.55	4655.45	4867.3	5350.13	3468.79	3060.66	5295.38	1897.65	19.5001	16.6279
M2129	301.8	411.857								POS	6076.39	6453.96	6334.08	4501.94	4880.95	6898.7	6563.75	7513.72	6001.39	16.6279
M2135	301.4	190.162								POS	113602	142905	189677	113686	174204	189581	221266	238360	139882	199462
M2136	301.4	773.57								POS	1021.4	2755.82	2570.68	2645.77	3340.96	2017.8	19.2391	4525.89	3995	4751.55
M2143	301.2	144.138								POS	22085.2	16528.7	24682.8	15943.3	12215.2	21153.4	24377.6	28031.3	19504.4	16.6279
M2149	301.1	245.08								POS	1941.31	5166.49	4062.44	2379.94	2770.19	11960.4	8270.5	17278.4	8668.94	9756.39
M2162	300.9	280.689								POS	594.43	1267.38	1263.26	946.931	3381.34	925.306	2403.17	21.6472	2714.08	1639.59
M2164	300.7	253.129								POS	5143.18	4662.84	8044.76	9566.83	8868.26	11378.4	13072.3	9228.69	15183.1	2328.49
M2179	300.5	84.0805								POS	31162.5	44349.1	54825.4	45527.1	16110.6	51410.6	38276.4	52153.7	32124.8	31122.2
M2180	300.5	232.165								POS	5350.41	4123.92	6001.36	2150	8873.31	18.6134	7473.25	3265.82	7630.17	6532.48
M2181	300.5	240.131								POS	4797.62	5084.59	19.1094	5326.88	6438.09	18.6134	5459.91	8411.54	7586.51	16.6279
M2182	300.3	280.187								POS	18350.9	23107.9	31435.3	21291.5	25564.7	26545.5	35177.2	21.6472	36261.6	31204.9
M2189	300.1	127.097								POS	5238.04	19435.1	12905	11662.1	14145.7	20102.7	35239.4	1536.01	7988.86	17195.3
M2190	300.1	279.685								POS	53229.4	68353.4	85674.4	57829.3	76102.3	85986.6	100724	21.6472	106453	87804
M2193	299.8	283.036								POS	2222.47	2528.49	5057.07	2390.92	1795.34	12657.8	3776.47	6795.7	15711.2	7800.02
M2197	299.7	148.116								POS	4115.33	3844.96	4694.74	3997.83	3042.73	14072.8	9428.34	8500.69	7043.81	10396.8
M2198	299.7	316.117								POS	1304.88	969.121	3372.98	2368.26	1032.76	18.6134	4547.72	2870.74	1808.69	5320.44
M2199	299.7	399.143								POS	10778.5	20949.2	32394	27695.6	24181.3	42388.3	27161.8	53051.7	52037.7	30013.9
M2200	299.6	354.073								POS	318.342	349.774	2174.02	1230.77	17.1391	6435.54	3148.49	3744.45	1073.7	3765.9
M2201	299.6	452.049								POS	674.69	115.289	1702.88	1033.11	432.83	2910.44	2066.87	2103.8	594.55	2675.18
M2202	299.4	227.113								POS	234219	303815	374873	292826	17.1391	319365	413537	541547	440504	340991
M2203	299.4	177.123								POS	37463.5	42315.4	19.1094	34160.2	66080.5	101966	62695.3	99100.1	45693.1	63100.8
M2204	299.4	200.139								POS	4849.69	4988.8	4475.44	4196.17	5114.84	18.6134	9029.38	8317.59	8064.75	16.6279
M2212	299.2	170.092								POS	13.6843	217855	341362	261093	272534	421720	380031	371440	368294	279711
M2213	299.2	201.123								POS	1005.24	334.032	2460.47	15.4254	322.903	18.6134	3696.64	3156.36	926.11	16.6279
M2214	299.2	205.154								POS	911.655	1445.75	1199.26	1644.21	599.43	18.6134	2795.85	1901.85	5948.07	3080.85
M2215	299.2	247.159								POS	13.6843	14.8114	19.1094	15.4254	17.1391	34224.6	12383.6	21.6472	4766.87	32783.5
M2216	299.2	480.248								POS	13.6843	14.8114	323.716	281.953	17.1391	1776.51	3688.58	6760.73	1581.88	2624.51
M2217	299.2	773.401								POS	3444.45	1249.69	4321.69	2883.41	2994.47	2477.41	2184.79	2345.74	3677.64	16.6279
M2222	298.8	129.102								POS	2075.24	1634.46	3312.39	4386.03	6292.75	5397.31	7080.68	13069.2	8827.22	5031.26
M2223	298.8	142.142								POS	3299.14	328.75	8673.24	521.871	4069.54	18.6134	1278.35	785.449	19.5001	1783.44
M2224	298.8	249.163								POS	6316.83	1392.63	377.361	1570.03	2776.16	9575.94	6413.29	1741.36	2911.03	3605.95
M2225	298.8	258.138								POS	23896.5	23810.7	29754.5	20434.9	31822.8	30240	32920.8	21.6472	19.5001	27491.4
M2226	298.8	261.175								POS	268.466	14.8114	19.1094	85.369	17.1391	4590.51	2037.06	544.343	2561.27	2674.25
M2227	298.8	283.151								POS	3505.96	3264.44	3643.94	2886.46	3300.43	4673.41	4648.38	21.6472	3280.04	1415.68
M2228	298.8	339.125								POS	521.525	927.561	952.936	508.015	671.994	18.6134	1260.64	21.6472	425.894	612.619
M2229	298.8	381.013								POS	2395.01	1861.08	3776.23	2687.12	1171.26	2157.96	2821.89	21.6472	1370.32	1542.39
M2230	298.8	513.017								POS	1332.03	585.318	1070.19	1635.07	1226.86	405.327	720.571	444.002	202.415	742.297
M2231	298.7	230.149								POS	1111.35	975.557	760.901	1083.94	1824.52	18.6134	1123.6	450.8	1759.16	16.6279
M2234	298.6	355.103								POS	5060.74	7098.08	5861.84	6151.78	7287.98	4985.66	7080.24	4518.55	6829.45	5632.5
M2240	298.4	213.215								POS	8449.96	9610.45	11528.7	1373.73	8498.38	2147.02	8743.39	3438.43	7674.49	4781
M2241	298.4	279.117								POS	14562.7	13509.9	18245.7	14082.1	19237.9	11728.7	16046.7	17556.7	14306.9	14533
M2242	298.4	393.058								POS	5187.83	6068.58	6753.33	4306.97	5749.76	3872.38	6197.86	4954.23	5206.25	5566.86
M2244	298.3	491.034								POS	3005.77	3551.89	4430.58	3601.3	3843.93	2187.02	3903.52	3777.43	3302.97	2319.12
M2246	298.1	589.011								POS	3354.66	2881.82	4373.33	3164.91	3414.75	739.933	2827.94	4446.3	2285.48	2029.63
M2247	298.1	691.605								POS	1213.98	1341.54	19.1094	2073.45	1864.75	2024.44	1399.22	2429.99	1786.61	1495.08
M2251	297.9	231.145								POS	534.658	417.45	488.582	490.02	309.576	1296.61	969.358	831.942	1028.82	16.6279
M2252	297.9	232.14								POS	689.228	181.073	804.024	512.495	436.099	1709.78	2075.25	1790.27	1672.57	2694.73
M2253	297.9	271.151								POS	2644.55	2905.72	4712.74	3967.31	4235.76	6076.1	6072.53	5701.37	3288.66	7143.89
M2254	297.9	610.993								POS	858.26	608.82	1078.81	579.89	497.505	18.6134	281.788	351.895	112.53	429.983
M2257	297.5	478.99								POS	636.441	957.55	1231.69	1001.19	571.738	2143.61	19.2391	21.6472	926.041	1434
M2258	297.4	194.102								POS	531316	1.1941e+06	1.52489e+06	842965	1.36732e+06	897730	789296	1.07723e+06	1.11869e+06	1.03345e+06
M2260	297	108.055								POS	1544.92	866.984	2627.65	2566.76	1620.88	3361.1	2066.68	3253.83	1760.87	879.125
M2261	297	294.205								POS	1025.93	1886.29	3274.1	15.4254	2201.05	2975.24	2863.28	2135.37	2133.62	3197.11
M2269	296.6	233.113								POS	993.301	2304.91	2744	2463.68	17.1391	1635.15	1956.9	3280.82	2372.23	1215.33
M2270	296.6	269.149								POS	981.212	1025.23	1959.5	1276.92	1180.29	1142.06	2111.6	2504.48	2401.65	1777.27
M2274	296.1	130.097								POS	11155.8	20490.9	22687.8	22192	14288.4	17947.7	36692.7	21.6472	22481	8344.36
M2278	295.9	214.647								POS	7935.67	8045.16	5728.47	10286.7	7829.88	3479.32	12403.2	21.6472	7679.62	8929.3
M2279	295.9	464.253								POS	149.434	348.746	1134.31	1293.51	838.001	2087.46	3707.49	5357.96	1230.1	2268.98
M2280	295.8	297.216								POS	289053	137983	174212	325018	363485	107519	395543	456821	289849	308903
M2281	295.8	663.059								POS	1086.21	960.1	19.1094	1635.37	2629.6	1577.47	1874.19	2219.81	1236.66	16.6279
M2282	295.7	691.729								POS	839.701	714.497	1343.78	1289.23	823.339	18.6134	335.444	766.259	1303.31	323.916
M2289	294.9	174.087								POS	8248.32	8428.88	10197	8877.33	9377.77	18.6134	12801.7	21.6472	13317.4	6569.83
M2290	294.8	364.202								POS	530.835	837.289	1481.31	1049.6	545.279	1407.03	1423.47	21.6472	1611.06	1752.82
M2292	294.6	398.902								POS	1722.48	1035.06	2164.76	2313.63	1835.14	18.6134	932.723	978.558	2207.09	1255.61
M2293	294.6	702.61								POS	1752.09	1004.01	2051.5	550.471	719.648	2674.69	3713.99	1409.11	3445.25	1631.42
M2295	294.4	85.0757								POS	2818.78	3213.57	3431.72	2330.26	2460.85	2803.18	19.2391	6068.66	4316	2614.21
M2298	294.2	132.076								POS	1.02989e+06	1.08484e+06	1.5749e+06	1.14644e+06	1.08199e+06	18.6134	1.32915e+06	1.57334e+06	1.81955e+06	1.45034e+06
M2302	294	275.146								POS	278.467	1419.51	3718.61	1943.68	3015.9	1077.05	1703.98	1769.24	395.099	1678.38
M2304	293.8	345.086								POS	4981.15	1163.96	3938.54	3662.97	4172.27	2447.09	2051.66	3298.77	4830.72	2788.98
M2307	293.6	159.614								POS	603.879	369	338.749	992.946	173.027	1692.5	1303.12	3354.36	975.205	1457.59
M2309	293.5	244.19								POS	4316.73	5419.99	13138.5	5174.17	1999.84	10366	7174.32	3621.89	12760.1	8138
M2310	293.5	274.899								POS	7946.11	14.8114	10561.8	5137.16	11163.1	9290.76	12084	10154.9	9057.3	8757.43
M2311	293.5	317.218								POS	1652.04	1962.77	1190.21	2799.79	1172.91	18.6134	2608.89	21.6472	3176.9	2662.34
M2312	293.5	728.391								POS	217.92	14.8114	1066.29	655.071	1755.51	2380.77	455.502	1673.99	486.719	492.561
M2319	293.1	222.644								POS	13.6843	14.8114	397.63	356.552	17.1391	1410.6	672.138	1487.4	397.706	1008.46
M2320	293.1	645.337								POS	584.919	491.811	1517.44	478.253	2847.72	1916.96	237.557	1328.75	1957.36	597.118
M2321	293.1	728.059								POS	176.906	101.388	904.005	784.106	1458.76	1742.08	19.2391	602.727	444.073	235.698
M2322	293.1	773.736								POS	954.073	14.8114	2400.34	839.197	1216.58	1688.6	1944.84	1323.77	1523.88	1607.38
M2325	292.9	490.789								POS	3827.73	5419.07	19.1094	4033.7	5969.1	4226.42	5861.16	21.6472	4996.12	3913.22
M2327	292.7	258.662								POS	3722.3	4385.23	19.1094	3837.45	6146.81	5143.05	4040.89	21.6472	3981.25	4419.78
M2335	292.3	338.891								POS	3183.37	3732.68	19.1094	2330.42	2455.77	3781.85	5376.3	2423.79	3067.27	3139.83
M2338	292.2	240.011								POS	6827.52	7608.63	19.1094	8999.3	6815.06	6603.25	4966.23	3526.97	9390.75	6256.54
M2342	292	610.747								POS	1350.8	1798.6	2102.59	649.795	2584.67	710.926	1902.69	1045.22	1552.77	1060.45
M2345	291.8	211.071								POS	443.809	1792.82	1501.06	2817.13	2913.09	2670.64	2076.79	21.6472	3186.31	3982.97
M2346	291.8	376.848								POS	10186.2	9231.77	15703	15.4254	15321.6	14366.6	14745	12694.7	11378.4	14654.9
M2352	291.4	260.16								POS	1350.42	973.651	913.197	1156.22	1452.32	1269	1575.3	2590.93	2437.81	1503.7
M2353	291.4	290.19								POS	1724.98	672.138	574.1	418.143	17.1391	633.599	1634.59	2041.99	3679.98	2868.09
M2354	291.4	534.793								POS	1576.61	805.386	1707.07	1676.13	2849.47	2050.58	1192	665.894	1089.62	2171
M2355	291.4	707.987								POS	13.6843	775.267	669.005	120.736	184.056	593.65	959.306	21.6472	752.507	16.6279
M2365	290.9	496.806								POS	5911.46	6047.41	8927.21	2218.47	7903.3	5082.98	5599.11	4166.39	4711.76	1426.15
M2367	290.4	180.101								POS	1494.64	3699.64	7848.8	4351.06	2363.61	2917.37	1671.59	5342.75	3565.38	2405.4
M2371	290.2	402.839								POS	415.243	444.356	2056.59	1306.26	17.1391	1599.76	1872.82	846.261	1194.66	1776.62
M2372	290.2	527.242								POS	1768.32	1834.97	2532.02	1981.27	2400.03	1166.86	2591.96	2596.49	1453.99	1484.61
M2375	290	512.808								POS	1516.39	1345.29	1124.74	1221.14	17.1391	2563.76	3475.18	1934.5	2905.02	1492.45
M2376	290	991.332								POS	607.578	14.8114	2138.3	15.4254	199.658	4336.07	669.864	319.341	2466.28	1081.13
M2377	290	1008.36								POS	1109.36	14.8114	4953.57	246.268	1104.49	8856.32	2159.45	1981.77	8280.97	3696.77
M2378	290	1013.31								POS	467.237	14.8114	1756.76	98.131	415.977	2997.45	801.757	301.507	2252.24	1115.61
M2380	289.8	200.127								POS	13.6843	24726.9	32914.3	26694.5	30616.4	37022.6	19.2391	38210	31298.8	16.6279
M2381	289.8	708.723								POS	1340.66	2236.25	1467.13	812.873	1921.4	1362.3	2125.55	2509.63	1790.69	1664.35
M2382	289.7	1009.36								POS	230.7	14.8114	1869.63	15.4254	239.062	3770.74	743.361	386.603	3185.34	1753.74
M2383	289.6	578.294								POS	516.008	696.834	1201.28	500.034	1311.1	1005.46	1326.16	1041.86	1124.06	670.05
M2392	289.2	440.823								POS	1272.84	703.768	1256.93	240.016	1393.33	262.118	1148.36	575.394	244.02	712.755
M2393	289.2	577.96								POS	866.331	560.087	1234.35	1004.14	1191.72	1243.81	829.033	1170.68	851.49	749.12
M2394	289.2	614.757								POS	7990.48	10773.7	12740.9	6556.45	13041.9	5873	11781.2	9604.79	3553.44	7588.93
M2395	289.2	634.733								POS	1478.24	909.655	2752.1	1847.57	2338.37	553.148	1689.45	1358.85	575.343	1230.78
M2397	288.6	164.091								POS	6986.45	8127.88	1903.18	8823	4080.66	4030.41	9119.95	12477.7	2563.68	8380.66
M2402	288.3	505.01								POS	11930.2	3293.98	7046.64	7978.03	1947.87	91.9592	6848.17	13879.1	3503.63	14027.1
M2405	288	281.938								POS	2290.72	1780.15	2705.66	2553.33	3398.32	1323.7	2226.97	2392.35	3052.52	683.489
M2407	287.9	242.642								POS	51783.4	61690	72041.4	59263.1	57201.2	71007	76355.2	21.6472	79602.1	72947.9
M2408	287.9	243.143								POS	11475.4	12704.8	16078.4	13708.4	17.1391	15503.9	18434.2	21.6472	18719.5	15828
M2409	287.9	254.938								POS	1112.32	14.8114	1446.21	707.396	1996.48	1127.15	1634	1849.61	1662.49	16.6279
M2410	287.9	484.275								POS	9712.84	11475.1	13274.8	10298	10712.2	14166.2	15379.1	21.6472	15569	13164.7
M2411	287.9	485.278								POS	1933.1	2185.81	2232.33	2253.75	2017.29	3123.53	3527.74	21.6472	3528.85	2598.61
M2412	287.9	512.231								POS	1609.9	1472.71	2280.44	1836.44	2137.4	680.017	1577.99	2137.23	984.083	1429.49
M2413	287.6	468.808								POS	12620.3	18801.2	18590	3039.5	15216.3	8456.14	16518.3	8350.47	6653.95	11155.8
M2415	287.5	297.916								POS	13291.4	12804.6	15439.9	2304.01	17917.8	15677.1	15173.2	15180.9	10260.9	5140
M2416	287.5	588.766								POS	11949.8	16934.9	16819.2	8557.48	16087.6	11717.8	15538	5439.67	3861.96	10097.6
M2418	287.4	494.798								POS	17780.9	19460.6	25102	9192.93	15218.9	13996	21379.1	8474.86	16000.9	7400.17
M2419	287.4	826.675								POS	880.096	1071.43	19.1094	1689.46	1521.85	502.812	988.044	774.335	548.174	1108.35
M2423	287.3	594.782								POS	3665.07	3342	3889.24	3515.71	5137.91	1425.81	4609.37	3099.44	1448.09	2675.04
M2425	287.2	686.743								POS	8766.14	13255.6	8130.1	10738.3	10871.5	4339.07	11444.5	14328.7	7939.2	6267.06
M2429	287	188.091								POS	2703.35	5120.23	870.236	4687.65	1708.9	3769.93	3879.99	2354.02	1863.43	1802.88
M2430	287	190.107								POS	1627.82	1305.37	2008.19	2463.3	2083.11	986.562	2728.4	1528.98	2307.76	829.504
M2431	287	236.642								POS	656.1	994.536	971.92	1545.71	643.537	1020.27	1587.49	3346.11	1277.1	1755.68
M2432	287	382.865								POS	1462.69	1617.32	2569.03	513.968	2147.31	1044.8	1877.12	724.613	731.407	957.682
M2433	287	598.779								POS	1692.71	1343.9	1216.96	1039.58	2068.24	1171.97	1833.1	21.6472	725.624	1002.15
M2434	286.8	712.733								POS	4468.57	4746.09	7849.46	5778.43	6498.92	2649.3	5137.77	3790.41	1617.41	748.796
M2436	286.7	262.906								POS	26532.8	22760.2	36329.9	15056.4	16909.4	21925.8	13777.8	28640.3	11392	14398.5
M2437	286.7	692.753								POS	940.733	1186.73	1384.32	956.654	17.1391	1701.22	2461.95	1127.52	1113.24	970.742
M2438	286.6	249.649								POS	536.314	808.455	730.965	981.625	373.875	3566.13	2301.14	4175.91	2694.57	3026.63
M2439	286.6	251.647								POS	13.6843	80.2776	728.006	1969.11	813.807	4468.45	1877.79	4393.86	2413.81	2899.16
M2440	286.6	481.226								POS	15616.7	13251.8	18637.1	15108.2	12333.2	7033.29	18042	21.6472	14860.1	12119.6
M2441	286.5	411.857								POS	12373.9	37208.9	30807.6	9164.94	32176.3	19190.1	13178.6	11766.2	27623.7	7609.76
M2442	286.3	256.103								POS	7017.68	6672.8	10095.4	7699.03	7081.65	6059.09	11174	12648.2	8615.44	7679.66
M2443	286.3	269.211								POS	2662.82	2654.75	2280.1	1558.03	1170.66	1813.78	2236.16	2270.46	3515.4	2310.43
M2444	286.3	306.676								POS	533.98	316.352	1108.49	728.764	939.848	206.558	1870.3	2570.43	939.541	1577.17
M2445	286.3	474.825								POS	35206	34602.6	45059.5	35538.9	38067.1	27268.4	39058.2	36151.3	29126.4	14411.2
M2449	286.1	210.608								POS	8475.75	8102.72	11066.5	8400.54	7344.63	18.6134	9568.62	21.6472	9115.69	7761.26
M2450	286.1	243.649								POS	1292.09	1600.56	2557.09	3781.89	1823.58	3095.97	3685.02	7574.7	3935.04	4028.96
M2453	285.9	232.603								POS	2169.13	1231.91	1846.05	663.088	727.021	109.349	1157.27	2305.79	486.49	724.747
M2454	285.9	278.88								POS	1305.44	906.23	1321.09	1348.81	1150.83	1051.57	1178.34	2567.98	874.583	671.763
M2455	285.9	380.856								POS	18777.2	7686.35	25648.4	18458.1	21303.4	14784	20091.5	23736.7	14223.7	15665.7
M2456	285.9	846.308								POS	1906.24	771.129	8112.82	1118.07	1793.98	22912.2	8296.65	7712.28	29106.9	16097.2
M2459	285.8	851.264								POS	518.148	14.8114	2702.96	112.695	803.446	5795.5	2294.71	1795.96	7582.91	4860.3
M2460	285.7	179.99								POS	5243.97	6030.35	8457.4	6521.62	3282.59	5718.7	2619.92	10376.8	4349.41	5716.1
M2461	285.7	529.971								POS	1017.91	438.974	550.741	15.4254	208.073	18.6134	941.155	1400.76	2090.08	16.6279
M2462	285.7	847.311								POS	570.5	149.383	2576.36	15.4254	986.671	7850.24	2783.86	3027.92	9252.86	5113.14
M2463	285.6	267.127								POS	9060.02	5972.24	6815.99	9060.86	17.1391	18.6134	10481.4	13917.7	9997.48	8883.24
M2464	285.6	592.775								POS	17297.1	15982.4	24523.8	7980.04	20043.7	11762.3	19005.6	25090.3	12341.6	13938.1
M2465	285.6	829.282								POS	708.258	14.8114	2859.14	316.86	586.275	9063.08	2866.39	3435.66	10271.3	6861.57
M2466	285.5	830.283								POS	13.6843	14.8114	570.073	15.4254	17.1391	2799.37	859.752	704.623	3346.86	2005.68
M2467	285.4	375.223								POS	2060.27	1613.46	2217.03	1891.56	1590.26	1250.83	1179.92	21.6472	2708.33	1407.81
M2468	285.4	453.21								POS	13.6843	111.572	113.005	490.277	119.065	2261.57	1292.73	2254.86	1110.54	1573.72
M2470	285.3	458.847								POS	10469	11086.9	15060.8	13332.2	6519.93	4834.3	12530.2	11394.4	4651.04	9129.77
M2471	285.3	497.221								POS	1200.83	594.011	1461.1	743.818	1120.7	824.827	898.705	1750.75	816.735	775.569
M2472	285.3	811.269								POS	13.6843	14.8114	305.869	15.4254	17.1391	1292.68	145.213	233.542	1125.07	950.619
M2473	285.3	848.314								POS	13.6843	14.8114	677.522	15.4254	17.1391	1655.38	402.392	390.218	2696.93	1875.96
M2476	285.2	85.0393								POS	1348.58	1623.61	2095.07	2360.21	3269.78	3705.79	2701.2	2344.11	4410.08	410.043
M2477	285.2	188.115								POS	1029.8	1517.15	2025.54	1077.69	1251.01	1169.29	1082.28	3334.69	2038.98	1005.78
M2478	285.2	214.962								POS	13.6843	3518.82	3874.41	3015.85	17.1391	3968.77	19.2391	3231.66	3669.92	4231.87
M2479	284.9	426.047								POS	2696.93	3187.28	3243.81	7165.18	4618.39	2814.38	4022.6	8953.87	6479.22	1438.62
M2481	284.8	196.952								POS	2756.37	765.102	2718.61	1242.03	1634	1685.73	3719.52	4522.82	2472.06	2411.53
M2482	284.8	270.133								POS	2633.99	3640.32	5048.68	3877.47	3454.92	3505.01	5943.11	3652.27	5993.44	5554.03
M2483	284.8	447.025								POS	1198.9	1647.7	1472.63	2213.98	2455.64	1350.51	2003.22	3793.86	2214.42	1027.32
M2484	284.8	572.801								POS	16038.6	12820.2	19051.8	15731.1	17454.1	9507.42	14954.4	20972	19.5001	12248
M2488	284.7	277.967								POS	15371.6	17557.8	6456.79	15272.9	16619	3507.35	20431.3	24763.2	7699.85	10677.5
M2489	284.6	136.931								POS	13.6843	7783.1	7940.36	5660.63	7297.44	1963.27	9310.97	7908.68	5221.49	4667.01
M2494	284.4	495.241								POS	1812.71	1947.46	2786.42	2763.55	2521.14	4078.58	3294.41	21.6472	3330.22	3503.52
M2495	284.4	690.751								POS	4053.51	3951.31	5240.53	4047.09	4436.04	2395.79	4512.21	3919.21	1220.72	2486.67
M2496	284.4	780.554								POS	13.6843	1735.65	662.515	675.137	550.672	1354.96	2694.68	4141.42	2375.87	755.991
M2499	284.3	176.091								POS	3339.31	3855.56	9267.47	2970.33	3397.32	10546.9	11029.4	14304.2	13562.5	12231
M2500	284.3	205.004								POS	1964.45	2095.99	2630.27	2439.33	1374.75	1414.48	821.66	1185.93	3041.01	1654.13
M2501	284.3	395.893								POS	6348.54	1700.79	5374.82	6433.93	6841.81	1354.1	6581.05	1647.48	1884.77	4796.51
M2503	284.1	509.834								POS	3405.44	11874	6731.03	6015.72	10806.1	4026.45	11621.6	7707.07	5119.03	5019.25
M2505	283.9	217.616								POS	4829.04	5233	6623.61	7339.83	6311.88	10555.4	10057.6	16244.5	7753.95	8219.38
M2506	283.9	252.584								POS	492.59	14.8114	532.867	102.884	555.977	18.6134	517.194	21.6472	314.633	390.18
M2507	283.9	354.866								POS	96696.6	109495	132491	106483	118472	84770.9	127482	147720	101067	92666.5
M2508	283.9	390.926								POS	1243.16	1589.14	1912.85	1163.9	1092.68	552.779	1614.17	1321.12	1125.1	875.09
M2509	283.9	882.696								POS	2740.07	4225.63	3969.81	3447.42	1259.89	1580.21	2932.18	5850.37	1006.34	1983.24
M2516	283.7	218.108								POS	96223.8	95331.7	107066	122401	83677.8	45416.2	124048	21.6472	128171	76117.8
M2518	283.6	223.999								POS	7606.18	7806.94	9076.32	7170.22	9911.83	3633.71	8096.68	6190.44	7597.58	1837.55
M2519	283.6	279.927								POS	3126.26	5092.01	2242.25	1590.18	2835.84	1295.46	2371.64	6254.84	1647.58	1836.71
M2520	283.6	780.699								POS	13.6843	719.173	514.839	907.887	372.609	904.359	2227.14	21.6472	2465.39	940.002
M2521	283.6	910.478								POS	13.6843	570.834	19.1094	609.109	245.331	489.091	1033.03	2035.92	2197.96	305.611
M2524	283.5	241.608								POS	1411.61	1364.43	946.898	669.071	1793.07	914.037	842.802	1046.6	706.499	880.973
M2525	283.5	276.937								POS	13.6843	2128.64	2617.02	1635.35	1282.99	1342.16	2106.57	1954.85	2181.25	856.64
M2526	283.5	466.214								POS	19407.7	15821.1	22950.6	19871.8	16689.2	18.6134	23559.3	21.6472	17430.7	15864.8
M2527	283.5	498.204								POS	925.13	541.672	1289.4	809.1	1409.68	127.436	533.201	2220.3	562.945	533.491
M2528	283.5	648.795								POS	3325.97	3611.87	3836.55	3483.25	3778.69	1217.5	2718.55	7402.36	1029.7	1432.98
M2530	283.4	195.12								POS	26379.5	31197	36933.5	31583.9	33945.2	36752.6	19.2391	42462.7	19.5001	30962.2
M2531	283.4	209.636								POS	1173.08	441.991	1129.35	1491.31	781.232	2742.71	1982.71	21.6472	1945.81	1062.22
M2532	283.4	627.947								POS	893.475	109.976	104.723	93.211	17.1391	18.6134	1042.45	1394.68	887.918	16.6279
M2535	283.3	222								POS	57427.3	64611.8	19.1094	72907.6	69334.5	73330.8	81407.1	21.6472	82908.5	76517.8
M2536	283.3	456.839								POS	3602.88	6855.15	10901.6	10788.3	10673.4	5653.62	9798.85	13843.4	4807.5	3183.96
M2537	283.3	493.856								POS	6214.76	14.8114	4609.15	5012.08	5121.98	3392.91	6184.28	6809.6	7148.89	2065.11
M2538	283.3	784.719								POS	4290.02	9222.62	10865.2	1104.56	8713.7	1911.89	8630.75	9508.03	4009.41	4041.92
M2540	283.2	664.76								POS	8026.19	12516.3	14144.8	8409.23	11207	7047.4	12105.7	15953.7	6632.7	2805.68
M2541	283.2	924.301								POS	13.6843	492.176	710.401	716.164	168.442	1171.48	2515.32	1731.1	2627.13	285.833
M2542	283.1	233.611								POS	38816.4	32974	48497.6	41483.1	33815.1	18.6134	47028	21.6472	37392.6	35018.1
M2543	283.1	237.978								POS	90461	111070	206925	103722	121428	117299	217103	274132	199120	106843
M2544	283.1	379.915								POS	5796.32	6640.55	7942.14	8122.68	10669.1	7640.93	8066.17	12458.1	6440.87	7235.38
M2545	283.1	910.645								POS	105.107	126.519	342.084	415.83	214.903	137.864	1091.68	21.6472	1800.41	132.451
M2546	283	472.816								POS	31580.9	31628.9	44942.1	34897.8	34996.8	24925.4	39281.2	25601.5	25655.8	27582.7
M2547	283	509.005								POS	3359.44	658.612	1327.79	89.976	94.7161	114.164	2092.47	7653.72	2535.49	16.6279
M2548	283	570.794								POS	6886.83	4664.35	9902.51	7420.84	8129.89	3137.9	7776.78	16342.1	2414.03	5357.47
M2550	282.9	513.843								POS	3406.58	4133.37	6766.31	3688.48	5446.49	2221.83	1683.73	5586.15	1277.98	2668.55
M2552	282.8	154.941								POS	12118.1	8675.21	9754.32	6398.19	14219.2	6209.69	4422.29	22339.1	9349.98	11072.4
M2553	282.8	234.906								POS	24991.9	22734.2	28893.1	12395.5	23529.4	19208.1	35660.6	19991.1	30734.6	18866.8
M2554	282.8	436.866								POS	13126.4	10344.6	16038.1	14052.3	12745.1	4347.9	10595.8	19617.1	6433	8878.91
M2555	282.8	498.809								POS	1921.34	2027.03	3972	1329.23	2144.82	126.903	1765.29	4260.71	324.324	700.924
M2556	282.8	670.775								POS	7626.42	6136.07	8152.41	9075.99	9581.51	4656.23	1659.89	7300.77	4731.97	5104.27
M2558	282.7	259.956								POS	31590.3	29911.9	42886.1	38728.9	32045.4	25196.6	32726.5	61709.1	37175.2	29589
M2559	282.7	444.03								POS	401.301	1038.35	19.1094	1141.98	729.909	389.502	1600.13	3199.53	952.783	1480.75
M2560	282.7	566.785								POS	23927.9	30120.4	34479.3	27092.9	27649.5	13806.7	30073.1	48277.6	21122.3	18784.9
M2564	282.6	239.66								POS	927.966	1334.47	616.695	1541.84	489.65	2415.15	2089.21	21.6472	982.034	2565.41
M2565	282.6	299.17								POS	6817.28	5468.91	11962.1	11162	6594.2	7924.97	16940.1	21.6472	10915.5	12879
M2566	282.6	336.894								POS	4977.2	2168.16	6352.53	3207.5	3845.27	1453.52	2346.3	21.6472	1921.65	2737.38
M2567	282.6	452.843								POS	83565	85043.9	119068	85177	92924.9	57207	104702	148502	73538.4	69624.2
M2568	282.6	482.805								POS	1019.75	205.337	1540.4	1139.67	1070.59	122.053	429.856	639.998	328.962	16.6279
M2569	282.6	550.82								POS	10420.7	8287.86	10401.4	7473.86	5835.77	3981.96	6606.34	16140.3	2377.79	7259.48
M2570	282.6	762.738								POS	4994.35	5620.57	4479.34	4450.67	2964.33	2624.88	5664.02	11849.9	1156.81	2922.54
M2574	282.5	299.672								POS	1497.14	1086.89	3465.52	2805.05	1430.83	1564.91	4342.58	21.6472	2546.85	2637.79
M2575	282.5	460.823								POS	6293.81	3601.16	8557.59	5935.62	5430.52	1167.96	4229.08	12634.5	1430.64	3250.14
M2579	282.4	262.05								POS	454.431	1155.01	1157.99	2127.64	3086.66	18.6134	1665.41	1172.29	953.414	16.6279
M2580	282.4	334.917								POS	17277	16678.4	23744	21261.1	17745.6	12447.4	16367.8	32461.1	18347.5	15471.2
M2581	282.4	396.86								POS	4814.89	3813.44	7779.05	4385.2	4638.53	18.6134	2179.09	21.6472	19.5001	102.206
M2583	282.3	445.036								POS	1571.94	1298.61	1598.93	1402.2	919.001	18.6134	1102.41	1867.19	1043.15	414.795
M2587	282.2	359.93								POS	1442.72	1361.78	1724.43	2149.75	1354.17	1179.96	1208.28	21.6472	740.283	1252.82
M2588	282.2	430.861								POS	124256	115010	174587	118729	120689	81000.3	147305	21.6472	104196	91086.3
M2589	282.2	438.841								POS	9499.82	5230.7	12332.6	7502.3	7098.78	2302.75	7224.48	21.6472	2287.19	4973.02
M2590	282.2	528.837								POS	2945.68	1296.94	4609.86	2666.47	2738.73	995.022	3064.44	6382.99	1403.47	2437.15
M2591	282.2	664.949								POS	866.401	806.497	1623.21	1513.87	901.412	134.433	718.61	3307.34	145.042	306.36
M2595	282.1	252.918								POS	23830.5	25064.7	33751.9	27064.7	21964.8	24759.6	22368.8	49756.9	27374.7	22525.9
M2596	282.1	300.983								POS	10672.5	9428.77	18040.1	14422.6	13002.4	11193.1	7228.86	22757.7	9046.72	10629.2
M2597	282.1	373.911								POS	75627.2	71836.4	88179.2	63525.7	68518.6	53072.4	91427.3	21.6472	62074.3	59199.2
M2601	282	255.989								POS	3324.19	4827.33	5257.26	3219.41	4713.84	4205.04	5670.32	6291.84	2943.37	3353.5
M2602	282	357.934								POS	31855.1	28838.5	45728.4	32804.3	34071.4	19489	36518.3	21.6472	32353.5	24263.3
M2603	282	447.172								POS	1530.94	1030.84	1280.58	690.38	657.17	152.309	1073.09	1660.81	1041.21	625.985
M2604	282	672.742								POS	1514.09	92.2644	2174.13	556.657	1119.62	263.875	351.301	3772.5	265.962	137.005
M2606	281.9	332.884								POS	171242	187126	242098	176357	176781	147406	224058	21.6472	157556	157791
M2608	281.8	350.895								POS	41887.7	42487.2	49901.4	34273	40656.7	26789.9	52771.4	21.6472	33671.1	34763.8
M2609	281.8	416.86								POS	6316.27	2672.18	8406.3	5000.51	3519.94	1858.19	4028.07	21.6472	1889.2	3593.8
M2610	281.8	461.013								POS	7709.32	7445.74	12982	10167.2	5850.96	3229.22	6077.76	21.6472	11568	3882.95
M2614	281.7	213.978								POS	11351.3	2967.38	7642.9	13864.5	6303.24	11883.5	9744.62	11821	7558.11	4488.78
M2615	281.7	224.127								POS	266957	289454	377477	304063	333487	18.6134	328932	350666	375595	331898
M2616	281.7	275.934								POS	246438	284101	340780	264889	277900	252416	340976	21.6472	292917	246101
M2617	281.7	860.715								POS	1634.44	1483.85	3006.95	862.562	1338.57	365.451	1729.69	3046.78	171.686	815.526
M2625	281.4	293.098								POS	25737.7	18371.9	32201.4	22483.9	24786.5	23964.6	29957	52625.5	34240.7	40658.5
M2626	281.4	307.168								POS	1491.21	1080.76	3991.13	4044.63	1172.64	7373.82	4925.74	21.6472	4994.27	5937.69
M2627	281.4	634.87								POS	96.0806	14.8114	19.1094	89.0007	17.1391	3889.49	1025.59	562.196	7036.02	2915.69
M2628	281.4	712.869								POS	13.6843	14.8114	19.1094	261.038	94.9321	1776.68	470.92	216.514	2739.04	833.016
M2631	281.3	293.945								POS	20313.4	24807.1	31097.2	28299.1	29222.1	22565.1	36968.3	45396.1	14170.5	20708.3
M2632	281.3	451.204								POS	1837.07	1647.48	1819.37	1075.21	1623.37	18.6134	2750.35	21.6472	875.499	1076.19
M2633	281.3	636.875								POS	13.6843	109.446	19.1094	15.4254	17.1391	1074.12	1110.39	21.6472	1011.65	573.694
M2634	281.3	1006.35								POS	13.6843	14.8114	1693.28	130.723	17.1391	2637.73	19.2391	21.6472	2321.66	1005.63
M2637	281.2	380.202								POS	887.026	457.988	19.1094	724.343	578.103	134.561	366.01	21.6472	725.529	619.026
M2642	281.1	219.987								POS	7124.7	5048.79	5645.99	7330.36	5576.67	8021.12	6534.05	11318.1	8981.7	5624.73
M2643	281	734.852								POS	82.5452	216.295	136.692	15.4254	164.633	1314.31	165.628	190.931	1587.35	1144.91
M2645	280.9	89.0706								POS	10019.7	20043.6	30287.6	20853.2	16626.8	21176.7	24667.7	31623.1	25626.8	17558
M2646	280.9	177.957								POS	182679	217602	250924	175802	203571	195833	240875	21.6472	247718	171005
M2647	280.9	263.027								POS	1701.94	2892.49	3368.09	2625.5	1733.89	1520.98	2614.97	2015.17	1741.33	2018.84
M2648	280.9	326.195								POS	6629.19	7082.81	7137.51	6163.43	7863.7	18.6134	19.2391	9544.32	8633.06	9213.58
M2652	280.8	480.231								POS	2385.1	1948.33	3144.82	1938.25	2064.02	3718.67	4165.36	21.6472	2415.49	3898.27
M2653	280.7	316.96								POS	23246.9	27632.1	36246.9	23172.2	24049.4	26967.4	33718.4	33541.3	19.5001	24285.5
M2654	280.7	558.99								POS	8333.35	7936.48	11374.1	10291.2	6738.85	2426.84	5851.91	16790.3	3113.97	7534.74
M2656	280.6	506.996								POS	2324.95	2997.99	2282.82	832.492	2991.66	1342.38	1857.05	5538.58	1205.07	1606.57
M2657	280.6	586.964								POS	1916.75	687.198	2108.8	1106.44	771.915	553.285	1467.76	21.6472	701.948	871.039
M2659	280.5	240.619								POS	12870.9	10711.2	18437.1	15099.2	15820.1	20925.5	21981	21.6472	17806	20116.3
M2661	280.4	394.087								POS	2754.65	3273.26	7473.41	6774.96	8629.86	10968.6	4913.1	14509.9	5430.67	2168.33
M2662	280.4	598.917								POS	13.6843	14.8114	19.1094	15.4254	224.524	1207.42	279.651	21.6472	1401.01	1349.18
M2663	280.4	608.945								POS	1893.04	1155.3	1645.35	1651.51	1676.25	350.583	1417.44	1594.61	595.264	622.95
M2664	280.3	680.93								POS	2404.34	4292.34	4399.38	3538.93	3616.74	1145.77	2805.39	6643.98	2124.28	1984.12
M2666	280.2	195.968								POS	146321	176969	200551	15.4254	159819	179494	194409	260207	190985	189353
M2669	280.1	242.124								POS	10783.6	10930.1	14898.3	11163.2	10995.9	9843.35	15118	18186.2	11501.3	10081
M2671	280	614.895								POS	276.354	218.692	284.842	496.493	17.1391	8020.53	4320.69	1762.48	12697.6	6499.52
M2675	279.9	234.087								POS	502531	464951	339173	587087	311639	245133	211585	1.15675e+06	283708	572162
M2676	279.9	592.912								POS	90.1769	14.8114	19.1094	103.106	17.1391	7156.81	3027.12	2823.24	8948.64	5143.12
M2677	279.9	787.44								POS	3071.51	1003.6	3848.23	1349.88	5503.01	4374.01	3153.48	1216.03	1766.8	7021.64
M2678	279.9	787.943								POS	1190.34	371.044	1308.89	583.672	1795.04	1667.44	1082.42	440.049	215.78	2783.64
M2679	279.9	800.888								POS	2606.5	2452.32	1676.95	3138.96	3009.16	1928.64	3368.08	3557.73	1153.22	1365.7
M2680	279.9	1054.58								POS	617.324	3567.72	4205.19	3569.96	2691.11	8197.68	8480.79	8511.66	7169.25	4124.54
M2684	279.8	203.006								POS	42468.8	55192.6	61488.5	62748.4	59856.8	63318.2	71783.4	21.6472	70926	50712.1
M2685	279.8	786.938								POS	3277.11	2206.93	4068.83	1382.1	4682.29	4769.72	3549.29	1813.41	2141.12	7044.7
M2687	279.6	235.091								POS	85738	76150	87913.8	98354.5	68415.6	74287.2	66082.7	180660	83616.1	112330
M2688	279.6	406.92								POS	1643.69	1554.5	2543.5	4245.59	1251.94	18.6134	3871.13	6686.33	2816.97	3264.19
M2689	279.6	878.645								POS	196.605	296.577	137.458	1083.85	648.908	2402.09	1549.32	2806.42	213.318	855.514
M2690	279.6	1054.17								POS	1027.26	3443.53	3315.2	4282.61	2199.3	10356.4	8270.15	8914.57	5216.9	2736.63
M2691	279.6	1054.37								POS	720.758	3446.2	4521.68	4626.41	1793.62	9234.17	7066.37	9764.74	8301.73	3294.46
M2692	279.5	1053.97								POS	454.094	1914.45	2190.48	2826.94	1323.66	3551.88	4580.28	6411.11	4032.96	2043.54
M2693	279.5	1054.77								POS	244.931	3039.1	2401.25	2127.28	1302.39	4775.38	5180.54	4448.85	3585.51	1856.56
M2698	279.4	686.934								POS	938.056	1959.88	1752.35	2059.45	1983.44	151.934	871.044	1677.9	277.574	582.083
M2700	279.3	1054.98								POS	137.527	1539.95	790.138	1284.28	283.425	2340.82	2414.76	2566.14	2407.63	408.434
M2701	279.2	469.07								POS	3462.41	7296.41	12299.7	5946.52	6812.47	18.6134	13301.9	24294.5	14734.9	3991.05
M2702	279.2	499.225								POS	423.174	537.83	1057.19	1232.19	1121.79	18.6134	401.812	1831.57	129.574	478.032
M2706	279.1	601.334								POS	2273	2241.26	5159.96	3549.34	2368.44	5643.54	4871.67	21.6472	4658.23	4697.74
M2710	278.9	913.034								POS	590.315	802.348	751.122	608.842	17.1391	218.559	650.609	1159.84	704.651	16.6279
M2714	278.7	298.22								POS	13831.9	14.8114	17927.7	16379.3	17.1391	18.6134	20246.2	24238.4	21887.7	18054.9
M2715	278.7	329.217								POS	2129.93	2817.86	3668.49	3557.26	2259.86	3277.56	2313.82	4347.57	4766.58	3990.01
M2716	278.7	464.199								POS	12024.5	12639.3	19.1094	10496.1	15140.4	8684.99	18113.9	23697.9	12531.1	12340.7
M2717	278.7	702.91								POS	4533.19	5535.6	6283.92	3315.37	6265.11	1020.59	5892.24	5910	1370.32	1318.81
M2718	278.7	912.632								POS	1735.02	622.334	1556.5	1455.63	1548.99	1725.33	1258.7	2652.4	1082.25	2227.24
M2722	278.6	402.977								POS	13.6843	720.983	122.396	222.398	146.233	12574.5	4640.59	2214.96	11569.4	5574.64
M2724	278.5	305.134								POS	13.6843	3179.83	4671.42	3359.06	1969.49	5228.41	3595.56	2922.75	5153.28	5264.05
M2725	278.5	582.954								POS	19826.7	24425	30153.8	21815.2	21904.3	18533.2	23716.4	43954.4	22825.3	16034.8
M2728	278.4	257.087								POS	2240.15	2186.14	2965.96	2103.84	2620.91	2231.22	3229.05	3901.63	2826.96	2793.83
M2729	278.4	319.16								POS	2375.03	1854.65	3840.28	3706.14	1113.65	18.6134	2169.27	21.6472	3345.64	3717.98
M2730	278.4	912.832								POS	776.981	1048.36	1024.61	15.4254	1169.05	1141.77	999.354	1499.58	820.521	16.6279
M2731	278.3	566.976								POS	6459.66	5696.75	7188.37	6294.5	5880.79	2422.66	6369.35	9579.72	3102.08	1164.16
M2732	278.2	260.114								POS	666.612	1365.51	2048.28	1162.3	407.907	3115.44	2983.87	21.6472	3460.26	1453.18
M2737	278.1	349.053								POS	1.36436e+06	1.44146e+06	1.87904e+06	1.50697e+06	1.50759e+06	18.6134	1.94629e+06	21.6472	2.07498e+06	1.50275e+06
M2738	278.1	516.918								POS	520.927	3311.22	113.237	1499.99	273.193	24604.3	10182.4	9249.6	23589.7	12872.5
M2740	278	310.086								POS	866.201	2819.82	3441.92	3991.11	2142.21	8342.28	3295.4	7318.36	9748.75	5386.98
M2741	278	379.027								POS	4690.89	4824.25	8014.83	4815.27	6944.95	5361.33	5115.04	21.6472	5953.21	6278.36
M2744	277.9	664.116								POS	43780.6	44928.4	29704.9	15.4254	27932.8	22265	20324.6	62737.9	26285.1	37722.2
M2745	277.9	686.259								POS	599.333	827.829	2162.13	236.252	17.1391	18054.1	5639.08	6546.29	13510.4	8882.28
M2746	277.9	885.15								POS	13.6843	120.887	19.1094	15.4254	105.337	2537.22	589.581	394.71	1127.22	1145.53
M2750	277.8	684.254								POS	17825.8	13092.4	43565.8	4831.55	4572.12	18.6134	93851.1	109347	195408	124437
M2751	277.8	689.208								POS	6142.98	4121.03	14031.3	1287.44	1680.49	18.6134	30204	27761.2	52850	38184.1
M2752	277.8	705.182								POS	86.642	14.8114	834.289	339.333	17.1391	6749.46	2161.7	2896.17	4527.67	2506.33
M2753	277.8	901.127								POS	950.626	511.748	2640.69	15.4254	147.561	10205.8	5161.87	4708.87	6284.83	4494.05
M2754	277.8	902.131								POS	207.664	140.859	421.114	15.4254	17.1391	18.6134	624.739	901.968	1446.76	929.204
M2757	277.7	76.5799								POS	13.6843	14.8114	19.1094	15.4254	17.1391	2303.82	152.253	21.6472	1213.91	637.709
M2758	277.7	321.167								POS	21874.3	19598.5	31449.3	18778.2	19628.1	22422.4	29188.2	45592	21911.9	16.6279
M2759	277.7	494.937								POS	3612.55	10149.3	1435.64	6645.58	1847.71	66826.8	31267.5	34689.6	78649	43825.3
M2760	277.7	665.119								POS	13.6843	8956.5	6381.28	10948.5	6809.04	3159.85	3631.76	17488.9	4530.4	8432.17
M2761	277.7	666.243								POS	946.655	143.129	2431.36	15.4254	17.1391	18.6134	5253.23	6337.93	11317.6	7430.6
M2762	277.7	685.259								POS	4715.45	2686.74	12624.6	1199.1	576.479	18.6134	25245.6	26952.1	49709.3	32551.3
M2763	277.7	690.213								POS	1272.73	781.038	3815.09	128.419	17.1391	23957.4	8489.89	7110.06	14427.8	9857.69
M2764	277.7	712.285								POS	506.708	350.201	1957.91	15.4254	17.1391	18.6134	5308.84	5952.61	10200.7	5234.44
M2765	277.7	803.151								POS	641.329	529.834	1578.9	15.4254	17.1391	18.6134	4119.93	3760	6932.73	5213.34
M2766	277.7	809.168								POS	13.6843	14.8114	1015.97	15.4254	17.1391	18.6134	2338.2	1068.49	2380.63	1812.8
M2767	277.6	308.091								POS	172640	144747	191369	160038	155606	191475	184025	21.6472	225356	151139
M2768	277.6	338.144								POS	1101.51	3330.14	5361.85	2464.87	3229.24	8022.44	5777.34	11568.7	7137.73	5652.67
M2769	277.6	342.138								POS	1358.6	1025.72	2396.56	527.189	102.603	18.6134	4656.78	6301.54	12052.5	8269.32
M2770	277.6	504.191								POS	682.133	361.606	1823.03	15.4254	17.1391	18.6134	4067.51	5040.55	9735.89	5757.93
M2771	277.6	661.936								POS	135.591	696.012	1582.86	525.107	1056.4	18.6134	858.427	1645.67	19.5001	16.6279
M2779	277.5	309.094								POS	8941.94	15331.4	17516.5	18121.4	16487.8	34900	17460.9	29589.5	42933.2	16.6279
M2780	277.5	650.221								POS	13.6843	14.8114	811.942	15.4254	17.1391	18.6134	2834.87	3367.18	5454.58	4094.43
M2781	277.5	668.23								POS	1255.51	860.634	3518.88	15.4254	17.1391	18.6134	8274.49	9603.77	16751.1	11228.4
M2782	277.5	713.288								POS	13.6843	14.8114	555.6	15.4254	17.1391	18.6134	1324.15	1004.1	2763.86	1063.09
M2783	277.5	765.198								POS	142.571	216.058	525.885	15.4254	17.1391	10310.1	2233.14	1845.07	5410.29	3795.9
M2784	277.5	1015.27								POS	100.885	14.8114	367.417	15.4254	17.1391	4666.46	1696.58	2284.18	3679.73	1898.75
M2786	277.4	464.079								POS	7023.62	1635.97	5460.76	8036.59	4670.15	839.706	3294.75	8971.98	2317.41	8640.67
M2787	277.4	583.956								POS	1792.91	1249.24	1947.94	1253.08	778.532	144.836	625.636	1651.27	141.235	421.372
M2788	277.4	804.156								POS	95.1228	14.8114	19.1094	15.4254	17.1391	18.6134	948.854	501.222	1717.1	1017.05
M2789	277.4	928.26								POS	110.183	14.8114	19.1094	15.4254	17.1391	6979.33	333.156	267.87	5657.31	1623.12
M2790	277.4	949.239								POS	13.6843	149.731	19.1094	15.4254	17.1391	6345.88	1070.65	230.447	4845.26	1626.05
M2795	277.3	274.103								POS	1232.37	638.486	922.961	855.744	894.215	1989.31	1395.06	2162.94	1666.17	1480.25
M2796	277.3	360.15								POS	13.6843	14.8114	236.77	15.4254	17.1391	2851.76	1814.98	3272.32	1098.3	928.625
M2797	277.3	927.259								POS	13.6843	14.8114	127.435	127.212	110.184	18.6134	2539.51	2331.07	14152.7	5299.48
M2800	277.2	848.003								POS	1407.38	146.562	1107.97	761.272	1436.45	1452.6	1667.88	1439.3	554.18	1323.73
M2801	277.2	848.203								POS	1360.24	1509.03	2402.25	673.782	1271.33	1732.53	1728.15	2620.6	1168.2	1855.89
M2811	277	744.082								POS	1484.02	972.777	1348.24	1261.96	1057.28	399.64	392.443	2970.11	306.111	1381.12
M2812	277	848.404								POS	1234.65	447.9	726.843	665.795	532.131	1723.08	1861.74	1956.52	1159.33	2228.73
M2815	276.9	249.081								POS	54767.7	49402.8	72568.4	49292.2	56246.4	75258.4	79311.3	21.6472	79173	65949.7
M2816	276.9	490.995								POS	7923.54	7944.57	11371.8	10778	7599.75	3074.52	9047.03	10443.5	4187.02	5892.53
M2817	276.9	630.861								POS	13.6843	123.85	434.821	15.4254	565.215	824.682	940.7	21.6472	19.5001	1279.73
M2822	276.8	137.045								POS	440351	509140	630734	526588	595192	327608	487132	834601	375160	335283
M2827	276.7	247.094								POS	231065	242578	353210	347994	267782	363400	336408	21.6472	19.5001	366881
M2833	276.5	614.16								POS	13616.3	12808.9	15622.6	17201.6	13974.1	16783	16829.7	21.6472	22038.1	17662.3
M2834	276.5	615.156								POS	5556.22	5627.69	6213.17	7538.61	4844.62	6233.79	6666.46	21.6472	8653.33	7597.7
M2835	276.5	635.141								POS	3983.28	3910.3	5594.56	5432.96	4369.56	18.6134	4055.13	21.6472	4727.02	4460.45
M2836	276.5	749.081								POS	2697.27	2445.18	2855.79	2779.16	2346.26	958.353	1873.59	21.6472	1665.42	1707.31
M2837	276.3	322.169								POS	1161.92	923.642	1681.29	891.913	953.056	848.505	2300.02	21.6472	434.717	781.162
M2838	276.3	437.986								POS	13.6843	220.459	19.1094	15.4254	17.1391	5290.88	986.608	1046.33	7143.67	2474.17
M2841	276.2	958.654								POS	776.776	556.731	1041.08	375.779	1342.75	898.214	800.021	1834.62	531.649	1643.89
M2842	276.2	958.853								POS	1042.26	236.739	1535.39	892.132	1082.06	963.28	858.129	707.117	1081.27	120.57
M2849	276	265.139								POS	24625.1	42563	28971	18525.3	47146.7	61838.9	35243.1	37908.3	33515.2	16.6279
M2850	276	651.106								POS	835.552	1452.45	1070.87	1368.66	796.786	941.915	1183.48	21.6472	748.104	922.999
M2851	276	669.076								POS	3471.65	3428.6	4154.81	4730.76	3751.26	2140.86	2639.96	21.6472	4574.93	3044.82
M2858	275.8	337.142								POS	7438.97	9570.6	11362.3	7729.22	8621.15	11300.6	19.2391	14321.7	12832.3	16.6279
M2859	275.8	604.936								POS	5104.42	6619.01	7862.14	5567.42	5527.76	1261.06	3596.17	3078.6	1580.91	877.29
M2864	275.7	494.164								POS	4113.43	3080	6046.29	4004.88	2957.69	6632.13	7728.86	21.6472	8843.86	8113.06
M2867	275.6	671.074								POS	1374.64	1033.12	1209.55	1486.39	1471.3	900.844	1202.95	21.6472	1129.08	1054.67
M2869	275.5	359.191								POS	1646.84	1806.82	1174.68	1541.22	908.118	4882.18	3706.82	7563.64	2330.22	4010.77
M2873	275.4	363.037								POS	7547.96	9843.13	11660.7	13136.9	7623.24	3055.53	10475.5	10468.8	2797.72	3836.43
M2876	275.3	490.072								POS	810.375	352.03	1331.1	1653.36	679.152	1485.63	331.369	2359.27	1992.29	1717.71
M2877	275.2	335.946								POS	7630.99	11202.9	13490.9	8381.3	10987.8	4947.89	9986.86	8746.35	9453.02	5944.74
M2878	275.2	396.961								POS	970.926	5316.9	383.914	2100.97	624.864	42778.8	24618.1	20138.3	51736.4	22526.8
M2879	275.2	467.198								POS	29433.3	22681.8	41060.6	31245	26953.3	18.6134	34348.9	21.6472	20354.2	22538.4
M2880	275.2	468.202								POS	5108.07	3408.08	5413.07	5271.48	3535.74	421.777	1689.72	12572.3	3044.78	1125.37
M2881	275.2	484.977								POS	20525.6	25200.8	19.1094	22437.7	47206.9	10658	25098.8	40155.8	15797.2	15628.2
M2884	275.1	198.584								POS	1135.07	745.663	686.417	856.249	141.22	146.063	750.585	21.6472	402.612	1069.01
M2885	275.1	298.096								POS	2932.99	4472.28	4244.74	9015.74	2986.54	6104.28	5569.32	12022.9	13712.4	2619.23
M2886	275.1	362.139								POS	144.203	1404.26	804.91	3310.59	394.551	1931.61	2063.2	2993.88	3997.58	16.6279
M2889	275	234.605								POS	4852.46	3381.74	5186.67	3970.19	4368.54	2305.38	5093.56	21.6472	3793.78	2995.63
M2890	275	745.005								POS	130.49	428.26	19.1094	15.4254	17.1391	2092.12	1451.43	1292.69	4128.15	2084.34
M2893	274.9	489.181								POS	1555.53	1245.78	1821.88	1624.66	803.186	18.6134	899.032	2120.08	19.5001	371.209
M2894	274.9	727.23								POS	13.6843	94.8606	19.1094	15.4254	17.1391	202.869	277.31	1260.25	1573.17	700.313
M2896	274.8	333.176								POS	1655.77	427.428	1990.85	2212.55	1326.46	4816.48	1263.04	4466.89	2720.79	3697.92
M2897	274.8	429.039								POS	4413.38	8236.84	14774.2	11315.1	8889.78	6735.44	16199.7	21.6472	11219.3	12833.2
M2911	274.3	335.063								POS	1671.61	1459.23	1676.65	2406.34	1927	4622.04	1566.49	9248.98	13305.1	7368.14
M2912	274.3	450.018								POS	6703.13	10366.1	16336	10719.3	16006.3	1312.06	11094	13517	2608.63	7122.02
M2913	274.3	485.981								POS	1172.34	1674.73	1564.26	1426.97	946.376	18.6134	1298.62	900.425	19.5001	402.4
M2919	274.1	338.076								POS	1708.37	2286.07	1835.2	1157.67	2454.11	18.6134	2411.94	21.6472	2909.12	3584.74
M2923	274	418.942								POS	271.875	964.547	532.794	432.779	341.797	12640.6	10596.9	3509.52	12786.2	7057.29
M2927	273.9	235.634								POS	2019.83	2446.77	1053.15	202.788	1414.15	183.183	2245.16	3119.47	2369.75	2481.97
M2931	273.7	656.988								POS	701.441	98.1925	280.429	266.095	119.033	18.6134	2047.71	1537.57	19.5001	3737.14
M2935	273.6	678.969								POS	13.6843	188.218	142.494	15.4254	17.1391	5677.34	1594.68	1011.82	6273.26	2680.82
M2943	273.2	282.013								POS	1776.79	3034.86	2821.81	2660.82	2298.1	762.312	1046.05	1147.04	332.398	593.36
M2945	273.1	506.959								POS	6132.58	7368.89	9531.15	5835.87	9518.69	531.329	5307.62	3262.29	704.388	1286.78
M2947	273	469.132								POS	1548.36	1702.34	921.793	2045.27	827.425	5976.25	4176.22	18268.7	15176	7387.65
M2948	272.9	186.087								POS	1745.34	2182.66	1623.06	2069.44	2584.52	470.401	2259.74	1446.52	19.5001	1323.48
M2957	272.4	400.146								POS	14454.4	25627.2	24282.7	27541.8	16600.2	16519.6	23902.9	40594.8	16746.2	20524.8
M2960	272.3	627.84								POS	814.617	546.872	923.76	110.06	701.176	1597.49	1120.81	984.784	19.5001	16.6279
M2961	272.2	154.005								POS	6389.41	8109.76	5620.99	9083.69	1799.88	4950.76	6123.07	1380.14	2228.52	4718.71
M2962	272.2	193.118								POS	81452.7	91980.4	19.1094	94775.9	110975	100831	121400	113613	19.5001	16.6279
M2964	272.1	465.982								POS	13.6843	1463.12	2297.93	1116.15	1495.73	305.894	1498.87	2179.49	19.5001	139.884
M2967	272	628.341								POS	776.534	813.557	2940.61	166.432	1016.09	1066.99	1241.04	2198.59	2195.45	2108.86
M2971	271.9	290.17								POS	505.859	151.431	288.57	181.397	113.263	1622.97	1344.46	3241.88	1272.64	1117.72
M2972	271.9	628.091								POS	1030	677.856	2905.66	15.4254	896.508	2382.1	1389.56	1951.41	2860.84	2733.17
M2975	271.8	297.99								POS	23068.5	14.8114	33219.2	28210.7	28428.1	20609	32841.8	31959.5	18972.5	23238.3
M2977	271.7	844.293								POS	85.3216	140.491	2062.96	15.4254	17.1391	5972.34	1370.41	208.604	7884.06	4578.73
M2984	271.5	380.986								POS	18376.1	3487.42	24585.1	16210.1	20610.7	39077.1	6237.31	7578.57	40455.7	28307.9
M2985	271.5	533.159								POS	142.722	310.709	19.1094	15.4254	17.1391	6643.25	2269.26	2085.55	9132.39	7928.72
M2988	271.3	213.117								POS	4043.1	4080.03	5428.13	3278.44	5297	2421.45	5093.7	5031.25	3167.17	3835.86
M2990	271.2	252.17								POS	9432.71	13835.2	7566.53	10538.8	12747.8	5937.78	4000.1	4203.85	6321.43	7114.7
M2991	271.1	295.111								POS	12822.9	11048.9	18179.3	12421.2	19471.5	3097.44	11858	9560.29	4214.54	8673.24
M2995	271	338.967								POS	10904.1	14466.8	14697.2	11647.4	17.1391	11250.7	11351.8	21.6472	12523.5	7661.36
M2996	271	584.132								POS	3310.22	2777.49	3396.23	4321.05	2268.63	5555.72	3575.46	21.6472	6419.84	4752.93
M3000	270.8	196.119								POS	63797.8	49518.3	34015.1	71377.6	25818.5	20566	20971	21194.6	37687.4	11879.8
M3001	270.8	257.135								POS	37228.5	29132.6	38351.7	40314.9	47880.6	17035.2	41546.4	34013.4	20678.1	27951.4
M3004	270.7	72.0806								POS	13.6843	231552	512738	246643	654034	245072	305400	315199	264554	158434
M3013	270.6	89.107								POS	13.6843	37358.2	108275	40008.2	17.1391	32742.3	44082.8	53917.3	41564.8	66519.6
M3014	270.6	621.177								POS	8437.97	6499.1	10189.8	7484.76	9326.32	1956.51	8717.81	11558.1	2425.35	5361.83
M3015	270.6	643.158								POS	939.288	713.347	19.1094	1046.45	1648.8	18.6134	625.627	21.6472	19.5001	16.6279
M3018	270.4	274.134								POS	3743.38	2702.8	6205.22	4591.91	3490.81	2948.82	4481.27	4746.6	1179.52	5566.55
M3019	270.4	596.959								POS	13.6843	127.553	19.1094	15.4254	17.1391	6237.35	1504.6	302.317	2729.71	5863.79
M3020	270.4	622.179								POS	900.87	531.375	1393.15	383.323	1046.09	18.6134	491.784	537.842	19.5001	264.576
M3021	270.4	856.99								POS	129.363	14.8114	19.1094	15.4254	17.1391	4243.79	409.052	21.6472	4199.33	2566.96
M3023	270.3	565.029								POS	13.6843	1316.33	850.48	389.914	17.1391	28993	10177.2	5090.4	33210.7	19326.7
M3024	270.3	708.509								POS	1392.4	3175.94	1265.24	2355.15	2713.76	1277.22	2122.69	2517.87	3520.92	3598.96
M3025	270.3	776.083								POS	1182.71	1032.32	4317.74	1892.27	2426.84	999.358	3130.05	21.6472	1085.17	1160.61
M3032	270.2	110.071								POS	170478	229167	291382	183850	180648	32302.3	299839	235752	140782	44797.1
M3033	270.2	219.968								POS	620.602	436.041	440.646	156.934	528.485	7459.34	2992.68	1839.68	9512.89	5417.79
M3034	270.2	429.27								POS	13.6843	14.8114	207.902	201.744	147.296	2235.35	1850.87	4212.38	1338.24	876.766
M3035	270.2	688.064								POS	13.6843	141.824	19.1094	15.4254	17.1391	4085.88	1828.38	2822.87	4408.22	3993.03
M3038	270.1	256.964								POS	4233.49	3135.65	4759.89	4790.94	2601.16	2530.41	4276.35	2928.82	1321.47	2220.6
M3041	270	273.13								POS	61591.5	65281.1	83836.9	61209	82690.3	60712.2	93114.9	84595.1	65239.5	80117.3
M3042	270	580.996								POS	1288.62	1554.68	1917.55	1326.74	3366.38	26378.6	10963.9	6895.75	25858.2	18340.6
M3043	270	841.023								POS	13.6843	294.111	424.895	513.235	17.1391	15702.3	2657.08	1254.28	15871.3	7357.37
M3048	269.9	324.032								POS	390.176	14.8114	19.1094	15.4254	17.1391	24370.4	10342	1750.17	30292	17087
M3055	269.8	128.042								POS	13.6843	14.8114	19.1094	15.4254	17.1391	20651.3	1488.15	1137.58	26638	9808.9
M3056	269.8	305								POS	2975.56	10345.8	2312.72	4535.42	2922.46	22746.5	27968.3	21817	25164.4	35489.1
M3057	269.8	316.994								POS	885.935	3223.58	1506.48	1427.44	1023.38	29308.8	12820.7	12901.7	36988.5	19622.5
M3058	269.8	322.077								POS	1428.97	795.732	1332.9	1442.68	17.1391	1547.16	1452.92	2462.14	1499.64	16.6279
M3059	269.8	341.013								POS	13.6843	365.354	19.1094	15.4254	17.1391	17355.5	5299.76	3769.79	16181.6	9484.63
M3060	269.8	825.056								POS	13.6843	14.8114	19.1094	167.676	495.447	18862.4	1302.34	1315.53	21068.5	8389.1
M3063	269.7	119.089								POS	27393.4	28521	39327.2	15.4254	32796.8	18.6134	37033	43848.6	19.5001	16.6279
M3064	269.7	176.961								POS	1583.78	3038.38	1532.6	2256.97	1923.06	7782.82	2619.88	2709.61	19.5001	4918.33
M3065	269.7	208.008								POS	13.6843	14.8114	19.1094	15.4254	17.1391	15509	1582.46	374.067	22825.6	7813.04
M3066	269.7	226.019								POS	13.6843	14.8114	19.1094	15.4254	17.1391	37276.1	4268.12	1573.97	54525.1	20417.3
M3067	269.7	284.021								POS	826.77	1567.63	19.1094	216.506	17.1391	36387.1	11305.8	7283.87	40798.2	18361
M3068	269.7	285.022								POS	4125.25	5627.16	8621.61	5436.47	5299	7791.59	2012.67	2130.46	8619.32	3081.84
M3069	269.7	525.089								POS	1135.65	1692.34	424.349	649.471	270.147	1669.34	19.2391	21.6472	2655.9	2705.98
M3070	269.7	560.016								POS	13.6843	14.8114	178.329	15.4254	17.1391	16005.5	1675.96	984.888	17835.2	8279.56
M3071	269.7	1079.07								POS	13.6843	14.8114	19.1094	15.4254	17.1391	8029.49	19.2391	21.6472	11782.3	2896.26
M3077	269.6	503.054								POS	13.6843	321.118	147.628	15.4254	17.1391	89618.5	8035.22	5725.45	133159	32416
M3078	269.6	98.9838								POS	71061.7	82516.9	99007.7	81606.5	85270.7	18.6134	107219	121420	19.5001	78625.8
M3079	269.6	298.993								POS	1299.87	4235.01	1342.84	2028.97	1081.93	43853.9	11479.4	21364.1	49930.6	21713.5
M3080	269.6	339.014								POS	10581.4	13327	14994.7	11065.1	16676.5	10900.1	10609.4	5145.74	12741.5	3964.12
M3081	269.6	381.044								POS	17637.2	18466.1	25121	15722.6	21710.8	1559.73	7865.07	36734.2	8296.72	8296.95
M3082	269.6	458.159								POS	1474.18	1138.57	2070.12	2010.91	1321.17	236.555	4929.69	21.6472	1314.81	3152.25
M3083	269.6	518.148								POS	13.6843	658.719	19.1094	420.11	17.1391	9352.27	4500.55	2408.14	15752.1	6709.22
M3084	269.6	523.071								POS	13.6843	14.8114	19.1094	15.4254	17.1391	23335.4	1573.22	1063.65	33784	7611.51
M3085	269.6	543.048								POS	1622.61	4405.2	1472.42	3932.44	1034.78	150918	30164.7	23542.7	19.5001	70134
M3086	269.6	544.052								POS	13.6843	265.008	19.1094	15.4254	17.1391	18837.9	1370.52	1412.46	22576.1	7671.56
M3087	269.6	559.012								POS	3177.99	7969.09	3651.72	5384.9	1996.71	125976	35356.7	37313.9	149140	85142.8
M3088	269.6	641.072								POS	232.092	14.8114	19.1094	15.4254	17.1391	4083.21	971.231	1852.92	6383.37	3450.63
M3089	269.6	781.095								POS	13.6843	14.8114	19.1094	116.274	17.1391	32350.9	1157.51	21.6472	51504.4	8808.8
M3090	269.6	803.077								POS	13.6843	14.8114	283.988	15.4254	108.209	33291.3	2614.86	282.582	44188.2	11346.5
M3091	269.6	820.044								POS	117.546	14.8114	19.1094	15.4254	17.1391	9129.94	743.341	247.583	11255.8	3499.53
M3094	269.5	359.004								POS	13.6843	3110.79	19.1094	139.216	17.1391	23314.4	8796.09	9491.01	25991	16745.9
M3095	269.5	382.2								POS	4885.68	8494.94	8521.58	4738.76	6971.18	15644.1	8768.29	1790.59	13876.9	9553.9
M3096	269.5	457.157								POS	8035.95	10498.2	9475.38	7070.43	9085.68	6044.38	28676.6	21.6472	10011.4	18216
M3097	269.5	521.067								POS	3431.1	8313.68	3429.7	5253.67	1616.11	18.6134	61534.6	62564.6	19.5001	203569
M3098	269.5	522.068								POS	109.96	120.026	19.1094	3481.66	17.1391	80150.2	6857.71	6149.3	19.5001	29408.2
M3101	269.4	321.003								POS	166.297	307.68	19.1094	15.4254	140.969	9958.22	2683.47	4794.63	13270.4	4554.59
M3102	269.4	340.009								POS	13713.6	33335.1	8729.3	14770.2	9059.85	222613	99030.6	92356.5	252419	129612
M3103	269.4	485.044								POS	6435.56	7439.48	11229.5	7451.79	6493.46	9540.07	5515.13	9787.73	19.5001	16.6279
M3104	269.4	504.058								POS	13.6843	14.8114	19.1094	15.4254	17.1391	10674.4	398.771	21.6472	16364.4	2328.08
M3105	269.4	556.136								POS	929.628	966.24	768.351	837.585	336.756	18.6134	849.626	21.6472	2107.26	1324.53
M3106	269.4	782.1								POS	13.6843	14.8114	19.1094	15.4254	17.1391	6284.44	19.2391	21.6472	9733.18	1175.97
M3107	269.4	819.043								POS	13.6843	175.926	19.1094	15.4254	136.391	48976	6021.87	3596.65	63183.9	20448.9
M3108	269.4	1063.1								POS	135.047	14.8114	19.1094	15.4254	17.1391	5270.04	19.2391	21.6472	6705.96	1447.45
M3121	269.3	260.052								POS	773.696	1350.65	745.153	15.4254	219.114	19111.7	3924.68	7331.81	19.5001	10543.7
M3127	269.2	175.001								POS	6044.76	6939.58	10962.9	3104.88	8465.53	456.576	3775.01	2057.97	19.5001	981.855
M3133	269.1	285.049								POS	5026.67	6465.3	9937.28	5970.67	5272.5	7774.51	2007.5	2581.61	8229.15	3123.22
M3134	269.1	487.142								POS	924.886	1650.97	19.1094	411.54	166.504	17168.5	9920.94	17318.4	36153.1	16591.3
M3135	269.1	508.107								POS	13.6843	14.8114	19.1094	15.4254	17.1391	12985.9	19.2391	383.686	20558.9	2267.95
M3136	269.1	869.114								POS	13.6843	214.692	19.1094	15.4254	17.1391	13539.2	1145.06	1037.66	21164.4	4994.2
M3142	269	483.148								POS	13.6843	14.8114	19.1094	15.4254	17.1391	2939.72	197.333	1096.22	2451.12	1798.31
M3148	268.9	262.04								POS	13.6843	504.039	19.1094	15.4254	17.1391	32545.8	5532.17	1764.61	56418.3	20425.5
M3156	268.7	194.117								POS	181882	88197.2	216129	202238	250001	351022	347981	361248	359350	366458
M3157	268.7	198.087								POS	55813.2	17443	19932.2	107639	9975.73	72399.6	127325	23052.5	9601.27	98203.8
M3158	268.7	581.04								POS	942.907	1144.35	1106.3	350.583	3165.2	8797.64	5246.22	4020.1	8392.54	7681.49
M3159	268.7	598.067								POS	7983.69	1357.93	5099.36	611.087	14262.8	1621.26	1645.41	1730.68	200.194	16.6279
M3160	268.7	603.022								POS	1503.24	157.789	1668.88	15.4254	3965.51	1302.95	437.457	332.289	467.923	16.6279
M3162	268.6	228.117								POS	170559	1.86588e+06	370075	357852	231042	1.49446e+06	246626	443219	144183	1.77177e+06
M3163	268.6	482.209								POS	7299.02	6016.82	7858.96	6791.94	6097.38	18.6134	8406.22	21.6472	4327.92	5716.53
M3164	268.6	551.006								POS	2381.05	996.864	4089.27	834.908	3605.27	18.6134	502.032	21.6472	19.5001	16.6279
M3165	268.6	611.088								POS	98.1134	1323.78	19.1094	636.848	17.1391	14157.2	4115.28	7567.08	23440.9	9265.2
M3167	268.5	891.093								POS	13.6843	14.8114	19.1094	2166.38	123.979	12799.8	2740.94	2695.4	18332.4	8154.47
M3171	268.3	244.029								POS	2387.92	2414.9	1157.17	714.207	519.128	83129.8	22824.1	29017.4	125386	52147.2
M3175	268.1	511.106								POS	4455.12	14.8114	6750.08	2001.73	5680.9	18.6134	5416.57	9095.79	19.5001	6022.36
M3182	267.8	355.234								POS	12815	11415.8	23966	22623.3	10300.7	16670.4	33936.9	21.6472	14422.8	23502.1
M3186	267.6	648.033								POS	268.357	1367.08	19.1094	320.843	133.424	7000.91	4779.25	4937.74	8700.68	2826.36
M3187	267.5	269.075								POS	7162.47	14224.3	19451.9	15013.4	16861.9	3282.53	5412.61	6911.51	3149.34	2732.15
M3190	267.4	676.127								POS	3670.09	3686.81	1208.05	4837.9	2511.79	928.753	596.944	3363.43	504.525	3666.69
M3192	267.2	632.067								POS	741.024	1255.14	19.1094	662.975	263.337	21139	7729.08	7898.16	19.5001	10730.2
M3195	267.1	544.989								POS	4661.42	6544.47	11603	5581.5	7920.23	231.101	6616.01	2175.16	504.948	892.457
M3200	266.9	159.027								POS	39093.9	35794.4	65433.9	41686.1	63385	4927.97	34906.4	15293.5	3052.33	12196.2
M3201	266.9	647.029								POS	6873.16	17918.3	5544.93	8242.76	4439.02	52798.4	44778.5	54600.2	68469.8	50629.9
M3202	266.9	713.271								POS	289.653	14.8114	2311.86	15.4254	17.1391	1174.31	246.312	2385.13	1137.58	1584.97
M3205	266.7	245.03								POS	521.156	532.212	19.1094	15.4254	17.1391	5865.43	1932.84	2126.24	19.5001	5309.75
M3206	266.7	610.087								POS	2897.66	6548.98	1226.84	1404.87	1001.54	57511.2	24296.7	39387.1	79595.5	33791.8
M3208	266.5	150.066								POS	46918.3	32635.1	62479.9	38718.2	41156	40122.5	53484.1	21.6472	28504.1	46913
M3209	266.5	250.082								POS	3606.97	3041.71	6011.79	3758.91	4671.46	18.6134	3154.39	4187.42	10281	6059.32
M3210	266.5	471.173								POS	1065.45	989.827	1935.26	1419.2	831.488	7859.53	7624.52	21.6472	4239.58	9302.92
M3212	266.4	472.176								POS	126.743	158.116	19.1094	172.324	137.753	1459.17	373.461	21.6472	240.203	1754.39
M3213	266.4	483.193								POS	1470.92	1263.34	2322.65	1415.14	948.466	623.575	1599.63	3575.18	948.39	1693.81
M3214	266.4	606.083								POS	13.6843	14.8114	19.1094	15.4254	285.266	21842.3	1442.27	9277.94	29370.2	12430.2
M3215	266.4	669.012								POS	1199.37	5760.13	393.154	772.414	302.455	7524.49	10677.5	7444.52	6030.03	9223.81
M3217	266.3	461.177								POS	1992.59	832.337	19.1094	1985.02	322.968	18.6134	19.2391	21.6472	19.5001	164.398
M3218	266.3	612.127								POS	2004.69	2016.38	2088.32	3155.98	1367.89	3011.61	2720.46	21.6472	3546.51	1480.49
M3220	266.2	609.084								POS	21605.8	44418.1	14116.2	17957.8	16900.6	308371	123172	214254	415788	183233
M3221	266.2	907.059								POS	2236.24	2441.24	2185.3	6202.7	1451.38	16774.9	7330.7	12723.7	25832.8	14385.8
M3222	266.1	458.195								POS	872.901	538.283	1561.69	1450.56	1905.33	18.6134	486.45	2031.64	19.5001	600.216
M3223	266	109.028								POS	4832.26	19672.3	1065.52	2506.3	1523.49	119185	38777	108805	152686	70946.5
M3224	266	288.031								POS	1469.33	1297.48	19.1094	1352.94	1744.86	18.6134	1536.48	3483.2	19.5001	16.6279
M3227	265.9	291.129								POS	5007.35	2655.52	7180.85	9332.62	7077.01	14048.2	8692.6	12405.4	3808.65	16.6279
M3231	265.6	272.171								POS	13333	18546.6	30191	29604.9	25421.9	14687.3	17350.5	30888.5	3788.32	9588.11
M3234	265.5	180.076								POS	30276.4	33266.8	19.1094	15.4254	30514.4	21099.6	27898.9	48179.9	25619.4	22104.6
M3235	265.5	456.173								POS	8999.18	10806.8	7604.46	16683.8	1269.24	2432.18	12904.3	46084	3376.51	21679.1
M3236	265.5	653.045								POS	1469.16	4680.89	538.715	1145.54	126.819	10125.9	9494.95	4051.85	12234.3	10905.8
M3238	265.4	210.087								POS	880264	897699	1.14239e+06	1.07095e+06	944275	18.6134	1.23517e+06	1.6648e+06	933461	924079
M3239	265.4	336.177								POS	25916.2	3170.53	36698.2	1466.01	36164.4	8065.6	12651.8	2231.74	4289.88	26107.1
M3240	265.4	470.152								POS	773.105	1532.82	2221.45	2485.34	420.057	18.6134	2411.86	8739.1	19.5001	3743.13
M3243	265.3	287.036								POS	5059.38	5324.33	9152.78	3069.13	7608.07	1265.85	3826.67	3978.27	487.849	1586.08
M3244	265.3	519.132								POS	1086.34	1043.95	502.313	1095.74	638.377	4523.28	1548.68	2947.01	4968.63	2769.12
M3246	265.2	548.176								POS	1035.43	463.867	798.986	1682.72	661.934	916.089	963.721	21.6472	1944.69	1625.09
M3248	265.1	294.138								POS	13.6843	5659.26	6165.24	5986.48	5055.08	18.6134	7027.85	9919.53	19.5001	5646.34
M3252	265	271.063								POS	10647.3	10464.3	20521.9	10898.6	16330.1	4440.48	9634.88	7733	3457.25	8276.28
M3253	265	453.026								POS	3111.25	14.8114	3564.97	3489.54	17.1391	1212.12	4444.01	1599.42	322.2	2879.32
M3257	264.9	281.085								POS	1595.97	1015.24	1092.65	1029.27	1622.48	4440.73	3139.81	5055.83	6190.42	4484
M3258	264.9	293.135								POS	59390.9	70203.7	135333	69642	63480.9	187231	142811	128238	178223	52701.2
M3259	264.9	368.036								POS	13.6843	8860.46	12489.7	9849.35	17.1391	18.6134	10633.6	13317.4	19.5001	10596.5
M3261	264.8	219.005								POS	4351.74	4607.68	5778.64	6280.05	5262.69	18.6134	6270.39	5227.98	3769.46	2945.4
M3262	264.8	424.031								POS	576.959	924.096	873.796	177.692	1371.91	701.414	479.629	1994.38	2029.4	1408.02
M3263	264.8	495.146								POS	462.95	14.8114	19.1094	15.4254	17.1391	23087	1716.88	2748.13	19.5001	6582.72
M3264	264.8	556.999								POS	2348.84	2134.26	940.508	731.413	1281.11	18.6134	1001.47	2489.26	247.046	1059.86
M3265	264.8	624.092								POS	467.923	1864.43	449.327	174.823	228.66	25893.1	7454.8	8306.99	30604.8	14392.3
M3269	264.7	388.182								POS	933.18	1746.34	2159.24	1331.41	1473.26	1334.46	2092.7	3475.91	1913.49	2238.88
M3276	264.5	286.033								POS	69489.3	82788.2	118703	80729.8	83813	36334	67598.8	100000	38711.7	54662.6
M3277	264.5	292.114								POS	2125.31	7849.07	11240	5643.81	3755.61	9487.87	10469.4	11387.2	10970.9	4454.84
M3278	264.5	443.037								POS	3423.36	6945.98	7833.96	4426.44	9157.05	2854.95	6046.18	9359.13	2010.94	4120.75
M3279	264.5	484.014								POS	1214.04	2106.53	2732.92	2352.67	3809.28	18.6134	1049.73	21.6472	19.5001	230.733
M3281	264.4	227.113								POS	1.94105e+07	1.94015e+07	2.49215e+07	2.26597e+07	1.87711e+07	1.54092e+07	2.69042e+07	3.15988e+07	19.5001	2.04026e+07
M3282	264.4	267.072								POS	36493.8	62835.5	57584.3	60360.1	42503.8	70676.5	55132	99556.3	39050.5	61967.7
M3283	264.4	347.058								POS	12712.9	16175.4	16442.3	10819.9	17622.9	7777.32	16613.7	11179.3	22873.8	12461.2
M3284	264.4	386.047								POS	13784.5	14014.5	18577.2	15436.7	19887.2	9209.69	14714.3	14163.3	7443.16	10036.3
M3287	264.3	496.226								POS	1233.17	1959.78	1932.98	1498.2	1819.86	1931.13	2243.34	21.6472	19.5001	16.6279
M3288	264.3	517.13								POS	3454.69	3756.65	6810.5	2737.19	4439.12	9107.7	4952.27	8420.91	10759.9	8796.93
M3295	264.1	306.13								POS	17005.4	22517.6	35639.3	19670.5	19141.4	16802.5	28162.6	41379.1	12515.7	18919.8
M3296	264.1	379.147								POS	3873.74	4889.98	10728.5	4498.81	4738.04	29610.8	16912.5	37170	38436.2	22122.1
M3297	264.1	474.183								POS	7606.13	11019.8	12942.2	9332.57	7726.68	3326.45	12558.8	14882	1995.57	6869.76
M3298	264.1	572.161								POS	13.6843	1632.88	2494.5	1781.71	17.1391	18.6134	2353.83	2997.89	2307.03	2061.05
M3299	264.1	590.17								POS	2939.1	4609.14	6539.79	3942.65	3074.69	2035.47	3565.13	7897.6	1231.07	2859.28
M3300	264.1	712.112								POS	8060.03	8477.91	13394.5	9052.79	11568.6	9058.76	11334.3	21.6472	7583.24	8432.51
M3304	264	249.081								POS	29747	69920.7	67289.4	51677.9	44625.7	322713	152424	205381	319810	81684.9
M3305	264	346.054								POS	217151	223724	316617	217462	276359	256083	290754	21.6472	293736	256655
M3306	264	716.081								POS	6305.5	6109.92	9584.33	5649.5	8757.89	2854.92	5992.96	9447.86	2846.37	4846.31
M3307	264	750.058								POS	3628.94	3687.67	6171.61	2192.5	5802.43	1385.24	2164.83	3640.71	287.6	963.277
M3310	263.9	321.167								POS	30395.5	32905.4	43466.9	31433.7	32197.5	35296.1	49229.7	21.6472	19.5001	40490.1
M3317	263.7	178.126								POS	11306.2	2599.56	18505.4	26204	48832.2	18.6134	41698.7	7043.33	6241.84	28913.3
M3318	263.7	457.191								POS	13294.5	10456.5	18288.2	15119.7	19388.5	2207.36	5982.92	19174.3	1753.79	4725.84
M3319	263.7	694.1								POS	28507.1	27990.1	40180.3	24045.3	33355.6	35840.1	39020.5	21.6472	43136.5	39267.9
M3328	263.5	995.077								POS	13.6843	587.114	19.1094	217.032	17.1391	1953.46	1297.01	4224.36	4881.13	3059.6
M3332	263.3	209.103								POS	190612	202369	237761	213445	197463	18.6134	268177	314259	199425	190648
M3333	263.3	324.058								POS	12385.6	29849.7	31412.9	17736.6	21852.7	25457.5	26771.7	21.6472	21276.4	18967.9
M3334	263.3	979.108								POS	13.6843	14.8114	19.1094	15.4254	17.1391	4124.08	1856.71	2582.82	5680.56	2038.21
M3340	263.1	237.081								POS	2989.71	2548.11	2273.11	1715.99	4518.96	617.402	2022.12	5763.97	1218.79	1881.82
M3341	263.1	362.049								POS	29125.7	23676.2	42319.6	23416.4	32653.2	20587.9	23389.5	38090.8	19.5001	25325.2
M3342	263	211.09								POS	85264.8	87900.5	107506	94937.9	81866.8	18.6134	124329	117324	87580.4	85876
M3343	263	470.189								POS	1378.6	1932.63	2082.06	3602.4	421.451	18.6134	4089.45	11228.5	19.5001	7952.97
M3344	262.9	276.155								POS	3297.19	3408.01	7800.46	4939.42	3517.6	10647	7973.39	12131.5	4021.28	6589.23
M3348	262.8	672.104								POS	473.657	2755.84	4036.79	1103.92	1151.25	3065.7	2451.97	21.6472	4087.78	1864.32
M3349	262.7	241.129								POS	1.26043e+06	1.2321e+06	2.03346e+06	1.6188e+06	1.68324e+06	2.21299e+06	2.56496e+06	2.37945e+06	19.5001	1.88509e+06
M3350	262.7	436.212								POS	44172.2	45415	56441.3	56858.7	48135.4	4918.22	39831.7	48281.7	12167.3	14327.7
M3351	262.7	482.197								POS	13.6843	560.198	727.248	786.84	566.415	1932.09	2024.5	4082.2	3105.24	1049.33
M3355	262.3	182.59								POS	9140.84	8982.04	13184.1	11064.1	8234.75	18.6134	9846.14	20964.4	8285.24	6907.45
M3356	262.3	209.595								POS	28812.7	21924.6	31761.5	31630.2	22782.8	8160.81	33097	62924.1	23895	22618.7
M3357	262.3	218.61								POS	81811.5	74300.1	106382	94172.6	72839.9	33863.2	89977.8	21.6472	79440	63402.9
M3358	262.3	219.111								POS	8720.9	8015.5	10652.4	9467.37	8411.96	9643.77	8844.86	21.6472	19.5001	5517.7
M3360	262.2	280.101								POS	16091	13987.5	18528.6	16131.9	24251.3	18.6134	18840.1	18367	19.5001	11770.1
M3361	262.2	783.256								POS	3512.44	3310.38	2359.08	4232.86	2919.42	338.922	4469.04	11039	948.113	1034.3
M3362	262.1	252.098								POS	8634.48	5562.89	2030.14	16578.5	3482.91	8200.54	2336.55	39178.1	8414.25	16.6279
M3363	262.1	680.13								POS	5332.22	5981.55	2032.09	5664.97	2237.65	1502.95	708.849	8587.25	790.168	4670.74
M3372	261.9	469.004								POS	45086.8	54249.3	40564.1	48847.1	65785.8	12165.6	21570.7	47587	11267.1	12531.9
M3373	261.9	679.125								POS	34680.8	37619.9	18219.1	43136	20336.5	9264.17	8449.98	45504.8	8676.73	29194.2
M3376	261.7	118.086								POS	849075	933460	19.1094	945784	1.08904e+06	1.16992e+06	19.2391	21.6472	1.18605e+06	1.08509e+06
M3377	261.7	628.145								POS	5050.85	3686.87	5956.72	5133.08	10173.5	1770.31	5618.69	962.339	967.688	1498.96
M3383	261.5	154.072								POS	2540.72	5625.04	7845.82	3121.7	8208.96	4037.03	6375.42	2231.55	3024.26	4745.11
M3384	261.5	443.166								POS	13954.9	13837.2	7330.64	14382.4	3310.48	890.279	3650.38	36574	221.872	14521.2
M3385	261.5	644.113								POS	2906.19	5622.01	2716.46	2571.33	4862.51	316.528	2386.02	1680.52	341.561	842.413
M3387	261.4	235.09								POS	92629	93934.3	74875.4	122131	59852	116107	56075.8	21.6472	170091	234192
M3391	261.1	340.08								POS	4524.63	3534.87	3876.11	4102.55	376.155	18.6134	973.146	6715.59	19.5001	16.6279
M3392	261.1	468.201								POS	10364.8	8131.63	12423.6	9767.11	7453.79	18.6134	11462.7	21.6472	6523.09	9225.81
M3393	261.1	591.072								POS	13.6843	14.8114	19.1094	15.4254	341.466	9332.55	1764.51	2725.56	17133.1	4058.2
M3398	261	383.059								POS	2454.63	2852.2	2784.6	1457.53	3550.26	257.006	2115.92	1932.72	1507.43	1613.87
M3399	261	606.166								POS	58359.5	60663.8	74598.3	53889.1	69988.5	38920.8	71895.5	69718.5	49388.8	55726.8
M3401	260.8	81.0332								POS	2560.03	868.83	2322.37	2206.76	2016.11	18.6134	2650.38	5259.49	19.5001	3089.5
M3403	260.7	787.188								POS	13.6843	14.8114	19.1094	15.4254	17.1391	14028.1	271.935	21.6472	15476.5	4965.52
M3410	260.6	365.049								POS	40457	39944.4	58738.1	32126.1	50074.3	35211.3	50400.3	61700.6	46782.2	43523.1
M3419	260.3	169.133								POS	216086	230329	284551	248427	277228	301540	322977	363542	297711	16.6279
M3420	260.3	766.209								POS	13.6843	14.8114	19.1094	15.4254	17.1391	8518.69	19.2391	21.6472	7469.71	2046.93
M3422	260.2	954.212								POS	1186.4	5722.81	6426.61	4782.63	6570.15	820.265	5799.76	3256.11	1166.92	2849.04
M3430	260.1	290.145								POS	1541.72	1901.58	4891.48	2898.96	4541.55	18.6134	4165.4	5526.72	2322.72	853.878
M3431	260.1	607.169								POS	6160.95	8594.24	10210.2	7063.19	9170.29	1355.26	11918.5	6745.19	2579.25	5466.17
M3432	260	393.018								POS	37199	30065.4	49348.9	40099.1	52395.3	8996.89	35296.3	24797	6260.75	11449.3
M3433	260	537.221								POS	13946.4	3109.8	393.281	4851.33	12897.4	872.934	1043.38	19401.4	3507.47	1829.05
M3441	259.9	343.233								POS	415456	386676	559092	583276	381066	476997	620391	1.01312e+06	553506	704665
M3443	259.8	528.161								POS	12500.7	3417.83	36282	1337.71	8343.74	63981.9	28753.8	18444.2	45374.6	28017.9
M3448	259.7	112.05								POS	1984.29	15332.4	23518.7	20400.6	27328.6	8298.68	19143.2	32252.6	17037	11129.6
M3449	259.7	344.236								POS	62490	55965.5	90040.7	89131.9	51335.3	67099.7	95092.7	156409	77620.9	109543
M3450	259.7	384.59								POS	1316.39	808.452	6813.27	15.4254	4242.34	1364.44	4437.77	9141.39	5131.77	2571.84
M3451	259.7	543.13								POS	6084.14	823.009	21456.1	979.474	2174	43781.8	16454.3	18979	27169.1	21309.9
M3454	259.6	172.12								POS	19540	18157.1	24626.9	25857.1	17550.5	19923.4	29372.1	37977.3	23996.6	16.6279
M3457	259.5	603.144								POS	8139.53	2874.01	33216.7	1920	4409.51	64066.6	21238.9	18658.7	37051.3	24770.8
M3459	259.4	85.0281								POS	3964.66	2575.89	16929.6	1261.93	3268	18.6134	16151.9	19459.3	33242.4	15218.6
M3460	259.4	506.177								POS	13.6843	466.521	6636.26	15.4254	17.1391	19076.4	1972.06	914.079	13547.5	5718.52
M3461	259.4	891.169								POS	5418.63	1419.42	18850.4	754.626	2512.5	28721.7	12811.7	10998.1	17268.3	12479.3
M3468	259.3	145.049								POS	5313.24	6804.42	21843.7	5468.77	8671.79	18.6134	11766	14546	37153.2	15102.7
M3469	259.3	194.102								POS	245265	264473	363999	261718	305444	402871	360598	351342	403018	342805
M3470	259.3	281.124								POS	2856.44	4715.68	7347.43	4339.68	3259.67	33198.2	21710	22261.7	47022.9	25160.9
M3471	259.3	488.168								POS	2775.92	956.327	20799.9	775.603	880.884	18.6134	12982.4	13271.3	37204	19103.6
M3472	259.3	523.205								POS	27653.3	11128.7	123244	10134.8	16861.7	18.6134	78565.9	87407	207075	104446
M3473	259.3	524.208								POS	3367.55	933.495	17696.3	15.4254	1110.66	18.6134	11195.3	9451.74	19.5001	9883.8
M3474	259.3	550.233								POS	10169.7	5328.12	46337.8	3295.62	5862.93	18.6134	32819.2	27246.5	87236	35659.7
M3475	259.3	551.236								POS	1794.72	14.8114	9526.63	15.4254	218.338	23381.8	5863.89	3540.84	18166.1	7809.02
M3476	259.3	604.146								POS	719.453	177.531	9188	15.4254	824.478	18.6134	2017.57	656.568	2424.97	4446.1
M3477	259.3	875.205								POS	10020	4487.93	36375.4	2919.38	6465.3	52690.5	23168.1	20794.7	39412.3	24126.7
M3478	259.3	1026.37								POS	13.6843	14.8114	4033.71	15.4254	17.1391	18.6134	327.001	21.6472	13874	3506.12
M3479	259.3	1031.32								POS	13.6843	14.8114	7227.84	15.4254	17.1391	18.6134	2222.27	905.019	14367.1	6027.79
M3482	259.2	304.161								POS	5624.87	5883.12	10934.6	8732.43	13831.8	18.6134	9443.43	13061	5627.95	10942.6
M3483	259.2	326.116								POS	4160.35	831.238	19767.9	304.289	931.852	18.6134	12453.4	12862.5	33340.4	16580.8
M3484	259.2	522.2								POS	141390	59745.3	581973	45721	85422.1	18.6134	360692	402478	960181	479289
M3485	259.2	757.03								POS	12550.2	14437.3	9986.41	9578.64	14467.6	1893.85	5781.38	5195.11	1688.89	3502.8
M3486	259.2	876.205								POS	2757.49	201.532	11542	187.673	839.299	18.6134	5823.94	3706.6	7332.65	5688.37
M3487	259.1	342.139								POS	1590.17	942.53	14267.5	1039.44	1525.59	18.6134	6276.22	5701.15	22405.7	9960.43
M3488	259	122.081								POS	3696.76	3665.44	9634.15	7197.55	12185.3	11469.8	7716.72	8068.19	19.5001	18954
M3498	258.9	854.226								POS	13531.6	5030.89	54853.1	2672.72	8298.19	111899	34861.2	49567.9	92775.3	44053.5
M3499	258.9	855.227								POS	2606.79	916.029	14827.8	228.292	1726.02	29980.4	9349.51	11592.3	26678.6	12360
M3510	258.8	176.103								POS	6086.41	4199.34	5155.78	3915.97	8751.39	9444.09	14796.4	17818.1	15826	16952.3
M3511	258.8	246.109								POS	16641.5	12795.8	7729.31	11079.7	4716.34	4854.32	6860.24	17512.4	10227.8	16.6279
M3512	258.8	532.18								POS	14364	15559.9	7675.53	19102.2	7015.61	5957.84	14342.9	21.6472	22355.4	19357.9
M3513	258.8	741.063								POS	12789.8	9139.62	11812.5	13113.1	18901.9	3166.65	9483.43	3542.07	3661.51	5126.49
M3516	258.7	223.082								POS	25584.2	21590.8	43794.4	29258.3	28814.3	70594.9	46511.3	111058	107920	55074.3
M3517	258.7	273.093								POS	6617.07	6999.09	9889.52	7679.41	9611.61	8438.42	9176.97	21.6472	11000	9154.17
M3518	258.7	494.163								POS	10046.2	10226	12545.1	13064.1	4366.6	39278.2	11467.7	41712.1	70418.6	29518.8
M3522	258.6	284.052								POS	1776.52	2312.26	1936.72	5344.37	5203.04	5366.57	1378.61	21.6472	5239.41	4005.49
M3536	258.4	213.097								POS	5113.71	6208.54	5057.72	6571.69	5757.18	7683.13	3368.57	7363.21	5457.69	1356.3
M3537	258.4	422.142								POS	2285.21	2213.59	2455.52	2703.2	3862.52	1504.95	3010.56	3177.21	1024.57	611.463
M3539	258.3	266.123								POS	49994.4	45135.7	81591.8	54329	53937.7	96168.6	75047.1	96766.4	99882.8	109180
M3540	258.2	431.043								POS	10486.4	7968.98	11369.1	10104.3	12420.5	5234.63	13737.9	11152.9	7236.43	8598.89
M3541	258.2	892.173								POS	691.301	14.8114	4576.35	15.4254	187.383	6346.52	610.33	1843.15	4338.66	3490.11
M3552	258	138.048								POS	61702	77531.1	79262	64430.7	60644.1	71078.3	87521.7	21.6472	107222	75659.6
M3553	258	286.125								POS	4038.27	4330.86	4735.01	3827.4	6058.8	6764	5671.09	21.6472	4142.14	4597.99
M3554	258	310.2								POS	30857.9	14.8114	45737.4	37902.4	46398	18.6134	44599.2	51225.4	37553.8	30798.4
M3558	257.9	405.01								POS	17089.8	20828.4	23126.1	20668.1	17.1391	14982.7	19553.5	21.6472	19538.8	16400
M3559	257.9	412.049								POS	11275	11562.2	15476.5	15.4254	17.1391	18.6134	17233.6	18004.1	15510.5	13633.1
M3560	257.9	720.084								POS	18619.3	24468.4	24184.7	29755.5	30905.8	9494.61	33648.4	38149.9	21444.6	18416.8
M3562	257.8	247.093								POS	723870	644808	933516	853212	486747	559644	844135	21.6472	934143	16.6279
M3572	257.6	308.091								POS	101765	98651.6	203139	122160	94511.4	283138	151862	237403	19.5001	164967
M3573	257.6	97.0262								POS	20543.3	25011	29198.3	22976.5	26928.9	18.6134	30352	21.6472	19.5001	24585.9
M3574	257.6	214.107								POS	8309.52	9140.62	12171.1	7849.35	9664.37	8307.44	7147.45	12194.6	8498.14	7951.37
M3575	257.6	271.114								POS	4787.33	6053.44	8830.29	5391.28	7463.38	5487.08	9027.32	6829.64	6949.06	6416.82
M3576	257.6	394.111								POS	12741.8	14692.6	15223.1	15275	14228.3	14837.8	17633.4	21.6472	20533.7	13642.5
M3587	257.5	428.026								POS	116750	138314	139338	124291	141857	90904.3	143390	180256	110128	102351
M3588	257.5	77.4565								POS	33291.5	32651	45685.4	34124.1	32896.1	38248.4	48017.6	21.6472	19.5001	40805.8
M3589	257.5	77.568								POS	4468.54	3316.23	3465.5	1391.17	3328.62	3886.79	4158.45	11621.8	8177.37	5912.55
M3590	257.5	84.0441								POS	12032.7	9684.88	17129	12116.7	16930.8	35161.1	20091	36767.1	28169.5	37108.5
M3591	257.5	137.045								POS	1.16794e+06	1.2605e+06	1.64963e+06	1.25623e+06	1.34713e+06	1.37405e+06	1.55967e+06	21.6472	1.75848e+06	1.31147e+06
M3592	257.5	233.066								POS	77086.9	78229.3	101962	81740.7	17.1391	18.6134	102932	21.6472	105403	86459.6
M3593	257.5	350.057								POS	395773	411307	540821	421724	441334	18.6134	529800	21.6472	590046	450286
M3594	257.5	351.058								POS	73490	75860.4	98071.4	74035.2	80520.3	75888.8	103911	21.6472	109306	90556.9
M3595	257.5	372.039								POS	37114.6	35910	33405.4	33722.1	35025.2	25564.4	46212.8	40996.1	38466.7	25414.3
M3596	257.5	387.011								POS	26889.7	24521.9	37978.8	35942.6	24749.1	25820	38887.2	21.6472	38187.5	37226.4
M3597	257.5	462.111								POS	5376.25	10182.2	9820.84	15933.5	3156.1	9556.23	14042.3	34629.7	25667.2	3498.8
M3598	257.5	595.138								POS	3188.17	1954.12	2158.27	3318.02	1873.37	1029.46	1998.31	21.6472	1705.69	5429.3
M3599	257.5	697.1								POS	864162	850824	1.1751e+06	889708	875165	1.01127e+06	1.20001e+06	21.6472	19.5001	1.03738e+06
M3600	257.5	698.101								POS	210803	209237	286805	220762	17.1391	251491	291298	21.6472	19.5001	254348
M3601	257.5	699.105								POS	52953.1	52130	74476.8	55207.8	52303	62162.6	70681.5	21.6472	86172.4	63236.4
M3602	257.5	719.082								POS	106134	111568	129604	124198	128917	77123.9	131883	196485	106753	99018.7
M3603	257.5	735.046								POS	68038.3	85492.4	85976.1	73441.8	83605.8	45609.6	81443	132214	53722.7	55597.2
M3604	257.5	890.097								POS	4029.28	5168.4	3993.86	4309.59	6287.52	1727.92	2431.65	9672.42	3306.11	2225.67
M3605	257.5	1045.15								POS	35913.2	35785.2	41681.4	38248.1	37421.2	18.6134	45119	21.6472	46839.7	33771.7
M3606	257.5	1046.15								POS	13166.3	14144.6	16404.8	14029.9	13617.7	10445.6	15203.8	21.6472	10371.4	11415.7
M3607	257.5	1047.15								POS	3332.66	2794.13	3562.82	3307.81	2509.8	18.6134	4190.61	21.6472	3689.42	2664.91
M3608	257.5	1064.12								POS	2876.61	5151.63	2467.56	4150.36	4925.74	1293.67	3740.61	21.6472	4899.88	2712.02
M3609	257.5	1067.12								POS	9875.3	11869.2	10043.4	12330	12652.2	4923	11618.5	18361.8	7085.74	7311.2
M3610	257.5	1068.13								POS	3198.9	3758.54	2995.46	4046.75	3808.34	587.31	3759.46	4670.03	1762.16	1405.93
M3611	257.5	1075.11								POS	1102.59	1674.73	1032.88	1552.24	2673.54	18.6134	651.889	2170.67	683.245	1182.75
M3612	257.5	1083.09								POS	9621.15	10034.5	7979.06	8787.79	10366.6	2178.24	8548.91	11826.3	5599.93	4456.02
M3616	257.4	736.051								POS	16766.8	21769.6	22199.9	18669.5	20616.9	6877.61	19865.2	29550.9	12909.5	8307.74
M3617	257.4	890.6								POS	2978.76	3145.77	1558.43	1996.99	3334.89	845.557	2331.77	7890.71	2015.94	1442.86
M3623	257.2	315.079								POS	2307.77	1513.8	2642.53	1074.99	1906.99	3680.07	2925.03	590.29	5389.1	16.6279
M3624	257.2	480.122								POS	2325.86	2376.47	2111.34	1799.36	2286.27	4152.63	4248.82	21.6472	19.5001	2599.9
M3625	257.2	589.174								POS	11988.8	13823.8	20420.5	19570.2	15686.7	24037.7	24912.8	21.6472	25937.7	18769.1
M3654	257.1	89.0705								POS	7558.28	9401.84	11472.1	8019.41	6011.88	8652.74	10874.6	21.6472	12148.2	6151
M3655	257.1	195.123								POS	13.6843	14253.5	20501.6	6529.37	14707	18.6134	24655.1	24112.2	18789.5	16.6279
M3656	257.1	923.204								POS	24013.2	22430.3	29524.8	25283.7	20989.7	12213	30714.9	21.6472	21706.1	18625.7
M3657	257.1	924.207								POS	7665.96	6784.95	8082.96	8538.47	5894.21	3220.15	10633.8	21.6472	6177.95	4506.08
M3661	257	258.109								POS	264465	429362	1.51595e+06	974293	521659	1.83188e+06	1.08679e+06	2.68257e+06	1.20452e+06	842352
M3662	257	259.113								POS	18076.7	48642.3	17560.8	12580.1	41564.8	18.6134	88028.4	21.6472	93826.2	65393.8
M3666	256.9	187.071								POS	2477.6	3099.52	4521.69	2522.85	5092.15	1513.95	2457.08	1658.79	2056.59	2588.55
M3667	256.9	945.185								POS	2887.8	2915.95	1899.15	2575.47	2210.38	275.983	1257.14	1556.13	668.005	1016.85
M3668	256.9	1012.16								POS	5673.75	4340.52	1224.22	6724.97	1543.17	578.588	697.382	8933.67	19.5001	5001.4
M3689	256.7	575.159								POS	209119	208980	263320	242084	201589	147468	281878	21.6472	256905	188863
M3690	256.7	576.163								POS	48717.5	44561.5	61358.5	49866.1	44242.4	30597.6	67068.7	21.6472	57725.3	43319.3
M3691	256.7	622.159								POS	13180.6	11008	16990.2	10689.6	15988.9	9740.65	16788.4	12574.6	10960	12873.2
M3692	256.7	623.163								POS	1452.24	1832.3	2086.16	833.39	2485.49	348.431	2159.72	1364.83	19.5001	2036.82
M3697	256.6	274.114								POS	9481.86	9497.29	15781	9239.04	16805.4	7532.54	12430	6997.21	8669.83	12817.2
M3698	256.6	420.162								POS	42390.9	16992.4	81957	34212.4	64580.9	192050	66254.6	177276	129678	137891
M3701	256.4	345.069								POS	19354.6	14607.3	35407.2	35581.5	11527.8	898.514	37747.3	54628.4	7652.6	42426.7
M3702	256.4	421.165								POS	5289.57	1802.43	10135.8	3411.03	8864.43	29991.9	7426.62	23685.6	15463.9	19932.7
M3711	256.3	184.618								POS	15190.3	6421.38	34919.2	10309.4	32518.2	31479.3	44416	60172.2	18127.4	26296
M3712	256.3	368.228								POS	7958.06	3200.96	21844.9	4705.82	16160.3	22789.4	26887.6	44243.6	10848.6	12104.2
M3713	256.3	559.013								POS	7418.02	9250.3	8859.47	16263.1	6649.16	4006.07	14003.5	11997.8	15972.6	14639.8
M3714	256.3	673.088								POS	1291.4	4422.97	4278.57	923.806	3413.05	7095.52	6353.38	21.6472	5323.48	2787.75
M3724	256	613.106								POS	11526.7	18616.7	11412	21974.7	14446	5635.08	11338.5	16592.8	5881.47	5416.34
M3726	255.9	551.701								POS	3771.22	2066.94	7646.05	5181.33	17.1391	2149.09	549.532	6967.67	3538.73	2864.89
M3727	255.9	551.901								POS	6410.6	2320.57	9014.54	6659.71	17.1391	3885.7	1552.11	5261.43	3818.73	3475.67
M3728	255.9	552.103								POS	4855.68	681.395	7625.76	5236.86	17.1391	2185.3	1402.13	6741.97	2660.92	2065.27
M3737	255.8	191.625								POS	13.6843	14.8114	2057.6	15.4254	2922.15	6787.45	4460.74	5383.44	3282.35	1453.79
M3738	255.8	213.015								POS	1368.04	2448.61	278.261	1989.49	660.37	69856.8	21013.6	18093.2	75060	37761.7
M3739	255.8	248.097								POS	15387.3	12572.3	16975	17658.7	13367.5	30905.5	23320.3	42716.4	26533.7	30208.3
M3740	255.8	356.075								POS	13107.4	19593.7	14833.1	24626.5	16091.6	19962.3	22940.5	37263.5	16700.3	20555.9
M3741	255.8	359.155								POS	13182.7	17795	15043.1	19311.4	15345	31436.7	33328.1	54266.2	24978.1	30828
M3742	255.8	543.049								POS	2730.03	7300.44	5860.62	15.4254	3692.07	18.6134	3927.26	7423.87	3463.66	6166.19
M3743	255.8	601.054								POS	260.653	14.8114	19.1094	686.106	564.692	3410.14	375.906	1017.31	3795.87	2043.22
M3744	255.8	689.626								POS	6281.18	1487.66	8914.52	3517.81	17.1391	2835.57	2749.16	3368.46	1852.86	3510.36
M3745	255.7	597.142								POS	10509	13493.9	15964.6	17694.6	17468.1	7431.77	16043.1	19061.5	10662.4	8258.47
M3746	255.7	687.142								POS	7975.36	7469.28	9488.17	10127.1	7392.88	7657.74	8576.39	21.6472	10198.5	6561.44
M3748	255.5	134.117								POS	4626.82	42133.3	135980	48940.9	4988.22	18.6134	87351.2	55256.8	55834.1	11740.5
M3751	255.4	689.375								POS	3770.55	1149.55	6316.53	3000.32	17.1391	2376.1	660.811	3252.78	19.5001	1690.19
M3752	255.4	919.164								POS	2403.28	623.69	3860	1669.57	17.1391	1167.5	317.87	2191.56	1956.3	1925.44
M3755	255.3	363.081								POS	9908.84	5576.1	14949.2	11841.5	1222.85	1093.24	18906.2	17752.3	2967.29	13060.5
M3757	255	207.098								POS	25749.8	29788	36302.8	20058.7	44392.5	29298.3	32995.5	21.6472	14051	33310.1
M3758	255	268.14								POS	4216.88	2290.42	4977.9	5024.81	5192.33	3382.84	6592.68	10013	4156.04	5689.87
M3759	254.9	323.073								POS	12162	10910	15900.9	16814.5	10962.7	14081.3	16919.5	21.6472	17469.5	15045.6
M3760	254.9	689.876								POS	4800.64	14.8114	5411.7	4257.38	17.1391	2516.44	1136.3	1099.23	1279.17	1666.28
M3761	254.7	283.175								POS	2554.09	7912.87	7084.16	4882.93	5482.59	6956.25	2867.28	11424.5	19.5001	16.6279
M3762	254.7	546.197								POS	1025.68	1734.4	2397.07	3449.46	245.915	4143.9	2125.11	21.6472	5192.42	5775.98
M3766	254.5	377.042								POS	1625.1	14.8114	2538.58	2643.16	1971.27	3542.61	2455.72	3284.79	1883.17	1943.78
M3768	254.3	369.187								POS	9040.33	7878.4	6988.03	6680.21	9189.04	6087.54	12768.8	11931.9	10873.6	3823.77
M3775	254.1	196.119								POS	21265.3	20740.6	24459.7	22721.2	31194.9	18.6134	25856.2	39878.3	25166.3	19138.6
M3776	254.1	216.602								POS	10060.7	9532.56	12117.8	15120.6	12406.2	14555.9	20270.7	21.6472	12580.2	18836.1
M3777	254.1	225.618								POS	35826.3	16903.7	38566.6	49561.5	34805.2	52553.3	57778.8	21.6472	57980.4	64123.9
M3778	254.1	481.214								POS	11494	11516.3	17749.2	16265.3	16815.2	16923	24427.3	21.6472	21134.4	16.6279
M3779	254.1	490.117								POS	2004.39	1021.08	2937.43	4229.87	2464.86	9845.9	3399.49	9286.76	6966.4	4403.86
M3780	254.1	565.201								POS	3420.2	2699.09	3931.25	3841.64	2058.24	2113.36	3019.79	5784.32	3153.8	2261.62
M3782	253.9	168.076								POS	1193.98	5609.14	6163.23	9148.79	8240.71	5688.25	4842.37	7870.84	10506.9	2458.51
M3787	253.7	193.118								POS	59319	70924.7	83571.8	61530.1	86151	18.6134	74279.1	64335.4	56689.3	74188.4
M3788	253.7	449.225								POS	168174	168694	234583	257270	209167	267385	332840	21.6472	229871	250657
M3789	253.7	450.228								POS	36478	36440.8	51630.2	57439.6	45484.7	58103.7	73992.1	102738	51090.3	53953.8
M3792	253.6	297.99								POS	5670.53	8209.27	7234.51	5910.33	8270.84	9990.22	7928.2	21.6472	5740.34	6068.53
M3793	253.6	370.207								POS	927.955	1932.7	1987.32	304.144	1068.72	7194.93	4456.48	11233.7	3707.61	5689.5
M3794	253.6	471.207								POS	10285.8	10276.9	12872.2	7718.42	17.1391	18.6134	12204.4	8700.32	3609.07	7035.06
M3795	253.5	270.156								POS	2210.87	3994.37	1894.58	2520.59	3591.16	3478.28	4681.1	6419.4	4479.09	1244.13
M3798	253.3	240.109								POS	47183.3	51789.9	67942.6	54175.1	59520	41372.6	73742.7	57288.1	54033.6	59523.8
M3803	253.2	126.066								POS	5054.4	5538.71	4297.74	6775.41	4746.59	5860.05	4870.91	7120.28	7126.56	5904.78
M3804	253.2	215.085								POS	2576.82	2442.14	1241.37	2128.49	4316.06	2070.25	2343.69	3123.42	2223.48	3381.99
M3805	253.2	216.985								POS	1622.12	3323.08	3975.43	4612.33	3125.64	2485.7	4818.07	2000.29	4695.74	16.6279
M3806	253.2	259.122								POS	19187	14280.8	22724	15830.5	22045.2	21466.2	19.2391	21.6472	21926.5	21317.7
M3807	253.2	484.225								POS	13.6843	1842.2	2767.77	1796.09	2964.12	18.6134	3596.62	2456.82	19.5001	2453.76
M3808	253.2	522.172								POS	2422.9	2477.81	5358.11	1495.82	4157.59	18.6134	4258.73	2526.66	5099.01	2785.52
M3809	253.2	680.11								POS	3007.44	2171.63	816.157	1910.7	2044.16	18.6134	19.2391	783.294	19.5001	2893.66
M3811	253	175.118								POS	44416.1	74919	57722.5	46116.6	88322.3	85774.2	89827	44027.4	137336	1821.83
M3812	252.9	72.0806								POS	270243	193084	340354	197627	379523	523332	263925	251506	250041	450960
M3813	252.9	205.081								POS	22562.2	16503.2	35281.1	32685.7	30293.7	48374.5	51241.9	79212	44853.4	45734.4
M3814	252.9	206.151								POS	93066.4	78908.3	71473.4	40140.6	93050.3	73944.4	100464	55047.9	141417	16.6279
M3815	252.9	292.97								POS	2346.1	3894.41	2323.32	2464.98	3446.58	881.738	4880.59	3657.73	19.5001	16.6279
M3816	252.9	300.14								POS	7471.75	6029.33	6592.95	5399.3	4868.17	3252.43	7777.5	6189.35	19.5001	8146.96
M3830	252.8	219.631								POS	4474.75	4100.92	3718.76	7339.53	2383.01	5763.9	15768.3	21.6472	7627.14	9034.41
M3831	252.8	226.13								POS	18250.3	21320.3	33395.6	17577	17.1391	10353.3	20510.2	21530.9	11326.2	14981.5
M3832	252.8	506.207								POS	4512.95	3574.65	4083.66	2948.73	17.1391	3424.35	4901.09	782.961	1833.88	1242.88
M3834	252.7	170.092								POS	207756	247624	381277	366185	323261	18.6134	533257	710112	507358	340116
M3835	252.6	303.177								POS	324.646	1537.69	8951.2	8067.27	11664.3	11246.6	2251.27	4395.61	1813.58	3075.28
M3842	252.4	89.107								POS	50067.6	19548.2	41334	23222.7	77496	20062.9	20248.4	27167.4	25588.6	54905.1
M3843	252.4	136.061								POS	120964	126431	150872	141012	117208	18.6134	150239	198475	99560.7	176113
M3844	252.4	251.993								POS	12915.5	28188.4	34958.5	30564.5	11352.6	6892.37	42661	35205.4	59975.5	45614.3
M3845	252.4	437.25								POS	8073.67	5909.02	16609.6	20192	5910.24	15165.5	36859.4	21.6472	18712.6	22084.5
M3846	252.4	550.126								POS	699.896	3682.37	2292.17	5131.82	348.949	986.993	2402.88	21.6472	6017.99	2240.06
M3847	252.4	568.136								POS	10042.2	9211.57	12092.6	13986.9	6159.32	9094.12	10218.7	21.6472	14230.9	10320
M3848	252.4	615.152								POS	2179.12	1609.7	2433.73	567.211	3368.23	994.421	1536.39	21.6472	1278.56	2717.51
M3851	252.3	382.98								POS	1862.43	3833.7	7381.87	6732.17	352.504	18.6134	8033.1	8457.68	13300.7	8218.52
M3854	252	332.134								POS	9806.9	19408.4	32878.4	21967.8	25772.3	21991.4	24672.4	21.6472	30157	19091.3
M3858	251.9	370.051								POS	6371.13	2961.95	11913.1	7739.02	1540.89	18.6134	7155.79	10208.7	19.5001	5348.45
M3859	251.9	377.098								POS	2147.35	1437.31	2851.48	1222.51	1978.55	4078.28	2281.49	21.6472	3182.64	2499.12
M3861	251.7	609.087								POS	2220.99	2072.23	5772.72	7376.22	1871.67	18.6134	7329.4	4365.26	9135.22	5529.16
M3862	251.6	123.055								POS	227109	247502	161430	300048	168418	130965	122975	570529	148413	254545
M3863	251.6	358.182								POS	2576.85	3379.68	7956.33	3760.79	2875.02	6152.44	6290.25	21.6472	1851.3	4599.57
M3873	251.5	243.108								POS	26029.1	27462.7	33841.8	25950.1	34157.4	18.6134	30979.6	38510.7	26442.7	25232.6
M3874	251.5	437.074								POS	15904.9	21221.3	30424.3	29338.3	15406.9	12271.7	36518.1	32550.3	38145.1	30066.7
M3877	251.2	369.223								POS	4913.6	30073.5	12216.6	15479.4	20284.5	13588.7	27593.2	12120.2	43776.1	2518.71
M3880	251.1	162.112								POS	934689	870589	1.46251e+06	848062	957109	2.39746e+06	2.11338e+06	3.49183e+06	1.90252e+06	1.47157e+06
M3881	251.1	347.063								POS	5496.78	7549.12	4328.83	1580.83	17.1391	18.6134	5659.7	725.248	3806.36	3649.35
M3882	251.1	411.233								POS	18364.2	26427.4	22170.5	30149.3	19033.8	56473.5	45058.2	21.6472	37987.4	34976.4
M3883	251.1	412.236								POS	1643.44	2721.44	589.124	5084.87	469.877	8430.75	7123.91	8713.31	4076.55	5188.2
M3890	250.7	664.116								POS	590715	647020	388577	799189	391949	287733	245897	1.41788e+06	282321	689671
M3891	250.7	351.157								POS	21023.8	19136.1	23134.1	10273.7	29176.3	23554.5	25779.6	21.6472	58344.6	39249.2
M3892	250.7	666.119								POS	35693.6	35456.4	19416.7	46875.9	22317.1	7007.09	13143.2	77696.9	12422.9	39696.9
M3893	250.7	686.096								POS	21105.1	24087.1	11466	27034.2	15769.1	12541.8	4124.82	33210.6	4829.93	24707.8
M3902	250.6	665.119								POS	152220	166818	95202	196828	96256.4	70844.1	57558.8	355479	68397.4	169388
M3909	250.2	271.077								POS	12823.9	7852.12	23408.9	20536.7	38068.9	31273.1	11851.5	6441.68	16451.3	17336.3
M3910	250.2	320.132								POS	13748.7	9496.8	7578.76	7127.52	14503.2	18010.8	5599.92	8162.07	10653.2	11884.1
M3911	250.2	349.074								POS	21682.2	10705.3	39145.3	28004.2	12364.2	16279.6	44365	76541.1	22565.6	27230
M3912	250.2	890.22								POS	23513.3	24992.1	14428.3	31480	15999	8271.88	7277.85	57997.6	8270.67	22952.5
M3913	250.2	891.222								POS	7778.04	6071.41	4106.29	9169.54	4519.15	1607.72	606.651	22582.2	1017.61	4095.77
M3915	249.8	149.579								POS	5818.44	8133.89	7764.45	7793.06	3043.71	3948.14	10661.4	13470	14753.2	16.6279
M3916	249.8	299.154								POS	55393.1	44224.9	52165.3	48894.3	52654.7	35081.9	62859.8	99386.1	69480.6	16.6279
M3920	249.6	682.238								POS	13.6843	509.387	3582.26	15.4254	17.1391	18.6134	19774.7	5634.3	35125.2	30874.5
M3922	249.4	97.0393								POS	27765.9	31687.9	39519.1	39720.8	29508.6	18.6134	44729.1	21.6472	44427	34503
M3923	249.4	254.124								POS	27087.5	23906.8	62967.6	3753.68	38811	18410.2	8178.62	51807.2	17223.9	51496.4
M3924	249.4	332.156								POS	12128.7	11136.7	9350.35	7391.1	7971.5	15584.5	3270.91	9653.53	10014.6	8623.28
M3930	249.3	574.176								POS	29558.3	13292.7	49366.3	41933.2	7660.89	1672.74	48310.6	100576	22633.1	28649.3
M3931	249.2	267.067								POS	14443.1	11586.9	28028.1	8278.28	24735.1	34079.3	29833	30816.2	16266.8	12285.5
M3933	249	186.196								POS	1756.5	1654.9	4512.65	4202.16	3217.66	5181.36	2664.15	4146.12	4408.77	4371.21
M3936	248.5	250.099								POS	111206	144407	185993	56818.3	186995	182012	99680.7	105997	110214	157566
M3937	248.5	309.104								POS	30082.7	44199.9	39885.3	39097.7	42295.9	52730.3	51875.3	21.6472	47876.5	16.6279
M3938	248.5	340.171								POS	6001.32	8134.05	2634.11	2818.75	4768.33	8604.43	14004.4	12842.5	7350.54	5406.91
M3939	248.5	359.228								POS	12301.5	5460.16	40265.5	30027.9	7811.92	111539	39630.6	58912	72624.8	76796.3
M3940	248.5	463.24								POS	2753.72	4456.99	8386.33	6087.76	20668.2	111994	41430.2	70652.6	40659.4	49738.7
M3941	248.1	179.092								POS	98799.6	112141	36500	42583.1	37491.7	94577.3	117127	66545.6	119038	98043.8
M3942	248.1	266.072								POS	28147.5	19140.3	48963.3	25906.9	36638.5	18.6134	46764.8	31552.4	39274.2	34713.3
M3943	248.1	739.253								POS	4127.53	12354	8265.3	12584.4	9443.81	10938	13989.7	2962.69	10381.3	15431.5
M3949	247.7	492.169								POS	13.6843	16693.2	10283.8	6747.77	12602.5	11799.3	12161.5	9163.53	16084.6	14442.9
M3950	247.7	497.183								POS	12080.7	11951.7	16342.8	8692.84	17.1391	18.6134	13579.3	11974.3	23061.3	14600.7
M3951	247.7	513.148								POS	26137.6	23386.5	28637.8	11481.9	47183.5	40143.3	32937.6	16834.8	14955.3	22077.3
M3955	247.5	476.205								POS	58016.5	79667.1	89072.5	58376.4	114683	105253	98699.1	21.6472	93490.2	74772.2
M3957	247.3	943.381								POS	15002	8790.1	12389.4	7435.8	13903.8	7759.94	8803.12	4482.96	5757.79	4908.17
M3960	247.2	153.547								POS	10472	19092.7	10809.3	37565.6	10421.3	26419.1	44236.1	35984.9	23104.5	15069.3
M3965	246.4	81.0442								POS	29199.5	10316.6	31560	12132	31800.4	28395.6	26781.1	38527.6	19119.2	35669
M3967	246	229.118								POS	631308	636743	19.1094	758443	17.1391	707895	941110	1.00837e+06	898291	805754
M3968	246	491.167								POS	151834	177319	206228	152352	165041	168977	205198	230223	202906	157294
M3969	246	717.273								POS	78407.4	94711.5	110991	85425	97179.4	83266.8	108223	122550	88693.8	16.6279
M3975	245.7	728.309								POS	4176.44	15858.1	22377.6	9977.2	21439.9	20874.4	16741.7	17368.1	17579.6	11419
M3976	245.6	83.06								POS	47617.9	70018.7	65299.3	49919.6	17.1391	51959	19.2391	88769.3	74098.9	58331.2
M3977	245.6	718.277								POS	6348.57	6563.69	27162.7	10736.5	13255.1	24041.7	18556.5	4939.94	17380.3	10804.1
M3978	245.5	82.0522								POS	60743.4	70807.4	86421.1	71670.5	69378	18.6134	85672	21.6472	79817.7	75968.3
M3979	245.5	110.071								POS	1.28945e+06	1.26802e+06	1.68516e+06	1.44621e+06	1.26103e+06	18.6134	1.70338e+06	21.6472	1.7134e+06	1.30626e+06
M3980	245.5	111.074								POS	13.6843	45697.3	61839.2	38165.7	45910.5	45455.3	49852.4	21.6472	49156.5	48268.7
M3981	245.5	156.076								POS	1.86754e+06	1.90416e+06	2.49944e+06	2.05435e+06	1.91039e+06	18.6134	2.5289e+06	21.6472	2.51635e+06	1.99845e+06
M3982	245.5	157.079								POS	109200	98091.5	150428	79313.7	122956	86724.6	145818	222065	95538.2	131679
M3983	245.5	164.081								POS	358147	375617	478045	376994	392636	18.6134	19.2391	21.6472	462747	360242
M3984	245.5	211.09								POS	665810	668188	855719	683369	660401	18.6134	892103	21.6472	837384	673652
M3985	245.5	453.219								POS	1.10765e+06	1.17929e+06	1.53188e+06	1.25693e+06	1.19663e+06	18.6134	1.56447e+06	21.6472	1.53912e+06	1.17038e+06
M3986	245.5	454.223								POS	248657	244331	318910	259131	239301	18.6134	316368	21.6472	318379	247683
M3987	245.5	551.188								POS	18939.2	20922.9	31531.4	30546.1	36172.2	30538	21922.2	28182.5	30984.4	28923.6
M3988	245.5	905.434								POS	28334.2	20816.9	28127	27066.3	17166.9	9579.58	39137.5	21.6472	26639.1	21040.4
M3996	245.3	72.0441								POS	18425.2	15810.1	16148.8	20642.3	17.1391	18.6134	22723.7	21.6472	20191.4	11901.6
M3997	245.3	94.0519								POS	7467.42	11242.2	19.1094	14499	11612.6	15736	13703.5	28290.3	19762	17434.7
M4011	243	731.287								POS	3102.99	7492.42	4685.99	4945.07	7819.6	7840.59	10146.9	12124.3	6279.1	7106.96
M4012	243	786.183								POS	13.6843	14.8114	6915.66	15.4254	2833.94	4912.67	7821.81	11207.9	11049.6	3206.77
M4014	242.6	219.117								POS	13.6843	29823.5	26790	21531.1	25362	32218.9	18586.6	32408.1	29122.8	38865.1
M4015	242.6	467.234								POS	79642.1	90512.2	120931	121083	92035.2	122788	130277	21.6472	137981	103186
M4016	242.5	560.077								POS	16459.1	22432	86814.7	6023.82	58973.8	105196	102323	133121	151930	58115.5
M4017	242.5	468.238								POS	12162.4	11185.6	17850.1	18346.8	9441.07	19627.3	18363	21.6472	25912	14517
M4020	242.2	561.081								POS	560.606	3425.55	9013.49	15.4254	9426.42	18122.6	15080.8	13355.6	19.5001	8426.24
M4021	242.1	268.14								POS	44567.4	29242.9	43306.9	26241.1	43785.5	17924	26918.5	73249.4	24080.4	40315.7
M4022	242.1	505.181								POS	11915.2	14383.8	18051.7	18229.4	18363.2	17229.7	17101.7	26973.3	17753.4	16412
M4023	242.1	511.198								POS	10398	7507.54	11251.6	8869.33	10996.6	7453.37	6206.82	7225.28	5607.2	11210.2
M4024	242.1	800.201								POS	1116.5	1483.69	5272.1	15.4254	4323.61	13450.3	9607.88	21428.7	17971.5	5825.52
M4030	241.9	745.303								POS	4104.78	4302.37	5173.96	5153.8	4448.87	5022.35	7584.16	8019.41	19.5001	5060.13
M4032	241.7	153.065								POS	6043.05	7479.94	3079.57	8002.71	8735.16	8292.18	6294.37	13560.6	8153.27	5710.61
M4033	241.7	197.139								POS	22642.7	30074.3	45495.9	34644.3	27898.5	37234.4	47014.1	21.6472	45487.8	33219.4
M4034	241.7	490.219								POS	10597.4	8691.89	7456.4	4107.41	9910.33	7178.81	7842.51	5636.27	4198.06	6730.2
M4038	241.5	121.068								POS	2511.41	5192.06	4349.92	3061.12	4477.55	2509.43	5622.7	2416.4	3834	4551.86
M4039	241.5	527.164								POS	5247.04	7385.5	8006.33	4763.38	8529.24	2041.42	4415.18	5019.51	5078.41	4309.56
M4041	241.2	345.082								POS	15880.1	18218.9	19544.7	19995.6	16063	23692.7	18606.1	36787.6	26285.9	22980.6
M4042	241.2	575.089								POS	579.417	596.254	8449.64	15.4254	5666.95	6691.28	11038.2	10706	12457.1	3082.15
M4051	240.9	346.151								POS	1466.31	1758	6290.65	3051.73	6248.97	18.6134	11019.7	8313.21	7944.93	7403.47
M4052	240.8	303.05								POS	3438.73	5778.97	12573.7	4266.79	7929.68	3712.26	7076.1	6900.52	11508.9	16.6279
M4053	240.8	355.091								POS	13.6843	13580.9	17996	15.4254	15925.4	17026.5	18155.1	21.6472	17285.7	16.6279
M4061	240.4	97.0756								POS	7670.58	6364.46	9006.94	7351.14	6059.89	9009.66	19.2391	6865.13	10548.7	6948.23
M4062	240.4	114.066								POS	875313	1.24269e+06	1.11832e+06	1.56303e+06	739719	1.32264e+06	2.08789e+06	2.28791e+06	2.05972e+06	743961
M4063	240.4	239.114								POS	18366.1	8401.75	24120.6	10078.9	9388.42	23262.2	35997.7	15692.3	30224.7	23818.1
M4065	239.9	217.082								POS	2483.69	6114.89	6656.95	991.854	2553.89	15169.7	13707.2	17888.2	29086.9	6758.42
M4066	239.9	313.169								POS	28925.6	23763	28380.5	26956.6	30052.2	67498.1	39190	71574	61420	49980.4
M4067	239.9	350.122								POS	14906.2	15101.8	15665	13424.2	12775.7	21077.5	19203.7	39753.6	26928.8	22033.5
M4072	239.8	125.07								POS	11626.6	15277.7	10039.3	12692	13276.9	20318.3	11067.7	18933.4	11678.2	15445.4
M4073	239.8	334.147								POS	32639.4	34399.6	28265.6	31335.5	36100.8	60328.1	43145.7	54344	60569.6	50119.7
M4074	239.6	235.092								POS	2603.89	6044.23	2400.46	981.269	2517.69	10981.8	9672.19	8895.82	19.5001	6898.88
M4075	239.6	240.146								POS	9551.65	3062.58	2792.74	3227.31	4715.45	5683.41	8597.42	15948.8	10009	19034.2
M4076	239.6	245.112								POS	28545.6	29754.9	34638.6	25251.9	25766.6	25650.1	23887.3	39038	21765	34480.8
M4077	239.5	271.139								POS	12475.6	5547.33	6936.19	19342.2	9557.33	6546.33	16178	19039.3	5887.51	15415.7
M4082	239.1	330.072								POS	2495.51	7290.82	6423.85	6740.78	3848.71	6881.75	4037.95	13626.5	4333.52	2104.44
M4083	239.1	129.102								POS	3039.41	3022.57	2843.94	2756.59	3842.35	18.6134	2074.43	3636.36	2188.96	16.6279
M4084	239.1	206.151								POS	17997	35885.7	24713	25222.6	56155.1	35470.7	44420.3	11654.9	19.5001	16.6279
M4085	239.1	293.043								POS	3919.49	3078.57	4481.59	4759.87	1640.89	2816.41	1323.25	2767.54	4705.96	3015.03
M4086	239.1	297.99								POS	9426.56	11337	6546.87	4704.79	7210.04	3044.04	4394.9	2282.77	9342.14	3934.88
M4099	238.9	402.216								POS	22717.2	23408	33572.2	17300.3	18979.6	25968.6	28228.3	41863.4	30078.9	29532.8
M4100	238.7	175.107								POS	12991.5	19307.5	23366	8331.79	27006.3	10054.5	14666.7	15654	22325.9	5299.05
M4101	238.7	181.028								POS	400652	14.8114	571152	467876	537243	558548	607787	673193	643693	517255
M4102	238.7	292.138								POS	16483.6	670.422	29552.4	17991.9	20111.7	3537.93	34905.2	20919.8	8826.13	29205.1
M4103	238.6	211.118								POS	4569.77	3693.99	9192.64	3379.15	7718.2	11994.9	5857.35	3712.28	4287.81	8046.5
M4126	238	237.098								POS	44952.9	35878.7	37560	26764	24296.6	40142.4	47556.7	24008.4	26617.8	56300.6
M4127	237.8	308.091								POS	139573	138523	155893	173618	112227	204705	169628	211398	268092	140592
M4128	237.8	482.254								POS	17021	20755.9	11367.4	23880.6	21169.5	89529.6	71081.2	74156.3	6754.11	65273.3
M4142	237.2	276.191								POS	14984.8	24263.1	15652.6	10844	14078.7	31904.3	34557	42114.4	40248.7	46333.1
M4143	237	505.239								POS	21744.2	23744	21374	31438.7	15770.4	12660.3	48776.9	33068.4	7404.72	31912.6
M4144	236.9	90.0546								POS	213013	336492	355259	303162	273538	298759	335444	498126	361902	341872
M4147	236.7	361.079								POS	43080.9	50996.1	67305	41483	50878.4	21305.6	37041.1	51612.5	32374	47547.6
M4148	236.6	144.065								POS	24703.1	14.8114	12842.8	20503.6	7644.45	8552.2	17704.9	22857.5	14068.1	10111.1
M4150	236.5	109.076								POS	26703.7	38638.7	35914.8	36824.7	33680.2	56690	45279.3	65339.4	70248.5	47639.4
M4151	236.5	143.081								POS	13.6843	14.8114	45900.7	44100.3	51697.1	18.6134	36553.6	67443.9	55465.1	41679.2
M4152	236.5	183.073								POS	13.6843	14.8114	6909.06	12885.5	6397.13	3921.62	6955.09	15187.4	14469.6	1097.8
M4153	236.5	193.108								POS	58346.5	69478.2	96593.5	76244.9	79030.5	105713	115510	111343	99894.7	92404
M4154	236.5	372.198								POS	27193	29532.6	39200.2	17076.3	16251.5	38158.1	17041	73043.2	41714.4	12297.7
M4155	236.5	945.329								POS	16620	15131.4	15015.3	8171.17	20174.5	11452.8	17986.4	12436.2	11948.6	10086.4
M4156	236.5	1065.39								POS	17330.4	22895.9	27970.5	26338.2	15602.9	19236.8	31614.8	9054.55	18977.1	14713.8
M4165	236.3	810.304								POS	8705.48	9749.66	16450.7	9025.71	17.1391	8942.19	7286.42	2880.86	3917.13	6334.29
M4167	236.1	162.112								POS	983572	891499	19.1094	934732	1.0717e+06	2.43774e+06	2.20951e+06	3.22965e+06	2.11557e+06	1.76069e+06
M4168	236.1	96.0679								POS	23383	25695.3	34844.4	31356.3	52437.3	59067.3	79556	21.6472	56582.8	46689.4
M4169	236.1	180.113								POS	19257.1	17995.6	9124.29	14697.7	25627.2	7842	27252.1	21687.3	19933.9	16.6279
M4170	236.1	196.127								POS	21304.9	22209.8	32068.3	30071.2	29416.5	46476.8	40555.7	21.6472	38027.6	33770.5
M4171	236.1	260.103								POS	6768.39	19513.5	51403.9	27485.7	33712.8	69472.9	65278.6	90613	74336.9	90545
M4172	236.1	281.083								POS	75955.6	81754.8	126392	103861	92222.5	142791	151632	21.6472	163859	149869
M4173	236.1	323.119								POS	29834.8	29597.1	48460.7	38428.5	51817	51042.9	33538.2	21.6472	54309.2	54971.6
M4174	236.1	533.696								POS	9822.44	18918.3	17079.2	19972.5	16406.3	7842.12	12568.1	7130.12	17687.4	16512.2
M4175	236.1	542.184								POS	12710.5	17047.3	26608.4	23817.3	26231.3	18.6134	34046.9	46531.3	30920.8	30088
M4176	236.1	544.187								POS	45925	37722.4	53137.4	39487.6	47096.2	39340.1	61059.3	56285.6	50625.6	57067
M4177	236.1	664.749								POS	46233.5	40921.5	54167.4	51520.6	64574.3	61983.7	74044.1	21.6472	61339.6	55046.1
M4178	236.1	673.236								POS	19340	15121.7	19393	19137.4	17216	10175.4	15791.9	19277	13653.7	11370.9
M4179	236.1	675.239								POS	59659.8	56083.1	81765.8	66162.4	68968.6	61378.8	88114.8	70076.8	71123.7	70089.4
M4180	236.1	680.219								POS	13972.8	16135.1	23224.7	14042	19908.1	30614.9	32470.4	46540.9	23006.4	25050.5
M4181	236.1	792.793								POS	53590.7	52904.8	69115	65639.4	63291.3	73944.7	19.2391	91069	70707.1	71656.4
M4182	236.1	803.282								POS	135405	126983	180278	136852	174967	198305	214795	225922	172161	180682
M4183	236.1	806.291								POS	72066.2	68604.7	88068.8	72303	98734	83540.2	102220	21.6472	78390.4	71774.1
M4184	236.1	806.792								POS	58058.8	58470.6	65787.5	48895.2	68014.2	44308.7	74946.8	58054.3	54121	64350.5
M4185	236.1	814.78								POS	32265.8	33390.7	47710.1	34353.6	38668.1	41104	43887.2	44336.1	40504.5	16.6279
M4186	236.1	819.256								POS	10586.2	12627.8	15114.8	15557.2	10139.8	12168.3	25761.7	21.6472	19897.8	13044.7
M4187	236.1	912.354								POS	9273.25	10557.8	19.1094	11369	17.1391	18.6134	12556.1	10762.9	12371.1	10048.5
M4188	236.1	912.853								POS	8116.37	10649.8	12783	12571	18097	12506.3	20034.8	10347.9	8099.97	4040.27
M4189	236.1	923.342								POS	16361.1	16718.6	20741.5	9608.94	22486.1	7588.12	20167.7	14626	14606.9	17956.6
M4190	236.1	926.346								POS	12407.9	6577.88	8192.74	6489.67	13796.2	1631.4	10562.2	3372.67	2716.45	8004.77
M4191	236.1	931.828								POS	13123.7	19134	18323.5	17459.5	22330.7	27911.2	20657.1	10736.2	15373	11559
M4192	236.1	934.334								POS	31652	32631.3	41604.1	30558.4	41612	39634.7	19.2391	21.6472	36194.3	38493
M4193	236.1	934.836								POS	30359.6	33754.1	40020.4	29123.4	17.1391	35943.9	39831	32068.6	29964.8	32835.3
M4194	236.1	935.338								POS	15342.3	18617.8	23838	15738.8	15391.5	12467.9	13200.2	13920.5	10686	18416.8
M4195	236.1	937.342								POS	14975.5	23641.4	13776.4	25345.6	29403.7	16213.4	16239.1	13258.5	16377.4	10068.5
M4196	236.1	937.843								POS	21868.3	20454.5	29636.4	11555.1	27730.6	19590.7	12212.6	9509.78	11806.4	5537.37
M4197	236.1	1066.39								POS	12977.7	11076.2	10441.8	14079.5	16609	9439.21	19737.6	5619.05	4027.99	7758.15
M4198	236	642.766								POS	15831.2	16757.6	30400.8	26104.3	33543.8	41616.5	38278.2	43885.6	33224.5	24724.1
M4199	236	650.25								POS	15022.3	20782.9	27853.3	22835.8	27104.9	46445.1	38550.4	56606.2	38507.9	40163.7
M4200	236	931.328								POS	13934.5	20727	17590.7	19001.7	21348.6	16383.1	26129.2	7982.32	14304.7	21473.6
M4201	236	1043.4								POS	8235.84	12144.9	10686.9	10979.3	12558.9	18.6134	13856.1	21.6472	9222.45	12452.6
M4220	235.9	264.115								POS	307506	301734	440474	374309	395676	537891	489707	611901	453556	444284
M4221	235.9	533.195								POS	32802.1	29815	43137	34836.2	40858.6	33761.8	39133.1	21.6472	33489.3	36302
M4222	235.9	541.681								POS	11909.7	15896.1	8298.66	15466.6	8932.68	6495.22	26050.8	16347.7	19612.7	14263.5
M4223	235.9	662.245								POS	8851.29	10158.3	13147.8	9837.54	5182.99	17905.8	19754.3	20637.9	19501.7	9342.42
M4224	235.9	669.226								POS	5512.43	13459.9	9611.42	7951.14	9350.18	9113.66	19020.5	21499.5	15164.7	9484.47
M4225	235.9	683.226								POS	37171.5	24648	53581.4	35108.4	38276.6	44080.6	48512.6	71754.2	44132.2	51840.3
M4226	235.9	792.291								POS	59469.7	64058.4	81363.6	64707.4	89707.4	99007.5	108810	95197.3	85851.6	91051.5
M4227	235.9	803.787								POS	68377.4	63023.5	95091.4	73508.1	83516.6	103380	113788	130479	93206.8	86058.9
M4228	235.9	811.773								POS	25897.3	25036.8	34001.8	25860	41430.9	41580.6	53841.1	66618.9	41732.6	35613.6
M4229	235.9	923.844								POS	12824.2	15432.2	20900	9203.75	18990.1	26717.7	19.2391	10656.8	13572.8	18318.1
M4230	235.9	942.822								POS	20930.6	20119.3	23668.4	14169.7	19861.8	21849.9	19.2391	25674.6	21336.6	16353.8
M4231	235.9	945.832								POS	16593.2	4825.96	6993.38	4017.57	13283.9	7291.97	18658.1	9902.98	7653.4	10435.1
M4232	235.9	1065.89								POS	6328.1	14324.5	11934.7	7899.24	16390.1	7472.98	18869.8	4456.77	8542.08	12530
M4233	235.8	807.294								POS	23741.9	17659.6	24632.7	14542.1	30433.4	15612.9	30075.6	13108	21233.7	10546.7
M4236	235.7	171.095								POS	41697.4	40185.4	54880.6	48629.1	50027	79496.3	71098.9	106000	88670.3	64582.4
M4237	235.7	481.251								POS	206987	183681	316704	274619	276487	500989	394366	667763	408352	397590
M4238	235.7	504.235								POS	302513	279424	422501	365951	400225	585072	512679	677220	483572	486560
M4239	235.7	525.216								POS	192927	161682	266595	239438	254174	336155	304281	400346	287225	291943
M4240	235.7	526.219								POS	40164.2	36789.7	59391.7	41581.4	59132.5	70507.2	76286.2	73842.4	33299.9	16.6279
M4241	235.7	547.195								POS	144017	14.8114	200640	158624	190359	201983	201487	212918	170188	16.6279
M4242	235.7	552.175								POS	14623.8	12878.8	21570.9	8105.8	11377.9	10857.3	32529	21.6472	21368.4	21807.8
M4243	235.7	631.276								POS	6075.21	6024.73	12195.6	11693.7	12242.7	17432.9	22827	34358.8	10666.9	17546
M4244	235.7	642.266								POS	32293.9	29741.6	42785.6	36751.5	50583.9	73730	64695.5	68475.3	44102.9	52224.8
M4245	235.7	643.268								POS	4042.76	1783.33	7383.4	10186.7	4097.64	10344.8	8217.45	15023.7	6333.56	13784
M4246	235.7	650.753								POS	15113.6	10932.4	24733	17481.9	15522.5	31391.2	26889.5	21.6472	25220.3	25356.4
M4247	235.7	653.258								POS	54033.6	57191.6	90350.1	67297.8	84447.7	91743.3	95463.1	89187.5	79070.8	76817.8
M4248	235.7	653.759								POS	37856.9	32073.2	49325.1	47173.1	40401.3	55321.9	61643.2	65426.2	49490	51182.3
M4249	235.7	661.241								POS	39517.1	36563	58899.1	49293	58414	75966.7	67834.1	81881.7	63456.7	61654.1
M4250	235.7	661.744								POS	23114.4	29005.5	38632.5	33932.8	33958.7	49980.4	57443.1	65957.9	52102.9	43619.5
M4251	235.7	664.248								POS	70717.1	59052.6	87352.2	68666.7	91155.1	103491	108080	89748.9	90788.7	91631.1
M4252	235.7	672.233								POS	53794.7	50923.7	66012.3	57783.8	65368.2	85839.8	89754.3	117478	75398.4	79276.3
M4253	235.7	672.735								POS	38268.7	38134.9	47983	39918.4	46253.6	54071.6	58046.8	73298	50078.8	50528.1
M4254	235.7	675.741								POS	39474	38017.3	53893.8	44332	17.1391	40887.1	62852.9	21.6472	50603.8	43661.4
M4255	235.7	680.722								POS	11689.2	6704.43	15223.2	8611.17	10105.5	16876.5	14146.1	21.6472	6869.89	10471.7
M4256	235.7	683.728								POS	22194.3	22791.6	33297.2	14280.4	21433.1	12316.5	21267.4	57540.8	11275.7	31619.3
M4257	235.7	740.346								POS	4198.54	3174.06	8263.4	9244.34	4404.83	22972.8	11385.6	24826.2	11031.4	12633.7
M4258	235.7	743.343								POS	9979.16	7931.35	12976.9	13610.5	14528.6	26838.4	24032.5	32058.3	18942.8	14292.8
M4259	235.7	751.336								POS	13885.1	8838.75	13207.4	13228.1	20699	36576.8	23855.2	38183.4	22303.8	23259.3
M4260	235.7	751.837								POS	9828.2	1395.93	14485.8	12992.7	10703.5	23991.3	21368.5	35030.5	18035.3	24081
M4261	235.7	759.318								POS	34801	35027.8	54507	47701.2	48125.9	97507.9	80055.1	142957	81030.6	81483.9
M4262	235.7	760.323								POS	10796.2	11908.9	19339.3	16735.4	19269.8	39395.5	31161.9	53284.3	20552.1	27135.2
M4263	235.7	762.329								POS	27416.4	25626.7	33238.4	28827.3	37124.7	66604.2	51416.1	55829.7	40909.3	46914.7
M4264	235.7	765.333								POS	32934.6	14.8114	42865.9	39630.5	45695.9	58550.3	53153.5	57778.5	43261.6	51906.9
M4265	235.7	770.311								POS	23470.7	17359.4	31536.7	20688.2	24646.4	38317.5	42965.8	58476.2	31552.9	35075.3
M4266	235.7	770.814								POS	12627.1	12087	26819.8	17336.2	13646.7	31805.2	30870.7	48753.8	23651.1	30833.6
M4267	235.7	773.319								POS	36910.9	30994.6	50158.8	44096.3	49158.7	78346.8	74330.3	83010.3	63072.3	59763.1
M4268	235.7	773.818								POS	28315.4	34004.6	40488	33484	46869.5	51733.8	50024	53744.2	44920.6	44143.9
M4269	235.7	774.321								POS	8201.48	12076.7	23070.9	5395.03	11700.7	20902.3	21909.8	24540.2	11885.3	17262.3
M4270	235.7	781.301								POS	80919	72350.8	110821	85347.7	95317.4	150488	142828	182325	122524	121275
M4271	235.7	781.804								POS	30560.4	33062.5	48491.9	33264.4	40089.7	60020.3	62941.8	64559.1	49008	45221.4
M4272	235.7	782.304								POS	24665.4	30442.6	42002.5	42313.3	34625.8	56990.1	54509.5	78435.7	42074.5	49340.1
M4273	235.7	784.308								POS	57298	62686.4	73509.1	58944.1	81284.1	81373.1	80897.1	70430.1	70478.7	66788.5
M4274	235.7	784.808								POS	47187.2	41344.3	58378.6	43330.4	59113	66265.3	75104.9	56356.8	53767.7	48618.6
M4275	235.7	785.309								POS	19943.3	14364.8	23430.6	20289.6	27863	16145.3	21521.4	15688.7	19504.3	27236.6
M4276	235.7	787.313								POS	36420.9	33514.4	46352.6	41669.4	50288	46974.1	56408.7	21.6472	48429.3	44084.9
M4277	235.7	789.787								POS	6794.07	2563.75	16788.7	13517.4	7699.72	24347.7	23255.5	23438.7	16952.6	19389.6
M4278	235.7	793.295								POS	25146.7	23886.3	35257	30039.5	36289.4	38095.8	44294.1	45548.7	32429.8	32465.5
M4279	235.7	795.802								POS	50140	46623.2	73251.8	52828.9	68487.4	71193.6	77708.9	21.6472	65124.3	65536.5
M4280	235.7	800.276								POS	31298.2	34867	42615.5	35457.7	48582.2	50584.5	62916.2	21.6472	56681.7	42061.9
M4281	235.7	800.779								POS	27550.9	28408.5	40094.8	33682.1	31870.3	57383.2	54903	63865.8	38608.8	34396.3
M4282	235.7	801.281								POS	9406.69	9516.34	17974.8	13593.6	12321.3	17635.1	19.2391	16417.2	19672.9	9501.54
M4283	235.7	804.287								POS	48253.2	56753.8	77436.5	52733.3	67271.7	79036.7	83241	108167	68272.9	68198.3
M4284	235.7	811.268								POS	29719.6	32188.2	44531.1	48930.3	31567.1	41460	55907.7	21.6472	68607.2	52403.8
M4285	235.7	814.279								POS	48363.8	41603.4	61517.6	41163	59131.5	18.6134	69088.7	80847.8	50554.6	57785.1
M4286	235.7	942.323								POS	18671.2	22669.1	23613.5	20611.9	14139.2	14352	22193.7	10162	14389.9	24478.7
M4287	235.6	301.066								POS	28506.5	18775.7	34518.6	30096.7	19570.8	38301.3	40392.5	21.6472	54826.1	25850
M4288	235.6	544.69								POS	20399	17671	22507.9	24201.5	27920.8	18.6134	22612.1	14903.6	32810.7	24042.4
M4289	235.6	548.199								POS	29940.2	26616.4	45914	34173.4	45023.4	44763.3	43813.1	21.6472	39508.7	41706.5
M4290	235.6	656.264								POS	14933.9	10333.1	20554.6	5929.27	19383.8	7821.52	9857.4	15385.1	18363.4	9719.25
M4291	235.6	665.25								POS	14249.9	17684	21577	13638.5	24633.4	11700.8	17048.1	27243.4	22153.1	9280.06
M4292	235.6	669.729								POS	2333.97	5588.93	10139.3	6003.64	8723.42	17669.8	18231.9	27528.5	13960	7728.29
M4293	235.6	676.242								POS	14173	12438.2	11762.1	13139.7	15871.9	15852.9	18330.5	10759.4	14712.5	6850.19
M4294	235.6	766.334								POS	8420.67	9350.52	12962.3	15.4254	17.1391	13015	19.2391	13436.7	19.5001	10719.7
M4295	235.6	789.287								POS	8179.24	7440.64	15525.8	3894.08	7476.36	10155.1	19056	14222	23411.2	16113.1
M4296	235.6	809.302								POS	53961.1	48965.9	62682.4	51020.5	69063.3	45665.5	60923.3	46750.3	54886.5	59722.8
M4297	235.6	815.28								POS	21192.3	12785.1	22207.6	15657.6	20625.5	18.6134	19.2391	23962.2	20779.7	15234.1
M4298	235.6	1062.88								POS	5641.55	8993.17	10758.2	3729.06	13657.9	4316.46	8362.24	1451.07	1127.97	4498.03
M4324	235.5	108.068								POS	2828.69	1432.88	5038.06	6502.41	6779.74	14507.5	8016.86	12449.8	9131.52	12009.4
M4325	235.5	822.264								POS	8876.3	9031.44	14279.4	7152.99	5520.67	7110.28	12595.1	21.6472	15178.6	11950.6
M4329	235.4	812.273								POS	18225.9	16868.9	22393.3	9102.13	16316.5	11022.5	26012.9	19426	10508.3	22614.7
M4330	235.3	204.122								POS	266488	96835.7	173265	356696	263819	560754	523760	872463	464294	364594
M4331	235.3	340.1								POS	6776.48	37176.7	28807.9	36910.5	25624.7	21270.3	43714.8	30350.1	46034.3	20962.7
M4333	235.2	536.202								POS	14636	9790.29	18045	12983.1	18462.1	8313.14	10265.3	3774.33	13371.1	12068.3
M4334	235.2	654.26								POS	9997.9	12440.7	17177.4	8281.11	15480.3	11119.5	23472	12164.8	12197.8	12603.7
M4335	235.2	667.255								POS	21411.1	18698.8	31787.8	19469	31962	15892.3	19424.5	10588.4	9159.83	12918.9
M4336	235.2	691.213								POS	9057.03	5116.91	6826.34	1301.59	4504.88	3226.75	11457.6	14907.9	4312.7	6633.29
M4337	235.2	798.809								POS	7297.74	11129.9	7008.97	9565.05	12164.3	7351.13	3487.27	1064.1	5360.77	5378.46
M4338	235.2	822.766								POS	7746.54	2362.79	13494.8	6393.87	5090.56	7358.41	10642.4	21.6472	7950.61	9759.38
M4343	235	564.173								POS	7520.51	5682.56	15718.2	9882.87	4360.15	6222.76	7484.52	21826.4	3747.51	8023.74
M4344	234.8	81.0428								POS	6561.76	4767.81	7713.11	6499.8	7299.25	9547.34	12525.2	11640.1	6482.73	9303.37
M4345	234.8	788.316								POS	13.6843	5035.18	11861.6	5314.14	11590.9	9805.14	9661.19	6889.46	2531.02	3355.51
M4346	234.8	798.308								POS	13.6843	4173.78	7788.65	7001.88	11690.9	9651.27	6061.96	9838.88	10527.2	6117.85
M4350	234.4	667.756								POS	5362.02	9328.94	13177.3	9215.3	14258.3	4040.65	11659	2142.68	8955.08	6174.53
M4353	234.1	809.8								POS	4814.04	7027.93	11599.6	8033.43	9711.63	4885.22	6326.6	2094.8	4661.52	8172.79
M4354	234	678.249								POS	8152.36	12010.6	14487.2	14033.6	12491.1	5818.86	7472.47	4368.24	12391.1	7048.94
M4355	234	686.235								POS	13.6843	3025.97	7452.01	7252.67	6931.73	4888.48	9286.48	6112.04	6807.38	7512.8
M4356	234	825.273								POS	7459.87	10699.7	14449.2	6288.76	11531.1	6373.96	18643.5	18008.1	6981.01	9075.1
M4360	233.9	555.184								POS	4035.76	4610.89	5489.43	5363.41	3903.66	1004.14	4938.14	2469.33	2119.15	3323.47
M4361	233.9	678.748								POS	5626.41	3122.81	4076.19	5518.8	6146.72	2457.59	6204.31	21.6472	2501.99	3209.49
M4362	233.9	817.287								POS	8487.09	9530.56	9670.34	5761.84	11731.2	5047.52	9848.37	6939.4	5084.32	8245.29
M4363	233.9	817.789								POS	5989.42	4447.96	7299.17	2807.33	7829.83	4744.62	4946.67	4823.03	5940.63	10214.4
M4367	233.6	443.082								POS	3907.67	4622.51	3729.2	3549.13	5362.84	1594.36	3567.68	21.6472	3654.13	1463.37
M4368	233.6	686.736								POS	3095.73	4529.42	2594.26	2634.59	4518.29	3758.63	5977.88	862.939	2856.58	6627.36
M4370	233.5	389.165								POS	9448.03	8243.32	13272.5	9844.48	8144.79	6750.74	15893.5	21.6472	8007.06	8931.66
M4371	233.5	498.232								POS	22317.6	39757.9	81052.1	51646.9	55623.9	154311	113086	21.6472	77036.5	67154.5
M4377	233	520.213								POS	19029.6	27686.2	37958.1	39060.6	40643.4	96863.7	70988.1	118470	50154.1	47212.3
M4387	232.7	201.087								POS	13.6843	8885.76	1721.88	15.4254	17.1391	3232.72	5442.42	5943.87	7337.22	531.145
M4389	232.6	85.0264								POS	12712.6	5927.05	9781.35	9656.21	9036.71	17232.4	11314.1	19872.3	12559.5	12536.1
M4390	232.6	264.132								POS	62329.9	39518.3	60985.8	53537.9	49033.1	120661	54508.9	106551	86980.9	67796.1
M4391	232.6	499.235								POS	13.6843	2691.67	6282.78	4680.82	8477.67	17060.2	12498.6	14978.4	2651.96	6277.09
M4392	232.6	521.217								POS	2479.8	2991.53	8715.22	5661.55	4266.68	9032.71	10914.1	21.6472	5477.95	5686.4
M4393	232.6	558.168								POS	3064.01	3856.57	5536.07	6776.99	4962.4	6746.2	12055.8	21.6472	7307.09	6811.09
M4401	232.3	310.2								POS	1843.51	2609.36	4807.6	3954.25	3719.35	5164.46	3060.72	1455.44	4357.29	2337.01
M4402	232.2	371.156								POS	2100.55	1495.82	1258.38	1321.94	2887.28	18.6134	1266.94	21.6472	903.245	1461.32
M4405	231.9	373.207								POS	8255.35	17991.4	8115.3	17652	28056.5	16907.4	39858	20818.6	33052	18922.3
M4406	231.8	144.982								POS	11213.8	14182.4	27117.5	24610	34987.9	19983.4	31005.1	14270.6	26664.8	10508
M4407	231.7	118.086								POS	939937	468498	570845	1.27041e+06	490683	440646	543237	471255	1.50125e+06	1.35259e+06
M4408	231.7	133.08								POS	13.6843	307482	245469	286574	192743	271697	351165	393566	373120	380196
M4415	231.4	194.117								POS	204215	240986	200454	239871	266267	242634	294985	256849	258960	218822
M4416	231.4	217.066								POS	2545.48	3508.96	3969.9	3574.29	3184.14	8186.49	6671.86	8206.18	7582.38	3606.75
M4417	231.4	238.044								POS	17788.4	23920.8	29727	28197.1	24040.6	44330.1	35516.2	21.6472	40935.7	26678.2
M4418	231.4	658.314								POS	632.56	2779.98	2521.48	3887.61	2419.59	1883.3	4565.31	21.6472	1358.28	2960.6
M4420	231.3	233.047								POS	4161.87	6498.01	6269.35	4155.93	7189.93	18.6134	5290.71	3739.19	3773.54	2509.52
M4421	231.3	369.223								POS	5740.57	13033.9	18737.5	6160.39	26602.1	27814.5	36638.4	7713.31	21223.7	19329
M4423	231.2	307.137								POS	37907.2	22624.2	75596.5	44245.4	38016.6	34246.6	51958.4	52314.8	41969.4	26835.6
M4424	231.2	517.13								POS	4419.61	6967.95	6327.96	9985.07	8970.81	15067.6	11531.7	13525.8	11023.1	7874.31
M4432	231	286.159								POS	35785	26346.4	88922.5	46715.5	47730.7	34876.9	77592.1	94888.4	48525.3	32816.8
M4433	231	323.111								POS	11511.1	5676.81	18498.9	12768.6	8385.95	5912.21	14902.7	23326.5	13635.3	7062.93
M4434	231	381.078								POS	8186.93	1223.34	15637.3	1427.82	2568.55	24350.8	3722.84	8170.1	29011.3	10065.6
M4435	231	495.146								POS	1853.71	4440.66	5710.67	7410.72	5799.27	14597.4	11929.4	15265.2	7998.26	6109.82
M4437	230.9	107.065								POS	5600.85	3960.02	6705.98	6108.31	6108.75	2579.15	4348.59	6102.38	6125.2	3969.79
M4438	230.9	564.238								POS	12869.8	11671.1	30165.6	21158.8	25051.5	14851	32891.4	32703.9	16845.6	8318.51
M4439	230.9	590.179								POS	2727.33	266.082	7312.04	15.4254	3309.34	13905.3	3392.78	21.6472	11272	2302.33
M4451	230.6	89.0545								POS	18940.4	6456.25	13909.9	7213.82	17759.3	5896.47	6142.28	7731.89	8022.81	15067
M4452	230.6	432.221								POS	2567.5	6719.87	3133.86	5677.07	3813.67	1893.25	7830.3	2929.67	8533.42	16.6279
M4453	230.6	510.231								POS	3543.81	3151.89	8244.55	5609.5	5353.27	2513.83	19.2391	5347.25	3190.5	3402.62
M4454	230.6	543.259								POS	10089.7	5370.91	20136.8	19794.6	9535.32	9168.27	31787.7	40320.2	7800.35	8296.76
M4455	230.5	366.108								POS	3939.1	14.8114	5793.02	15.4254	545.97	20357.2	2613.27	21.6472	16409.5	6277.13
M4456	230.4	136.064								POS	15728.2	17077.5	23708.3	16361.2	23045.7	20406	19745.3	21833.5	19.5001	19561.3
M4457	230.4	191.102								POS	11638.5	9566.57	6037.78	8481.52	7011.7	1108.2	4060.25	16311.2	6606.61	3549.16
M4458	230.4	264.039								POS	56344.7	47793.7	65393.5	48386	70482.3	81492.2	62250	21.6472	65315.8	80870.8
M4467	230.3	542.256								POS	58138.4	70513.8	128397	107151	99539.9	55025	170172	209664	55114.3	59331.9
M4483	230	360.149								POS	15919.8	2628.73	47813.1	2452.46	11965	18.6134	16319.2	21257.7	64308.5	22659.2
M4484	230	371.179								POS	1461.03	4181.59	6116	3654.49	5742.16	18.6134	2406.08	982.563	5313.5	1833.77
M4485	229.9	623.209								POS	5695.13	2109.1	24727	3165.86	3387.8	41666	10245.5	6747.35	35562.6	10492.4
M4490	229.7	622.206								POS	44644.5	16557.6	125749	28956.2	39304.6	209882	60900.6	61285	155989	72756.4
M4492	229.6	227.087								POS	15296.3	32769.7	37131.8	20447.4	55555	18.6134	31017.1	35444.8	24255.4	42375.9
M4494	229.5	506.171								POS	6533.54	4232.45	6573	7389.35	17.1391	14831.8	10931.9	7392.74	8665.06	8712.46
M4503	229.3	297.069								POS	115675	127654	219118	173747	137932	185398	235990	357056	259696	203425
M4504	229.3	523.178								POS	31361.3	50414.8	40913.6	50311	66859.3	57778.9	71212.7	30775.6	40273.9	60175.9
[truncated: 4,319 more rows]

## Sheet: neg
Table S12. Untargeted metabolites detected in LCMS/MS of Songliao Black Pig (SBP) and LWLDP pig breeds.
ID	rt	m/z	Name	Superclass	Class	Subclass	KEGG	HMDB	CAS	type	B1	B2	B3	B4	B5	Average	W1	W2	W3	W4	W5
M1	68	498.289	Tauroursodeoxycholic acid	Lipids and lipid-like molecules	Steroids and steroid derivatives	Bile acids, alcohols and derivatives	C16868	HMDB0000874	14605-22-2	NEG	13232.1	9354.57	12246.9	1054.98	20661.5	11310	20.4323	20485.2	38632.5	35581	33762.9
M2	26.5	299.259	12-Hydroxystearic acid	Fatty acids	Octadecanoids	Other Octadecanoids		HMDB0061706	106-14-9	NEG	43656	26061.6	52575.2	39446.9	94304.3	51208.8	67816.1	45152.6	99276.5	70937.2	55004.2
M3	68	498.289	Taurohyodeoxycholic acid	Lipids and lipid-like molecules	Steroids and steroid derivatives	Bile acids, alcohols and derivatives				NEG	13232.1	9354.57	12246.9	1054.98	20661.5	11310	20.4323	20485.2	38632.5	35581	33762.9
M4	35.6	115.076	Isocaproic acid	Fatty acids	Fatty Acids and Conjugates	Branched fatty acids	C21399	HMDB0000689	646-07-1	NEG	68187.7	70746.5	19.9591	19.8188	70770.3	41948.9	70650.9	20.5769	77772.5	70559.2	71217.9
M6	148.3	242.078	Cytidine	Carbohydrates	Nucleosides	Pyrimidine nucleosides	C00475	HMDB0000089	65-46-3	NEG	50873.8	40762.1	55877.8	19.8188	103121	50130.9	16956.1	22176.8	70818.6	14371.4	18354.9
M7	29.1	121.04	Nicotinamide	Alkaloids	Nicotinic acid alkaloids	Pyridine alkaloids	C00153	HMDB0001406	98-92-0	NEG	50463.9	54389.7	148433	50652.6	96991.4	80186.1	204428	228590	182298	212118	87358.1
M8	22.9	129.056	2-Ketocaproic acid	Fatty acids	Fatty Acids and Conjugates	Oxo fatty acids	C00902	HMDB0001864	2492-75-3	NEG	414675	801827	459431	217571	723372	523375	1.76316e+06	1.40476e+06	2.00425e+06	621765	1.75434e+06
M9	22.9	129.056	3-Methyl-2-oxovaleric acid	Organic acids and derivatives	Keto acids and derivatives	Short-chain keto acids and derivatives	C03465	HMDB0000491	1460-34-0	NEG	414675	801827	459431	217571	723372	523375	1.76316e+06	1.40476e+06	2.00425e+06	621765	1.75434e+06
M10	19.6	303.233	Arachidonic acid (AA)	Fatty acids	Fatty Acids and Conjugates	Unsaturated fatty acids	C00219	HMDB0001043	506-32-1	NEG	428503	839362	1.0135e+06	1.00175e+06	1.38457e+06	933537	1.75701e+06	833508	1.58754e+06	1.58311e+06	721017
M11	19.6	309.28	cis-11-Eicosenoic acid	Fatty acids	Fatty Acids and Conjugates	Unsaturated fatty acids	C16526	HMDB0002231	26764-41-0	NEG	121417	207181	198854	187250	426492	228239	313350	144324	230836	309535	194113
M13	22.9	129.056	Ketoleucine	Fatty acids	Fatty Acids and Conjugates	Branched fatty acids	C00233	HMDB0000695	816-66-0	NEG	414675	801827	459431	217571	723372	523375	1.76316e+06	1.40476e+06	2.00425e+06	621765	1.75434e+06
M16	208.1	130.062	beta-Guanidinopropionic acid	Organic nitrogen compounds	Organonitrogen compounds	Guanidines	C03065	HMDB0013222	353-09-3	NEG	3.78136e+06	3.6412e+06	3.73143e+06	3.52767e+06	3.28757e+06	3.59384e+06	4.15459e+06	4.24067e+06	21.5387	4.21513e+06	4.39687e+06
M17	189.4	135.03	Threonic acid	Fatty acids	Fatty Acids and Conjugates	Hydroxy fatty acids	C01620	HMDB0062620	7306-96-9	NEG	508159	373900	461451	351178	293073	397552	303404	395665	21.5387	20.2954	306274
M18	187.2	180.034	Methionine sulfone	Amino acids and Peptides	Small peptides	Aminoacids		HMDB0062174	7314-32-1	NEG	30394.8	11982.1	19371.3	30062.8	45760	27514.2	63030.6	55280.6	12428.9	28932.7	58209
M19	145.2	151.061	Ribitol	Organic oxygen compounds	Organooxygen compounds	Carbohydrates and carbohydrate conjugates	C00474	HMDB0000508	488-81-3	NEG	26379.9	22392.1	11589.2	37577.4	25681.3	24724	21765.1	23011.4	33315.3	33610.6	27160.4
M20	120.9	115.04	Levulinic acid	Fatty acids	Fatty Acids and Conjugates	Oxo fatty acids		HMDB0000720	123-76-2	NEG	159661	90613.7	87526.5	96338.3	144359	115700	160169	93899.4	184141	84870.8	101678
M21	109.7	103.04	2-Hydroxybutyric acid	Fatty acids	Fatty Acids and Conjugates	Hydroxy fatty acids	C05984	HMDB0000008	600-15-7	NEG	1.41975e+06	1.44652e+06	881293	2.0084e+06	928923	1.33698e+06	575591	624945	1.81418e+06	501467	474010
M22	250.3	662.102	Nicotinamide adenine dinucleotide (NAD)	Nucleosides, nucleotides, and analogues	(5'->5')-dinucleotides		C00003	HMDB0000902	53-84-9	NEG	369545	355528	164045	409101	210139	301672	133886	105676	583302	115150	361726
M23	139.9	89.0242	Lactate	Fatty acids	Fatty Acids and Conjugates	Hydroxy fatty acids	C01432	HMDB0144295	50-21-5	NEG	1.36589e+08	1.41778e+08	1.34322e+08	1.15516e+08	1.10398e+08	1.27721e+08	1.72003e+08	1.7241e+08	21.5387	1.73359e+08	1.9541e+08
M25	90.2	129.056	4-Oxohexanoic acid	Organic acids and derivatives	Keto acids and derivatives	Medium-chain keto acids and derivatives			1117-74-4	NEG	20.0371	20.1787	59894.6	62477.6	21.167	24486.7	36851.1	68667.9	60214.8	51109.7	65925.2
M26	26.5	299.259	2-Hydroxystearic acid	Fatty acids	Fatty Acids and Conjugates	Hydroxy fatty acids	C03045	HMDB0062549	26531-80-6	NEG	43656	26061.6	52575.2	39446.9	94304.3	51208.8	67816.1	45152.6	99276.5	70937.2	55004.2
M27	35.6	115.076	Caproic acid	Fatty acids	Fatty Acids and Conjugates	Branched fatty acids	C01585	HMDB0000535	142-62-1	NEG	68187.7	70746.5	19.9591	19.8188	70770.3	41948.9	70650.9	20.5769	77772.5	70559.2	71217.9
M29	208.1	130.062	Creatine	Amino acids and Peptides	Small peptides	Aminoacids	C00300	HMDB0000064	57-00-1	NEG	3.78136e+06	3.6412e+06	3.73143e+06	3.52767e+06	3.28757e+06	3.59384e+06	4.15459e+06	4.24067e+06	21.5387	4.21513e+06	4.39687e+06
M30	236	160.062	2-Aminoadipic acid	Amino acids and Peptides	Small peptides	Aminoacids	C00956	HMDB0000510	542-32-5	NEG	64113.8	93843.5	42932.8	39129.1	41679.9	56339.8	68267.6	32013.1	68604.9	58098	37085.3
M31	230.1	146.046	Glutamate	Amino acids and Peptides	Small peptides	Aminoacids	C00025	HMDB0000148	56-86-0	NEG	181594	162436	176106	304398	206085	206124	317464	177642	293459	136787	281338
M32	228.2	147.03	2-Hydroxyglutaric acid	Fatty acids	Fatty Acids and Conjugates	Hydroxy fatty acids	C03196	HMDB0000694	13095-48-2	NEG	936451	1.05666e+06	549029	851634	552573	789270	252833	535449	1.49405e+06	573894	562328
M33	218.2	115.004	Fumaric acid	Fatty acids	Fatty Acids and Conjugates	Dicarboxylic acids	C00122	HMDB0000134	110-17-8	NEG	119419	50808.4	70504.6	141234	106445	97682.2	59184.9	64604.8	93519.7	60532.8	112296
M34	211.6	118.051	Homoserine	Amino acids and Peptides	Small peptides	Aminoacids	C00263	HMDB0000719	672-15-1	NEG	1.23711e+06	1.14475e+06	1.28565e+06	1.18206e+06	21.167	969918	1.15206e+06	1.5064e+06	21.5387	1.20672e+06	1.46143e+06
M35	181.9	128.035	Pyroglutamic acid	Amino acids and Peptides	Small peptides	Aminoacids	C01879	HMDB0000267	98-79-3	NEG	413546	323827	339686	309149	205867	318415	598819	324493	694499	389159	841640
M36	180	124.007	Taurine	Amino acids and Peptides	Small peptides	Aminoacids	C00245	HMDB0000251	107-35-7	NEG	4.64769e+06	4.36043e+06	5.33365e+06	5.48888e+06	4.4702e+06	4.86017e+06	1.25291e+07	1.11797e+07	1.5917e+07	1.00284e+07	1.02985e+07
M37	177.1	137.036	Urocanic acid	Alkaloids	Histidine alkaloids	Imidazole alkaloids	C00785	HMDB0000301	104-98-3	NEG	16697.9	11895.1	11770.1	16598.4	5949.75	12582.3	5184.27	5378.27	6451.66	9517.12	20.599
M38	167.4	130.087	Isoleucine	Organic acids and derivatives	Carboxylic acids and derivatives	Amino acids, peptides, and analogues	C16434	HMDB0033923	443-79-8	NEG	465686	630861	559482	555473	364239	515148	438080	436019	706828	313851	809872
M39	167.4	130.087	3-Amino-4-methylpentanoic acid	Organic acids and derivatives	Carboxylic acids and derivatives	Amino acids, peptides, and analogues		HMDB0245808		NEG	465686	630861	559482	555473	364239	515148	438080	436019	706828	313851	809872
M40	25.9	747.516	PG(16:0/18:1)	Lipids and lipid-like molecules	Glycerophospholipids	Glycerophosphoglycerols	C13883	HMDB0010574	268550-95-4	NEG	474853	833625	935647	859235	1.25209e+06	871090	651469	863708	560330	671817	588076
M41	21.1	269.248	Heptadecanoic acid	Fatty acids	Fatty Acids and Conjugates	Unsaturated fatty acids		HMDB0002259	506-12-7	NEG	129121	114475	153431	56468.3	100869	110873	20.4323	102677	212138	105071	151006
M43	19.6	253.217	cis-9-Palmitoleic acid	Fatty acids	Fatty Acids and Conjugates	Unsaturated fatty acids	C08362	HMDB0003229	373-49-9	NEG	392505	935185	474064	490322	670028	592421	1.1219e+06	291832	1.1108e+06	1.03001e+06	902452
M45	16.9	165.979	2-Mercaptobenzothiazole	Shikimates and Phenylpropanoids			C14437	HMDB0030524	149-30-4	NEG	12224.8	286018	136297	18870.9	11674.9	93017.1	106109	16657.1	365566	139685	571372
M46	13.8	465.303	Cholesteryl sulfate	Terpenoids	Steroids	Cholestane steroids	C18043	HMDB0000653	1256-86-6	NEG	188196	169732	270413	182476	165327	195229	348189	280751	254023	170558	284877
M47	183.8	146.082	4-Hydroxyisoleucine	Organic acids and derivatives	Carboxylic acids and derivatives	Amino acids, peptides, and analogues	C20802	HMDB0029449	781658-23-9	NEG	32840.6	54157.5	7364.79	55600.4	15404.5	33073.6	61725.8	89988.3	21.5387	47326.2	7717.77
M48	268.6	259.022	Glucose 6-phosphate	Carbohydrates	Saccharides	Monosaccharides	C00092	HMDB0001401	56-73-5	NEG	559635	1.67625e+06	264654	1.01716e+06	625772	828694	9.99402e+06	3.29061e+06	4.88768e+06	1.12355e+07	8.77845e+06
M50	229.9	174.088	Citrulline	Amino acids and Peptides	Small peptides	Aminoacids	C00327	HMDB0000904	372-75-8	NEG	156570	164032	99237.9	106615	151388	135569	119865	280365	368706	199492	225227
M52	188.9	72.9931	Glyoxylic acid	Organic acids and derivatives	Carboxylic acids and derivatives	Carboxylic acids	C00048	HMDB0000119	298-12-4	NEG	51262.1	20.1787	52864.2	54171.7	61572.5	43978.1	65939.7	59191.7	21.5387	55580.5	61070.1
M53	183.3	179.056	Glucose	Carbohydrates	Saccharides	Monosaccharides	C00267	HMDB0003345	492-62-6	NEG	640597	681062	649663	435047	499395	581153	1.71838e+06	1.01891e+06	1.49509e+06	1.29381e+06	993109
M54	174.7	148.043	Methionine	Amino acids and Peptides	Small peptides	Aminoacids	C01733	HMDB0033951	59-51-8	NEG	35685	53704.2	62087.1	44727.4	31862.3	45613.2	56403.6	59702.8	21.5387	49747.7	44427
M55	161.4	164.072	Phenylalanine	Amino acids and Peptides	Small peptides	Aminoacids	C00079	HMDB0000159	63-91-2	NEG	448743	530673	637926	558276	383559	511835	495358	580540	21.5387	513637	601938
M57	132	267.073	Inosine	Carbohydrates	Nucleosides	Purine nucleosides	C00294	HMDB0000195	58-63-9	NEG	5.64058e+06	1.00469e+07	8.99531e+06	2.34288e+07	1.30719e+07	1.22367e+07	2.11651e+07	1.10549e+07	21.5387	1.46247e+07	8.41904e+06
M59	35.8	111.02	Uracil	Alkaloids	Nicotinic acid alkaloids	Pyridine alkaloids	C00106	HMDB0000300	66-22-8	NEG	297521	113518	309351	536958	487966	349063	436570	149935	369586	159164	263925
M60	28.8	277.123	Pantetheine	Organic acids and derivatives	Carboxylic acids and derivatives	Amino acids, peptides, and analogues	C00831	HMDB0003426	496-65-1	NEG	49619.2	47012.8	67812.1	89558.6	75084.5	65817.4	23652.8	67212.5	86354.5	51435.2	39715.3
M61	25.9	297.243	cis-​9,​10-​Epoxystearic acid	Fatty acids	Octadecanoids	Other Octadecanoids	C19418	HMDB0247617		NEG	132466	64585.2	102911	77631	158682	107255	20.4323	78486.4	21.5387	121326	121819
M62	25.3	295.227	13(S)-HODE	Fatty acids	Octadecanoids	Other Octadecanoids	C14762	HMDB0004667	29623-28-7	NEG	38583.5	20908.4	54969.7	19965.6	43844.1	35654.3	20.4323	28442.1	21.5387	43606.7	19189.6
M63	22.8	221.154	2,5-Di-tert-butylhydroquinone	Benzenoids	Benzene and substituted derivatives	Phenylpropanes		HMDB0245492		NEG	105627	111947	77551.8	79577.6	97900.3	94520.8	79782.2	82578.7	111924	91223	128833
M64	13.8	293.178	Tetradecyl sulfate (sodium)	Organic acids and derivatives	Organic sulfuric acids and derivatives	Sulfuric acid esters		HMDB0014607	1191-50-0	NEG	805005	682145	901548	770948	1.24855e+06	881640	885126	20.5769	1.16047e+06	1.37202e+06	1.072e+06
M70	227.3	174.041	N-Acetylaspartic acid	Fatty acids	Fatty Acids and Conjugates	Dicarboxylic acids	C01042	HMDB0000812	997-55-7	NEG	47249.5	24249.6	20273.3	16836.6	21.167	21726	39581.5	13719.6	21165	72850.1	9227.35
M72	216	74.0247	Glycine	Organic acids and derivatives	Carboxylic acids and derivatives	Amino acids, peptides, and analogues	C00037	HMDB0000123	56-40-6	NEG	345749	301474	275580	174967	128092	245172	217772	355148	21.5387	293529	358718
M73	212.9	173.093	N5-acetyl-l-ornithine	Amino acids and Peptides	Small peptides	Aminoacids		HMDB0242109	2185-16-2	NEG	217680	158668	286812	134845	280548	215711	259038	236893	359295	384670	430426
M74	185.9	173.093	Gly-Val	Amino acids and Peptides	Small peptides	Dipeptides		HMDB0028854	1963-21-9	NEG	24540.9	22381.9	29935.1	20353.6	32208.5	25884	81176	50473.8	21.5387	51087.2	41900.9
M75	178.3	181.071	Mannitol	Carbohydrates	Fatty acyls	Fatty alcohols	C00392	HMDB0000765	69-65-8	NEG	949847	443161	445279	19.8188	886423	544946	552900	715737	1.38808e+06	519053	786155
M77	147.8	243.061	Pseudouridine	Carbohydrates			C02067	HMDB0000767	1445-07-4	NEG	126463	111764	94518.7	111268	21.167	88807	105737	109110	21.5387	115050	107541
M78	128.9	151.026	Xanthine	Alkaloids	Histidine alkaloids	Imidazole alkaloids	C00385	HMDB0000292	69-89-6	NEG	84460.1	69716.5	53304.5	57114.7	49692.2	62857.6	111707	101808	146604	77783.2	94221.5
M80	87.7	742.537	PE(18:0/18:2)	Fatty acids	Glycerophospholipids	Glycerophosphoethanolamines		HMDB0008994	7266-53-7	NEG	66265.3	47113.9	61572.6	91446.2	112168	75713.2	104947	70123	49034.3	80182.5	53184.4
M82	25.3	171.139	Capric acid	Fatty acids	Fatty Acids and Conjugates	Branched fatty acids	C01571	HMDB0000511	334-48-5	NEG	199932	166378	195891	161433	207365	186200	20.4323	185992	207413	169618	198404
M83	24.2	227.201	12-Methyltridecanoic acid	Fatty acids	Fatty Acids and Conjugates	Branched fatty acids		HMDB0031072	2724-57-4	NEG	495722	504695	547797	486039	662099	539270	477842	497640	735831	517990	645341
M84	211.6	146.082	6-Hydroxynorleucine	Organic acids and derivatives	Carboxylic acids and derivatives	Amino acids, peptides, and analogues			6033-32-5	NEG	136837	112766	174132	115520	125949	133041	255483	248216	355880	219402	203670
M85	102.7	277.155	Phe-Leu	Amino acids and Peptides	Small peptides	Dipeptides		HMDB0253025	3303-55-7	NEG	14827.9	26639.1	28212.7	10051.6	31672.4	22280.8	72829.5	37142.4	61352.7	20.2954	39434.4
M86	68	498.289	Taurochenodeoxycholic acid	Terpenoids	Steroids	Cholane steroids	C05465	HMDB0000951	516-35-8	NEG	13232.1	9354.57	12246.9	1054.98	20661.5	11310	20.4323	20485.2	38632.5	35581	33762.9
M87	25.9	297.243	9-Oxooctadecanoic acid	Fatty acids	Octadecanoids	Other Octadecanoids		HMDB0030979	4114-74-3	NEG	132466	64585.2	102911	77631	158682	107255	20.4323	78486.4	21.5387	121326	121819
M88	178.3	181.071	Glucitol	Organic oxygen compounds	Organooxygen compounds	Carbohydrates and carbohydrate conjugates	C00794	HMDB0000247		NEG	949847	443161	445279	19.8188	886423	544946	552900	715737	1.38808e+06	519053	786155
M90	227.8	103.004	Malonic acid	Fatty acids	Fatty Acids and Conjugates	Dicarboxylic acids	C00383	HMDB0000691	141-82-2	NEG	115281	89968.4	67160.8	92543.3	168894	106770	86971.5	46950	21.5387	101770	122979
M91	223	104.035	Serine	Amino acids and Peptides	Small peptides	Amino fatty acids	C00716	HMDB0062263	302-84-1	NEG	410619	405150	310986	442559	312578	376378	117946	200237	570339	196216	233000
M93	206	187.108	N6-Acetyllysine	Amino acids and Peptides	Small peptides	Aminoacids	C02727	HMDB0000206	692-04-6	NEG	321560	286543	190995	262523	202708	252866	230751	223247	347614	224117	250727
M94	205.1	108.012	Hypotaurine	Amino acids and Peptides			C00519	HMDB0000965	300-84-5	NEG	8654.97	9464.69	17066.1	17215.8	21.167	10484.6	14186.8	14435.3	31668.1	20399.2	20.599
M95	205.1	140.083	Histidinol	Alkaloids	Histidine alkaloids	Imidazole alkaloids	C00860	HMDB0003431	4836-52-6	NEG	26128	27085	26800.2	21606.1	26960	25715.9	17915.9	25784.6	19286	15753.9	23018.6
M96	189	114.056	Proline	Amino acids and Peptides	Small peptides	Aminoacids	C16435	HMDB0003411	344-25-2	NEG	281087	289594	258323	277180	169873	255211	317479	451427	21.5387	319833	531107
M100	156.6	231.135	Thr-Leu	Organic acids and derivatives	Carboxylic acids and derivatives	Amino acids, peptides, and analogues		HMDB0029065	50299-12-2	NEG	20.0371	4811.53	19.9591	19.8188	21.167	978.502	30563.3	28906.9	52968.2	71922.8	4385.6
M101	129.5	786.53	PS(18:0/18:2)	Lipids and lipid-like molecules	Glycerophospholipids	Glycerophosphoserines		HMDB0012380	322647-11-0	NEG	636276	1.08643e+06	1.05952e+06	975586	1.07654e+06	966872	507898	622679	551456	673201	686465
M103	63.1	391.284	Isodeoxycholic acid	Lipids and lipid-like molecules	Steroids and steroid derivatives	Bile acids, alcohols and derivatives	C17661	HMDB0002536	566-17-6	NEG	28733	31208.4	42151.6	17136.9	30736.4	29993.3	20.4323	54892.7	84184.1	43507.7	49025.2
M104	46.4	131.071	2-Hydroxyhexanoic acid	Fatty acids	Fatty Acids and Conjugates	Hydroxy fatty acids		HMDB0001624	6064-63-7	NEG	3.12411e+06	2.38202e+06	2.4695e+06	3.58363e+06	1.31871e+06	2.57559e+06	613745	1.71067e+06	2.81243e+06	1.70642e+06	2.11184e+06
M106	26.7	293.175	Embelin	Polyketides	Aromatic polyketides	Aromatic polyketides with side chains	C10342	HMDB0251767		NEG	1.36377e+06	1.52063e+06	19.9591	1.22069e+06	1.41904e+06	1.10483e+06	1.29442e+06	1.12974e+06	1.62846e+06	1.20953e+06	1.6871e+06
M107	24.3	185.155	Undecanoic acid	Fatty acids	Fatty Acids and Conjugates	Unsaturated fatty acids	C17715	HMDB0000947	112-37-8	NEG	89637.4	121736	86725.5	131729	137465	113459	82876.7	117526	135309	75446.6	112517
M108	23.4	241.217	Pentadecanoic acid	Fatty acids	Fatty Acids and Conjugates	Unsaturated fatty acids	C16537	HMDB0000826	1002-84-2	NEG	114614	68668.6	94166	159677	60861.6	99597.5	164677	115006	107421	129382	181704
M109	17.5	158.061	4-Methylquinolin-2-ol	Organoheterocyclic compounds	Quinolines and derivatives	Quinolones and derivatives			607-66-9	NEG	286209	256228	353813	300528	233684	286092	291475	246577	440212	181971	326670
M114	242.1	558.063	ADP-ribose	Nucleosides, nucleotides, and analogues	Purine nucleotides	Purine nucleotide sugars	C00301	HMDB0001178	20762-30-5	NEG	37764	43600.1	126998	17061.4	102388	65562.2	141797	173922	211906	219885	93516.6
M115	32.8	147.03	Arabinono-1,4-lactone	Organic oxygen compounds	Organooxygen compounds	Carbohydrates and carbohydrate conjugates	C01114	HMDB0001900	51532-86-6	NEG	20543	24668.1	17482.2	27719.1	12136.6	20509.8	37760.9	24639.2	21.5387	38238	16960
M117	68	498.289	Taurodeoxycholic acid	Terpenoids	Steroids	Cholane steroids	C05463	HMDB0000896	516-50-7	NEG	13232.1	9354.57	12246.9	1054.98	20661.5	11310	20.4323	20485.2	38632.5	35581	33762.9
M118	24.2	227.201	Myristic acid	Fatty acids	Fatty Acids and Conjugates	Unsaturated fatty acids	C06424	HMDB0000806	544-63-8	NEG	495722	504695	547797	486039	662099	539270	477842	497640	735831	517990	645341
M119	46.4	131.071	2-Ethyl-2-hydroxybutyric acid	Lipids and lipid-like molecules	Fatty Acyls	Fatty acids and conjugates		HMDB0001975	3639-21-2	NEG	3.12411e+06	2.38202e+06	2.4695e+06	3.58363e+06	1.31871e+06	2.57559e+06	613745	1.71067e+06	2.81243e+06	1.70642e+06	2.11184e+06
M121	281.7	176.936	Pyrophosphate	Carbohydrates			C00013	HMDB0000250	14000-31-8	NEG	2.8546e+06	2.34208e+06	2.88609e+06	2.45109e+06	2.33335e+06	2.57344e+06	1.90956e+06	2.32672e+06	21.5387	1.9069e+06	2.45083e+06
M122	276.3	611.143	Glutathione disulfide	Amino acids and Peptides	Small peptides		C00127	HMDB0003337	27025-41-8	NEG	53962.3	47380	45834.7	59664.2	43386.6	50045.6	45564.3	48069.2	21.5387	59054.6	55811.9
M123	251.2	171.006	sn-Glycerol 3-phosphate	Carbohydrates	Saccharides	Monosaccharides	C00093	HMDB0000126	to_check	NEG	1.85673e+06	2.05602e+06	2.04389e+06	2.94288e+06	1.1118e+06	2.00226e+06	735015	2.81486e+06	4.30839e+06	3.81808e+06	3.23355e+06
M124	249.6	346.055	2'-Deoxyguanosine 5'-monophosphate (dGMP)	Carbohydrates	Nucleosides	Purine nucleotides	C00362	HMDB0001044	902-04-5	NEG	352624	266893	405386	427005	112751	312932	54101.7	443945	738394	163268	333800
M125	224.7	131.046	Asparagine	Amino acids and Peptides	Small peptides	Aminoacids	C00152	HMDB0000168	70-47-3	NEG	66228.9	95963.5	81763.8	19.8188	67416.6	62278.5	37456	77172.3	118261	51572	84281.7
M126	161.8	203.082	Tryptophan	Amino acids and Peptides	Small peptides	Aminoacids	C00078	HMDB0030396	73-22-3	NEG	32821.4	40209.7	51481.7	53138.9	8213.93	37173.1	39747.8	51438.5	21.5387	33704.1	75195.9
M127	161.2	179.056	Fructose	Carbohydrates	Saccharides	Monosaccharides	C02336	HMDB0000660	53188-23-1	NEG	263092	240102	293352	210259	267234	254808	674052	253683	674472	489411	241365
M128	116.9	243.171	Leu-Leu	Organic acids and derivatives	Carboxylic acids and derivatives	Amino acids, peptides, and analogues	C11332	HMDB0028933	3303-31-9	NEG	28979.3	72570.2	59347.6	19079.8	96364.8	55268.3	20.4323	107497	170655	20.2954	89269.2
M129	115.9	263.14	L-Valyl-L-phenylalanine	Organic acids and derivatives	Carboxylic acids and derivatives	Amino acids, peptides, and analogues		HMDB0029134	3918-92-1	NEG	14136.8	25229	25295.7	20108.5	25244	22002.8	20.4323	22393.3	42946.7	20.2954	25578.9
M130	115.9	263.14	Phe-Val	Amino acids and Peptides	Small peptides	Dipeptides		HMDB0029008	3918-90-9	NEG	14136.8	25229	25295.7	20108.5	25244	22002.8	20.4323	22393.3	42946.7	20.2954	25578.9
M131	105.4	157.037	Allantoin	Organoheterocyclic compounds	Azoles	Imidazoles	C01551	HMDB0000462	97-59-6	NEG	20.0371	1.30728e+06	777765	1.2037e+06	778078	813369	1.03546e+06	1.11884e+06	21.5387	1.32962e+06	1.16562e+06
M134	87.2	117.055	2-Hydroxy-2-methylbutyric acid	Lipids and lipid-like molecules	Fatty Acyls	Fatty acids and conjugates		HMDB0001987	3739-30-8	NEG	1.26318e+06	928081	799465	1.04231e+06	418156	890237	20.4323	793199	923883	590285	708103
M137	15.5	212.002	Indoxyl sulfate	Organic acids and derivatives	Organic sulfuric acids and derivatives	Arylsulfates		HMDB0000682	487-94-5	NEG	405551	373598	460029	317990	595729	430579	599005	490775	804172	375802	571215
M138	236	133.014	Malic acid	Fatty acids	Fatty Acids and Conjugates	Dicarboxylic acids	C00149	HMDB0000744	6915-15-7	NEG	7.5467e+06	4.52086e+06	6.00308e+06	9.67528e+06	7.61988e+06	7.07316e+06	6.51971e+06	5.73988e+06	1.09938e+07	6.00946e+06	1.00998e+07
M139	145.2	151.061	Arabitol	Carbohydrates	Saccharides	Monosaccharides	C01904	HMDB0000568	488-82-4	NEG	26379.9	22392.1	11589.2	37577.4	25681.3	24724	21765.1	23011.4	33315.3	33610.6	27160.4
M140	177.1	137.036	2-Pyrimidinylacetic acid	Organoheterocyclic compounds	Diazines	Pyrimidines and pyrimidine derivatives			66621-73-6	NEG	16697.9	11895.1	11770.1	16598.4	5949.75	12582.3	5184.27	5378.27	6451.66	9517.12	20.599
M141	268.6	259.022	Mannose 6-phosphate	Organic oxygen compounds	Organooxygen compounds	Carbohydrates and carbohydrate conjugates	C00275	HMDB0001078	3672-15-9	NEG	559635	1.67625e+06	264654	1.01716e+06	625772	828694	9.99402e+06	3.29061e+06	4.88768e+06	1.12355e+07	8.77845e+06
M142	268.6	259.022	Fructose 1-phosphate	Organic oxygen compounds	Organooxygen compounds	Carbohydrates and carbohydrate conjugates	C01094	HMDB0001076	15978-08-2	NEG	559635	1.67625e+06	264654	1.01716e+06	625772	828694	9.99402e+06	3.29061e+06	4.88768e+06	1.12355e+07	8.77845e+06
M143	178.3	181.071	Iditol	Carbohydrates	Fatty acyls	Fatty alcohols	C01507	HMDB0250766	69-65-8	NEG	949847	443161	445279	19.8188	886423	544946	552900	715737	1.38808e+06	519053	786155
M144	161.2	179.056	Sorbose	Organic oxygen compounds	Organooxygen compounds	Carbohydrates and carbohydrate conjugates	C00247	HMDB0246950	87-79-6	NEG	263092	240102	293352	210259	267234	254808	674052	253683	674472	489411	241365
M145	274.7	426.022	2'-Deoxyguanosine 5'-diphosphate (dGDP)	Carbohydrates	Nucleosides	Purine nucleotides	C00361	HMDB0000960	to_check	NEG	126540	151149	182791	19.8188	166960	125492	39593.6	218372	21.5387	115713	160394
M147	259	503.163	Maltotriose	Organic oxygen compounds	Organooxygen compounds	Carbohydrates and carbohydrate conjugates	C01835	HMDB0001262	1109-28-0	NEG	155661	58850	446254	42480.5	77178.7	156085	20.4323	296319	296109	773052	420272
M148	167.3	218.102	Pantothenic acid	Fatty acids	Fatty Acids and Conjugates	Hydroxy fatty acids	C00864	HMDB0000210	79-83-4	NEG	530778	438792	342171	370803	183397	373188	1.46333e+06	794096	21.5387	771557	974744
M149	144.4	103.04	3-Hydroxybutyric acid	Fatty acids	Fatty Acids and Conjugates	Hydroxy fatty acids	C01089	HMDB0000357	300-85-6	NEG	110748	89645.7	87994.7	169919	154450	122551	65007.5	76854.1	196208	112023	113220
M151	117.8	163.061	1,5-Anhydroglucitol	Carbohydrates	Saccharides	Monosaccharides	C07326	HMDB0002712	154-58-5	NEG	20.0371	160722	176120	141569	202625	136211	64654.6	110838	21.5387	152119	139646
M153	66.2	117.055	2-Hydroxy-3-methylbutyric acid	Fatty acids	Fatty Acids and Conjugates	Hydroxy fatty acids		HMDB0000407	4026-18-0	NEG	1.09673e+07	9.00866e+06	8.57299e+06	1.01615e+07	21.167	7.7421e+06	20.4323	8.1742e+06	1.23181e+07	8.0287e+06	8.02162e+06
M154	48.4	187.134	10-Hydroxydecanoic acid	Fatty acids	Fatty Acids and Conjugates	Hydroxy fatty acids	C02774	HMDB0244272		NEG	49276.5	30454.6	38341.5	19.8188	73058.7	38230.2	26962.8	13720.4	2839.71	14105.9	22455.5
M156	31.2	101.061	Valeric acid	Fatty acids	Fatty Acids and Conjugates	Branched fatty acids	C00803	HMDB0000892	109-52-4	NEG	108671	95264.6	84987.1	86238.6	108382	96708.7	106909	95231.2	125341	89085.8	133769
M157	26.2	157.123	Pelargonic acid	Fatty acids	Fatty Acids and Conjugates	Branched fatty acids	C01601	HMDB0000847	112-05-0	NEG	20.0371	1.8496e+06	2.2415e+06	1.68965e+06	2.03126e+06	1.56241e+06	1.92171e+06	2.07913e+06	2.14918e+06	1.72841e+06	1.41009e+06
M160	177.1	137.036	6-Aminonicotinic acid	Organoheterocyclic compounds	Pyridines and derivatives	Pyridinecarboxylic acids and derivatives			3167-49-5	NEG	16697.9	11895.1	11770.1	16598.4	5949.75	12582.3	5184.27	5378.27	6451.66	9517.12	20.599
M161	183.3	179.056	Galactose	Organic oxygen compounds	Organooxygen compounds	Carbohydrates and carbohydrate conjugates	C00984	HMDB0000143		NEG	640597	681062	649663	435047	499395	581153	1.71838e+06	1.01891e+06	1.49509e+06	1.29381e+06	993109
M162	212.9	173.093	N2-Acetylornithine	Amino acids and Peptides	Small peptides	Aminoacids	C00437	HMDB0003357	to_check	NEG	217680	158668	286812	134845	280548	215711	259038	236893	359295	384670	430426
M163	178.3	181.071	Galactitol	Carbohydrates	Fatty acyls	Fatty alcohols	C01697	HMDB0000107	608-66-2	NEG	949847	443161	445279	19.8188	886423	544946	552900	715737	1.38808e+06	519053	786155
M164	227.8	103.004	3-Hydroxypyruvic acid	Carbohydrates	Saccharides	Monosaccharides	C00168	HMDB0001352	1113-60-6	NEG	115281	89968.4	67160.8	92543.3	168894	106770	86971.5	46950	21.5387	101770	122979
M166	31.2	101.061	Isovaleric acid	Fatty acids	Fatty Acids and Conjugates	Branched fatty acids	C08262	HMDB0000718	503-74-2	NEG	108671	95264.6	84987.1	86238.6	108382	96708.7	106909	95231.2	125341	89085.8	133769
M170	44.9	145.05	2,2-Dimethylsuccinic acid	Lipids and lipid-like molecules	Fatty Acyls	Fatty acids and conjugates		HMDB0002074	597-43-3	NEG	76117	20.1787	75558.9	75737.3	91600.6	63806.8	90943	76234	90199.5	76702.6	77710.9
M171	43	121.029	Benzoic acid	Shikimates and Phenylpropanoids	Phenolic acids	Simple phenolic acids	C00180	HMDB0001870	65-85-0	NEG	20.0371	233228	218339	226339	177982	171182	204653	225076	21.5387	200674	176048
M174	94.2	391.284	Hyodeoxycholic acid	Lipids and lipid-like molecules	Steroids and steroid derivatives	Bile acids, alcohols and derivatives		HMDB0000733	83-49-8	NEG	46082.2	25634.8	53114.3	19.8188	35109.1	31992	20.4323	44803.4	42983.8	42321.9	20.599
M176	94.2	391.284	Deoxycholic acid	Terpenoids	Steroids	Cholane steroids	C04483	HMDB0000626	83-44-3	NEG	46082.2	25634.8	53114.3	19.8188	35109.1	31992	20.4323	44803.4	42983.8	42321.9	20.599
M179	246.4	606.072	UDP-N-acetylglucosamine	Carbohydrates	Nucleosides	Pyrimidine nucleotides	C00043	HMDB0000290	528-04-1	NEG	39325.2	23533.3	30298.5	29145.8	23709.7	29202.5	17429.1	30688.7	21.5387	18898.2	29126.2
M180	228.6	341.108	Lactose	Carbohydrates	Saccharides	Disaccharides	C00243	HMDB0041627	5965-66-2	NEG	223824	72485.9	432243	97875.3	151290	195544	20.4323	225415	242011	569604	274685
M185	90.7	236.092	N-Lactoylphenylalanine	Organic acids and derivatives	Carboxylic acids and derivatives	Amino acids, peptides, and analogues		HMDB0062175	183241-73-8	NEG	107601	106188	100647	19.8188	158991	94689.4	134968	143794	21.5387	158854	97052.8
M186	83.6	243.061	Uridine	Carbohydrates	Nucleosides	Pyrimidine nucleosides	C00299	HMDB0000296	58-96-8	NEG	2.94578e+06	2.18496e+06	2.35868e+06	19.8188	4.48119e+06	2.39413e+06	1.07697e+06	1.55495e+06	3.86049e+06	1.14396e+06	962567
M187	74.2	124.991	2-Hydroxyethanesulfonic acid	Fatty acids	Fatty acyls	Fatty alcohols	C05123	HMDB0003903	107-36-8	NEG	552010	346610	360973	514070	375242	429781	676694	20.5769	21.5387	486288	589092
M189	186.2	244.13	Gly-Gly-Leu	Organic acids and derivatives	Carboxylic acids and derivatives	Amino acids, peptides, and analogues			14857-82-0	NEG	25745.2	34323.8	51691.7	23121.9	47415.6	36459.6	20.4323	117223	140184	125630	72446.1
M190	127.8	229.155	Leu-Val	Amino acids and Peptides	Small peptides	Aminoacids		HMDB0028942	13588-95-9	NEG	38873.6	78596.7	78352.7	41872.9	101937	67926.5	20.4323	94945.3	165192	221750	96122.3
M193	145.2	151.061	Xylitol	Carbohydrates	Saccharides	Monosaccharides	C00379	HMDB0002917	87-99-0	NEG	26379.9	22392.1	11589.2	37577.4	25681.3	24724	21765.1	23011.4	33315.3	33610.6	27160.4
M194	249.6	346.055	Adenosine monophosphate (AMP)	Carbohydrates	Nucleosides	Purine nucleotides	C00020	HMDB0000045	61-19-8	NEG	352624	266893	405386	427005	112751	312932	54101.7	443945	738394	163268	333800
M197	228.8	225.099	Carnosine	Amino acids and Peptides	Small peptides	Dipeptides	C00386	HMDB0000033	305-84-0	NEG	1.47696e+06	1.7543e+06	1.57353e+06	1.57799e+06	1.52678e+06	1.58191e+06	1.28105e+06	1.49231e+06	1.86886e+06	1.5208e+06	1.36792e+06
M200	111.3	192.066	Phenylacetylglycine	Shikimates and Phenylpropanoids			C05598	HMDB0000821	500-98-1	NEG	301694	185597	158716	119949	238770	200945	253431	210411	352106	159913	240202
M201	111.3	192.066	2-Methylhippuric acid	Benzenoids	Benzene and substituted derivatives	Benzoic acids and derivatives		HMDB0011723	27115-50-0	NEG	301694	185597	158716	119949	238770	200945	253431	210411	352106	159913	240202
M202	27.3	271.227	16-Hydroxypalmitic acid	Fatty acids	Fatty Acids and Conjugates	Hydroxy fatty acids	C18218	HMDB0006294	506-13-8	NEG	105663	58353.1	118892	73897.8	127677	96896.5	92983.9	55928.3	155421	120279	72191.5
M203	27.3	271.227	2-Hydroxypalmitic acid	Fatty acids	Fatty Acids and Conjugates	Hydroxy fatty acids		HMDB0031057	764-67-0	NEG	105663	58353.1	118892	73897.8	127677	96896.5	92983.9	55928.3	155421	120279	72191.5
M204	13.4	337.204	Dodecyl gallate	Shikimates and Phenylpropanoids	Phenolic acids	Shikimic acids and derivatives		HMDB0038720	1166-52-5	NEG	111999	49078.7	93156.2	51423.6	85987.5	78329	94653.6	40185.7	21.5387	46148.5	129646
M205	207.3	290.087	N-Acetylneuraminic acid	Carbohydrates	Aminosugars and aminoglycosides	Aminosugars	C00270	HMDB0000230		NEG	122114	118251	90688.9	104547	98399.8	106800	140977	90739.7	21.5387	67408	81826.9
M207	268.6	259.022	Mannose 1-phosphate	Organic oxygen compounds	Organooxygen compounds	Carbohydrates and carbohydrate conjugates	C00636	HMDB0006330	27251-84-9	NEG	559635	1.67625e+06	264654	1.01716e+06	625772	828694	9.99402e+06	3.29061e+06	4.88768e+06	1.12355e+07	8.77845e+06
M208	183.3	179.056	Mannose	Carbohydrates	Saccharides	Monosaccharides	C00159	HMDB0000169	3458-28-4	NEG	640597	681062	649663	435047	499395	581153	1.71838e+06	1.01891e+06	1.49509e+06	1.29381e+06	993109
M209	46.4	131.071	Hydroxyisocaproic acid	Fatty acids	Fatty Acids and Conjugates	Hydroxy fatty acids	C03264	HMDB0000665	498-36-2	NEG	3.12411e+06	2.38202e+06	2.4695e+06	3.58363e+06	1.31871e+06	2.57559e+06	613745	1.71067e+06	2.81243e+06	1.70642e+06	2.11184e+06
M211	254.2	323.028	Uridine 5'-monophosphate (UMP)	Carbohydrates	Nucleosides	Pyrimidine nucleotides	C00105	HMDB0000288	58-97-9	NEG	92665.3	196587	137380	118819	126983	134487	235819	161265	301439	133708	90631.2
M212	205.5	175.072	Ser-Ala	Organic acids and derivatives	Carboxylic acids and derivatives	Amino acids, peptides, and analogues		HMDB0029032	6403-17-4	NEG	32034.1	43343.2	61832.4	47103.3	56000.6	48062.7	74382.4	48802.8	70589.1	64939.2	57391.5
M213	197.3	267.109	N-Acetylcarnosine	Organic acids and derivatives	Peptidomimetics	Hybrid peptides		HMDB0012881	56353-15-2	NEG	383727	348676	354277	461571	265512	362753	164803	396763	213291	266657	184027
M216	116.5	178.051	Hippuric acid	Shikimates and Phenylpropanoids	Phenolic acids	Simple phenolic acids	C01586	HMDB0000714	495-69-2	NEG	563706	252092	120599	377348	455278	353805	543714	400546	550694	323771	706296
M217	113	181.051	Hydroxyphenyllactic acid	Shikimates and Phenylpropanoids			C03672	HMDB0000755	306-23-0	NEG	384235	603855	545226	560829	261211	471071	415965	748278	21.5387	439941	430206
M218	103.6	251.078	Deoxyinosine	Carbohydrates	Nucleosides	Purine nucleosides	C05512	HMDB0000071	890-38-0	NEG	55567.8	65320.5	43720.4	90444.3	52765.5	61563.7	89968.3	60060	21.5387	50309.1	42672.2
M219	38.3	241.083	Thymidine	Carbohydrates	Nucleosides	Pyrimidine nucleosides	C00214	HMDB0000273	50-89-5	NEG	220854	144010	79471.4	113734	87215	129057	383911	85675.5	273383	91531.9	66972.9
M221	262.9	322.044	Cytidine 5'-monophosphate (CMP)	Nucleosides, nucleotides, and analogues	Pyrimidine nucleotides	Pyrimidine ribonucleotides	C00055	HMDB0000095		NEG	19472.3	44717.1	33050.5	24911.6	27162	29862.7	32007.3	37422.1	21.5387	30268	22591.6
M222	220.8	127.051	N-Methyl-L-asparagine	Organic acids and derivatives	Carboxylic acids and derivatives	Amino acids, peptides, and analogues			7175-34-0	NEG	86676.2	69845.4	89924.5	104712	80869.9	86405.6	245099	126713	195977	102647	243855
M224	43	121.029	p-Toluquinone	Polyketides	Aromatic polyketides	Benzoquinones			553-97-9	NEG	20.0371	233228	218339	226339	177982	171182	204653	225076	21.5387	200674	176048
M225	228.6	341.108	Cellobiose	Organic oxygen compounds	Organooxygen compounds	Carbohydrates and carbohydrate conjugates	C00185	HMDB0000055		NEG	223824	72485.9	432243	97875.3	151290	195544	20.4323	225415	242011	569604	274685
M226	90.7	236.092	N-Lactoyl-Phenylalanine	Organic acids and derivatives	Carboxylic acids and derivatives	Amino acids, peptides, and analogues		HMDB0062175	183241-73-8	NEG	107601	106188	100647	19.8188	158991	94689.4	134968	143794	21.5387	158854	97052.8
M228	228.2	195.051	Gluconic acid	Carbohydrates	Saccharides	Monosaccharides	C00257	HMDB0000625	526-95-4	NEG	1.18593e+06	1.47112e+06	885954	1.80458e+06	1.29184e+06	1.32788e+06	1.3456e+06	1.36092e+06	21.5387	2.01496e+06	1.03554e+06
M229	68.4	131.035	Dimethylmalonic acid	Fatty acids	Fatty Acids and Conjugates	Dicarboxylic acids		HMDB0002001	595-46-0	NEG	20.0371	3779.52	1091.98	1056.04	14576.6	4104.84	20.4323	59195.9	39122.3	97909.9	19409.8
M230	40	165.055	4-Ethoxybenzoic acid	Benzenoids	Benzene and substituted derivatives	Benzoic acids and derivatives			619-86-3	NEG	641668	832392	607875	654742	21.167	547340	20.4323	754705	21.5387	680457	549204
M231	228.6	341.108	Isomaltose	Carbohydrates	Saccharides	Disaccharides	C00252	HMDB0002923	499-40-1	NEG	223824	72485.9	432243	97875.3	151290	195544	20.4323	225415	242011	569604	274685
M232	256.3	257.006	6-Phosphogluconic acid	Organic oxygen compounds	Organooxygen compounds	Carbohydrates and carbohydrate conjugates	C00345	HMDB0001316	921-62-0	NEG	3810.56	9276.63	1261.61	577.072	801.344	3145.44	97791.4	39127	33467	20.2954	57969.3
M233	238.6	239.114	Anserine	Amino acids and Peptides	Small peptides	Dipeptides	C01262	HMDB0000194	584-85-0	NEG	8.20147e+06	1.42935e+07	8.41798e+06	7.80894e+06	6.45296e+06	9.03496e+06	1.00009e+07	9.28213e+06	21.5387	1.14305e+07	6.97874e+06
M234	236	306.076	Glutathione	Amino acids and Peptides	Small peptides		C00051	HMDB0000125	70-18-8	NEG	283377	344640	281049	350072	207285	293285	456463	319947	21.5387	459975	323923
M237	44.9	227.067	2'-Deoxyuridine	Carbohydrates	Nucleosides	Pyrimidine nucleosides	C00526	HMDB0000012	951-78-0	NEG	255954	167503	115287	157252	63803.5	151960	182871	77205.4	184501	95031	104517
M240	64.4	204.066	Indolelactic acid	Alkaloids	Tryptophan alkaloids	Simple indole alkaloids	C02043	HMDB0000671	1821-52-9	NEG	190459	111989	115537	178944	39569.6	127300	54638	130318	275177	99577.6	116454
M243	257.2	191.02	Citric acid	Fatty acids	Fatty Acids and Conjugates	Hydroxy fatty acids	C00158	HMDB0000094	77-92-9	NEG	97276.8	72474.5	91370	74844.9	71067.2	81406.7	245983	134217	201636	81675.3	244640
M246	163.3	187.108	Glycylleucine	Amino acids and Peptides	Small peptides	Dipeptides	C02155	HMDB0000759	869-19-2	NEG	9897.11	8346.47	20740.1	13156.9	26724.3	15773	38211.9	12892	34517	22594.7	12023.2
M248	99.7	177.04	Glucono-1,5-lactone	Carbohydrates	Saccharides	Monosaccharides	C00198	HMDB0000150	90-80-2	NEG	45990.6	59401.1	50701.1	45213.2	39812	48223.6	20.4323	92380	131517	114121	108370
M249	94.2	391.284	Ursodeoxycholic acid	Terpenoids	Steroids	Cholane steroids	C07880	HMDB0000946	128-13-2	NEG	46082.2	25634.8	53114.3	19.8188	35109.1	31992	20.4323	44803.4	42983.8	42321.9	20.599
M252	35.6	241.072	Lumichrome	Alkaloids	Anthranilic acid alkaloids	Phenazine alkaloids	C01727	HMDB0254199	1086-80-2	NEG	10607.8	9012.63	10817.6	7816.25	30737.5	13798.3	34259.1	13472.7	13629.1	20.2954	13932.7
M260	14.7	325.183	11-Dehydrocorticosterone	Lipids and lipid-like molecules	Steroids and steroid derivatives	Hydroxysteroids	C05490	HMDB0004029	72-23-1	NEG	4.00496e+06	3.46612e+06	3.7383e+06	3.09214e+06	5.72053e+06	4.00441e+06	4.23505e+06	3.11149e+06	6.49836e+06	4.71791e+06	4.44792e+06
M261	14.7	325.183	Docebenone	Lipids and lipid-like molecules	Fatty Acyls	Fatty alcohols	C01349	HMDB0247732		NEG	4.00496e+06	3.46612e+06	3.7383e+06	3.09214e+06	5.72053e+06	4.00441e+06	4.23505e+06	3.11149e+06	6.49836e+06	4.71791e+06	4.44792e+06
M264	224.7	131.046	Diglycine	Amino acids and Peptides	Small peptides	Dipeptides	C02037	HMDB0011733	556-50-3	NEG	66228.9	95963.5	81763.8	19.8188	67416.6	62278.5	37456	77172.3	118261	51572	84281.7
M269	235.6	168.077	3-Methylhistidine	Amino acids and Peptides	Small peptides	Aminoacids	C01152	HMDB0000479	368-16-1	NEG	224343	207944	234473	240759	230713	227646	463773	354728	534798	316550	313362
M272	162.7	282.084	Crotonoside	Carbohydrates	Nucleosides	Purine nucleosides				NEG	17682.3	22529	24736.3	19.8188	33558.3	19705.2	43712.3	28905.9	21.5387	33516.5	25677.8
M274	19.1	773.53	PG(18:1/18:1(9Z))	Fatty acids	Glycerophospholipids	Glycerophosphoglycerols		HMDB0010634	67254-28-8	NEG	513256	870531	509186	529128	919376	668295	461488	357105	384240	655319	422511
M275	43	121.029	3-hydroxybenzaldehyde	Shikimates and Phenylpropanoids	Phenolic acids	Simple phenolic acids	C03067		100-83-4	NEG	20.0371	233228	218339	226339	177982	171182	204653	225076	21.5387	200674	176048
M276	257.2	191.02	Isocitric acid	Fatty acids	Fatty Acids and Conjugates	Dicarboxylic acids	C00311	HMDB0000193	320-77-4	NEG	97276.8	72474.5	91370	74844.9	71067.2	81406.7	245983	134217	201636	81675.3	244640
M278	43	121.029	4-Hydroxybenzaldehyde	Shikimates and Phenylpropanoids	Phenolic acids	Simple phenolic acids	C00633	HMDB0011718	123-08-0	NEG	20.0371	233228	218339	226339	177982	171182	204653	225076	21.5387	200674	176048
M280	89.3	87.0088	Pyruvate	Fatty acids	Fatty Acids and Conjugates	Oxo fatty acids	C00022	HMDB0000243	127-17-3	NEG	909437	5.44511e+06	1.33877e+06	902167	950349	1.90917e+06	3.28597e+06	1.85148e+06	6.30729e+06	1.38984e+06	7.53943e+06
M283	40	165.055	Ethyl 3-hydroxybenzoate	Benzenoids	Benzene and substituted derivatives	Benzoic acids and derivatives			7781-98-8	NEG	641668	832392	607875	654742	21.167	547340	20.4323	754705	21.5387	680457	549204
M284	251.6	71.0138	Pyruvaldehyde	Organic oxygen compounds	Organooxygen compounds	Carbonyl compounds	C00546	HMDB0001167	78-98-8	NEG	67961.5	44099.7	54331.6	73422	62127.8	60388.5	48118.9	55277.6	84069.6	50102.9	78446.1
M285	189.4	154.062	Histidine	Amino acids and Peptides	Small peptides	Aminoacids	C00135	HMDB0000177	71-00-1	NEG	112574	115222	119094	135245	139480	124323	112197	139322	143774	127793	103412
M286	236	160.062	N-Methylglutamic acid	Amino acids and Peptides	Small peptides	Aminoacids	C01046	HMDB0062660	35989-16-3	NEG	64113.8	93843.5	42932.8	39129.1	41679.9	56339.8	68267.6	32013.1	68604.9	58098	37085.3
M287	40	165.055	Ethyl 4-hydroxybenzoate	Shikimates and Phenylpropanoids	Phenolic acids	Simple phenolic acids	D01647	HMDB0032573	120-47-8	NEG	641668	832392	607875	654742	21.167	547340	20.4323	754705	21.5387	680457	549204
M288	40	165.055	2-Phenyllactic acid	Benzenoids	Benzene and substituted derivatives			HMDB0142137	515-30-0	NEG	641668	832392	607875	654742	21.167	547340	20.4323	754705	21.5387	680457	549204
M291	120.4	134.047	Adenine	Alkaloids	Histidine alkaloids	Imidazole alkaloids	C00147	HMDB0000034	73-24-5	NEG	1.27931e+06	488382	345339	513432	280437	581380	682330	795070	21.5387	922713	501098
M292	120.4	134.047	2-Aminopurine	Organoheterocyclic compounds	Imidazopyrimidines	Purines and purine derivatives		HMDB0245025		NEG	1.27931e+06	488382	345339	513432	280437	581380	682330	795070	21.5387	922713	501098
M295	185.1	213.124	Dethiobiotin	Alkaloids			C01909	HMDB0003581	533-48-2	NEG	42492.8	43594.4	44106.1	49236.2	40293.1	43944.5	43864.9	20.5769	21.5387	55049.4	44036.8
M296	295	184.986	3-Phosphoglyceric acid	Fatty acids	Fatty Acids and Conjugates	Hydroxy fatty acids	C00597	HMDB0000807	820-11-1	NEG	102644	131604	73365.7	145884	155306	121761	234159	268154	247151	20.2954	20.599
M297	44.7	157.087	(1-Hydroxycyclohexyl)acetic acid	Organic oxygen compounds	Organooxygen compounds	Alcohols and polyols			14399-63-4	NEG	118703	97731.7	133644	138607	136056	124948	101430	98435.1	137801	114867	106109
M298	167.4	130.087	Caplamin	Fatty acids	Fatty Acids and Conjugates	Amino fatty acids	C02378	HMDB0001901	60-32-2	NEG	465686	630861	559482	555473	364239	515148	438080	436019	706828	313851	809872
M299	167.4	130.087	4-(dimethylamino)butanoate	Lipids and lipid-like molecules	Fatty Acyls	Fatty acids and conjugates			693-11-8	NEG	465686	630861	559482	555473	364239	515148	438080	436019	706828	313851	809872
M300	128.9	151.026	Oxypurinol	Alkaloids	Nicotinic acid alkaloids		C07599	HMDB0000786	2465-59-0	NEG	84460.1	69716.5	53304.5	57114.7	49692.2	62857.6	111707	101808	146604	77783.2	94221.5
M301	308.5	96.9695	Phosphate	Homogeneous non-metal compounds	Non-metal oxoanionic compounds	Non-metal phosphates	C00009	HMDB0001429	7664-38-2	NEG	1.97183e+06	2.06182e+06	2.02754e+06	1.95017e+06	21.167	1.60228e+06	20.4323	2.11205e+06	21.5387	2.02963e+06	20.599
M303	229.9	131.082	Ornithine	Amino acids and Peptides	Small peptides	Aminoacids	C00077	HMDB0000214	3184-13-2	NEG	78224.4	61523.7	9981.93	995.291	72069.3	44558.9	50001.4	128082	21.5387	90198.2	95122.7
M305	177.1	137.036	2-Aminonicotinic acid	Organoheterocyclic compounds	Pyridines and derivatives	Pyridinecarboxylic acids and derivatives		HMDB0061680	5345-47-1	NEG	16697.9	11895.1	11770.1	16598.4	5949.75	12582.3	5184.27	5378.27	6451.66	9517.12	20.599
M310	212.9	173.093	Theanine	Amino acids and Peptides	Small peptides	Aminoacids	C01047	HMDB0034365	3081-61-6	NEG	217680	158668	286812	134845	280548	215711	259038	236893	359295	384670	430426
M311	63.1	391.284	Chenodeoxycholic acid	Lipids and lipid-like molecules	Steroids and steroid derivatives	Bile acids, alcohols and derivatives	C02528	HMDB0000518	474-25-9	NEG	28733	31208.4	42151.6	17136.9	30736.4	29993.3	20.4323	54892.7	84184.1	43507.7	49025.2
M312	40	165.055	Desaminotyrosine	Shikimates and Phenylpropanoids			C01744	HMDB0002199	501-97-3	NEG	641668	832392	607875	654742	21.167	547340	20.4323	754705	21.5387	680457	549204
M317	43.7	509.289	LPG(18:1(9Z))	Lipids and lipid-like molecules	Glycerophospholipids	Glycerophosphoglycerols		HMDB0240602	326495-24-3	NEG	20.0371	199432	185639	212823	225053	164593	20.4323	241614	273886	212303	202772
M320	44.6	714.506	2-Linoleoyl-1-palmitoyl-sn-glycero-3-phosphoethanolamine	Fatty acids	Glycerophospholipids	Glycerophosphoethanolamines		HMDB0008928	26662-95-3	NEG	1.43206e+06	1.87209e+06	888373	1.82087e+06	2.05843e+06	1.61436e+06	1.41084e+06	652635	888199	912741	1.46343e+06
M321	116.5	178.051	3-Succinoylpyridine	Organic acids and derivatives	Keto acids and derivatives	Gamma-keto acids and derivatives	C19569	HMDB0000992	4192-31-8	NEG	563706	252092	120599	377348	455278	353805	543714	400546	550694	323771	706296
M323	68.4	131.035	Xylose	Carbohydrates	Saccharides	Monosaccharides	C00181	HMDB0060254	58-86-6	NEG	20.0371	3779.52	1091.98	1056.04	14576.6	4104.84	20.4323	59195.9	39122.3	97909.9	19409.8
M324	183.3	143.035	2-Hydroxyhexanedioic acid	Fatty acids	Fatty Acids and Conjugates	Dicarboxylic acids	C02360	HMDB0000321	18294-85-4	NEG	102812	104313	98536.3	76007.7	136447	103623	264038	144156	220536	195386	149927
M326	199	211.082	Gly-His	Amino acids and Peptides	Small peptides	Dipeptides		HMDB0028843	2489-13-6	NEG	18235.4	12896.3	20031.4	13905.4	8323.54	14678.4	10888.9	17816.1	13296.3	20.2954	14752
M327	214.9	141.017	2-Oxoadipic acid	Fatty acids	Fatty Acids and Conjugates	Dicarboxylic acids	C00322	HMDB0000225	3184-35-8	NEG	5.32941e+06	4.53178e+06	4.34373e+06	4.70967e+06	4.69193e+06	4.72131e+06	6.42706e+06	4.6428e+06	7.56012e+06	4.46945e+06	5.731e+06
M328	42.7	728.556	PE(P-18:0/18:1(9Z))	Fatty acids	Glycerophospholipids	Glycerophosphoethanolamines		HMDB0011375	144371-68-6	NEG	20.0371	20.1787	337825	354124	603741	259146	461056	491068	311145	590914	518160
M331	38.3	241.083	Lapachol	Polyketides	Naphthalenes	Naphthoquinones		HMDB0253978		NEG	220854	144010	79471.4	113734	87215	129057	383911	85675.5	273383	91531.9	66972.9
M334	73.8	168.034	2-Furoylglycine	Organic acids and derivatives	Carboxylic acids and derivatives	Amino acids, peptides, and analogues		HMDB0000439	5657-19-2	NEG	269148	129603	147618	130922	216170	178692	265691	172228	297558	169092	319730
M335	183.4	149.046	D-Ribose							NEG	60409.2	81047.4	97044.3	32057.4	99174	73946.5	126393	147797	135880	174143	147875
M337	89.5	128.01	Cyanuric_acid							NEG	22869.2	147252	35625.2	6621.82	4538.57	43381.4	20.4323	3194.3	141967	340791	484407
M338	31.2	129.092	HEPTANOIC ACID							NEG	71018.6	44349.6	79906.6	38811.2	54547.5	57726.7	53613.9	39795	71588.3	51679.6	61113.4
M340	15.1	249.15	5a-Hydroxy-1,7,7-trimethyl-1,2,3,3a,5a,6,7,8-octahydrocyclopenta[c]pentalene-4-carboxylic acid	Lipids and lipid-like molecules	Prenol lipids	Sesquiterpenoids			2108576-92-5	NEG	45766.2	30866	36714.1	58588	47802.2	43947.3	27029.3	16502.5	32668.9	20575.6	17001.8
M341	183.3	85.0295	CROTONIC ACID							NEG	16218	35370.5	20498.9	31276.6	33904.6	27453.7	20.4323	29165.9	75138	47126.5	44820.8
M344	24	197.155	cis-5-Dodecenoic acid	Fatty acids	Fatty Acids and Conjugates	Unsaturated fatty acids			2430-94-6	NEG	20.0371	219419	263472	235032	253423	194273	20.4323	253045	258122	247224	268359
M345	16	112.986	Trifluoroacetic acid	Organic acids and derivatives	Carboxylic acids and derivatives	Alpha-halocarboxylic acids and derivatives		HMDB0014118	27881	NEG	377458	355889	361604	347998	382040	364998	398859	364751	401103	381310	362442
M346	215.1	170.043	2-Amino-5,5,5-trifluoropentanoic acid	Organic acids and derivatives	Carboxylic acids and derivatives	Amino acids, peptides, and analogues			2365-80-2	NEG	40742.8	39600.8	31773.1	30985.9	25523.2	33725.1	39271	30916.1	21.5387	30659.4	49213.5
M348	161.5	147.045	Atropic acid	Benzenoids	Benzene and substituted derivatives	Styrenes			492-38-6	NEG	28699.8	33443.9	40627.8	35081.8	21.167	27574.9	31606.7	37676.5	21.5387	33183.7	36668.9
M350	63.4	173.118	9-Hydroxynonanoic acid	Fatty acids	Fatty Acids and Conjugates	Hydroxy fatty acids			3788-56-5	NEG	157752	142318	135484	144242	21.167	115963	159519	88764.8	132132	108899	146756
M351	23.1	277.217	Pinolenic acid	Fatty acids	Fatty Acids and Conjugates	Unsaturated fatty acids			16833-54-8	NEG	20.0371	126663	151524	19.8188	136013	82847.9	139297	117200	119154	156473	93800
M352	19.5	331.264	cis-4,10,13,16-Docosatetraenoic acid	Lipids and lipid-like molecules	Fatty Acyls	Fatty acids and conjugates			122068-08-0	NEG	65008.1	135492	266524	143346	231726	168419	162999	119519	193815	207532	80880.3
M353	16.5	223.028	5-(3-Chlorophenyl)-5-methylimidazolidine-2,4-dione	Organoheterocyclic compounds	Azolidines	Imidazolidines			1843021	NEG	135702	329012	149957	236628	279938	226248	85051.6	247313	198652	20.2954	148784
M354	259.8	199.001	Erythrose 4-phosphate	Carbohydrates	Saccharides	Monosaccharides	C00279	HMDB0001321	585-18-2	NEG	9547.49	19373.7	9306.68	9597.64	11436.8	11852.5	172610	64012.7	45574.6	20.2954	95766.9
M355	224.3	73.0294	Lactaldehyde	Organic oxygen compounds	Organooxygen compounds	Carbonyl compounds	C00424	HMDB0003052	598-35-6	NEG	237602	206180	213768	222033	21.167	175921	246510	240994	280271	277571	20.599
M356	113	279.233	17-ODYA	Lipids and lipid-like molecules	Fatty Acyls	Fatty acids and conjugates		HMDB0244776		NEG	101496	216193	270781	117918	69212.1	155120	45159.7	269369	207360	113261	103789
M358	205.6	209.067	D-SEDOHEPTULOSE							NEG	39565.2	35206.2	42442	35550.2	41629	38878.5	35481.3	45637.7	21.5387	32321.6	41827.8
M362	168.4	126.02	4-Methyloxazole-5-carboxylic acid	Organoheterocyclic compounds	Azoles	Oxazoles			2510-32-9	NEG	40544.3	41712.6	19.9591	49682.1	40760	34543.8	20.4323	28098.6	56118	53222.4	20.599
M363	91.3	192.99	2,4(1H,3H)-Quinazolinedithione	Organoheterocyclic compounds	Diazanaphthalenes	Benzodiazines			5993-69-1	NEG	375557	340463	478047	651098	592926	487618	550104	521955	21.5387	563776	400437
M364	84.9	166.018	N-Methyl-N-(methylsulfonyl)glycine	Organic acids and derivatives	Carboxylic acids and derivatives	Amino acids, peptides, and analogues			115665-52-6	NEG	71836.2	49283.3	37606.4	206082	114967	95954.9	143658	168598	284895	128776	130960
M365	33.6	168.103	(2S,3aS,7aS)-Octahydro-1H-indole-2-carboxylic acid	Organic acids and derivatives	Carboxylic acids and derivatives	Amino acids, peptides, and analogues			80875-98-5	NEG	138996	133414	172422	19.8188	240564	137083	122026	71748.6	105090	148444	137231
M366	235.3	132.03	2,2'-Iminodiacetic acid	Amino acids and Peptides	Small peptides	Aminoacids	C19911	HMDB0011753	142-73-4	NEG	47775.9	83744.3	106478	19002.6	54698.3	62339.8	132128	79394.3	87886	52085.9	82197.7
M367	179.8	144.03	4-Hydroxyglutamic acid	Amino acids and Peptides	Small peptides	Aminoacids	C05947	HMDB0002273	2485-33-8	NEG	24563	31139	27492.5	78851.3	21287.9	36666.7	218592	119236	66849.5	48646.1	158759
M369	272.1	165.019	Terephthalic acid	Shikimates and Phenylpropanoids	Phenolic acids	Simple phenolic acids			100-21-0	NEG	50602.6	62387.1	19.9591	59433.1	69513.4	48391.2	52010.7	51172.5	51568.5	20.2954	52776.1
M371	256.4	229.011	7-Hydroxy-4-(trifluoromethyl)coumarin	Phenylpropanoids and polyketides	Coumarins and derivatives	Hydroxycoumarins			575-03-1	NEG	218750	200066	297066	360374	385348	292321	593312	360268	615633	725872	319655
M375	66.2	115.04	3-Oxopentanoic acid	Organic acids and derivatives	Keto acids and derivatives	Short-chain keto acids and derivatives			10191-25-0	NEG	183050	143466	183820	209965	192398	182540	176894	192321	244724	123443	148656
M377	271.6	228.957	6,8-Dichloro-3-hydroxyquinoxalin-2(1H)-one	Organoheterocyclic compounds	Diazanaphthalenes	Benzodiazines			4029-54-3	NEG	63298.1	62412.8	36359.5	30869.9	26513.5	43890.8	52712.9	48786.2	120393	154214	115507
M378	256.8	212.962	6,8-Dichloro-4-quinazolinol	Organoheterocyclic compounds	Diazanaphthalenes	Benzodiazines			6952-11-0	NEG	101535	177905	121478	182056	67471.3	130089	33588.7	143658	136361	152851	175779
M379	223	272.086	N-[4-(Pyridin-2-yl)-1,3-thiazol-2-yl]cyclopentanecarboxamide	Organic nitrogen compounds	Organonitrogen compounds	N-arylamides			687996-92-5	NEG	57877	53842	56136.6	58193.5	37964.5	52802.7	26978.2	49589.6	21.5387	43187	78907.1
M380	220.2	213.124	5-(4-Methylpiperazin-1-yl)-5-oxopentanoic acid	Lipids and lipid-like molecules	Fatty Acyls	Fatty acids and conjugates			75727-47-8	NEG	10594.2	11637.3	12038.4	11915.2	10867.9	11410.6	10973.9	20.5769	21.5387	14913.2	11960.6
M383	172.9	126.031	6-Azathymine	Organoheterocyclic compounds	Triazines	1,2,4-triazines			932-53-6	NEG	74259.2	105899	63119.2	88733.5	71876.1	80777.5	19887.4	39998.8	105629	172724	23083.7
M385	106.7	295.112	Met-Phe	Organic acids and derivatives	Carboxylic acids and derivatives	Amino acids, peptides, and analogues			14492-14-9	NEG	5513.73	61750	33068.1	2569.95	5562.7	21692.9	122514	187569	184728	20.2954	83879.4
M391	299.4	216.135	b-Ala-Lys							NEG	67496	54700.4	89013.5	97529.3	52389.2	72225.7	20.4323	124369	115035	75973.6	165109
M393	195.1	103.04	.alpha.-Hydroxyisobutyric acid	Fatty acids	Fatty Acids and Conjugates	Hydroxy fatty acids			594-61-6	NEG	15250.6	18951.8	11760.1	25165.5	32351	20695.8	24381.3	19922.6	31102.2	24260.8	22678.5
M399	236	159.077	L-.beta.-Homoglutamine	Organic acids and derivatives	Carboxylic acids and derivatives	Amino acids, peptides, and analogues			213487-90-2	NEG	1.10991e+06	20.1787	700942	653259	650239	622875	558140	795767	962877	869996	395956
M401	183.4	116.071	3-Aminopentanoic acid	Organic acids and derivatives	Carboxylic acids and derivatives	Amino acids, peptides, and analogues			18664-78-3	NEG	400220	381215	466823	489408	380613	423656	430964	428988	21.5387	330491	518158
M403	145.5	281.248	(Z)-6-Octadecenoic acid	Fatty acids	Fatty Acids and Conjugates	Unsaturated fatty acids			593-39-5	NEG	65389.4	76686.2	82513.7	67059.4	82054.2	74740.6	86386.3	78016.3	77138.8	86900.5	75890.6
M411	178.6	203.103	Val-Ser	Amino acids and Peptides	Small peptides	Aminoacids			13588-94-8	NEG	20.0371	20.1787	19.9591	19.8188	21.167	20.2321	119535	20.5769	80810.7	56859.9	20.599
M412	129.9	835.531	[2-(hexadecanoyloxy)-3-[octadec-11-enoyloxy]propoxy]({[2.3.4.5.6-pentahydroxycyclohexyl]oxy})phosphinic acid							NEG	61196.9	101812	85196.9	70110.2	116420	86947.2	56593.3	56724.5	37460.8	54916.9	57816.3
M415	139.4	222.016	5-(Benzylamino)-1,3,4-thiadiazole-2(3H)-thione	Benzenoids	Benzene and substituted derivatives	Benzylamines			14731-27-2	NEG	188660	219891	187885	155230	177373	185808	193554	258566	325257	258736	256859
M416	90.9	194.987	6-Nitro-1,3-benzothiazol-2(3H)-one	Organoheterocyclic compounds	Benzothiazoles				28620-12-4	NEG	122471	114020	162000	227285	195288	164213	178487	170181	21.5387	185425	123953
M418	289	254.913	2,6-Difluoro-4-iodophenol	Benzenoids	Phenols	Halophenols			950858-06-7	NEG	1.43254e+06	1.41309e+06	1.50127e+06	1.29078e+06	1.37103e+06	1.40174e+06	1.22011e+06	1.47852e+06	1.34822e+06	1.226e+06	1.22949e+06
M419	271	320.062	Dimethenamid ethanesulfonic acid	Organoheterocyclic compounds	Heteroaromatic compounds				205939-58-8	NEG	24707.5	21842.4	24003.6	9417.49	24086.9	20811.6	72153.2	63305.2	90087.4	37213.3	94538.5
M424	93.7	220.008	4-Chloro-8-fluoro-5H-pyrimid[5,4-b]indole	Organoheterocyclic compounds	Pyrrolopyrimidines				331443-96-0	NEG	132367	173200	252030	306557	336814	240194	168524	249923	305972	354234	119644
M425	42.4	171.102	3-Cyclohexyl-2-hydroxypropanoic acid	Lipids and lipid-like molecules	Fatty Acyls	Fatty acids and conjugates			25400-54-8	NEG	414457	382668	348836	385446	393489	384979	227118	302565	21.5387	244602	331481
M426	17.8	195.139	Dodeca-2(E),4(E)-dienoic acid	Fatty acids	Fatty Acids and Conjugates	Unsaturated fatty acids			24738-48-5	NEG	512382	415944	570650	434408	586721	504021	239271	393952	572119	322031	555021
M427	13.9	265.147	Laurylsulfuric acid	Fatty acids	Fatty acyls	Fatty alcohols			151-41-7	NEG	1.60171e+06	824982	2.44439e+06	1.1977e+06	1.10257e+06	1.43427e+06	1.49385e+06	619280	1.30525e+06	20.2954	2.482e+06
M428	168.1	119.035	(S)-3,4-Dihydroxybutyric acid (lithium hydrate)	Fatty acids	Fatty Acids and Conjugates	Hydroxy fatty acids		HMDB0000337	51267-44-8	NEG	25236.5	23073	15429.4	24988.8	16388.9	21023.3	105839	31980.1	100751	69471.7	50652.4
M436	209.4	191.067	Ser-Ser	Amino acids and Peptides	Small peptides	Aminoacids			6620-95-7	NEG	10527.1	12585.8	23458.7	19018	34773.3	20072.6	30326.5	17911.4	25722.9	21685.2	17736.3
M440	94.3	232.999	Riluzole	Organoheterocyclic compounds	Benzothiazoles		C07937	HMDB0014878	1744-22-5	NEG	121740	106831	148646	214783	193307	157061	166952	179040	235613	190504	116660
M444	25.8	745.502	1-palmitoyl-2-linoleoyl-sn-glycero-3-phospho-(1'-rac-glycerol)	Lipids and lipid-like molecules	Glycerophospholipids	Glycerophosphoglycerols			264192-90-7	NEG	20.0371	20.1787	146338	19.8188	178609	65001.4	162753	166238	174887	172693	170077
M455	84.4	329.233	(12Z)-9,10,11-Trihydroxyoctadec-12-enoic acid	Fatty acids	Octadecanoids	Other Octadecanoids			406460-90-0	NEG	16162	16089.4	15379	8442.28	14286.4	14071.8	20.4323	39483.8	46255	19259.3	31131.4
M458	260.7	357.103	Maltobionate	Lipids and lipid-like molecules	Fatty Acyls	Fatty acyl glycosides	C20888	HMDB0253945	96-82-2	NEG	139146	114926	23270.9	178160	44526.9	100006	37215.4	133179	81343.7	24619.9	25400.3
M461	229.9	189.088	Thr-Ala	Amino acids and Peptides	Small peptides	Aminoacids			56217-50-6	NEG	151817	127492	75487.7	137688	97961.2	118089	53005.8	107591	213656	92821.7	75823.3
M466	127.3	913.577	[2-[docosa-7.10.13.16-tetraenoyloxy]-3-(octadecanoyloxy)propoxy]({[2.3.4.5.6-pentahydroxycyclohexyl]oxy})phosphinic acid							NEG	98553	138116	19.9591	139931	21.167	75328.3	83190.9	106943	66384.7	86898.5	70286.2
M476	16.9	257.139	3-Hydroxy-2-[(Z)-oct-2-enyl]pentanedioic acid	Organic acids and derivatives	Hydroxy acids and derivatives	Medium-chain hydroxy acids and derivatives			1379792-08-1	NEG	303217	250950	363912	302767	391064	322382	253378	294155	322838	253850	396945
M483	19.5	775.548	1-Stearoyl-2-oleoyl-sn-glycero-3-phospho-(1'-sn-glycerol)	Lipids and lipid-like molecules	Glycerophospholipids	Glycerophosphoglycerols			264192-93-0	NEG	146783	251577	272022	225102	279147	234926	113807	211652	164783	186737	226572
M492	227.8	201.099	Pesticide4_Dinotefuran_C7H14N4O3_Guanidine, N-methyl-N''-nitro-N'-[(tetrahydro-3-furanyl)methyl]-							NEG	401613	459181	430965	368631	554194	442917	306117	493213	331367	308638	347383
M495	280.2	275.017	2-Chlorobenzyl 7H-purin-6-yl sulfide	Organoheterocyclic compounds	Imidazopyrimidines	Purines and purine derivatives			5069-68-1	NEG	181645	163320	92778.4	117107	162736	143517	214185	120555	245811	255588	194200
M501	191.6	219.098	Thr-Thr	Organic acids and derivatives	Carboxylic acids and derivatives	Amino acids, peptides, and analogues			96337-78-9	NEG	20.0371	3926.64	7981.16	2287	17001.1	6243.2	35439.4	7518.85	19673	20564.6	7522.73
M502	74	194.955	1H-Pyrrolo[2,3-b]pyridine, 2-bromo-	Organoheterocyclic compounds	Pyrrolopyridines				1083181-25-2	NEG	48908.6	43241.3	48765.7	51007.7	47528	47890.3	45956.7	45626.6	44051.7	44683.2	47962.4
M503	66.9	275.045	7-Oxo-7H-benzo[e]perimidine-4-carboxylic acid	Benzenoids	Anthracenes	Anthracenecarboxylic acids and derivatives			65359-16-2	NEG	250933	189590	211129	246799	104529	200596	20.4323	173577	220864	166812	178715
M508	314.6	233.924	2-Bromobenzenesulfonamide	Benzenoids	Benzene and substituted derivatives	Benzenesulfonamides			92748-09-9	NEG	162099	207157	182901	161525	224939	187724	167191	20.5769	211293	214653	186187
M515	208.1	305.045	7-Hydroxy-4-(3-trifluoromethylphenyl)coumarin	Phenylpropanoids and polyketides	Neoflavonoids	Neoflavones			386704-09-2	NEG	158039	158675	128902	174646	126213	149295	135039	138796	224579	168661	147634
M516	121.5	244.083	{[3-Ethoxy-2-(ethoxycarbonyl)-3-oxo-1-propenyl]amino}acetic acid	Organic acids and derivatives	Carboxylic acids and derivatives	Amino acids, peptides, and analogues			54132-81-9	NEG	20.0371	106369	117853	93651.5	102516	84082	108202	96294.9	96775	81150.8	95588.1
M525	128	810.527	1-Stearoyl-2-arachidonoyl-sn-glycero-3-phosphoserine	Lipids and lipid-like molecules	Glycerophospholipids	Glycerophosphoserines			132014-80-3	NEG	95133.3	110422	161210	123956	134580	125060	65417.4	88992.7	66331.7	78603.5	92066.2
M529	20.1	738.507	2-Arachidonoyl-1-palmitoyl-sn-glycero-3-phosphoethanolamine	Fatty acids	Glycerophospholipids	Glycerophosphoethanolamines			70812-59-8	NEG	144701	176584	195619	197382	325041	207865	88242.6	83093.5	98121.5	83967.7	138603
M539	285.3	827.264	Maltopentaose	Organic oxygen compounds	Organooxygen compounds	Carbohydrates and carbohydrate conjugates		HMDB0012254	34620-76-3	NEG	3078.82	620.281	8029.91	1121.85	2364.24	3043.02	27830.6	8781.68	6876.12	30945.6	20694.1
M541	239	233.078	Glu-Ser	Amino acids and Peptides	Small peptides				5875-38-7	NEG	9527.91	27330.8	19278.4	8473.16	13877.5	15697.6	61132.4	41804	49738.5	85825.5	21327.2
M544	123	177.078	L-(-)Sorbose							NEG	303751	367810	391845	378656	405905	369593	20.4323	343154	278877	130109	270110
M549	219.9	245.114	Val-Glu	Organic acids and derivatives	Carboxylic acids and derivatives	Amino acids, peptides, and analogues			424599	NEG	4820.21	5521.32	6705.61	5563.94	6160.77	5754.37	20.4323	5663.7	12797.4	13066.1	4909
M552	25	337.236	9S,15S-Dihydroxy-5Z,13E-prostadienoic acid	Lipids and lipid-like molecules	Fatty Acyls	Eicosanoids			37786-06-4	NEG	158043	120123	135491	100765	163393	135563	79001.1	115319	161054	98687.8	110773
M558	234.2	247.093	Glu-Thr	Amino acids and Peptides	Small peptides				6875-80-5	NEG	8234.05	19086.6	14213.9	7778.3	13228.5	12508.3	77965.6	52028.8	68128.3	130050	20569.9
M559	118.2	101.024	Succinic semialdehyde	Fatty acids	Fatty acyls	Fatty aldehydes			692-29-5	NEG	383472	498932	403869	397042	380802	412823	430845	527365	21.5387	250769	570830
M562	84.8	226.996	Thiolutin	Organic nitrogen compounds	Organonitrogen compounds	N-arylamides		HMDB0034228	32087	NEG	221537	20.1787	192405	243991	21.167	131595	20.4323	256494	328870	268631	274448
M563	220.8	145.062	.beta.-Alanylglycine	Organic acids and derivatives	Peptidomimetics	Hybrid peptides			2672-88-0	NEG	1.77158e+06	1.4737e+06	1.84163e+06	2.21578e+06	1.66337e+06	1.79321e+06	3.45122e+06	2.71021e+06	4.13664e+06	2.2198e+06	3.40511e+06
M565	2.9	256.96	1-(4-Bromo-2-fluorophenyl)cyclopropanecarboxylic acid	Benzenoids	Benzene and substituted derivatives	Halobenzenes			872422-15-6	NEG	18542.3	58406.5	15572.4	14977.9	17583.6	25016.5	69869.1	16780.3	75819.6	13955.9	15239.4
M567	13.8	215.073	Euparin	Shikimates and Phenylpropanoids	Coumarins	Simple coumarins				NEG	122649	173583	134931	81416.2	21724.4	106861	35781.4	172271	129349	193384	102429
M568	259	383.118	Benzamide, 4-[4-(1,3-benzodioxol-5-yl)-5-(2-pyridinyl)-1H-imidazol-2-yl]-	Organoheterocyclic compounds	Azoles	Imidazoles			301836-41-9	NEG	14627.6	12617.6	48473.2	12796.3	4640.94	18631.1	20.4323	32180	30840.3	89528.8	45363
M571	138.6	148.991	Mercaptosuccinic acid	Lipids and lipid-like molecules	Fatty Acyls	Fatty acids and conjugates			70-49-5	NEG	20149.4	17367.7	15344.2	19477.1	27537.2	19975.1	21187.4	13878.6	25221	21791.3	8089.52
M573	14.7	339.199	Canrenone	Lipids and lipid-like molecules	Steroids and steroid derivatives	Steroid lactones		HMDB0003033	976-71-6	NEG	2.58543e+06	2.25439e+06	2.39059e+06	1.98984e+06	3.63536e+06	2.57112e+06	2.67958e+06	2.00422e+06	21.5387	2.93332e+06	2.79944e+06
M574	228.2	182.022	3,5-Dinitroaniline	Benzenoids	Benzene and substituted derivatives	Aniline and substituted anilines			618-87-1	NEG	45124.5	67154.8	43015.7	65675.1	68355.2	57865.1	81861.8	77481.8	57295.4	60629.8	44485.2
M576	14.9	311.168	Triptophenolide	Terpenoids	Diterpenoids	Abeoabietane diterpenoids				NEG	4.05088e+06	3.50428e+06	3.71191e+06	3.08703e+06	5.81335e+06	4.03349e+06	4.16149e+06	3.17816e+06	6.5636e+06	5.21492e+06	4.38881e+06
M581	85.9	152.002	3-Sulfinoalanine							NEG	12567.2	13524	14724.9	26065.1	6196.94	14615.6	44623	33560	44094.7	25595.7	31831.9
M587	179.9	281.996	risedronate							NEG	264885	244594	303953	334910	285622	286793	383753	462979	531846	348305	444468
M588	41.7	766.539	2-Arachidonoyl-1-stearoyl-sn-glycero-3-phosphoethanolamine	Fatty acids	Glycerophospholipids	Glycerophosphoethanolamines			61216-62-4	NEG	1.89384e+06	1.80286e+06	3.66059e+06	3.71236e+06	2.58649e+06	2.73123e+06	1.514e+06	2.71923e+06	2.36449e+06	2.43723e+06	2.79972e+06
M589	14.5	187.042	1-Hydroxy-2-naphthoic acid	Polyketides	Naphthalenes	Naphthalenes and derivatives	C03203	HMDB0243892		NEG	2.02162e+07	3.25745e+07	2.17275e+07	1.08521e+07	6.85317e+06	1.84447e+07	4.98936e+07	4.30126e+07	3.68731e+07	4.7311e+07	2.68994e+07
M590	174.2	184.01	6-Chloro-5-fluoro-1H-1,3-benzodiazol-2-amine	Organoheterocyclic compounds	Benzimidazoles				142356-64-7	NEG	275399	321988	222088	488834	201030	301868	241930	236700	531292	299150	602414
M591	203.8	184.072	6-Amino-1-(2-methoxyethyl)-2,4(1H,3H)-pyrimidinedione	Organoheterocyclic compounds	Diazines	Pyrimidines and pyrimidine derivatives			56075-76-4	NEG	814804	865934	841717	790609	915584	845730	657621	854855	649256	669674	717971
M592	139.5	223.009	5-Hydroxy-1-naphthalenesulfonic acid	Benzenoids	Naphthalenes	Naphthalene sulfonic acids and derivatives			117-59-9	NEG	140791	160230	126904	130174	115251	134670	173676	177755	21.5387	193213	168917
M594	22.9	363.251	Ciprostene	Lipids and lipid-like molecules	Fatty Acyls	Eicosanoids			81845-44-5	NEG	81581.8	89213.5	75245.5	82958.1	21.167	65804	70851.2	20.5769	21.5387	84267.2	74647.5
M598	251.6	172.01	Orthanilic acid							NEG	61336.9	67230.1	64297.4	83086.6	37859.2	62762	21428.8	97570.3	126354	117652	105431
M602	183	101.024	(2E)-4-Hydroxybut-2-enoic acid	Lipids and lipid-like molecules	Fatty Acyls	Fatty acids and conjugates			24587-49-3	NEG	211831	228529	210157	166652	311312	225696	541052	311954	448008	412933	296262
M605	74.2	226.012	2,2'-[(Phosphonomethyl)imino]diacetic acid	Organic acids and derivatives	Carboxylic acids and derivatives	Amino acids, peptides, and analogues			5994-61-6	NEG	156054	125752	145436	244178	87952.6	151875	20.4323	172184	226890	340074	194957
M606	314.8	232.924	5-Bromo-4-fluoro-2-hydroxybenzoic acid	Benzenoids	Benzene and substituted derivatives	Benzoic acids and derivatives			1644-71-9	NEG	1.55777e+06	1.57413e+06	1.77493e+06	1.4759e+06	1.36589e+06	1.54972e+06	1.28752e+06	1.58941e+06	1.42656e+06	1.88163e+06	1.24126e+06
M613	143.5	174.002	4-Fluorobenzenesulfonamide	Benzenoids	Benzene and substituted derivatives	Benzenesulfonamides			402-46-0	NEG	149123	195294	125758	184558	166770	164301	159878	140290	166049	137650	205513
M614	195.8	194.104	Meglumine	Organic oxygen compounds	Organooxygen compounds	Carbohydrates and carbohydrate conjugates	D01796	HMDB0240291	6284-40-8	NEG	483786	461564	451250	476857	521381	478968	282710	442943	479478	353493	361303
M617	309.4	327.182	Gly-Pro-Arg	Organic acids and derivatives	Carboxylic acids and derivatives	Amino acids, peptides, and analogues			47295-77-2	NEG	167627	250039	174029	162785	177448	186386	47894.7	59110.1	223526	57386.3	165878
M619	164.1	180.041	Glufosinate	Amino acids and Peptides	Small peptides	Aminoacids			51276-47-2	NEG	20.0371	68045.7	58738.7	69712.1	76880.7	54679.4	20.4323	62174.1	63835.5	53483.1	67454.8
M621	40.6	721.5	[2.3-bis(hexadecanoyloxy)propoxy][2.3-dihydroxypropoxy]phosphinic acid							NEG	16688	32573.1	44983.2	60236.2	17187.8	34333.7	47963.2	41328.5	21.5387	25102	38881.8
M622	281.1	173.009	DL-Isocitric acid lactone	Organic acids and derivatives	Carboxylic acids and derivatives	Tricarboxylic acids and derivatives			4702-32-3	NEG	53236.1	20.1787	57541.2	19.8188	59720.8	34107.6	72745.7	29990.3	46947.1	45092.5	42795
M623	211.8	259.091	3-Cyclohexyl-2-sulfanyl-4(3H)-quinazolinone	Organoheterocyclic compounds	Diazanaphthalenes	Benzodiazines			13906-06-4	NEG	31503.2	22304.8	31780.4	26815.6	9920.8	24465	25171.7	50263.6	21.5387	27948.8	41861.9
M624	18.3	239.129	3-(Hepta-1,3-dienyl)hexanedioic acid	Lipids and lipid-like molecules	Fatty Acyls	Fatty acids and conjugates			2066701-16-2	NEG	1.58203e+06	1.12691e+06	1.68166e+06	1.23444e+06	1.74288e+06	1.47358e+06	674605	1.13267e+06	1.66389e+06	1.32164e+06	1.56727e+06
M627	118.1	188.093	6-(1-Pyrrolidinyl)-1H-purine	Organoheterocyclic compounds	Imidazopyrimidines	Purines and purine derivatives			1928-89-8	NEG	97479.2	94358.9	100904	156576	90974.4	108059	55523.5	99795.9	165887	99808.3	142413
M629	229.5	179.056	2-(Hydroxymethyl)-5-methyl-4H,7H-[1,2,4]triazolo[1,5-a]pyrimidin-7-one	Organoheterocyclic compounds	Triazolopyrimidines				63870-38-2	NEG	1.00392e+06	687636	831580	1.52137e+06	758645	960631	1.30472e+06	1.1113e+06	1.36594e+06	1.44756e+06	967890
M631	44.5	716.518	1-Palmitoyl-3-oleoyl-sn-glycero-2-phosphoethanolamine	Lipids and lipid-like molecules	Glycerophospholipids	Glycerophosphates			884324-34-9	NEG	372542	463079	256323	467739	613703	434677	281003	243316	159441	276860	357383
M635	177.3	147.066	(2R)-2,4-Dihydroxy-3,3-dimethylbutanoic acid	Lipids and lipid-like molecules	Fatty Acyls	Fatty acids and conjugates			1112-33-0	NEG	2066.69	3524	365.535	22927.2	9001.83	7577.05	40861	4829.29	21.5387	10421.4	13477.9
M637	125.2	500.279	GKK 1032B	Lipids and lipid-like molecules	Fatty Acyls	Eicosanoids			358375-11-8	NEG	11909	24771.4	37655.9	24427.3	31965.8	26145.9	74523.2	26848.2	57209.8	50168.2	26212.6
M638	15.1	297.153	8-Geranyl-7-hydroxycoumarin	Shikimates and Phenylpropanoids	Coumarins	Simple coumarins			23660-05-1	NEG	1.67175e+06	1.29492e+06	1.50851e+06	1.24938e+06	2.17677e+06	1.58027e+06	1.60398e+06	1.30112e+06	2.48169e+06	2.20209e+06	1.59993e+06
M639	144.7	263.008	Pentachlorophenol	Benzenoids	Phenols	Halophenols		HMDB0041974	87-86-5	NEG	27398.9	29128.6	25981.6	25860.5	27360.8	27146.1	34544.4	31886.7	33996.6	32153.3	35084.6
M647	183.5	161.045	1,6-ANHYDRO-B-GLUCOSE							NEG	233328	351959	215249	294704	208330	260714	525357	326921	456162	418289	299120
M653	89.7	244.931	6-Iodopurine	Organoheterocyclic compounds	Imidazopyrimidines	Purines and purine derivatives			2545-26-8	NEG	40490	3159.86	23432	81759.5	43916.2	38551.5	89597.1	33039.5	21.5387	31886	49301.4
M654	188.1	225.062	Glucoheptonic acid	Carbohydrates	Saccharides	Monosaccharides				NEG	249438	225457	225092	249264	291952	248241	130631	238282	168339	153124	181084
M655	252.6	203.067	Ala-Asp	Amino acids and Peptides	Small peptides	Aminoacids			20727-65-5	NEG	66848.7	70491.4	81805.5	91071.2	52258.7	72495.1	85742.4	117810	21.5387	91560.4	83573.5
M657	56	169.011	Diethylthiophosphate	Organic acids and derivatives	Organic thiophosphoric acids and derivatives	Thiophosphoric acid esters	C06607	HMDB0001460	5871-17-0	NEG	331060	337848	363056	133340	114232	255907	249459	421009	342297	383446	271620
M659	187.6	230.114	Val-Asn	Organic acids and derivatives	Carboxylic acids and derivatives	Amino acids, peptides, and analogues			66170-00-1	NEG	11016.4	6797.16	12527.6	10084	16045.5	11294.1	20.4323	15637.5	38669.1	28733.3	13603.7
M661	277.2	665.212	3.alpha.,4.beta.,3.alpha.-Galactotetraose	Organic oxygen compounds	Organooxygen compounds	Carbohydrates and carbohydrate conjugates			56038-38-1	NEG	30331.3	21487	53027.6	6980.68	7035.98	23772.5	20.4323	122757	121001	260282	186789
M664	87	283.051	3-(3-Methoxyphenyl)-2-sulfanyl-4(3H)-quinazolinone	Organoheterocyclic compounds	Diazanaphthalenes	Benzodiazines			56671-19-3	NEG	74866.1	44716.2	37832.4	26946.5	17861.6	40444.6	97831.6	63265.2	109614	64994.5	92731.4
M666	84.4	110.025	1H-Pyrrole-3-carboxylic acid	Alkaloids	Nicotinic acid alkaloids	Pyridine alkaloids			931-03-3	NEG	22364.7	16040.6	18463.1	19.8188	37708.2	18919.3	5980.48	10667.8	29152.6	6369.32	7466.94
M670	129.1	834.524	2-Docosahexaenoyl-1-stearoyl-sn-glycero-3-phosphoserine	Fatty acids	Glycerophospholipids	Glycerophosphoserines			137173-98-9	NEG	61268.5	90932.9	99971.9	68689.6	102988	84770.2	49336.5	58806.3	48684.5	52604.4	57990.7
M671	39.3	746.511	(2-aminoethoxy)[2-[docosa-4.7.10.13.16.19-hexaenoyloxy]-3-[hexadec-1-en-1-yloxy]propoxy]phosphinic acid							NEG	345771	435185	604220	506392	819975	542308	776892	602797	461714	480619	334020
M672	24.5	225.185	Myristoleic_acid							NEG	27226.8	51494.4	26594.9	50882.8	19229.5	35085.7	15852.7	11406.2	20529.9	15764	44099.5
M675	257.1	256.104	2-(Aminomethyl)-4-(tert-butyl)-6-(methylsulfonyl)phenol	Benzenoids	Benzene and substituted derivatives	Benzenesulfonyl compounds			88041-40-1	NEG	355688	395215	361969	362432	447261	384513	79086.7	95243.8	248610	58453.8	251397
M677	167.4	288.076	1H-3-Benzazepine-7,8-diol, 6-chloro-2,3,4,5-tetrahydro-1-phenyl-	Organoheterocyclic compounds	Benzazepines				71636-61-8	NEG	122441	184968	150188	151365	112445	144281	117670	116486	178084	84580.7	225080
M678	83	282.039	4-(1,3-Dioxo-1,3-dihydro-2H-isoindol-2-yl)-2-hydroxybenzoic acid	Organoheterocyclic compounds	Isoindoles and derivatives	Isoindolines			36467-52-4	NEG	293026	293007	215949	19.8188	508960	262192	175940	224681	615791	160957	110660
M679	270.7	271.116	Sotalol	Benzenoids	Benzene and substituted derivatives	Sulfanilides	C07309	HMDB0014632	3930-20-9	NEG	168326	178744	178487	166293	200746	178519	63275.9	125156	100268	61943	84679.8
M680	235.6	321.117	neobavaisoflavone							NEG	129566	121828	129142	141728	138784	132210	162846	149431	21.5387	141856	147489
M682	123	217.002	3-Pyridinecarbonitrile, 1,2-dihydro-4-methyl-2-thioxo-6-(trifluoromethyl)-	Organoheterocyclic compounds	Pyridines and derivatives	3-pyridinecarbonitriles			182127-90-8	NEG	20.0371	4.20058e+07	4.37482e+07	4.08236e+07	4.28324e+07	3.3882e+07	4.17234e+07	4.4142e+07	4.39559e+07	20.2954	4.37584e+07
M683	298.1	255.12	5-((1E,3E)-Hepta-1,3-dien-1-yl)-1,2,3-trihydroxycyclopentanecarboxylic acid	Organic acids and derivatives	Hydroxy acids and derivatives	Beta hydroxy acids and derivatives			2062662-30-8	NEG	181867	187388	178303	178477	184841	182175	125543	178273	163394	148234	152185
M684	123.1	201.025	2-Hydroxy-6-methyl-4-(trifluoromethyl)nicotinonitrile	Organoheterocyclic compounds	Pyridines and derivatives	3-pyridinecarbonitriles			654-49-9	NEG	4.8763e+06	5.21848e+06	5.06156e+06	19.8188	4.71996e+06	3.97526e+06	5.49367e+06	5.80026e+06	6.27481e+06	5.61532e+06	4.36718e+06
M688	208.1	359.1	Pyridine, 4-[4-(4-fluorophenyl)-2-(4-nitrophenyl)-1H-imidazol-5-yl]-	Organoheterocyclic compounds	Azoles	Imidazoles			152121-53-4	NEG	110989	114784	111883	115118	117832	114121	118387	117173	124422	117988	122000
M695	245.5	307.102	Warfarin	Phenylpropanoids and polyketides	Coumarins and derivatives	Hydroxycoumarins	C01541	HMDB0001935	81-81-2	NEG	262517	238086	231970	239342	248535	244090	222252	246097	21.5387	226288	213777
M700	221.2	313.113	4-Hydroxy-2',4',6'-trimethoxychalcone	Phenylpropanoids and polyketides	Linear 1,3-diarylpropanoids	Cinnamylphenols			61777-22-8	NEG	215075	171838	250143	338273	195836	234233	666745	500408	834299	345346	722750
M702	110	261.029	4'-Chloro-2-hydroxy-4-methoxybenzophenone	Benzenoids	Benzene and substituted derivatives	Benzophenones			85-28-9	NEG	309186	266777	146907	407384	195556	265162	110275	101775	361367	84899.3	85278.7
M703	351.4	248.973	Saluamine	Benzenoids	Benzene and substituted derivatives	Benzenesulfonamides			3086-91-7	NEG	26672.1	15733.3	12822.9	15326.9	18152	17741.4	13203.7	15546.3	27624.9	13009.2	28392.2
M707	242.1	216.099	Glutethimide	Organoheterocyclic compounds	Piperidines	Phenylpiperidines	C07489	HMDB0015505	77-21-4	NEG	321318	206668	156519	157662	153469	199127	236917	171163	257587	199949	231466
M713	215.1	99.0062	Succinic_anhydride							NEG	331267	294017	277777	299031	301403	300699	381258	293619	410189	281765	345268
M723	105.6	239.039	Laxapur							NEG	167542	134963	75973.6	107193	74702.8	112075	93738.8	104030	145711	122283	113493
M724	80.2	109.004	Ethylphosphonic acid	Organic acids and derivatives	Organic phosphonic acids and derivatives	Organic phosphonic acids			1782267	NEG	54709	59901.9	46664.9	67672.4	60645.8	57918.8	36044.3	68698.1	88394.5	65979.6	52782.3
M728	150.1	201.025	3-(3,3,3-Trifluoropropylsulfanyl)propanoic acid	Lipids and lipid-like molecules	Fatty Acyls	Fatty acids and conjugates			958814-81-8	NEG	651891	752027	743758	19.8188	752178	579975	725963	620161	708910	750611	667211
M729	205.6	236.077	(3E)-3-(4-Hydroxybenzylidene)-1,3-dihydro-2H-indol-2-one	Organoheterocyclic compounds	Indoles and derivatives	Indolines			40811-69-6	NEG	23607.3	33897.8	24124	23457.5	32495.2	27516.4	26277.5	25102.4	21.5387	21085.6	38192.8
M730	188.6	272.045	N-(3-Chloro-4-fluorophenyl)-4-quinazolinamine	Organoheterocyclic compounds	Diazanaphthalenes	Benzodiazines			457932-97-7	NEG	39190.4	39022.1	33288.1	36346.1	22508.1	34071	38817.1	58664.6	80782.1	41807.1	60053
M732	54	197.007	6-Aminosaccharin	Organoheterocyclic compounds	Benzothiazoles				22094-62-8	NEG	889373	1.39286e+06	1.31483e+06	90899.9	127623	763117	405234	2.02621e+06	1.78205e+06	2.04409e+06	2.56753e+06
M734	211.6	223.083	2-Benzimidazolinone, 1-benzyl-	Organoheterocyclic compounds	Benzimidazoles				28643-53-0	NEG	146599	173637	195635	181319	160607	171560	77566.1	184609	83530.4	116319	86512.8
M735	207.7	210.052	1H-Benz[g]indole-2-carboxylic acid	Organoheterocyclic compounds	Indoles and derivatives	Indolecarboxylic acids and derivatives			36193-80-3	NEG	422809	422030	409349	428506	446475	425834	258393	387687	382730	334648	324090
M736	195.1	253.093	N-Naphthalen-2-yl-5-oxoprolinamide	Organic acids and derivatives	Carboxylic acids and derivatives	Amino acids, peptides, and analogues			1219381-92-6	NEG	225965	184043	19.9591	230684	169105	161964	192918	20.5769	21.5387	211670	189563
M737	185.5	267.098	4'-Hydroxy-4-methoxy-2'-methylchalcone	Phenylpropanoids and polyketides	Linear 1,3-diarylpropanoids	Chalcones and dihydrochalcones			720676-09-5	NEG	4575.47	9593.09	4966.14	3629.92	2775.39	5108	19136.1	23489.6	22423.3	20.2954	18152.5
M738	183.4	274.061	Flufenacet ethanesulfonic acid	Benzenoids	Benzene and substituted derivatives	Anilides			201668-32-8	NEG	86403.1	89221.8	110422	109995	88083.9	96825.1	87667.6	87427.9	132705	72111.9	110654
M739	136	171.027	Benzylphosphonic acid	Benzenoids	Benzene and substituted derivatives				6881-57-8	NEG	61332.6	87828.2	77350.6	49257.1	76456.5	70445	73712.5	69723.8	48153.7	48945.6	66837.7
M740	220.8	167.043	1-Allyl-6-hydroxy-2,4(1H,3H)-pyrimidinedione	Organoheterocyclic compounds	Diazines	Pyrimidines and pyrimidine derivatives			3685-62-9	NEG	87992.5	69582.4	84237	99553.3	81014.1	84475.9	154796	114197	193539	88636.7	157629
M743	87.6	196.028	Methyl 3-hydroxy-4-nitrobenzoate	Benzenoids	Benzene and substituted derivatives	Benzoic acids and derivatives			713-52-0	NEG	125307	93050.9	131362	168105	109304	125426	247436	281242	21.5387	161758	213924
M744	69.7	175.014	2-Amino-6-sulfanyl-3,5-pyridinedicarbonitrile	Organoheterocyclic compounds	Pyridines and derivatives	3-pyridinecarbonitriles			111971-56-3	NEG	128546	91709.2	85610.3	105856	46971.6	91738.6	20.4323	77341.9	114362	74893.5	77600
M745	26.7	236.105	1-(2-Fluorobenzyl)-4-piperidinecarboxylic acid	Organoheterocyclic compounds	Piperidines	Benzylpiperidines			901313-43-7	NEG	159494	173878	112609	134503	142594	144616	141480	132684	187151	134467	185680
M748	123.4	236.992	2-Hydroxy-2',3'-dichlorobiphenyl	Benzenoids	Benzene and substituted derivatives	Biphenyls and derivatives			666747-22-4	NEG	396732	1.2722e+06	337890	447747	278262	546566	400690	355874	1.01912e+06	1.23034e+06	1.14342e+06
M750	314.6	166.984	4-Hydroxy-2-(trifluoromethyl)thiophene	Organoheterocyclic compounds	Heteroaromatic compounds				217959-45-0	NEG	160602	179725	320010	302055	314396	255357	172424	181545	162617	215198	284390
M751	64.7	227.054	10-Methylbenzo[g]pteridine-2,4(3H,10H)-dione	Organoheterocyclic compounds	Pteridines and derivatives	Alloxazines and isoalloxazines			4074-58-2	NEG	280547	315771	296055	19.8188	21.167	178483	20.4323	330129	402608	326060	363413
M753	180.4	169.061	4-Phenylphenol	Benzenoids	Benzene and substituted derivatives	Biphenyls and derivatives			92-69-3	NEG	35123.7	29304.9	33724.1	32725.8	34821.1	33139.9	147712	59368.8	99106.1	104955	52136.9
M756	241.6	487.203	Methyl (4aR,4bR,10aR,12aS)-6,10-dihydroxy-3,4b,7,7,10a,12a-hexamethyl-12-methylidene-1,4,5,8-tetraoxo-9,10,10b,11-tetrahydronaphtho[2,1-f]isochromene-4a-carboxylate	Lipids and lipid-like molecules	Steroids and steroid derivatives	Steroid lactones				NEG	111238	122029	121883	132813	117111	121015	106295	139609	160620	110941	105503
M758	223.4	209.067	(3Z)-3-(1H-Pyrrol-2-ylmethylene)-1,3-dihydro-2H-indol-2-one	Organoheterocyclic compounds	Indoles and derivatives	Indolines			91822-51-4	NEG	52891.8	51438.6	46095.9	48368.9	47773.2	49313.7	31943.1	51446.1	65936.8	41968	37933.1
M761	210.8	250.094	1-(3-Fluorobenzoyl)-4-piperidinecarboxylic acid	Benzenoids	Benzene and substituted derivatives	Benzoyl derivatives			436093-13-9	NEG	119763	117981	117942	119009	125270	119993	77249.2	107988	91643.3	98779	95201.1
M764	205.5	245.042	2'-Chloro-2-hydroxy-5-methylbenzophenone	Benzenoids	Benzene and substituted derivatives	Benzophenones			6280-52-0	NEG	319805	298171	299773	358220	307581	316710	420012	333877	21.5387	275690	296428
M766	190.3	236.078	Benzamide, N-1H-pyrrolo[2,3-c]pyridin-5-yl-	Organoheterocyclic compounds	Pyrrolopyridines				300586-90-7	NEG	21671.5	22499.1	22289.5	22363.4	22382.3	22241.1	13108.8	20388.2	16570.1	15456.3	14505
M770	220.4	230.078	Ethyl 4-hydroxy-2-methyl-6-quinolinecarboxylate	Organoheterocyclic compounds	Quinolines and derivatives	Quinolones and derivatives			300590-94-7	NEG	411946	421529	415263	377454	403684	405975	20.4323	427004	426945	377909	20.599
M773	174.6	203.023	4-Hydroxy-4'-chlorobiphenyl	Benzenoids	Benzene and substituted derivatives	Biphenyls and derivatives			28034-99-3	NEG	248500	243353	725717	531939	669943	483890	216752	738390	231532	249020	682602
M776	359.6	181.009	MCPA	Benzenoids	Benzene and substituted derivatives	Phenoxyacetic acid derivatives	C18528	HMDB0254366		NEG	20160.3	20982.2	21553.8	19873.2	24130.6	21340	20.4323	22086.1	22714.6	22001	22242.5
M780	211.6	271.102	2',6'-Dihydroxy 4'-methoxydihydrochalcone	Shikimates and Phenylpropanoids	Flavonoids	Chalcones			35241-55-5	NEG	70610	64608.2	79751.5	70755.2	21.167	57149.2	72788	99664.9	21.5387	75936.5	92473.2
M781	194.6	227.067	2-Hydroxy-4-methoxybenzophenone	Polyketides	Phloroglucinols	Acyl phloroglucinols			131-57-7	NEG	27429.7	28288.9	21305.9	29622.1	24267	26182.7	24128.4	23147.9	19887.1	33394.2	19492.5
M783	139.5	307.034	5-Benzoyl-4-hydroxy-2-methoxybenzenesulfonic acid	Benzenoids	Benzene and substituted derivatives	Benzophenones			4065-45-6	NEG	3.71438e+06	3.87692e+06	3.653e+06	3.10087e+06	21.167	2.86904e+06	3.95016e+06	4.26175e+06	21.5387	4.27469e+06	4.25118e+06
M784	110.9	283.263	(+)-Isostearic_acid							NEG	160774	250918	288190	240704	194746	227066	112259	262835	222500	158816	338677
M788	257.2	347.038	2-Chloro-1,3,8-trihydroxy-6-(2-hydroxypropyl)anthracene-9,10-dione	Polyketides	Polycyclic aromatic polyketides	Anthraquinones and anthrones			2108830-42-6	NEG	8.78762e+06	8.31575e+06	8.24868e+06	8.13601e+06	7.76313e+06	8.25024e+06	7.33522e+06	8.52063e+06	21.5387	9.4052e+06	8.20242e+06
M789	231.2	214.048	4-(1H-Indol-3-yl)-1,3-thiazol-2-ylamine	Organoheterocyclic compounds	Indoles and derivatives	Indoles			22258-56-6	NEG	843726	1.05864e+06	811886	1.3356e+06	916714	993312	1.45227e+06	1.51415e+06	21.5387	1.29444e+06	1.0505e+06
M790	211.6	165.04	2-Carboxybenzeneboronic acid	Benzenoids	Benzene and substituted derivatives	Benzoic acids and derivatives			149105-19-1	NEG	595356	765183	765572	836682	581038	708766	552226	461524	21.5387	638051	493753
M792	167.6	219.106	4-(Cyclohexyloxy)benzoic acid	Benzenoids	Benzene and substituted derivatives	Benzoic acids and derivatives			139-61-7	NEG	47718.7	25538.2	10199.6	10681.4	21.167	18831.8	140390	70012.7	171370	74261.4	84738.7
M794	74.6	215.014	2-Chloro-4,5-dimethoxybenzoic acid	Benzenoids	Benzene and substituted derivatives	Benzoic acids and derivatives			60032-95-3	NEG	91420.4	94953.6	141145	82077.9	135993	109118	243385	119916	315264	250225	136536
M798	222.5	226.095	N-Isobutyl-4-methylbenzenesulfonamide	Benzenoids	Benzene and substituted derivatives	Toluenes			23705-38-6	NEG	48244.8	54350.6	50839.8	44177.1	52689.6	50060.4	31453.5	47577.7	41164.9	42919.9	34282.7
M799	109.6	229.069	Diethyl 3-hydroxyphenylphosphonate	Benzenoids	Phenols	1-hydroxy-4-unsubstituted benzenoids			33733-32-3	NEG	26326.8	30278.5	8277.83	62027.2	11031.5	27588.3	229.701	516.083	31993.2	20.2954	206.788
M800	228.6	242.079	N-(4-Fluorobenzyl)-7H-purin-6-amine	Organoheterocyclic compounds	Imidazopyrimidines	Purines and purine derivatives			67023-52-3	NEG	727719	950116	1.03704e+06	1.05737e+06	1.0864e+06	971731	1.95846e+06	1.56448e+06	21.5387	1.09081e+06	1.10959e+06
M806	139.5	221.012	2-Hydroxy-3-(trifluoromethoxy)benzoic acid	Benzenoids	Benzene and substituted derivatives	Benzoic acids and derivatives			773873-50-0	NEG	4.55606e+06	4.89082e+06	4.5485e+06	4.4692e+06	3.91767e+06	4.47645e+06	5.71675e+06	5.83538e+06	21.5387	6.08058e+06	5.43371e+06
M807	95.6	157.013	(2,5-Dioxotetrahydrofuran-3-yl)acetic acid	Organic acids and derivatives	Carboxylic acids and derivatives	Tricarboxylic acids and derivatives			1043416	NEG	74786.6	96265.9	112945	117784	139574	108271	86217.3	115821	86667	131816	64520.7
M808	359.6	246.981	3-Bromo[1,1'-biphenyl]-4-ol	Benzenoids	Benzene and substituted derivatives	Biphenyls and derivatives			33668	NEG	55441.3	53517.6	55376.3	52775.9	63296.2	56081.4	20.4323	57941	53510.3	56256.6	53143.1
M809	241.2	265.13	2-(1H-Indol-3-yl)-2-(4-methoxyphenyl)ethanamine	Organoheterocyclic compounds	Indoles and derivatives	Indoles			203394-30-3	NEG	14735.7	17458.3	18108.7	18759.4	14522.4	16716.9	25578.4	23728.1	33364	21698.1	10997.7
M810	214.4	337.077	Rabelomycin	Phenylpropanoids and polyketides	Angucyclines				28399-50-0	NEG	6350.77	2204.08	8543	3390.02	5007.54	5099.08	20.4323	6792.16	14737.6	31804.4	18567.5
M812	245.1	323.066	1H-Indole-2,3-dione, 5-[[2-(methoxymethyl)-1-pyrrolidinyl]sulfonyl]-	Organoheterocyclic compounds	Indoles and derivatives	Indolines			1110670-49-9	NEG	50928.3	43959.8	50863.4	63530.2	31964.4	48249.2	58643.1	68696	44947.5	68824.6	65311
M814	192.5	207.088	2-(4-Methylphenyl)-1H-benzimidazole	Organoheterocyclic compounds	Benzimidazoles	Phenylbenzimidazoles			120-03-6	NEG	74047.3	79877.2	93850.2	104928	88412.7	88223.2	48980.4	119178	21.5387	100961	58521
M815	16.7	188.986	Tetrafluorosuccinic acid	Lipids and lipid-like molecules	Fatty Acyls	Fatty acids and conjugates			377-38-8	NEG	41256.8	395716	284861	113808	87029.6	184534	577548	84223.8	104634	521814	116597
M818	228	401.129	Hexamethylquercetagetin	Phenylpropanoids and polyketides	Flavonoids	O-methylated flavonoids		HMDB0029308	1251-84-9	NEG	53107.2	18245.7	96853.7	23493.5	35259.9	45392	20.4323	52706.8	58790.4	130628	67272
M819	127.3	885.545	1-Stearoyl-2-arachidonoyl-sn-glycero-3-phospho-(1'-myo-inositol)	Lipids and lipid-like molecules	Glycerophospholipids	Glycerophosphoinositols			71258-93-0	NEG	6.39064e+06	1.22855e+07	1.15001e+07	9.6694e+06	1.31797e+07	1.06051e+07	7.08593e+06	8.94057e+06	5.96642e+06	7.65127e+06	8.53057e+06
M823	146.6	247.013	5-(2-Hydroxybenzylidene)-2-thioxodihydro-4,6(1H,5H)-pyrimidinedione	Organoheterocyclic compounds	Diazines	Pyrimidines and pyrimidine derivatives			114370-98-8	NEG	1.41955e+06	1.41611e+06	2.18361e+06	1.93682e+06	2.08954e+06	1.80912e+06	3.16304e+06	3.28885e+06	2.01077e+06	3.29793e+06	1.64142e+06
M824	130.9	231.992	3-Amino-2-hydroxy-5-sulfobenzoic acid	Benzenoids	Benzene and substituted derivatives	Benzenesulfonic acids and derivatives			6201-86-1	NEG	13268.4	3186.21	2447.83	1670.86	25271.2	9168.89	20.4323	56764.1	97427.6	920.534	9282.61
M828	128.6	812.543	2-amino-3-({hydroxy[2-[icosa-5.8.11-trienoyloxy]-3-(octadecanoyloxy)propoxy]phosphoryl}oxy)propanoic acid							NEG	96432.2	121640	163645	141792	142088	133120	49381	87527.9	65282.8	88441.5	69916.2
M835	102	202.108	Isopentenyladenine							NEG	186944	210879	205477	384025	180125	233490	138990	161531	358640	195345	286301
M836	41.8	764.523	(2-aminoethoxy)[2-[icosa-5.8.11.14-tetraenoyloxy]-3-[octadec-11-enoyloxy]propoxy]phosphinic acid							NEG	233209	176560	236504	325129	360373	266355	285092	373251	398273	297207	348872
M838	23.9	166.994	5-(2-Furyl)-1,3,4-oxadiazole-2(3H)-thione	Organoheterocyclic compounds	Azoles	Oxadiazoles			13239-11-7	NEG	111740	130337	109443	128098	138022	123528	109312	118492	131782	122052	113809
M840	85.7	698.511	(2-aminoethoxy)[2-[hexadec-9-enoyloxy]-3-[octadeca-1.11-dien-1-yloxy]propoxy]phosphinic acid							NEG	31101.4	36570.7	34702.5	58270.9	89731.6	50075.4	58997.7	50820.7	41482.4	41473.5	32605.4
M843	276	305.069	Epigallocatechin	Shikimates and Phenylpropanoids	Flavonoids	Flavan-3-ols	C12136	HMDB0038361	970-74-1	NEG	15249.6	14828.2	16497.8	18659.3	21.167	13051.2	11368.2	14411.5	21.5387	18073.7	16870.8
M844	218.6	283.104	His-Glu	Organic acids and derivatives	Carboxylic acids and derivatives	Amino acids, peptides, and analogues			53634-28-9	NEG	163439	181391	193787	169050	153142	172162	128476	210411	230579	166680	154398
M845	183.5	119.035	L-Erythrulose	Organic oxygen compounds	Organooxygen compounds	Carbohydrates and carbohydrate conjugates	C02045	HMDB0006293	533-50-6	NEG	202815	215430	202286	147332	274310	208435	548129	321217	447457	419811	317091
M847	211.6	202.083	Indole-3-butyric acid	Alkaloids	Tryptophan alkaloids	Simple indole alkaloids	C11284	HMDB0002096	133-32-4	NEG	601153	625309	620342	568903	707314	624604	469759	597503	445818	501919	524424
M852	220.3	298.113	10-Oxomorphine	Alkaloids and derivatives	Morphinans				68254-48-8	NEG	38300.8	28801.8	31238.5	33545	44906.3	35358.5	40115.2	100509	157230	46558.9	96497.1
M854	16.9	211.133	9,10-Dihydrojasmonic acid	Fatty acids	Octadecanoids	Jasmonic acids			98674-52-3	NEG	902317	682101	797813	717923	985740	817179	575397	673591	978925	663815	1.1597e+06
M857	245.1	251.114	Pro-His	Organic acids and derivatives	Carboxylic acids and derivatives	Amino acids, peptides, and analogues			92027-43-5	NEG	352715	312880	309986	314651	274260	312898	246588	324098	385369	327915	20.599
M858	168.8	221.068	[1,2,4]Triazolo[1,5-a]pyrimidine-2-carboxylic acid, 1,7-dihydro-5-methyl-7-oxo-, ethyl ester	Organoheterocyclic compounds	Triazolopyrimidines				171618-87-4	NEG	589367	580974	565320	447365	421708	520947	316443	583491	521555	352030	461654
M859	14.5	186.045	(1R,4R,6R)-4-Amino-2-oxabicyclo[3.1.0]hexane-4,6-dicarboxylic acid	Organic acids and derivatives	Carboxylic acids and derivatives	Amino acids, peptides, and analogues			191471-52-0	NEG	5.00694e+06	8.02726e+06	5.36412e+06	2.7173e+06	1.66441e+06	4.55601e+06	1.23127e+07	1.06475e+07	9.07937e+06	1.16996e+07	6.61018e+06
M863	183.3	215.033	5-Methoxypsoralen	Shikimates and Phenylpropanoids	Coumarins	Furocoumarins			484-20-8	NEG	945743	986935	890027	642763	834078	859909	20.4323	944696	857992	1.23201e+06	1.0258e+06
M864	44.2	790.561	1,2-Distearoyl-sn-glycero-3-phospho-L-serine	Lipids and lipid-like molecules	Glycerophospholipids	Glycerophosphoserines			51446-62-9	NEG	178183	133578	109477	141162	248068	162094	181343	74743.8	101297	133128	125569
M865	40	722.513	(2-aminoethoxy)[3-[hexadec-1-en-1-yloxy]-2-[icosa-5.8.11.14-tetraenoyloxy]propoxy]phosphinic acid							NEG	7.74025e+06	7.51981e+06	1.32884e+07	1.20656e+07	1.20149e+07	1.05258e+07	1.09276e+07	1.16079e+07	1.10264e+07	1.31617e+07	1.03844e+07
M867	145.7	189.04	3-(2H-Tetraazol-5-yl)benzoic acid	Organoheterocyclic compounds	Azoles	Tetrazoles			73096-39-6	NEG	47640	19805.5	35844.9	62771.2	17679.3	36748.2	84380.3	61668.8	21.5387	64843.9	74057
M868	160.6	215.033	3-(Trifluoromethyl)cinnamic acid	Phenylpropanoids and polyketides	Cinnamic acids and derivatives	Cinnamic acids			779-89-5	NEG	344201	300390	2798.89	556292	209367	282610	1.21228e+06	463553	1.18645e+06	854842	469542
M880	164.2	291.095	5,6,7,8-Tetrahydro-1H-spiro[benzo[4,5]thieno[2,3-d]pyrimidine-2,1'-cyclohexane]-4(3H)-thione	Organoheterocyclic compounds	Thiophenes	Aminothiophenes			130089-88-2	NEG	132283	128634	127141	128145	136798	130600	129362	124910	21.5387	127749	123983
M881	276.6	338.988	D-myo-Inositol-1,2-diphosphate	Organic oxygen compounds	Organooxygen compounds	Alcohols and polyols			208584-51-4	NEG	277045	164186	147579	108321	115891	162604	39600.5	133437	21.5387	148512	20.599
M885	105.7	315.025	Thymidine_3,5-cyclic_monophosphate							NEG	20.0371	139846	77227.2	125298	80325.3	84543.1	108152	126136	168425	140924	129191
M886	45.5	773.542	Nis(monooleoylglycero)phosphate (S,R Isomer)	Lipids and lipid-like molecules	Glycerophospholipids	Lysobisphosphatidic acids			748759-46-8	NEG	16717.4	21056	6381.36	30071.7	21.167	14849.5	11197.5	8477.38	14532.4	14530.1	5412.67
M887	210.3	283.113	2-(3,4,5-Trimethoxyphenyl)-1H-benzimidazole	Organoheterocyclic compounds	Benzimidazoles	Phenylbenzimidazoles			175714-45-1	NEG	688959	692939	692038	683236	656289	682692	765347	759994	21.5387	738078	783160
M893	49.8	225.113	3-[(1E,3E)-Hepta-1,3-dienyl]pentanedioic acid	Lipids and lipid-like molecules	Fatty Acyls	Fatty acids and conjugates			2111897-28-8	NEG	135358	119263	148987	137899	142038	136709	114664	150987	109117	125387	120574
M895	74.6	213.017	2-Deoxyribose 5-phosphate	Organic oxygen compounds	Organooxygen compounds	Carbohydrates and carbohydrate conjugates	C00673	HMDB0001031	102916-66-5	NEG	457418	305948	448486	254736	428720	379062	844667	632529	582073	805468	691486
M896	14.3	353.199	(E)-3-(4-Acetyloxy-2,3-dihydroxy-2,5,5,8a-tetramethyl-3,4,4a,6,7,8-hexahydro-1H-naphthalen-1-yl)prop-2-enoic acid	Organic acids and derivatives	Carboxylic acids and derivatives	Dicarboxylic acids and derivatives			1379792-18-3	NEG	206955	95612.6	220504	112695	149548	157063	223060	68488.7	21.5387	110106	336076
M902	132.6	540.367	13-(Dodecan-2-yl)-6-(1-hydroxyethyl)-3-(hydroxymethyl)-12-methyl-9-(propan-2-yl)-1-oxa-4,7,10-triazacyclotridecane-2,5,8,11-tetrone	Organic acids and derivatives	Peptidomimetics	Depsipeptides				NEG	17479	37637.8	50500.6	15290.4	41452.5	32472	20.4323	55720.2	48890	55839.9	27992.5
M904	272.9	302.051	Clofarabine	Nucleosides, nucleotides, and analogues	Purine nucleosides	Purine 2'-deoxyribonucleosides		HMDB0014769	123318-82-1	NEG	18688.1	19016	18088.3	12654.6	17961.4	17281.7	55624.9	51296.8	72199.9	29678.1	69438.5
M907	160.3	235.083	2-Hydroxyimino-4-methylnitrosamino-1-(3-pyridyl)-1-butanone	Organic oxygen compounds	Organooxygen compounds	Carbonyl compounds			67351-31-9	NEG	27593.1	34208.5	42522.1	38546	39018.9	36377.7	20.4323	46118.3	52844.1	34164.5	43020.3
M911	267.7	246.967	[N'-(2,4-Dichlorophenyl)hydrazinecarbonyl]formic acid	Organic acids and derivatives	Carboxylic acids and derivatives	Amino acids, peptides, and analogues			1210220-80-6	NEG	305445	289055	179117	167054	144293	216993	365975	889074	342339	963259	696715
M912	250.3	540.054	Benzoic acid, 3-[2-[2-chloro-4-[[3-(2,6-dichlorophenyl)-5-(1-methylethyl) -4-isoxazolyl]methoxy]phenyl]ethenyl]-	Phenylpropanoids and polyketides	Stilbenes				278779-30-9	NEG	176388	173130	77546	190176	94062.2	142261	59723.5	54183	273029	58529	165286
M919	185	367.105	3-O-Feruloylquinic acid	Shikimates and Phenylpropanoids	Phenylpropanoids	Cinnamic acids and derivatives			62929-69-5	NEG	231023	243804	231121	119752	191179	203376	582901	424343	474915	498217	364268
M923	253.8	447.209	3-[5-[Acetyl(hydroxy)amino]pentylcarbamoyl]-5-[3-[acetyl(hydroxy)amino]propylamino]-3-hydroxy-5-oxopentanoic acid	Alkaloids					1393117-64-0	NEG	22383.2	23142.9	21661.1	26582.6	27363.5	24226.6	32480.7	32868.3	45120.8	17341.6	21321.5
M924	217.8	561.165	9-(4-Hydroxy-3,5-dimethoxyphenyl)-8-oxo-5,5a,6,8,8a,9-hexahydrofuro[3',4':6,7]naphtho[2,3-d][1,3]dioxol-4-yl hexopyranoside	Shikimates and Phenylpropanoids	Lignans	Arylnaphthalene and aryltetralin lignans				NEG	15826.2	5543.46	48874	2467.29	9322.64	16406.7	20.4323	29735.6	12472.6	70273.9	41166.5
M925	16.9	242.013	N-Acetyl-2-carboxybenzenesulfonamide	Benzenoids	Benzene and substituted derivatives	Benzenesulfonamides			849067-18-1	NEG	48229.5	12694	10054.8	75834.5	49482.3	39259	31044.1	23394.2	38556.9	26815.7	20.599
M926	241.2	321.087	2-Amino-3-[5-tert-butyl-3-(phosphonomethoxy)isoxazol-4-yl]propionic acid	Organic acids and derivatives	Carboxylic acids and derivatives	Amino acids, peptides, and analogues			252930-37-3	NEG	219539	227645	186895	236858	21.167	174192	239395	211165	21.5387	271772	230049
M928	224.3	117.019	Erythronolactone							NEG	1.54e+06	1.26352e+06	1.14524e+06	1.43682e+06	606865	1.19849e+06	1.16625e+06	1.49973e+06	1.74479e+06	1.67184e+06	20.599
M932	232.9	387.152	Bepotastine	Benzenoids	Benzene and substituted derivatives	Benzylethers		HMDB0015600	190786-44-8	NEG	90253.2	88729.5	94335.5	109161	79628.9	92421.5	48604	101900	21.5387	81371.8	61263.2
M940	234.7	581.231	(.+/-.)-Lyoniresinol 2a-O-.beta.-D-glucopyranoside	Shikimates and Phenylpropanoids	Lignans	Arylnaphthalene and aryltetralin lignans			1373213-15-0	NEG	185641	86813.9	345999	105867	149370	174738	20.4323	246111	272594	541788	274272
M941	197	139.976	Carbamoyl_phosphate							NEG	43996.5	48751.2	41914.3	42234.2	41591.5	43697.6	49447.7	66267.6	21.5387	73149.8	76761.8
M944	20.4	726.541	(2-aminoethoxy)[2-[octadec-9-enoyloxy]-3-[octadeca-1.11-dien-1-yloxy]propoxy]phosphinic acid							NEG	627160	20.1787	544893	822911	622770	523551	235879	489430	388356	791238	641920
M945	232.1	309.17	6-[(E)-2,8-Dihydroxy-5,7-dimethylnon-5-enyl]-4-hydroxy-3-methylpyran-2-one	Lipids and lipid-like molecules	Fatty Acyls	Fatty alcohols			1798396-91-4	NEG	139046	166183	150412	152738	156235	152923	20.4323	164435	123218	20.2954	145399
M946	208.1	288.051	2-(4-Methoxyphenoxy)-5-nitrobenzoic acid	Benzenoids	Benzene and substituted derivatives	Diphenylethers			33459-12-0	NEG	269924	271008	275002	275689	283347	274994	273240	282266	299976	279756	275826
M947	65.7	113.024	3-Oxocyclobutanecarboxylic acid	Organic oxygen compounds	Organooxygen compounds	Carbonyl compounds			23761-23-1	NEG	347136	206058	210008	136947	356142	251258	20.4323	270830	343852	350740	264610
M949	221.3	303.051	Dihydroquercetin							NEG	23550.7	24028.6	27003.4	37218	24556.3	27271.4	54023.8	39323.4	49545.9	32736.5	47556
M951	133.9	186.113	7-Keto-8-aminopelargonic acid	Lipids and lipid-like molecules	Fatty Acyls	Fatty acids and conjugates			4707-58-8	NEG	25819.7	20261	21438.3	19.8188	36149.8	20737.7	17379.5	16032.1	12135.1	25597.4	10678.4
M955	41.7	814.557	2-amino-3-({hydroxy[2-(icosanoyloxy)-3-(octadecanoyloxy)propoxy]phosphoryl}oxy)propanoic acid							NEG	76588.3	15287.6	56475.8	55833.7	33369	47510.9	41649.6	65880.1	90642.9	40125.4	64142.9
M957	245.5	345.048	2-[(6-Oxido-6H-dibenzo[c,e][1,2]oxaphosphinin-6-yl)methyl]succinic acid	Benzenoids					63562-33-4	NEG	45284.9	59799.6	39401.8	42476.2	67138.6	50820.2	55596.9	6378.01	25331.2	29385	60050.7
M958	117	182.076	2-[(2-Fluorophenyl)amino]acetohydrazide	Organic acids and derivatives	Carboxylic acids and derivatives	Amino acids, peptides, and analogues			2371-27-9	NEG	94998.4	105849	102599	101934	107898	102656	93121.4	94659.5	21.5387	93494.4	94144.4
M959	264.6	274.115	5-Methoxycarbonylamino-N-acetyltryptamine	Organic acids and derivatives	Carboxylic acids and derivatives	Carboxylic acid derivatives			190277-13-5	NEG	167471	175662	179378	165619	213283	180282	54271.5	124554	87492.1	41996.4	78046.5
M961	220.4	185.056	4-Isoxazolepropanoic acid, .alpha.-amino-2,3-dihydro-5-methyl-3-oxo-	Organic acids and derivatives	Carboxylic acids and derivatives	Amino acids, peptides, and analogues			77521-29-0	NEG	116820	216943	210667	197893	118508	172166	85149.9	122271	62853.2	185592	95608.2
M964	111.7	256.026	Tolfenamic_acid							NEG	20843.2	16966.6	26974.2	17080.6	24539.4	21280.8	36646.4	18394.1	74870.7	67057.1	79842.1
M966	40	792.554	(2-aminoethoxy)[2-[docosa-4.7.10.13.16-pentaenoyloxy]-3-(octadecanoyloxy)propoxy]phosphinic acid							NEG	23776.4	27682.6	29838	19251.3	21.167	20113.9	30957.3	51169.8	20381.2	59231	21255.4
M967	262.5	433.195	3-[4-[Acetyl(hydroxy)amino]butylcarbamoyl]-5-[3-[acetyl(hydroxy)amino]propylamino]-3-hydroxy-5-oxopentanoic acid	Alkaloids					2101852-46-2	NEG	362972	339340	375139	456472	395994	385983	54985.9	250358	285416	92965.9	108271
M971	128.9	859.531	[3-(hexadecanoyloxy)-2-[icosa-5.8.11-trienoyloxy]propoxy]({[2.3.4.5.6-pentahydroxycyclohexyl]oxy})phosphinic acid							NEG	220223	500033	288087	367660	350623	345325	313603	223121	202728	260774	351613
M972	48.8	190.035	Nitrilotriacetic acid	Organic acids and derivatives	Carboxylic acids and derivatives	Amino acids, peptides, and analogues			139-13-9	NEG	118450	74334	94085.8	150509	65924.4	100660	20.4323	120162	136768	128305	98949.3
M974	236	324.092	1,4-Dihydroxy-2-(4-morpholinyl)anthra-9,10-quinone	Benzenoids	Anthracenes	Anthraquinones			1002291	NEG	75673.2	86674.6	78742.5	75249.3	89120.6	81092.1	83028.7	86391.9	75558.1	82361	77204.1
M977	74.2	228.027	4-(Trifluoromethyl)quinoline-2,7-diol	Organoheterocyclic compounds	Quinolines and derivatives	Quinolones and derivatives			73496-29-4	NEG	8673.1	23229.9	29165.6	51419.1	40752.8	30648.1	87381.5	19072	67235	61275.6	47062.6
M980	183.8	180.066	.beta.-Hydroxyphenylalanine	Organic acids and derivatives	Carboxylic acids and derivatives	Amino acids, peptides, and analogues			69-96-5	NEG	106255	155046	171495	136013	21.167	113766	211098	198181	21.5387	168182	185036
M981	180	249.022	4,4'-Sulfonylbisphenol	Shikimates and Phenylpropanoids					29465	NEG	70877.7	63440.8	97732.5	118356	78449.8	85771.4	198097	275056	390539	156139	232981
M986	94.8	247.044	5-[(Benzylsulfanyl)methyl]-2-furoic acid	Organoheterocyclic compounds	Furans	Furoic acid and derivatives			91903-26-3	NEG	27123.2	49268.6	67760.1	95792.9	86818.9	65352.8	43648.7	64981.9	51947.7	100015	28735.6
M989	41.9	768.548	(2-aminoethoxy)[2-[icosa-5.8.11-trienoyloxy]-3-(octadecanoyloxy)propoxy]phosphinic acid							NEG	417465	383981	488713	539872	492446	464495	263753	513352	383592	462762	416201
M993	89.6	252.945	4-(4-Bromophenyl)-1,3-dihydro-2H-imidazole-2-thione	Organoheterocyclic compounds	Azoles	Imidazoles			436095-86-2	NEG	94860.4	68134.4	91677.2	124455	107954	97416.1	160620	107787	21.5387	105111	125446
M994	131.8	715.126	Schizotenuin A	Shikimates and Phenylpropanoids	Lignans	Neolignans			144608-09-3	NEG	23648.7	33449.3	31606.1	56163.8	52153.8	39404.3	56701.1	41238.8	65418.1	48101	33428.8
M997	92	351.01	Thelephoric acid					HMDB0030552	479-64-1	NEG	64904.5	60021.8	99682.8	139215	129512	98667.3	93125.9	103928	164476	117960	63266.5
M998	209.9	195.05	[(4-Methylbenzyl)sulfanyl]acetic acid	Benzenoids	Benzene and substituted derivatives	Toluenes			58511-20-9	NEG	270275	227267	160804	297808	194138	230059	323016	255698	21.5387	272587	249147
M1000	139.4	201.037	3-Amino-4-hydroxy-N-methylbenzenesulfonamide	Benzenoids	Benzene and substituted derivatives	Benzenesulfonamides			80-23-9	NEG	1.81875e+06	1.95147e+06	1.84442e+06	19.8188	1.67509e+06	1.45795e+06	1.88518e+06	2.0523e+06	21.5387	1.97649e+06	2.06784e+06
M1002	196.8	156.991	Benzenesulfonic acid	Benzenoids	Benzene and substituted derivatives	Benzenesulfonic acids and derivatives			36102	NEG	1.20249e+07	1.17411e+07	1.20829e+07	1.11006e+07	9.68853e+06	1.13276e+07	1.3925e+07	1.43289e+07	21.5387	1.43931e+07	1.487e+07
M1003	23.3	379.251	5-(4-Acetyloxy-3-hydroxy-2,5,5,8a-tetramethyl-3,4,4a,6,7,8-hexahydronaphthalen-1-yl)-3-methylpentanoic acid	Lipids and lipid-like molecules	Prenol lipids	Diterpenoids			1332765-47-5	NEG	132964	121612	146899	79587.2	193558	134924	108916	177533	237533	99134.3	140579
M1004	184.7	224.067	5-[(4-Fluorophenyl)amino]-5-oxopentanoic acid	Benzenoids	Benzene and substituted derivatives	Anilides			193952-11-3	NEG	82632.4	90992	82274.2	74768.1	61089.9	78351.3	20.4323	94286.5	76596.9	101896	88515.6
M1007	169.3	429.124	Ketoprofen .beta.-D-glucuronide	Benzenoids	Benzene and substituted derivatives	Benzophenones			76690-94-3	NEG	25548.6	8050.82	51969.8	4671.58	8323.08	19712.8	20.4323	32465.4	39546.2	55693.3	43459.7
M1010	229.1	683.223	(1aS,1bS,2S,5aR,6S,6aS)-6-((6-Deoxy-3-O-((2E)-3-(4-hydroxy-3-methoxyphenyl)prop-2-enoyl)-.alpha.-L-mannopyranosyl)oxy)-1a-(hydroxymethyl)-1a,1b,2,5a,6,6a-hexahydrooxireno[4,5]cyclopenta[1,2-c]pyran-2-yl .beta.-D-glucopyranoside	Terpenoids	Monoterpenoids	Iridoids monoterpenoids			135448-16-7	NEG	15284.4	915.624	58926.9	2028.72	4736.31	16378.4	20.4323	9153.57	10753.4	20.2954	19652.9
M1012	141.3	495.034	Lorazepam glucuronide	Organic oxygen compounds	Organooxygen compounds	Carbohydrates and carbohydrate conjugates		HMDB0041917	32781-79-6	NEG	326465	299280	292401	254275	269704	288425	331494	361242	364395	320991	343599
M1014	262	581.085	Erionyl Yellow AR	Organoheterocyclic compounds	Azobenzenes				12220-06-3	NEG	9372.18	7283.33	6497.83	8844.81	1750.78	6749.79	30232.9	16577.3	21.5387	49066.1	31866
M1016	82.9	279.038	N-(5-Chloropyridin-2-yl)-5-propylthiophene-3-carboxamide	Organoheterocyclic compounds	Thiophenes	Thiophene carboxylic acids and derivatives			774589-93-4	NEG	1.22806e+07	9.68831e+06	1.06206e+07	3.09238e+07	1.90185e+07	1.65063e+07	6.00855e+06	7.25955e+06	2.07286e+07	5.18949e+06	5.13896e+06
M1023	44	177.04	Methyl 9H-purine-6-carboxylate	Organoheterocyclic compounds	Imidazopyrimidines	Purines and purine derivatives			62134-45-6	NEG	65804.4	58871.6	41290.9	63789.3	50207.3	55992.7	294637	67801.6	242382	242151	91622.7
M1024	226.9	473.163	2-Hydroxy-4-(prop-2-en-1-yl)phenyl 6-O-.beta.-D-glucopyranosyl-.beta.-D-glucopyranoside	Organic oxygen compounds	Organooxygen compounds	Carbohydrates and carbohydrate conjugates				NEG	86662.4	30894.1	19.9591	43485.7	54347.3	43081.9	160192	76963.8	78049.4	145981	108302
M1027	228.6	316.116	Piplartine							NEG	1.20227e+06	1.54752e+06	1.71221e+06	1.7165e+06	1.75894e+06	1.58749e+06	3.27863e+06	2.55575e+06	21.5387	1.71143e+06	1.79067e+06
M1028	216.9	475.205	Methyl 3-[4-hydroxy-2-(2-methylpropyl)-1-oxo-3,3a-dihydro-2H-imidazo[1,2-a]indol-4-yl]-2-(4-oxoquinazolin-3-yl)propanoate	Organic acids and derivatives	Carboxylic acids and derivatives	Amino acids, peptides, and analogues			1793896-39-5	NEG	74838.1	78789.3	111230	100648	50643.6	83229.9	36750.6	169461	21.5387	108082	47200.9
M1030	145.2	202.987	3-Chloro-5-fluoro-4-methoxybenzoic acid	Benzenoids	Benzene and substituted derivatives	Benzoic acids and derivatives			886497-22-9	NEG	224338	210996	220868	254486	267230	235584	203892	196664	21.5387	190192	193463
M1032	93.5	375.055	Benzenepropanamide, N-(6-chloro-2-benzothiazolyl)-3,4-dimethoxy-	Benzenoids	Benzene and substituted derivatives	Methoxybenzenes			1118807-13-8	NEG	86622.3	101481	157834	197723	227766	154285	362230	179563	196673	225223	62982.2
M1033	53.6	285.01	(4-Bromo-2-tert-butylphenoxy)acetic acid	Benzenoids	Benzene and substituted derivatives	Phenoxyacetic acid derivatives			425372-86-7	NEG	15439.8	34109.4	34555.7	19.8188	21.167	16829.2	611.129	82463.6	72594.5	93250.4	114223
M1034	55.8	244.997	4-(Thiophen-2-yl)-6-(trifluoromethyl)pyrimidin-2-ol	Organoheterocyclic compounds	Diazines	Pyrimidines and pyrimidine derivatives			67804-95-9	NEG	728396	809604	887057	257065	285910	593607	554708	937911	826544	868862	671742
M1039	228.6	299.101	Ethyl 6-amino-5-cyano-4-(4-hydroxyphenyl)-2-methyl-4H-pyran-3-carboxylate	Benzenoids	Phenols	1-hydroxy-2-unsubstituted benzenoids			332108-84-6	NEG	42567.3	68928.5	60414.5	88412.2	92798.7	70624.2	124331	121179	21.5387	98644.9	88687.9
M1040	220.2	647.216	Caylin-2	Phenylpropanoids and polyketides	Stilbenes				1392830-09-9	NEG	17030.3	5671.16	67782.1	5153.14	9699.76	21067.3	20.4323	41500.9	22694.4	109837	78217.7
M1041	55.3	229.02	2-Methoxy-5-(methylsulfonyl)benzoic acid	Benzenoids	Benzene and substituted derivatives	Benzoic acids and derivatives			50390-76-6	NEG	82348.4	98584.5	100388	32101.9	25332	67751	71212.2	131653	131974	84770	128502
M1047	139.1	311.027	4-(5-Nitro-1,3-dioxo-1,3-dihydro-2H-isoindol-2-yl)benzoic acid	Organoheterocyclic compounds	Isoindoles and derivatives	Isoindolines			148149-88-6	NEG	78036.1	43174.6	47680.2	52582.4	61961.9	56687	53034.5	93220	41875.8	36418.4	95128.6
M1048	225.6	459.135	Oxytetracycline	Phenylpropanoids and polyketides	Tetracyclines		C06624	HMDB0014733	79-57-2	NEG	32846.7	6895.81	55445.9	11750.1	8122.61	23012.2	116663	34180.3	28896	102677	77356
M1050	2.5	176.983	Diallyl Trisulfide							NEG	175033	29360.6	170630	25013.7	39049.8	87817.5	144353	34371.7	33561.6	28720.9	107259
M1052	180.3	271.003	3-Bromo-4-butoxybenzoic acid	Benzenoids	Benzene and substituted derivatives	Benzoic acids and derivatives			450416-09-8	NEG	84400.1	81557.8	89681.5	99398.8	91630	89333.7	109776	135967	163124	106543	120059
M1053	359.6	204.97	Etidronate							NEG	43563.4	42914.2	44028.5	43711.4	49852.9	44814.1	20.4323	46434	44327.6	45369.7	43655.3
M1054	168.2	269.088	imperatorin							NEG	489218	214543	60674.7	815711	151345	346299	1.36017e+06	422307	1.72927e+06	2.45178e+06	683475
M1055	43.7	744.544	(2-aminoethoxy)[2-[octadec-9-enoyloxy]-3-(octadecanoyloxy)propoxy]phosphinic acid							NEG	771760	940527	853814	1.17541e+06	1.11593e+06	971489	529691	633030	340023	598877	845986
M1056	139.5	291.056	4-Phenyl-2-sulfanyl-3,4-dihydro-5H-indeno[1,2-d]pyrimidin-5-one	Benzenoids	Indenes and isoindenes				60477-74-9	NEG	814768	981074	807947	904430	668181	835280	896924	971824	21.5387	1.09929e+06	1.021e+06
M1057	124	219.977	3-[(Methylsulfonyl)amino]-2-thiophenecarboxylic acid	Organoheterocyclic compounds	Thiophenes	Thiophene carboxylic acids and derivatives			132864-57-4	NEG	152899	137011	132589	188401	146599	151500	206482	146256	164815	176892	20.599
M1059	293.4	155.002	2-Formyl-3-thienylboronic acid	Organic oxygen compounds	Organooxygen compounds	Carbonyl compounds			4347-31-3	NEG	61143.3	41717.3	71938.2	39450.6	75473.8	57944.6	55646.7	36875.5	62346.6	43606.6	26767.8
M1064	310.2	467.141	Echoside B	Shikimates and Phenylpropanoids	Terphenyls	p-Terphenyls			1569310-31-1	NEG	111059	138782	123694	124602	120362	123700	111933	138744	21.5387	139629	113195
M1065	228.2	268.115	2-(1-Hydroxy-1-methoxy-3-methylbutyl)-6-methyl-5H-[1,3]dioxolo[4,5-c]pyridin-4-one	Organoheterocyclic compounds	Pyridines and derivatives	Hydropyridines			1189096-53-4	NEG	132253	159622	133144	127694	185184	147579	97508.1	145396	75365.9	98352.6	103759
M1067	205.8	429.126	Fostriecin	Organoheterocyclic compounds	Pyrans	Pyranones and derivatives			87810-56-8	NEG	1927.02	201.261	2989.65	8737.14	5043.78	3779.77	20.4323	2952.23	9471.3	10086.8	2112.86
M1068	307.2	306.076	Nitazoxanide	Benzenoids	Benzene and substituted derivatives	Benzoic acids and derivatives		HMDB0014649	55981-09-4	NEG	517804	578142	492157	579148	502787	534007	603764	578852	465327	372755	521685
M1069	132.6	535.153	Vaccinoside	Lipids and lipid-like molecules	Prenol lipids	Terpene glycosides		HMDB0034733	36138-58-6	NEG	289279	795102	652522	3.82133e+06	1.37177e+06	1.386e+06	3.17618e+06	998996	21.5387	1.59922e+06	602520
M1070	259	425.13	6a-Hydroxy-9,10a-dimethoxy-2-(prop-1-en-2-yl)-1,2,12,12a-tetrahydrochromeno[3,4-b]furo[2,3-h]chromene-6,8(6aH,10aH)-dione	Organoheterocyclic compounds	Benzopyrans	1-benzopyrans			1797028-55-7	NEG	12881.9	4224.61	41388.1	1218.23	5578.86	13058.3	20.4323	25794.7	26603.5	70388.2	40200.1
M1071	258.1	399.01	Methyl 2-(3,5-dichloro-2-hydroxy-6-methoxy-4-methylbenzoyl)-3,5-dihydroxybenzoate	Benzenoids	Benzene and substituted derivatives	Benzophenones			913690-74-1	NEG	7769.39	10363	7399.02	11750.8	6965.62	8849.57	132873	41977	112403	20.2954	97942
M1072	186.4	326.145	Scoulerine	Alkaloids	Tyrosine alkaloids	Isoquinoline alkaloids			6451-73-6	NEG	23799.4	30418.9	7340.21	26290.1	6645.63	18898.8	56839.9	65035.2	110568	34926.6	11431.7
M1073	124.7	325.088	Melilotoside	Shikimates and Phenylpropanoids	Phenylpropanoids	Cinnamic acids and derivatives			618-67-7	NEG	283220	348778	376733	311222	350907	334172	20.4323	393350	344311	336501	365666
M1075	16.9	313.078	cirsimaritin							NEG	66540.5	196765	60713.7	124110	136864	116999	32059.9	122486	112883	196616	43233.4
M1080	229.5	239.077	3'-Hydroxyflavanone	Phenylpropanoids and polyketides	Flavonoids	Flavans			92496-65-6	NEG	370065	277053	263809	618258	274390	360715	359501	408191	489407	486668	337820
M1084	117.4	199.038	2-(2-Thienyl)-1H-benzimidazole	Organoheterocyclic compounds	Benzimidazoles				3878-18-0	NEG	20.0371	49926.3	55148.8	53014.4	71951.8	46012.3	31986.6	41387.8	21.5387	50840.2	58927.4
M1087	122.8	220.996	5-(2-Chlorophenyl)-2-furoic acid	Organoheterocyclic compounds	Furans	Furoic acid and derivatives			41019-43-6	NEG	925737	907864	874577	420531	21.167	625746	899882	932253	941903	836764	682112
M1089	276.7	168.991	5-Acetyl-2-thiophenecarboxylic acid	Organoheterocyclic compounds	Thiophenes	Thiophene carboxylic acids and derivatives			4066-41-5	NEG	2.03583e+06	1.6443e+06	1.53568e+06	1.22424e+06	1.28539e+06	1.54509e+06	592409	2.68785e+06	21.5387	1.55042e+06	1.62805e+06
M1090	94.2	245.029	N-(2-Hydroxyethyl)-3-nitrobenzenesulfonamide	Benzenoids	Benzene and substituted derivatives	Benzenesulfonamides			22184-93-6	NEG	19897.9	28714.3	43896	26960	36374.2	31168.5	16038	60910.9	40258	20.2954	32085.7
M1094	245.5	549.174	Genipin 1-gentiobioside	Terpenoids	Monoterpenoids	Iridoids monoterpenoids				NEG	95237.1	90140	91316.7	86328.7	94064.1	91417.3	20.4323	95260.9	95448.8	89399.2	20.599
M1096	205.1	239.078	2-Hydroxybenzaldehyde [(E)-(2-hydroxyphenyl)methylidene]hydrazone	Benzenoids	Phenols	1-hydroxy-4-unsubstituted benzenoids			959-36-4	NEG	24955.7	26446.1	26122.7	25506	31165.3	26839.2	20419	20.5769	24773.8	24056.3	22522.4
M1097	8.5	171.028	Benzenesulfonohydrazide	Benzenoids	Benzene and substituted derivatives	Benzenesulfonamides			80-17-1	NEG	30175.8	40491.4	35294.6	38616.2	42843.2	37484.2	32035.5	42456.2	38248.3	20.2954	30622.8
M1099	65.7	295.103	1H-Indole-6-carboxamide, N-hydroxy-1-[(4-methoxyphenyl)methyl]-	Organoheterocyclic compounds	Indoles and derivatives	Indolecarboxylic acids and derivatives			950762-95-5	NEG	98624.2	80360.4	78335.9	92093.4	21.167	69887	20.4323	90945.8	21.5387	119292	91952.4
M1100	263.6	168.991	D-Glyceraldehyde 3-phosphate							NEG	640275	573944	381325	369411	331549	459301	849519	923783	2.06661e+06	2.14253e+06	3.46932e+06
M1102	257.2	487.026	IDP							NEG	99053.8	105130	99324.3	91116.2	73983.1	93721.5	103177	127932	21.5387	20.2954	128057
M1106	197.7	137.996	1-Aminocyclopropane-1-carboxylate							NEG	73946.4	69230.6	72263.1	70690.5	71925.1	71611.2	76684.3	80208.5	78730.7	78450.3	76510.1
M1107	196.8	142.975	D-Glycerate							NEG	86051.3	94803.6	83150	90918.9	79851.9	86955.1	101716	114612	21.5387	139258	119741
M1108	274.3	429.02	Sedoheptulose 1,7-bisphosphate					HMDB0060274		NEG	37524.1	61946.5	12684.8	31883.8	21868.2	33181.5	20.4323	307988	374118	20.2954	329258
M1109	185	366.109	Nocardicin G							NEG	50791.1	60117.8	55777.8	26332.9	44601.5	47524.2	148956	105961	120404	120373	88635.7
M1114	118.4	141.017	2-Hydroxymuconate semialdehyde							NEG	1.28836e+06	3.10444e+06	2.92742e+06	3.01619e+06	5.14582e+06	3.09645e+06	4.77598e+06	1.09118e+06	4.62065e+06	4.84052e+06	3.23959e+06
M1115	116.9	341.072	9-Riburonosylhypoxanthine							NEG	187496	186555	184647	188950	177738	185077	176989	166461	183575	171156	171037
M1116	184.4	289.061	S-(L-Histidin-5-yl)-L-cysteine S-oxide							NEG	27789.5	27762.7	27161.7	27688.4	21.167	22084.7	20.4323	27278.1	30666.9	20.2954	29494.8
M1119	146.9	85.0043	Urea-1-carboxylate							NEG	129530	214580	115880	251820	182135	178789	143361	209583	202642	229807	159507
M1121	92.4	451.072	Futalosine	Nucleosides, nucleotides, and analogues	5'-deoxyribonucleosides				210644-32-9	NEG	28494.2	42071.9	97985.6	147905	156009	94493.2	73625.5	97478.2	158899	143653	30759.6
M1122	109.7	185.043	Nornicotine	Alkaloids	Ornithine alkaloids	Pyridine alkaloids	C06524	HMDB0001126	494-97-3	NEG	95734.4	104343	64131.8	144302	73256.9	96353.5	36785.4	32228.1	108035	14639	26486.9
M1126	269.6	418.11	(R)-4'-Phosphopantothenoyl-L-cysteine							NEG	633.604	814.802	637.695	534.471	21.167	528.348	9812.72	17935	21.5387	20.2954	14950.4
M1129	53.1	257.014	5-(4-Acetoxybut-1-ynyl)-2,2'-bithiophene							NEG	32391.1	58752.6	57469.7	19374.8	5474.2	34692.5	13434.8	98116.5	97975.6	110092	100894
M1130	251.2	518.069	Bis(1L-myo-inositol)-3,1'-phosphate 1-phosphate							NEG	22794.7	15354.9	26432.1	37969.6	3076.73	21125.6	293.501	35801.2	62382.9	14348.5	27719.6
M1135	196.8	256.965	4-Carboxy-4-hydroxy-2-oxoadipate							NEG	81314.5	79702	82408.8	69509.8	47818.9	72150.8	96231	108641	21.5387	109328	114921
M1136	260.2	673.16	CMP-N-acetylneuraminate							NEG	44727.7	16396.9	95716.9	7996.43	14929.7	35953.5	366442	99314.2	136024	240278	182321
M1137	207.7	561.226	Bacilysin							NEG	63968	58525.5	58493.3	56095.9	51552.8	57727.1	61734.5	66811.3	21.5387	68727.2	71997.8
M1140	63.7	177.04	3-Indoleacetonitrile	Organoheterocyclic compounds	Indoles and derivatives	Indoles	C02938	HMDB0006524	771-51-7	NEG	77654.7	74852.5	64380.6	77843	92264.8	77399.1	20.4323	106464	173974	117182	111445
M1141	257.2	270.931	(2R)-O-Phospho-3-sulfolactate							NEG	41858	46619.2	42038.3	58247.5	18298.4	41412.3	2905.38	73072.5	83487.4	107404	110095
M1142	121.8	155.002	Dehydroascorbate							NEG	425380	487326	496103	731469	502269	528510	735091	746849	425541	709298	362807
M1143	209.9	320.056	D-4'-Phosphopantothenate	Organic acids and derivatives	Carboxylic acids and derivatives	Amino acids, peptides, and analogues	C03492	HMDB0001016		NEG	77410.6	77986.7	66919.9	82853.5	71133	75260.7	63036	64369.2	81106.5	68459.2	68836.1
M1144	277.9	136.964	2-Phosphoglycolate							NEG	20.0371	20.1787	77650.9	68573.9	63932.6	42039.5	70838.4	74909.9	115042	77261.6	104036
M1145	212.9	207.1	2-Amino-3,7-dideoxy-D-threo-hept-6-ulosonic acid							NEG	4815.05	4651.45	4260.52	3290.92	4795.5	4362.69	3042.14	3248.17	3570.78	1908.65	2300.21
M1147	207.7	166.062	4-Guanidinobutanoate							NEG	232628	244684	232670	235670	262680	241667	154509	228346	225710	196879	188814
M1148	139.9	187.042	Barbiturate							NEG	3.97399e+06	4.69715e+06	3.83668e+06	2.95858e+06	21.167	3.09328e+06	4.29107e+06	4.46491e+06	5.88115e+06	4.79084e+06	4.11417e+06
M1151	253	314.032	Pyrimidine 5'-nucleotide							NEG	8010.94	9826.14	7361.56	4332.6	5403.91	6987.03	3779.84	5928.06	3219.29	1705.84	3630.99
M1152	19.5	305.248	Octadecanoic acid							NEG	143026	251783	295171	283223	368754	268391	377496	266055	390789	456289	117624
M1153	19.5	329.248	Icosadienoic acid							NEG	36992	79135.6	136549	79862.3	112168	88941.4	111985	84042.3	135601	104138	52137
M1194	359.6	76.97								NEG	70340	65007.3	75103.7	69428.4	82125.7	72401	88755	75833.1	89234.3	77941	70849.9
M1195	359.6	77.9696								NEG	3449.95	3283.47	3815.16	3193.8	3890.73	3526.62	4103.27	3783.36	3647.92	3640.39	3400.61
M1196	359.6	80.0117								NEG	16190.1	16374.7	16475.8	16902.6	18634.6	16915.6	20247.8	17693.9	19768.3	18453.3	16625.8
M1197	359.6	81.991								NEG	1418.2	1421.19	914.982	1390.09	2077.37	1444.37	1623.89	1366.39	2110.98	2361	1972.79
M1198	359.6	83.0251								NEG	7266.56	7924.14	7702.19	8183.37	9047.93	8024.84	9112.38	8743.25	10192.2	10092.1	8322.35
M1199	359.6	84.0091								NEG	28548	20.1787	19.9591	38672.7	21.167	13456.4	40356	20.5769	50513.9	48933.7	28412.7
M1200	359.6	91.0301								NEG	13019.5	17328.1	15145.6	16169.2	16948.1	15722.1	16040.2	20.5769	20118.7	20.2954	16712.4
M1201	359.6	99.0064								NEG	50227.3	49646.1	51996.3	52555.1	21.167	40889.2	59548.8	51914.1	60595.3	52883.5	51530.9
M1202	359.6	100.985								NEG	14278	14238.3	14712.9	14649.8	16667.6	14909.3	17436.4	15031.6	18411.8	16652.3	15828.3
M1203	359.6	109.052								NEG	7076.68	6577.73	6739.28	7278.95	21.167	5538.76	7207.28	20.5769	21.5387	5505.19	6242.52
M1204	359.6	114.936								NEG	7997.69	8214.29	8650.12	7410.27	10210.2	8496.51	20.4323	10392.5	9283.93	8728.27	12126.6
M1205	359.6	119.017								NEG	22726.4	21647.9	23959.6	22986.9	26729.4	23610	20.4323	24789.9	28066.1	23719	21700.7
M1206	359.6	130.931								NEG	1565.33	2027.12	1887.58	1634.47	2391.66	1901.23	2568.95	2223.68	2886.94	1718.24	3280.63
M1207	359.6	134.973								NEG	22411.9	21393.1	23958.7	22489.7	26850	23420.7	29498.8	25233.8	27571.7	25439.2	22472
M1208	359.6	135.945								NEG	54767.6	61561.5	62098.1	64441.3	64547.3	61483.2	78012.2	67519.4	82081.3	77151.2	57251.2
M1209	359.6	136.991								NEG	7241.66	6863.39	7468.15	7203.24	7828.54	7321	8141.76	8296.79	8509.76	20.2954	7936.74
M1210	359.6	139.938								NEG	2016.22	2750.03	2895.87	3272.94	2701.82	2727.38	3478.87	2722.67	2866.37	3546.78	20.599
M1211	359.6	145.984								NEG	724.113	929.718	1097.4	959.522	967.092	935.57	20.4323	928.471	1020.25	1121.81	802.918
M1212	359.6	154.947								NEG	168261	315043	180991	177140	203595	209006	256524	194347	229656	247722	181387
M1213	359.6	155.947								NEG	17531.4	17953.3	18485.8	18164.8	20795.2	18586.1	20.4323	19977.5	24379.1	21402.9	19249.6
M1214	359.6	157.977								NEG	4539.87	5280.46	4382.11	4892.57	5783.18	4975.64	5873.42	5274.03	6527.76	6927.51	5945.3
M1215	359.6	166.994								NEG	44392.2	41020.8	44913.2	53014.4	50071.4	46682.4	59988.3	49689.7	58469.5	57558	47151.1
M1216	359.6	168.949								NEG	2720.09	2851.31	3002.28	2985.97	3282.36	2968.4	20.4323	3024.64	3920.79	3320.05	2699.49
[truncated: 6,621 more rows]
