# Supplementary material for: Transcriptome and Metabolome Insights into Key Genes Regulating Fat Deposition and Meat Quality in Pig Breeds
Source: Animals (Basel). 2024 Dec 10;14(24):3560. doi: 10.3390/ani14243560 (PMC11672692; doi:10.3390/ani14243560)
Supplement: Supplementary file 1 [file animals-14-03560-s001.zip › Table S13.xlsx]

## Sheet: Sheet1
ID	meanControl	meanTreat	foldChange	log2FoldChange	pvalue	FDR	B1	B2	B3	B4	B5	W1	W2	W3	W4	W5	vip	rt	m/z	Name	Superclass	Class	Subclass	KEGG	HMDB	CAS	type	Regulation
M1.neg	11310	25696.4	2.27201	1.18397	0.952613	0.999671	13232.1	9354.57	12246.9	1054.98	20661.5	20.4323	20485.2	38632.5	35581	33762.9	0.0126709	68	498.289	Tauroursodeoxycholic acid	Lipids and lipid-like molecules	Steroids and steroid derivatives	Bile acids, alcohols and derivatives	C16868	HMDB0000874	14605-22-2	NEG	Nodiff
M10.neg	933537	1.29644e+06	1.38874	0.473773	0.253748	0.692229	428503	839362	1.0135e+06	1.00175e+06	1.38457e+06	1.75701e+06	833508	1.58754e+06	1.58311e+06	721017	0.919552	19.6	303.233	Arachidonic acid (AA)	Fatty acids	Fatty Acids and Conjugates	Unsaturated fatty acids	C00219	HMDB0001043	506-32-1	NEG	Nodiff
M100.neg	978.502	37749.4	38.5787	5.26973	0.0027835	0.102604	20.0371	4811.53	19.9591	19.8188	21.167	30563.3	28906.9	52968.2	71922.8	4385.6	2.02392	156.6	231.135	Thr-Leu	Organic acids and derivatives	Carboxylic acids and derivatives	Amino acids, peptides, and analogues		HMDB0029065	50299-12-2	NEG	Up
M1000.neg	1.45795e+06	1.59636e+06	1.09494	0.130848	0.978607	0.999671	1.81875e+06	1.95147e+06	1.84442e+06	19.8188	1.67509e+06	1.88518e+06	2.0523e+06	21.5387	1.97649e+06	2.06784e+06	0.0155507	139.4	201.037	3-Amino-4-hydroxy-N-methylbenzenesulfonamide	Benzenoids	Benzene and substituted derivatives	Benzenesulfonamides			80-23-9	NEG	Nodiff
M1001.pos	341294	303356	0.88884	-0.170004	0.22271	0.621343	276133	324382	357340	320608	428007	330815	304654	289188	320699	271423	0.994002	149.1	297.99	2-Bromo-5-fluoro-N-(2-furylmethyl)benzamide	Benzenoids	Benzene and substituted derivatives	Benzoic acids and derivatives			923722-86-5	POS	Nodiff
M1002.neg	1.13276e+07	1.15034e+07	1.01552	0.0222162	0.414498	0.719219	1.20249e+07	1.17411e+07	1.20829e+07	1.11006e+07	9.68853e+06	1.3925e+07	1.43289e+07	21.5387	1.43931e+07	1.487e+07	0.731648	196.8	156.991	Benzenesulfonic acid	Benzenoids	Benzene and substituted derivatives	Benzenesulfonic acids and derivatives			36102	NEG	Nodiff
M1003.neg	134924	152739	1.13204	0.178921	0.618387	0.797733	132964	121612	146899	79587.2	193558	108916	177533	237533	99134.3	140579	0.418942	23.3	379.251	5-(4-Acetyloxy-3-hydroxy-2,5,5,8a-tetramethyl-3,4,4a,6,7,8-hexahydronaphthalen-1-yl)-3-methylpentanoic acid	Lipids and lipid-like molecules	Prenol lipids	Diterpenoids			1332765-47-5	NEG	Nodiff
M1004.neg	78351.3	72263.2	0.922297	-0.116697	0.413389	0.718551	82632.4	90992	82274.2	74768.1	61089.9	20.4323	94286.5	76596.9	101896	88515.6	0.649933	184.7	224.067	5-[(4-Fluorophenyl)amino]-5-oxopentanoic acid	Benzenoids	Benzene and substituted derivatives	Anilides			193952-11-3	NEG	Nodiff
M1005.pos	154648	212123	1.37165	0.455914	0.402996	0.719971	99063.6	189765	78978	290677	114755	102197	205567	276644	369173	107032	0.667324	24.6	114.091	3,3-Dimethylpyrrolidin-2-one	Organoheterocyclic compounds	Pyrrolidines	Pyrrolidones			4831-43-0	POS	Nodiff
M1006.pos	348061	360878	1.03682	0.0521707	0.849208	0.935877	354423	290727	498354	289095	307707	390663	437353	371551	387537	217286	0.162478	21.6	237.169	N-Cyclohexyl-N'-[2-(1H-imidazol-4-yl)ethyl]urea	Organoheterocyclic compounds	Azoles	Imidazoles			501003-90-3	POS	Nodiff
M1007.neg	19712.8	34237	1.73679	0.796425	0.826561	0.933143	25548.6	8050.82	51969.8	4671.58	8323.08	20.4323	32465.4	39546.2	55693.3	43459.7	0.114591	169.3	429.124	Ketoprofen .beta.-D-glucuronide	Benzenoids	Benzene and substituted derivatives	Benzophenones			76690-94-3	NEG	Nodiff
M1008.pos	168177	156009	0.927649	-0.108349	0.412492	0.719971	143576	155050	208580	167746	165933	185154	202709	21.6472	197476	194685	0.689095	206.9	301.101	1-(Diphenylphosphoryl)cyclobutanecarboxylic acid	Benzenoids	Benzene and substituted derivatives	Phenylphosphines and derivatives			131304-02-4	POS	Nodiff
M1009.pos	166939	224993	1.34776	0.43056	0.272866	0.665777	249503	105165	195563	102836	181629	161978	310216	320704	203685	128384	0.858136	124.4	222.004	5-Amino-2-chlorotoluene-4-sulfonic acid	Benzenoids	Benzene and substituted derivatives	Benzenesulfonic acids and derivatives			88-53-9	POS	Nodiff
M101.neg	966872	608340	0.629184	-0.668447	0.00754961	0.155047	636276	1.08643e+06	1.05952e+06	975586	1.07654e+06	507898	622679	551456	673201	686465	1.83753	129.5	786.53	PS(18:0/18:2)	Lipids and lipid-like molecules	Glycerophospholipids	Glycerophosphoserines		HMDB0012380	322647-11-0	NEG	Down
M1010.neg	16378.4	7920.12	0.483571	-1.0482	0.335192	0.718551	15284.4	915.624	58926.9	2028.72	4736.31	20.4323	9153.57	10753.4	20.2954	19652.9	0.777387	229.1	683.223	(1aS,1bS,2S,5aR,6S,6aS)-6-((6-Deoxy-3-O-((2E)-3-(4-hydroxy-3-methoxyphenyl)prop-2-enoyl)-.alpha.-L-mannopyranosyl)oxy)-1a-(hydroxymethyl)-1a,1b,2,5a,6,6a-hexahydrooxireno[4,5]cyclopenta[1,2-c]pyran-2-yl .beta.-D-glucopyranoside	Terpenoids	Monoterpenoids	Iridoids monoterpenoids			135448-16-7	NEG	Nodiff
M1011.pos	127747	148549	1.16284	0.217649	0.0794606	0.386772	104347	124687	152008	126968	130728	155245	138468	173657	138423	136955	1.3087	208.6	285.128	2-Phenylethyl_beta-D-glucopyranoside							POS	Nodiff
M1012.neg	288425	344344	1.19388	0.255654	0.0100533	0.181645	326465	299280	292401	254275	269704	331494	361242	364395	320991	343599	1.82756	141.3	495.034	Lorazepam glucuronide	Organic oxygen compounds	Organooxygen compounds	Carbohydrates and carbohydrate conjugates		HMDB0041917	32781-79-6	NEG	Up
M1013.pos	87655.6	98576.5	1.12459	0.169397	0.475068	0.725311	99284.9	110539	98131.1	71409.5	58913.3	122322	123573	21.6472	108266	138700	0.599747	90	301.047	1,2-Bis(3-nitrophenyl)-1,2-ethanedione	Phenylpropanoids and polyketides	Stilbenes				1465874	POS	Nodiff
M1014.neg	6749.79	25552.8	3.78572	1.92057	0.904206	0.979548	9372.18	7283.33	6497.83	8844.81	1750.78	30232.9	16577.3	21.5387	49066.1	31866	0.0908593	262	581.085	Erionyl Yellow AR	Organoheterocyclic compounds	Azobenzenes				12220-06-3	NEG	Nodiff
M1015.pos	46532	120330	2.58596	1.3707	0.970678	0.989894	34593.4	10512.1	159658	9102.11	18794.7	18.6134	93519.2	107881	270802	129430	0.0158492	259.3	325.112	Furaltadone	Organoheterocyclic compounds	Furans	Nitrofurans			139-91-3	POS	Nodiff
M1016.neg	1.65063e+07	8.86502e+06	0.537068	-0.896824	0.0786824	0.466256	1.22806e+07	9.68831e+06	1.06206e+07	3.09238e+07	1.90185e+07	6.00855e+06	7.25955e+06	2.07286e+07	5.18949e+06	5.13896e+06	1.36031	82.9	279.038	N-(5-Chloropyridin-2-yl)-5-propylthiophene-3-carboxamide	Organoheterocyclic compounds	Thiophenes	Thiophene carboxylic acids and derivatives			774589-93-4	NEG	Nodiff
M1017.pos	29897.8	54540.6	1.82423	0.86729	0.296351	0.680519	13.6843	25861.9	39578	43257.7	40777.8	54058.3	38097.3	92857.8	57630.1	30059.4	0.86804	42.7	777.537	(R)-4-((7R,8S,9S,10R,13R,14S,17R)-7-hydroxy-10,13-dimethyl-3-oxo-2,3,6,7,8,9,10,11,12,13,14,15,16,17-tetradecahydro-1H-cyclopenta[a]phenanthren-17-yl)pentanoic acid							POS	Nodiff
M1018.pos	40754.5	46398.1	1.13848	0.187106	0.484702	0.726901	41560.8	45046.5	49333.8	31117.4	36713.9	50663	61565.1	21.6472	65000.9	54739.7	0.586937	139.8	388.022	N,N-Dipropyl 3-bromo-5-(trifluoromethyl)benzenesulfonamide	Benzenoids	Benzene and substituted derivatives	Benzenesulfonamides			957062-78-1	POS	Nodiff
M1019.pos	460555	517917	1.12455	0.169349	0.424987	0.719971	565842	343074	460531	511664	421663	730572	424673	491526	423529	519288	0.619158	276.8	194.102	3-(6-Amino-9H-purin-9-yl)propan-1-ol	Organoheterocyclic compounds	Imidazopyrimidines	Purines and purine derivatives			711-64-8	POS	Nodiff
M102.pos	54392.2	47052.3	0.865056	-0.209134	0.396084	0.719971	34635.8	52311.7	72570.1	76740.9	35702.8	3106.37	59471.3	111572	33849.3	27262.9	0.672756	127.8	314.232	cis-4-Decenoylcarnitine	Lipids and lipid-like molecules	Fatty Acyls	Fatty acid esters		HMDB0240585	98930-66-6	POS	Nodiff
M1020.pos	238160	232710	0.977116	-0.033398	0.954469	0.982869	147574	213694	311082	229373	289077	232397	213375	225770	248914	243094	0.0605326	121.3	371.263	Antibiotic_SB_202742							POS	Nodiff
M1021.pos	451929	637454	1.41052	0.496223	0.346715	0.705029	370408	14.8114	729879	487844	671501	465702	694404	691364	756905	578893	0.786043	119.7	385.279	Persicachrome	Lipids and lipid-like molecules	Prenol lipids	Diterpenoids		HMDB0036425	80931-31-3	POS	Nodiff
M1022.pos	42007.1	68535.6	1.63153	0.706222	0.0784567	0.385022	33849.2	23299.5	40446.9	67370.2	45069.5	36985.2	76744.3	101791	72907.4	54249.9	1.30108	31	733.612	SM(d18:0/18:0)	Lipids and lipid-like molecules	Sphingolipids	Phosphosphingolipids	C00550	HMDB0012087		POS	Nodiff
M1023.neg	55992.7	187719	3.35256	1.74526	0.0202106	0.260347	65804.4	58871.6	41290.9	63789.3	50207.3	294637	67801.6	242382	242151	91622.7	1.7862	44	177.04	Methyl 9H-purine-6-carboxylate	Organoheterocyclic compounds	Imidazopyrimidines	Purines and purine derivatives			62134-45-6	NEG	Up
M1024.neg	43081.9	113898	2.64375	1.40258	0.211238	0.65281	86662.4	30894.1	19.9591	43485.7	54347.3	160192	76963.8	78049.4	145981	108302	1.01767	226.9	473.163	2-Hydroxy-4-(prop-2-en-1-yl)phenyl 6-O-.beta.-D-glucopyranosyl-.beta.-D-glucopyranoside	Organic oxygen compounds	Organooxygen compounds	Carbohydrates and carbohydrate conjugates				NEG	Nodiff
M1025.pos	60124.3	66941.7	1.11339	0.154958	0.471633	0.725209	53304.8	51759.2	73319.1	50156.1	72082.1	86645.6	78967.6	94123.8	19.5001	74952.1	0.630621	264.9	259.103	Butyl 5H-[1,2,4]triazino[5,6-b]indol-3-yl sulfide	Organoheterocyclic compounds	Indoles and derivatives	Indoles			205130-00-3	POS	Nodiff
M1026.pos	8688.83	39056.9	4.49507	2.16835	3.2e-05	0.0155512	9454.93	9613.72	8268.79	6860.38	9246.34	42654.4	32524.9	27933.6	36127.2	56044.6	2.16531	298.1	260.171	Primaquine	Alkaloids					90-34-6	POS	Up
M1027.neg	1.58749e+06	1.8673e+06	1.17626	0.234209	0.446765	0.719921	1.20227e+06	1.54752e+06	1.71221e+06	1.7165e+06	1.75894e+06	3.27863e+06	2.55575e+06	21.5387	1.71143e+06	1.79067e+06	0.688835	228.6	316.116	Piplartine							NEG	Nodiff
M1028.neg	83229.9	72303.2	0.868717	-0.203043	0.363261	0.718551	74838.1	78789.3	111230	100648	50643.6	36750.6	169461	21.5387	108082	47200.9	0.806353	216.9	475.205	Methyl 3-[4-hydroxy-2-(2-methylpropyl)-1-oxo-3,3a-dihydro-2H-imidazo[1,2-a]indol-4-yl]-2-(4-oxoquinazolin-3-yl)propanoate	Organic acids and derivatives	Carboxylic acids and derivatives	Amino acids, peptides, and analogues			1793896-39-5	NEG	Nodiff
M1029.pos	32141.8	79210.3	2.4644	1.30124	0.943494	0.979627	26523.3	9780.14	103118	6893.86	14393.5	18.6134	66703.2	71746.7	173069	84513.6	0.0129136	259.3	487.164	Fridamycin A	Benzenoids	Anthracenes	Anthraquinones			30270-05-4	POS	Nodiff
M103.neg	29993.3	46326	1.54455	0.627184	0.596313	0.784349	28733	31208.4	42151.6	17136.9	30736.4	20.4323	54892.7	84184.1	43507.7	49025.2	0.397252	63.1	391.284	Isodeoxycholic acid	Lipids and lipid-like molecules	Steroids and steroid derivatives	Bile acids, alcohols and derivatives	C17661	HMDB0002536	566-17-6	NEG	Nodiff
M1030.neg	235584	156846	0.665778	-0.586886	0.333469	0.718551	224338	210996	220868	254486	267230	203892	196664	21.5387	190192	193463	0.862933	145.2	202.987	3-Chloro-5-fluoro-4-methoxybenzoic acid	Benzenoids	Benzene and substituted derivatives	Benzoic acids and derivatives			886497-22-9	NEG	Nodiff
M1031.pos	155490	225905	1.45286	0.538893	0.344059	0.704315	214123	178305	19.1094	187837	197165	224809	271406	238630	243733	150944	0.749607	19.5	251.184	5-(2-Methylbutan-2-yl)-4,5,6,7-tetrahydro-2H-indazole-3-carbohydrazide	Organoheterocyclic compounds	Azoles	Pyrazoles			906762-19-4	POS	Nodiff
M1032.neg	154285	205334	1.33088	0.412375	0.55392	0.762609	86622.3	101481	157834	197723	227766	362230	179563	196673	225223	62982.2	0.451207	93.5	375.055	Benzenepropanamide, N-(6-chloro-2-benzothiazolyl)-3,4-dimethoxy-	Benzenoids	Benzene and substituted derivatives	Methoxybenzenes			1118807-13-8	NEG	Nodiff
M1033.neg	16829.2	72628.5	4.31563	2.10957	0.175316	0.633873	15439.8	34109.4	34555.7	19.8188	21.167	611.129	82463.6	72594.5	93250.4	114223	1.15895	53.6	285.01	(4-Bromo-2-tert-butylphenoxy)acetic acid	Benzenoids	Benzene and substituted derivatives	Phenoxyacetic acid derivatives			425372-86-7	NEG	Nodiff
M1034.neg	593607	771953	1.30045	0.379006	0.24613	0.685014	728396	809604	887057	257065	285910	554708	937911	826544	868862	671742	1.02145	55.8	244.997	4-(Thiophen-2-yl)-6-(trifluoromethyl)pyrimidin-2-ol	Organoheterocyclic compounds	Diazines	Pyrimidines and pyrimidine derivatives			67804-95-9	NEG	Nodiff
M1035.pos	746866	843228	1.12902	0.175073	0.49903	0.731592	914351	875631	583458	844356	516536	577615	1.01773e+06	654559	1.05119e+06	915045	0.56439	173.7	182.031	2-Phenylethynesulfonamide	Benzenoids	Benzene and substituted derivatives				64984-31-2	POS	Nodiff
M1036.pos	50329.9	58660.8	1.16553	0.220981	0.488865	0.728746	50326.1	37319.2	61828.4	49988.1	52188.1	61991.8	79676.9	21.6472	72795.3	78818.5	0.582501	235.7	563.169	1,5-Anhydro-6-deoxy-2-O-(6-deoxy-.alpha.-L-mannopyranosyl)-1-(5,7-dihydroxy-2-(4-hydroxyphenyl)-4-oxo-4H-chromen-6-yl)hexitol							POS	Nodiff
M1037.pos	81928.6	94110.4	1.14869	0.199986	0.372061	0.714897	62005.3	76711.6	100335	88694.1	81897.2	87848	74621.4	134914	76535.1	96633.3	0.726331	163.8	369.064	N-{2-[4-(Aminosulfonyl)phenyl]ethyl}-5-chloro-2-methoxybenzamide	Benzenoids	Benzene and substituted derivatives	Benzenesulfonamides			16673-34-0	POS	Nodiff
M1038.pos	209033	305951	1.46365	0.549567	0.0150578	0.181181	194972	234099	258727	171520	185849	241630	301048	414438	312902	259737	1.67994	141.6	358.011	2-(2-Chloro-acetylamino)-4-(2-chloro-phenyl)-thiophene-3-carboxylic acid, ethyl ester	Organoheterocyclic compounds	Thiophenes	Thiophene carboxylic acids and derivatives			554404-40-9	POS	Up
M1039.neg	70624.2	86572.9	1.22582	0.293752	0.50616	0.744928	42567.3	68928.5	60414.5	88412.2	92798.7	124331	121179	21.5387	98644.9	88687.9	0.606329	228.6	299.101	Ethyl 6-amino-5-cyano-4-(4-hydroxyphenyl)-2-methyl-4H-pyran-3-carboxylate	Benzenoids	Phenols	1-hydroxy-2-unsubstituted benzenoids			332108-84-6	NEG	Nodiff
M104.neg	2.57559e+06	1.79102e+06	0.695381	-0.524124	0.216564	0.657733	3.12411e+06	2.38202e+06	2.4695e+06	3.58363e+06	1.31871e+06	613745	1.71067e+06	2.81243e+06	1.70642e+06	2.11184e+06	0.945138	46.4	131.071	2-Hydroxyhexanoic acid	Fatty acids	Fatty Acids and Conjugates	Hydroxy fatty acids		HMDB0001624	6064-63-7	NEG	Nodiff
M1040.neg	21067.3	50454.1	2.3949	1.25997	0.94197	0.998304	17030.3	5671.16	67782.1	5153.14	9699.76	20.4323	41500.9	22694.4	109837	78217.7	0.0131552	220.2	647.216	Caylin-2	Phenylpropanoids and polyketides	Stilbenes				1392830-09-9	NEG	Nodiff
M1041.neg	67751	109622	1.61802	0.694228	0.11544	0.558025	82348.4	98584.5	100388	32101.9	25332	71212.2	131653	131974	84770	128502	1.3191	55.3	229.02	2-Methoxy-5-(methylsulfonyl)benzoic acid	Benzenoids	Benzene and substituted derivatives	Benzoic acids and derivatives			50390-76-6	NEG	Nodiff
M1042.pos	95682.9	151548	1.58386	0.663446	0.176398	0.583101	61584.7	203391	71059.4	72576.1	69803.2	120809	79524.9	266439	198090	92879.9	1.05045	174	323.039	Sulprofos	Benzenoids	Benzene and substituted derivatives	Phenoxy compounds			35400-43-2	POS	Nodiff
M1043.pos	96263.1	94860.9	0.985433	-0.0211701	0.445477	0.719971	64952.7	92937.4	163666	90078.5	69681.4	117718	140044	21.6472	107273	109248	0.639138	174.5	150.058	2-(4-Pyridinyl)malonaldehyde	Organoheterocyclic compounds	Pyridines and derivatives				26866-48-8	POS	Nodiff
M1044.pos	348103	403932	1.16038	0.2146	0.240038	0.637307	298763	357230	421091	322146	341285	346255	443827	533943	372111	323526	0.938049	279.8	218.983	4-Bromo-1-methyl-1H-pyrazole-5-carbohydrazide	Organoheterocyclic compounds	Azoles	Pyrazoles			512809-81-3	POS	Nodiff
M1045.pos	485028	374086	0.771265	-0.374701	0.567663	0.770835	178169	472002	765832	348735	660404	301474	489463	237455	369123	472912	0.455723	120.8	705.58	SM(d18:0/16:0)	Lipids and lipid-like molecules	Sphingolipids	Phosphosphingolipids	C00550	HMDB0010168		POS	Nodiff
M1046.pos	66145.2	79712.3	1.20511	0.269166	0.408133	0.719971	62289.6	56708.8	97156.1	53876.3	60695.3	84345.2	99810.1	91210.8	82076.5	41119	0.66591	29	240.179	N-(1H-Tetraazol-5-yl)decanamide	Organic nitrogen compounds	Organonitrogen compounds	N-arylamides			186302-24-9	POS	Nodiff
M1047.neg	56687	63935.5	1.12787	0.173598	0.789182	0.911706	78036.1	43174.6	47680.2	52582.4	61961.9	53034.5	93220	41875.8	36418.4	95128.6	0.185452	139.1	311.027	4-(5-Nitro-1,3-dioxo-1,3-dihydro-2H-isoindol-2-yl)benzoic acid	Organoheterocyclic compounds	Isoindoles and derivatives	Isoindolines			148149-88-6	NEG	Nodiff
M1048.neg	23012.2	71954.5	3.12679	1.64468	0.0314921	0.30798	32846.7	6895.81	55445.9	11750.1	8122.61	116663	34180.3	28896	102677	77356	1.61112	225.6	459.135	Oxytetracycline	Phenylpropanoids and polyketides	Tetracyclines		C06624	HMDB0014733	79-57-2	NEG	Up
M1049.pos	24875.3	26052.8	1.04733	0.0667198	0.39398	0.719971	40148.6	7899.99	47047.6	15.4254	29265.1	20623.4	28940.5	15081.5	29442.6	36175.8	0.727078	24.2	325.222	Etonogestrel	Lipids and lipid-like molecules	Steroids and steroid derivatives	Estrane steroids		HMDB0014439	54048-10-1	POS	Nodiff
M105.pos	39295	58520.6	1.48926	0.5746	0.321159	0.696929	39879	33776.6	45554.7	15.4254	77249.1	64168.3	46399	66361.9	51403.4	64270.4	0.837192	29.9	239.148	Pentaethylene glycol	Organic oxygen compounds	Organooxygen compounds	Ethers		HMDB0256256	4792-15-8	POS	Nodiff
M1050.neg	87817.5	69653.3	0.79316	-0.334317	0.85598	0.949907	175033	29360.6	170630	25013.7	39049.8	144353	34371.7	33561.6	28720.9	107259	0.147223	2.5	176.983	Diallyl Trisulfide							NEG	Nodiff
M1051.pos	426365	571845	1.34121	0.423533	0.303297	0.685854	283852	157130	453039	476499	761306	629147	744241	273663	473212	738958	0.796113	264.4	177.123	4-(3,3-Difluoroazetidin-1-yl)piperidine	Organoheterocyclic compounds	Piperidines	Aminopiperidines			1093066-73-9	POS	Nodiff
M1052.neg	89333.7	127094	1.42269	0.50862	0.00839906	0.165353	84400.1	81557.8	89681.5	99398.8	91630	109776	135967	163124	106543	120059	1.89038	180.3	271.003	3-Bromo-4-butoxybenzoic acid	Benzenoids	Benzene and substituted derivatives	Benzoic acids and derivatives			450416-09-8	NEG	Up
M1053.neg	44814.1	35961.4	0.802458	-0.317503	0.37513	0.718551	43563.4	42914.2	44028.5	43711.4	49852.9	20.4323	46434	44327.6	45369.7	43655.3	0.711984	359.6	204.97	Etidronate							NEG	Nodiff
M1054.neg	346299	1.3294e+06	3.83889	1.94069	0.0273789	0.291642	489218	214543	60674.7	815711	151345	1.36017e+06	422307	1.72927e+06	2.45178e+06	683475	1.60546	168.2	269.088	imperatorin							NEG	Up
M1055.neg	971489	589521	0.606822	-0.720654	0.0195725	0.254868	771760	940527	853814	1.17541e+06	1.11593e+06	529691	633030	340023	598877	845986	1.72538	43.7	744.544	(2-aminoethoxy)[2-[octadec-9-enoyloxy]-3-(octadecanoyloxy)propoxy]phosphinic acid							NEG	Down
M1056.neg	835280	797811	0.955142	-0.0662128	0.41231	0.718551	814768	981074	807947	904430	668181	896924	971824	21.5387	1.09929e+06	1.021e+06	0.734009	139.5	291.056	4-Phenyl-2-sulfanyl-3,4-dihydro-5H-indeno[1,2-d]pyrimidin-5-one	Benzenoids	Indenes and isoindenes				60477-74-9	NEG	Nodiff
M1057.neg	151500	138893	0.916787	-0.125342	0.40806	0.718551	152899	137011	132589	188401	146599	206482	146256	164815	176892	20.599	0.75481	124	219.977	3-[(Methylsulfonyl)amino]-2-thiophenecarboxylic acid	Organoheterocyclic compounds	Thiophenes	Thiophene carboxylic acids and derivatives			132864-57-4	NEG	Nodiff
M1058.pos	57321.9	71553.7	1.24828	0.319942	0.163536	0.570748	55090.1	51760.5	60658.7	56781.3	62318.9	68366.1	51959	104527	63012.1	69904.3	1.13291	23.9	179.127	5-(Piperazin-1-yl)pyridin-2-amine	Organoheterocyclic compounds	Diazinanes	Piperazines			1082876-26-3	POS	Nodiff
M1059.neg	57944.6	45048.7	0.777443	-0.363191	0.236858	0.674004	61143.3	41717.3	71938.2	39450.6	75473.8	55646.7	36875.5	62346.6	43606.6	26767.8	0.961872	293.4	155.002	2-Formyl-3-thienylboronic acid	Organic oxygen compounds	Organooxygen compounds	Carbonyl compounds			4347-31-3	NEG	Nodiff
M106.neg	1.10483e+06	1.38985e+06	1.25798	0.331104	0.37478	0.718551	1.36377e+06	1.52063e+06	19.9591	1.22069e+06	1.41904e+06	1.29442e+06	1.12974e+06	1.62846e+06	1.20953e+06	1.6871e+06	0.713435	26.7	293.175	Embelin	Polyketides	Aromatic polyketides	Aromatic polyketides with side chains	C10342	HMDB0251767		NEG	Nodiff
M1060.pos	61517.4	134635	2.18856	1.12998	0.00178899	0.0609918	45398.9	46555.8	81628.9	74293.9	59709.5	104974	141683	199303	101918	125296	1.90822	180	288.983	4-Chloro-N-(4-methyl-1,3-thiazol-2-yl)benzenesulfonamide	Benzenoids	Benzene and substituted derivatives	Benzenesulfonamides			375844-09-0	POS	Up
M1061.pos	281121	270066	0.960676	-0.057878	0.418713	0.719971	232879	258016	369767	241095	303849	376063	351254	302234	320763	16.6279	0.698699	309.6	193.118	1-(4-Hydroxyphenyl)-1-hexanone	Organic oxygen compounds	Organooxygen compounds	Carbonyl compounds			2589-72-2	POS	Nodiff
M1062.pos	21610.2	27728.5	1.28312	0.359658	0.53781	0.751702	11009.3	18140.8	20887.2	31450	26563.8	48174.9	28668.7	21.6472	43647.6	18129.8	0.523397	135	397.065	Oxaliplatin__							POS	Nodiff
M1063.pos	16686.5	10632.4	0.637186	-0.650214	0.307515	0.689095	10728.3	8548.49	5967.99	35402.1	22785.4	8143.75	2024.5	2766.82	16783.3	23443.5	0.810166	23.3	339.237	alpha-Santalyl_phenylacetate							POS	Nodiff
M1064.neg	123700	100704	0.8141	-0.296721	0.377704	0.718551	111059	138782	123694	124602	120362	111933	138744	21.5387	139629	113195	0.788382	310.2	467.141	Echoside B	Shikimates and Phenylpropanoids	Terphenyls	p-Terphenyls			1569310-31-1	NEG	Nodiff
M1065.neg	147579	104076	0.705223	-0.503848	0.0245765	0.277798	132253	159622	133144	127694	185184	97508.1	145396	75365.9	98352.6	103759	1.67769	228.2	268.115	2-(1-Hydroxy-1-methoxy-3-methylbutyl)-6-methyl-5H-[1,3]dioxolo[4,5-c]pyridin-4-one	Organoheterocyclic compounds	Pyridines and derivatives	Hydropyridines			1189096-53-4	NEG	Down
M1066.pos	455643	673436	1.47799	0.563637	0.0199467	0.205887	502686	555743	510056	369250	340479	625295	639010	945415	608023	549436	1.61644	90.6	249.107	3-Ethyl-N-(3-fluorophenyl)-5-methyl-4-isoxazolecarboxamide	Benzenoids	Benzene and substituted derivatives	Anilides			113702-93-5	POS	Up
M1067.neg	3779.77	4928.72	1.30397	0.382914	0.837633	0.939593	1927.02	201.261	2989.65	8737.14	5043.78	20.4323	2952.23	9471.3	10086.8	2112.86	0.124213	205.8	429.126	Fostriecin	Organoheterocyclic compounds	Pyrans	Pyranones and derivatives			87810-56-8	NEG	Nodiff
M1068.neg	534007	508477	0.952191	-0.0706776	0.541034	0.760155	517804	578142	492157	579148	502787	603764	578852	465327	372755	521685	0.592978	307.2	306.076	Nitazoxanide	Benzenoids	Benzene and substituted derivatives	Benzoic acids and derivatives		HMDB0014649	55981-09-4	NEG	Nodiff
M1069.neg	1.386e+06	1.27539e+06	0.920194	-0.119991	0.450646	0.720547	289279	795102	652522	3.82133e+06	1.37177e+06	3.17618e+06	998996	21.5387	1.59922e+06	602520	0.683182	132.6	535.153	Vaccinoside	Lipids and lipid-like molecules	Prenol lipids	Terpene glycosides		HMDB0034733	36138-58-6	NEG	Nodiff
M107.neg	113459	104735	0.923113	-0.115421	0.57868	0.773633	89637.4	121736	86725.5	131729	137465	82876.7	117526	135309	75446.6	112517	0.487105	24.3	185.155	Undecanoic acid	Fatty acids	Fatty Acids and Conjugates	Unsaturated fatty acids	C17715	HMDB0000947	112-37-8	NEG	Nodiff
M1070.neg	13058.3	32601.4	2.49659	1.31996	0.906142	0.980778	12881.9	4224.61	41388.1	1218.23	5578.86	20.4323	25794.7	26603.5	70388.2	40200.1	0.178402	259	425.13	6a-Hydroxy-9,10a-dimethoxy-2-(prop-1-en-2-yl)-1,2,12,12a-tetrahydrochromeno[3,4-b]furo[2,3-h]chromene-6,8(6aH,10aH)-dione	Organoheterocyclic compounds	Benzopyrans	1-benzopyrans			1797028-55-7	NEG	Nodiff
M1071.neg	8849.57	77043.1	8.70585	3.12199	0.715483	0.860879	7769.39	10363	7399.02	11750.8	6965.62	132873	41977	112403	20.2954	97942	0.27498	258.1	399.01	Methyl 2-(3,5-dichloro-2-hydroxy-6-methoxy-4-methylbenzoyl)-3,5-dihydroxybenzoate	Benzenoids	Benzene and substituted derivatives	Benzophenones			913690-74-1	NEG	Nodiff
M1072.neg	18898.8	55760.3	2.95046	1.56094	0.0762698	0.460342	23799.4	30418.9	7340.21	26290.1	6645.63	56839.9	65035.2	110568	34926.6	11431.7	1.32196	186.4	326.145	Scoulerine	Alkaloids	Tyrosine alkaloids	Isoquinoline alkaloids			6451-73-6	NEG	Nodiff
M1073.neg	334172	287970	0.861741	-0.214674	0.391463	0.718551	283220	348778	376733	311222	350907	20.4323	393350	344311	336501	365666	0.684962	124.7	325.088	Melilotoside	Shikimates and Phenylpropanoids	Phenylpropanoids	Cinnamic acids and derivatives			618-67-7	NEG	Nodiff
M1074.pos	184141	267702	1.45379	0.539822	0.0602185	0.346082	168544	137973	211903	196488	205796	311443	203314	347807	175052	300896	1.39037	80.2	285.046	columbianetin							POS	Nodiff
M1075.neg	116999	101456	0.867151	-0.205645	0.55109	0.761381	66540.5	196765	60713.7	124110	136864	32059.9	122486	112883	196616	43233.4	0.48655	16.9	313.078	cirsimaritin							NEG	Nodiff
M1076.pos	807207	1.45174e+06	1.79848	0.846776	0.243397	0.639658	355326	664855	671033	1.42874e+06	916075	1.47662e+06	1.00008e+06	2.64508e+06	1.7539e+06	383024	0.899849	133	307.043	2-((4-(2,3-Dihydrobenzo[b][1,4]dioxin-6-yl)thiazol-2-yl)amino)-2-oxoacetic acid	Organic acids and derivatives	Carboxylic acids and derivatives	Amino acids, peptides, and analogues			74604-76-5	POS	Nodiff
M1077.pos	19903.3	21783.3	1.09445	0.130211	0.492154	0.728987	20175.2	14468.3	31460.2	16438.4	16974.5	22367.3	24586.7	21.6472	31326.7	30613.9	0.573189	205.6	339.058	Griseophenone B	Benzenoids	Benzene and substituted derivatives	Benzophenones			3811-00-5	POS	Nodiff
M1078.pos	148762	286166	1.92365	0.943846	0.218498	0.614739	78186.7	111251	129123	244223	181026	352703	196597	569639	236132	75757	0.945703	132.6	342.176	Nexturastat A	Benzenoids	Benzene and substituted derivatives	N-phenylureas			1403783-31-2	POS	Nodiff
M1079.pos	56948.3	67095.3	1.17818	0.236559	0.495635	0.73047	44691.1	44476.8	85805.8	47715.9	62051.7	18.6134	78434	96767.5	79144.3	81111.9	0.536218	230.6	248.065	1-hydroxy-10-methylacridone							POS	Nodiff
M108.neg	99597.5	139638	1.40202	0.48751	0.106336	0.536676	114614	68668.6	94166	159677	60861.6	164677	115006	107421	129382	181704	1.27893	23.4	241.217	Pentadecanoic acid	Fatty acids	Fatty Acids and Conjugates	Unsaturated fatty acids	C16537	HMDB0000826	1002-84-2	NEG	Nodiff
M1080.neg	360715	416317	1.15414	0.206824	0.330697	0.718551	370065	277053	263809	618258	274390	359501	408191	489407	486668	337820	0.806338	229.5	239.077	3'-Hydroxyflavanone	Phenylpropanoids and polyketides	Flavonoids	Flavans			92496-65-6	NEG	Nodiff
M1081.pos	432257	936460	2.16644	1.11533	0.00583759	0.112085	352224	561317	482317	267644	497781	1.29714e+06	569671	1.21539e+06	831072	769033	1.78088	183.4	279.038	Alcophosphamide	Organic nitrogen compounds	Organonitrogen compounds	Nitrogen mustard compounds		HMDB0060432		POS	Up
M1082.pos	249705	898455	3.59807	1.84722	0.0132667	0.168772	326316	234380	438675	164113	85039.8	922182	715031	1.69228e+06	287858	874921	1.68066	168.3	221.185	Caryophyllene_epoxide							POS	Up
M1083.pos	345845	1.33191e+06	3.85116	1.94529	0.0198424	0.205887	465918	655682	431562	104051	72014.1	1.11671e+06	1.01179e+06	2.30924e+06	607500	1.6143e+06	1.68651	168.1	235.165	Curcumenol	Lipids and lipid-like molecules	Prenol lipids	Sesquiterpenoids	C16942	HMDB0033960	19431-84-6	POS	Up
M1084.neg	46012.3	36632.7	0.796151	-0.328886	0.936316	0.996335	20.0371	49926.3	55148.8	53014.4	71951.8	31986.6	41387.8	21.5387	50840.2	58927.4	0.0705245	117.4	199.038	2-(2-Thienyl)-1H-benzimidazole	Organoheterocyclic compounds	Benzimidazoles				3878-18-0	NEG	Nodiff
M1085.pos	54024.6	70312.7	1.30149	0.380168	0.362646	0.709637	65877.9	57154.7	73717.3	15.4254	73357.7	73959.8	66114.2	72225.3	70535.9	68728.1	0.772587	18.3	340.269	Methanone, (1-heptyl-1H-indol-3-yl)(2,2,3,3-tetramethylcyclopropyl)-	Organoheterocyclic compounds	Indoles and derivatives	N-alkylindoles			1616469-06-7	POS	Nodiff
M1086.pos	3.50218e+06	4.24948e+06	1.21338	0.279034	0.452959	0.720674	3.5199e+06	4.18265e+06	3.76813e+06	3.32244e+06	2.71777e+06	5.27394e+06	5.7736e+06	21.6472	5.97838e+06	4.22146e+06	0.632027	90.6	227.124	Tuberonic acid	Fatty acids	Octadecanoids	Jasmonic acids			124649-26-9	POS	Nodiff
M1087.neg	625746	858583	1.37209	0.456379	0.348294	0.718551	925737	907864	874577	420531	21.167	899882	932253	941903	836764	682112	0.846011	122.8	220.996	5-(2-Chlorophenyl)-2-furoic acid	Organoheterocyclic compounds	Furans	Furoic acid and derivatives			41019-43-6	NEG	Nodiff
M1088.pos	99678	203694	2.04352	1.03106	0.0480261	0.320022	91841.3	153178	159601	34603.6	59166.4	114872	190080	316194	183943	213380	1.49684	53.4	209.022	2-Hydroxy-4-(trifluoromethyl)pyrimidine-5-carboxylic acid	Organoheterocyclic compounds	Diazines	Pyrimidines and pyrimidine derivatives			154934-95-9	POS	Up
M1089.neg	1.54509e+06	1.29175e+06	0.836037	-0.258361	0.363246	0.718551	2.03583e+06	1.6443e+06	1.53568e+06	1.22424e+06	1.28539e+06	592409	2.68785e+06	21.5387	1.55042e+06	1.62805e+06	0.808632	276.7	168.991	5-Acetyl-2-thiophenecarboxylic acid	Organoheterocyclic compounds	Thiophenes	Thiophene carboxylic acids and derivatives			4066-41-5	NEG	Nodiff
M109.neg	286092	297381	1.03946	0.0558329	0.970338	0.999671	286209	256228	353813	300528	233684	291475	246577	440212	181971	326670	0.0570516	17.5	158.061	4-Methylquinolin-2-ol	Organoheterocyclic compounds	Quinolines and derivatives	Quinolones and derivatives			607-66-9	NEG	Nodiff
M1090.neg	31168.5	29862.6	0.958102	-0.0617486	0.412216	0.718551	19897.9	28714.3	43896	26960	36374.2	16038	60910.9	40258	20.2954	32085.7	0.74626	94.2	245.029	N-(2-Hydroxyethyl)-3-nitrobenzenesulfonamide	Benzenoids	Benzene and substituted derivatives	Benzenesulfonamides			22184-93-6	NEG	Nodiff
M1091.pos	86553.7	133843	1.54636	0.628878	0.328719	0.700109	84009.5	14.8114	119880	122502	106362	116767	102902	184541	152070	112937	0.815014	174.4	255.979	N-(5-Nitro-1,3-thiazol-2-yl)-2-thiophenecarboxamide	Organoheterocyclic compounds	Azoles	Thiazoles			3810-35-3	POS	Nodiff
M1092.pos	22482.3	86651.6	3.85421	1.94644	0.0028979	0.0782309	10255.4	32938.3	37306.6	19311.4	12599.8	101404	72820.4	150746	54628	53660.4	1.8789	167.9	247.175	N-(2,6-Dimethylphenyl)-1-methyl-2-piperidinecarboxamide	Organoheterocyclic compounds	Piperidines	Piperidinecarboxylic acids and derivatives			96-88-8	POS	Up
M1093.pos	57244.2	98581.8	1.72213	0.78419	0.18911	0.590102	28488.1	44778.2	52164.4	84397.5	76392.9	137804	64558.4	162442	91908.5	36196	0.993873	132.3	314.146	Moupinamide	Shikimates and Phenylpropanoids	Diarylheptanoids	Linear diarylheptanoids			66648-43-9	POS	Nodiff
M1094.neg	91417.3	56030	0.612903	-0.706269	0.179997	0.633873	95237.1	90140	91316.7	86328.7	94064.1	20.4323	95260.9	95448.8	89399.2	20.599	1.13428	245.5	549.174	Genipin 1-gentiobioside	Terpenoids	Monoterpenoids	Iridoids monoterpenoids				NEG	Nodiff
M1095.pos	30274	64705.2	2.13732	1.0958	0.0202641	0.207805	24580.2	16904.9	35096.9	46562.3	28225.5	83990.7	50154.3	82588.3	30633.6	76159.1	1.58993	220.7	148.079	3,4-Dihydro-1-isoquinolinol	Organoheterocyclic compounds	Isoquinolines and derivatives	Isoquinolones and derivatives			1196-38-9	POS	Up
M1096.neg	26839.2	18358.4	0.684017	-0.547896	0.328581	0.718551	24955.7	26446.1	26122.7	25506	31165.3	20419	20.5769	24773.8	24056.3	22522.4	0.800735	205.1	239.078	2-Hydroxybenzaldehyde [(E)-(2-hydroxyphenyl)methylidene]hydrazone	Benzenoids	Phenols	1-hydroxy-4-unsubstituted benzenoids			959-36-4	NEG	Nodiff
M1097.neg	37484.2	28676.6	0.765032	-0.386409	0.361229	0.718551	30175.8	40491.4	35294.6	38616.2	42843.2	32035.5	42456.2	38248.3	20.2954	30622.8	0.833979	8.5	171.028	Benzenesulfonohydrazide	Benzenoids	Benzene and substituted derivatives	Benzenesulfonamides			80-17-1	NEG	Nodiff
M1098.pos	18428.7	14959	0.811726	-0.300935	0.376636	0.717277	17698.6	10965.8	16985.4	16386.2	30107.3	11955.8	10970	27982.6	16157.3	7729.5	0.718476	204.3	177.131	4-Methyl-1-phenylpentan-3-one	Benzenoids	Benzene and substituted derivatives				40463-09-0	POS	Nodiff
M1099.neg	69887	60446.4	0.864916	-0.209368	0.568833	0.768566	98624.2	80360.4	78335.9	92093.4	21.167	20.4323	90945.8	21.5387	119292	91952.4	0.432265	65.7	295.103	1H-Indole-6-carboxamide, N-hydroxy-1-[(4-methoxyphenyl)methyl]-	Organoheterocyclic compounds	Indoles and derivatives	Indolecarboxylic acids and derivatives			950762-95-5	NEG	Nodiff
M11.neg	228239	238432	1.04466	0.0630338	0.728165	0.868135	121417	207181	198854	187250	426492	313350	144324	230836	309535	194113	0.286727	19.6	309.28	cis-11-Eicosenoic acid	Fatty acids	Fatty Acids and Conjugates	Unsaturated fatty acids	C16526	HMDB0002231	26764-41-0	NEG	Nodiff
M110.pos	34333.7	47045.8	1.37025	0.454439	0.918324	0.971753	37918.5	41314.4	19.1094	48637.6	43778.9	52928.5	77856.6	39139.8	19.5001	65284.5	0.0326662	84.3	786.598	PC(18:1(6Z)/18:1(6Z))	Lipids and lipid-like molecules	Glycerophospholipids	Glycerophosphocholines			56391-91-4	POS	Nodiff
M1100.neg	459301	1.89035e+06	4.11571	2.04114	0.00507152	0.132356	640275	573944	381325	369411	331549	849519	923783	2.06661e+06	2.14253e+06	3.46932e+06	1.98353	263.6	168.991	D-Glyceraldehyde 3-phosphate							NEG	Up
M1102.neg	93721.5	71841.5	0.766542	-0.383563	0.204279	0.647936	99053.8	105130	99324.3	91116.2	73983.1	103177	127932	21.5387	20.2954	128057	1.14067	257.2	487.026	IDP							NEG	Nodiff
M1106.neg	71611.2	78116.8	1.09085	0.125448	0.000329676	0.0483614	73946.4	69230.6	72263.1	70690.5	71925.1	76684.3	80208.5	78730.7	78450.3	76510.1	2.09695	197.7	137.996	1-Aminocyclopropane-1-carboxylate							NEG	Up
M1107.neg	86955.1	95069.7	1.09332	0.128714	0.458348	0.722772	86051.3	94803.6	83150	90918.9	79851.9	101716	114612	21.5387	139258	119741	0.666487	196.8	142.975	D-Glycerate							NEG	Nodiff
M1108.neg	33181.5	202281	6.0962	2.60791	0.583487	0.776008	37524.1	61946.5	12684.8	31883.8	21868.2	20.4323	307988	374118	20.2954	329258	0.46531	274.3	429.02	Sedoheptulose 1,7-bisphosphate					HMDB0060274		NEG	Nodiff
M1109.neg	47524.2	116866	2.45908	1.29812	0.00127757	0.0718807	50791.1	60117.8	55777.8	26332.9	44601.5	148956	105961	120404	120373	88635.7	2.05326	185	366.109	Nocardicin G							NEG	Up
M111.pos	34333.7	47045.8	1.37025	0.454439	0.918324	0.971753	37918.5	41314.4	19.1094	48637.6	43778.9	52928.5	77856.6	39139.8	19.5001	65284.5	0.0326662	84.3	786.598	PC(18:1(9Z)/18:1(9Z))	Lipids and lipid-like molecules	Glycerophospholipids	Glycerophosphocholines		HMDB0000593	4235-95-4	POS	Nodiff
M1113.pos	41298.6	63256.7	1.53169	0.615127	0.321397	0.69713	41911.5	47384.6	58886.3	58293.2	17.1391	55834.6	70462.3	68494.3	63494.3	57998	0.864364	156.5	166.051	Choline sulfate							POS	Nodiff
M1114.neg	3.09645e+06	3.71358e+06	1.1993	0.262198	0.696872	0.847871	1.28836e+06	3.10444e+06	2.92742e+06	3.01619e+06	5.14582e+06	4.77598e+06	1.09118e+06	4.62065e+06	4.84052e+06	3.23959e+06	0.354116	118.4	141.017	2-Hydroxymuconate semialdehyde							NEG	Nodiff
M1115.neg	185077	173844	0.939303	-0.0903369	0.0167804	0.238118	187496	186555	184647	188950	177738	176989	166461	183575	171156	171037	1.70799	116.9	341.072	9-Riburonosylhypoxanthine							NEG	Down
M1116.neg	22084.7	17496.1	0.792228	-0.336012	0.553227	0.76249	27789.5	27762.7	27161.7	27688.4	21.167	20.4323	27278.1	30666.9	20.2954	29494.8	0.46254	184.4	289.061	S-(L-Histidin-5-yl)-L-cysteine S-oxide							NEG	Nodiff
M1119.neg	178789	188980	1.057	0.0799767	0.646893	0.815666	129530	214580	115880	251820	182135	143361	209583	202642	229807	159507	0.375779	146.9	85.0043	Urea-1-carboxylate							NEG	Nodiff
M112.pos	34333.7	47045.8	1.37025	0.454439	0.918324	0.971753	37918.5	41314.4	19.1094	48637.6	43778.9	52928.5	77856.6	39139.8	19.5001	65284.5	0.0326662	84.3	786.598	PC(18:1(9E)/18:1(9E))	Lipids and lipid-like molecules	Glycerophospholipids	Glycerophosphocholines		HMDB0000593	56782-46-8	POS	Nodiff
M1120.pos	50306.1	36321.5	0.722009	-0.469911	0.0492867	0.322094	48884.1	33573.9	64462	53046.5	51564.1	29720.1	40466	29872	46133.8	35415.6	1.40168	225.5	197.102	D-Arginine	Organic acids and derivatives	Carboxylic acids and derivatives	Amino acids, peptides, and analogues	C00792	HMDB0003416	157-06-2	POS	Down
M1121.neg	94493.2	100883	1.06762	0.0944024	0.79055	0.912481	28494.2	42071.9	97985.6	147905	156009	73625.5	97478.2	158899	143653	30759.6	0.221423	92.4	451.072	Futalosine	Nucleosides, nucleotides, and analogues	5'-deoxyribonucleosides				210644-32-9	NEG	Nodiff
M1122.neg	96353.5	43634.9	0.452863	-1.14285	0.0357527	0.327384	95734.4	104343	64131.8	144302	73256.9	36785.4	32228.1	108035	14639	26486.9	1.63377	109.7	185.043	Nornicotine	Alkaloids	Ornithine alkaloids	Pyridine alkaloids	C06524	HMDB0001126	494-97-3	NEG	Down
M1123.pos	813366	744913	0.91584	-0.126832	0.489474	0.728835	729463	738647	617600	1.08737e+06	893755	438831	467031	1.31524e+06	1.11956e+06	383905	0.563968	310.3	156.076	3-(Pyrazol-1-yl)-L-alanine							POS	Nodiff
M1126.neg	528.348	8547.98	16.1787	4.01602	0.529824	0.756079	633.604	814.802	637.695	534.471	21.167	9812.72	17935	21.5387	20.2954	14950.4	0.497529	269.6	418.11	(R)-4'-Phosphopantothenoyl-L-cysteine							NEG	Nodiff
M1129.neg	34692.5	84102.7	2.42423	1.27753	0.145763	0.616543	32391.1	58752.6	57469.7	19374.8	5474.2	13434.8	98116.5	97975.6	110092	100894	1.21445	53.1	257.014	5-(4-Acetoxybut-1-ynyl)-2,2'-bithiophene							NEG	Nodiff
M113.pos	76121.1	133229	1.75023	0.807545	0.255213	0.651733	55087.8	69230.4	97348.3	115864	43075	32360.4	127709	188113	187115	130849	0.947438	251.5	173.02	sn-Glycerol 1-phosphate	Carbohydrates	Saccharides	Monosaccharides	C00623	HMDB0000126	1509-81-5	POS	Nodiff
M1130.neg	21125.6	28109.1	1.33057	0.412046	0.797437	0.91592	22794.7	15354.9	26432.1	37969.6	3076.73	293.501	35801.2	62382.9	14348.5	27719.6	0.157243	251.2	518.069	Bis(1L-myo-inositol)-3,1'-phosphate 1-phosphate							NEG	Nodiff
M1132.pos	135292	195909	1.44804	0.534102	0.17716	0.584397	50167.1	171297	112236	109362	233400	294821	177812	136366	145152	225391	1.03188	299.5	241.129	N(alpha)-gamma-L-Glutamylhistamine							POS	Nodiff
M1135.neg	72150.8	85828.6	1.18957	0.250443	0.49249	0.736184	81314.5	79702	82408.8	69509.8	47818.9	96231	108641	21.5387	109328	114921	0.617069	196.8	256.965	4-Carboxy-4-hydroxy-2-oxoadipate							NEG	Nodiff
M1136.neg	35953.5	204876	5.69835	2.51054	0.00638932	0.14523	44727.7	16396.9	95716.9	7996.43	14929.7	366442	99314.2	136024	240278	182321	1.9262	260.2	673.16	CMP-N-acetylneuraminate							NEG	Up
M1137.neg	57727.1	53858.5	0.932984	-0.100076	0.417513	0.719219	63968	58525.5	58493.3	56095.9	51552.8	61734.5	66811.3	21.5387	68727.2	71997.8	0.726474	207.7	561.226	Bacilysin							NEG	Nodiff
M1139.pos	318612	267335	0.839062	-0.253151	0.111871	0.467695	264691	280930	366831	302146	378463	268957	300973	209521	298613	258611	1.19616	217.1	194.117	D-Alanyl-D-serine							POS	Nodiff
M114.neg	65562.2	168205	2.56558	1.35929	0.0314604	0.30798	37764	43600.1	126998	17061.4	102388	141797	173922	211906	219885	93516.6	1.66876	242.1	558.063	ADP-ribose	Nucleosides, nucleotides, and analogues	Purine nucleotides	Purine nucleotide sugars	C00301	HMDB0001178	20762-30-5	NEG	Up
M1140.neg	77399.1	101817	1.31548	0.395595	0.511399	0.748358	77654.7	74852.5	64380.6	77843	92264.8	20.4323	106464	173974	117182	111445	0.512141	63.7	177.04	3-Indoleacetonitrile	Organoheterocyclic compounds	Indoles and derivatives	Indoles	C02938	HMDB0006524	771-51-7	NEG	Nodiff
M1141.neg	41412.3	75393	1.82055	0.864371	0.819165	0.929905	41858	46619.2	42038.3	58247.5	18298.4	2905.38	73072.5	83487.4	107404	110095	0.268326	257.2	270.931	(2R)-O-Phospho-3-sulfolactate							NEG	Nodiff
M1142.neg	528510	595917	1.12754	0.173182	0.620678	0.798968	425380	487326	496103	731469	502269	735091	746849	425541	709298	362807	0.365706	121.8	155.002	Dehydroascorbate							NEG	Nodiff
M1143.neg	75260.7	69161.4	0.918957	-0.12193	0.178963	0.633873	77410.6	77986.7	66919.9	82853.5	71133	63036	64369.2	81106.5	68459.2	68836.1	1.0525	209.9	320.056	D-4'-Phosphopantothenate	Organic acids and derivatives	Carboxylic acids and derivatives	Amino acids, peptides, and analogues	C03492	HMDB0001016		NEG	Nodiff
M1144.neg	42039.5	88417.6	2.1032	1.07259	0.156513	0.629529	20.0371	20.1787	77650.9	68573.9	63932.6	70838.4	74909.9	115042	77261.6	104036	1.22131	277.9	136.964	2-Phosphoglycolate							NEG	Nodiff
M1145.neg	4362.69	2813.99	0.645013	-0.6326	0.0136383	0.210496	4815.05	4651.45	4260.52	3290.92	4795.5	3042.14	3248.17	3570.78	1908.65	2300.21	1.79198	212.9	207.1	2-Amino-3,7-dideoxy-D-threo-hept-6-ulosonic acid							NEG	Down
M1147.neg	241667	198851	0.822834	-0.281327	0.0430334	0.354664	232628	244684	232670	235670	262680	154509	228346	225710	196879	188814	1.59361	207.7	166.062	4-Guanidinobutanoate							NEG	Down
M1148.neg	3.09328e+06	4.70843e+06	1.52215	0.606108	0.339671	0.718551	3.97399e+06	4.69715e+06	3.83668e+06	2.95858e+06	21.167	4.29107e+06	4.46491e+06	5.88115e+06	4.79084e+06	4.11417e+06	0.861418	139.9	187.042	Barbiturate							NEG	Nodiff
M1149.pos	5532.77	5200.65	0.939973	-0.089309	0.706497	0.844135	6530.05	3962.43	8647.09	4320.31	4203.98	4754.38	3585.78	2432.31	7836.48	7394.32	0.263581	191.2	106.086	Diethanolamine	Alkaloids			C06772	HMDB0004437	111-42-2	POS	Nodiff
M115.neg	20509.8	23523.9	1.14696	0.197815	0.494726	0.737695	20543	24668.1	17482.2	27719.1	12136.6	37760.9	24639.2	21.5387	38238	16960	0.618279	32.8	147.03	Arabinono-1,4-lactone	Organic oxygen compounds	Organooxygen compounds	Carbohydrates and carbohydrate conjugates	C01114	HMDB0001900	51532-86-6	NEG	Nodiff
M1151.neg	6987.03	3652.8	0.522798	-0.935675	0.0270957	0.290822	8010.94	9826.14	7361.56	4332.6	5403.91	3779.84	5928.06	3219.29	1705.84	3630.99	1.63821	253	314.032	Pyrimidine 5'-nucleotide							NEG	Down
M1152.neg	268391	321650	1.19844	0.261156	0.672802	0.831373	143026	251783	295171	283223	368754	377496	266055	390789	456289	117624	0.346253	19.5	305.248	Octadecanoic acid							NEG	Nodiff
M1153.neg	88941.4	97580.7	1.09714	0.133742	0.646819	0.815666	36992	79135.6	136549	79862.3	112168	111985	84042.3	135601	104138	52137	0.399073	19.5	329.248	Icosadienoic acid							NEG	Nodiff
M116.pos	5.34965e+06	5.62082e+06	1.05069	0.071336	0.971972	0.990114	13.6843	14.8114	9.65363e+06	8.28715e+06	8.80742e+06	9.83901e+06	19.2391	21.6472	9.94644e+06	8.31858e+06	0.0353757	19.8	742.573	PC(16:0/18:1(9Z))	Lipids and lipid-like molecules	Glycerophospholipids	Glycerophosphocholines	C13875	HMDB0007972		POS	Nodiff
M117.neg	11310	25696.4	2.27201	1.18397	0.952613	0.999671	13232.1	9354.57	12246.9	1054.98	20661.5	20.4323	20485.2	38632.5	35581	33762.9	0.0126709	68	498.289	Taurodeoxycholic acid	Terpenoids	Steroids	Cholane steroids	C05463	HMDB0000896	516-50-7	NEG	Nodiff
M118.neg	539270	574929	1.06612	0.0923743	0.593034	0.783014	495722	504695	547797	486039	662099	477842	497640	735831	517990	645341	0.488421	24.2	227.201	Myristic acid	Fatty acids	Fatty Acids and Conjugates	Unsaturated fatty acids	C06424	HMDB0000806	544-63-8	NEG	Nodiff
M119.neg	2.57559e+06	1.79102e+06	0.695381	-0.524124	0.216564	0.657733	3.12411e+06	2.38202e+06	2.4695e+06	3.58363e+06	1.31871e+06	613745	1.71067e+06	2.81243e+06	1.70642e+06	2.11184e+06	0.945138	46.4	131.071	2-Ethyl-2-hydroxybutyric acid	Lipids and lipid-like molecules	Fatty Acyls	Fatty acids and conjugates		HMDB0001975	3639-21-2	NEG	Nodiff
M12.pos	101423	163922	1.61621	0.692615	0.309378	0.69058	44100.6	115735	119580	43904.4	183797	18.6134	215602	426822	19.5001	177146	0.84269	116.5	245.186	Ile-Leu	Organic acids and derivatives	Carboxylic acids and derivatives	Amino acids, peptides, and analogues		HMDB0028911	26462-22-6	POS	Nodiff
M120.pos	20289.7	33713.4	1.6616	0.732573	0.576067	0.77539	41397.4	13946.5	28539.4	10103	7462.25	5482.62	31865.6	94657.4	36544.5	16.6279	0.471582	283.1	508.001	Adenosine 5'-triphosphate (ATP)	Carbohydrates	Nucleosides	Purine nucleotides	C00002	HMDB0000538	56-65-5	POS	Nodiff
M121.neg	2.57344e+06	1.71881e+06	0.667902	-0.582292	0.341217	0.718551	2.8546e+06	2.34208e+06	2.88609e+06	2.45109e+06	2.33335e+06	1.90956e+06	2.32672e+06	21.5387	1.9069e+06	2.45083e+06	0.847492	281.7	176.936	Pyrophosphate	Carbohydrates			C00013	HMDB0000250	14000-31-8	NEG	Nodiff
M122.neg	50045.6	41704.3	0.833327	-0.263046	0.386057	0.718551	53962.3	47380	45834.7	59664.2	43386.6	45564.3	48069.2	21.5387	59054.6	55811.9	0.773927	276.3	611.143	Glutathione disulfide	Amino acids and Peptides	Small peptides		C00127	HMDB0003337	27025-41-8	NEG	Nodiff
M123.neg	2.00226e+06	2.98198e+06	1.4893	0.574639	0.444717	0.719905	1.85673e+06	2.05602e+06	2.04389e+06	2.94288e+06	1.1118e+06	735015	2.81486e+06	4.30839e+06	3.81808e+06	3.23355e+06	0.713484	251.2	171.006	sn-Glycerol 3-phosphate	Carbohydrates	Saccharides	Monosaccharides	C00093	HMDB0000126	to_check	NEG	Nodiff
M124.neg	312932	346702	1.10792	0.147848	0.811266	0.924735	352624	266893	405386	427005	112751	54101.7	443945	738394	163268	333800	0.152391	249.6	346.055	2'-Deoxyguanosine 5'-monophosphate (dGMP)	Carbohydrates	Nucleosides	Purine nucleotides	C00362	HMDB0001044	902-04-5	NEG	Nodiff
M125.neg	62278.5	73748.6	1.18417	0.243881	0.408267	0.718551	66228.9	95963.5	81763.8	19.8188	67416.6	37456	77172.3	118261	51572	84281.7	0.73574	224.7	131.046	Asparagine	Amino acids and Peptides	Small peptides	Aminoacids	C00152	HMDB0000168	70-47-3	NEG	Nodiff
M126.neg	37173.1	40021.6	1.07663	0.106517	0.517589	0.751703	32821.4	40209.7	51481.7	53138.9	8213.93	39747.8	51438.5	21.5387	33704.1	75195.9	0.572138	161.8	203.082	Tryptophan	Amino acids and Peptides	Small peptides	Aminoacids	C00078	HMDB0030396	73-22-3	NEG	Nodiff
M127.neg	254808	466597	1.83117	0.872767	0.0855313	0.482953	263092	240102	293352	210259	267234	674052	253683	674472	489411	241365	1.41982	161.2	179.056	Fructose	Carbohydrates	Saccharides	Monosaccharides	C02336	HMDB0000660	53188-23-1	NEG	Nodiff
M128.neg	55268.3	73492.4	1.32974	0.411141	0.299604	0.718551	28979.3	72570.2	59347.6	19079.8	96364.8	20.4323	107497	170655	20.2954	89269.2	0.879088	116.9	243.171	Leu-Leu	Organic acids and derivatives	Carboxylic acids and derivatives	Amino acids, peptides, and analogues	C11332	HMDB0028933	3303-31-9	NEG	Nodiff
M129.neg	22002.8	18191.9	0.8268	-0.27439	0.218548	0.658713	14136.8	25229	25295.7	20108.5	25244	20.4323	22393.3	42946.7	20.2954	25578.9	1.04324	115.9	263.14	L-Valyl-L-phenylalanine	Organic acids and derivatives	Carboxylic acids and derivatives	Amino acids, peptides, and analogues		HMDB0029134	3918-92-1	NEG	Nodiff
M13.neg	523375	1.50965e+06	2.88446	1.5283	0.00881147	0.16935	414675	801827	459431	217571	723372	1.76316e+06	1.40476e+06	2.00425e+06	621765	1.75434e+06	1.77529	22.9	129.056	Ketoleucine	Fatty acids	Fatty Acids and Conjugates	Branched fatty acids	C00233	HMDB0000695	816-66-0	NEG	Up
M130.neg	22002.8	18191.9	0.8268	-0.27439	0.218548	0.658713	14136.8	25229	25295.7	20108.5	25244	20.4323	22393.3	42946.7	20.2954	25578.9	1.04324	115.9	263.14	Phe-Val	Amino acids and Peptides	Small peptides	Dipeptides		HMDB0029008	3918-90-9	NEG	Nodiff
M131.neg	813369	929914	1.14329	0.193188	0.964441	0.999671	20.0371	1.30728e+06	777765	1.2037e+06	778078	1.03546e+06	1.11884e+06	21.5387	1.32962e+06	1.16562e+06	0.0314774	105.4	157.037	Allantoin	Organoheterocyclic compounds	Azoles	Imidazoles	C01551	HMDB0000462	97-59-6	NEG	Nodiff
M132.pos	40576.1	52648.8	1.29753	0.375771	0.29406	0.680406	23191	41550.8	58173	17192.9	62772.8	18.6134	74200.1	118494	19.5001	70511.7	0.867941	101.6	279.169	Leucylphenylalanine	Amino acids and Peptides	Small peptides	Dipeptides		HMDB0013243	3063-05-06	POS	Nodiff
M133.pos	5.26647e+07	5.92826e+07	1.12566	0.170771	0.425498	0.719971	5.02727e+07	5.90043e+07	5.89237e+07	4.99641e+07	4.51587e+07	7.23759e+07	8.02323e+07	21.6472	8.264e+07	6.11647e+07	0.670967	90.6	114.066	Creatinine	Alkaloids	Histidine alkaloids	Imidazole alkaloids	C00791	HMDB0000562	60-27-5	POS	Nodiff
M134.neg	890237	603098	0.677458	-0.561796	0.351711	0.718551	1.26318e+06	928081	799465	1.04231e+06	418156	20.4323	793199	923883	590285	708103	0.74806	87.2	117.055	2-Hydroxy-2-methylbutyric acid	Lipids and lipid-like molecules	Fatty Acyls	Fatty acids and conjugates		HMDB0001987	3739-30-8	NEG	Nodiff
M135.pos	150813	172940	1.14672	0.197513	0.446756	0.719971	142330	132984	216239	114654	147857	185711	214659	190712	169806	103813	0.610146	28.6	195.122	Tetraethylene glycol	Organic oxygen compounds	Organooxygen compounds	Ethers		HMDB0094708	112-60-7	POS	Nodiff
M136.pos	26800.1	32764.7	1.22256	0.289902	0.550802	0.75881	17174.6	11100.6	70684	17090.7	17950.9	84796.3	25602.5	32454.2	20953.9	16.6279	0.516375	26.3	100.075	2-Piperidone	Organoheterocyclic compounds	Piperidines	Piperidinones		HMDB0011749	675-20-7	POS	Nodiff
M137.neg	430579	568194	1.3196	0.400104	0.138961	0.60573	405551	373598	460029	317990	595729	599005	490775	804172	375802	571215	1.15508	15.5	212.002	Indoxyl sulfate	Organic acids and derivatives	Organic sulfuric acids and derivatives	Arylsulfates		HMDB0000682	487-94-5	NEG	Nodiff
M138.neg	7.07316e+06	7.87252e+06	1.11301	0.154471	0.6066	0.790185	7.5467e+06	4.52086e+06	6.00308e+06	9.67528e+06	7.61988e+06	6.51971e+06	5.73988e+06	1.09938e+07	6.00946e+06	1.00998e+07	0.441686	236	133.014	Malic acid	Fatty acids	Fatty Acids and Conjugates	Dicarboxylic acids	C00149	HMDB0000744	6915-15-7	NEG	Nodiff
M139.neg	24724	27772.6	1.1233	0.16775	0.463892	0.723421	26379.9	22392.1	11589.2	37577.4	25681.3	21765.1	23011.4	33315.3	33610.6	27160.4	0.600606	145.2	151.061	Arabitol	Carbohydrates	Saccharides	Monosaccharides	C01904	HMDB0000568	488-82-4	NEG	Nodiff
M14.pos	28633.5	23713.1	0.82816	-0.272019	0.576721	0.775633	27989	34131	37571.5	15.4254	43460.5	28257.7	43054.6	21.6472	47215	16.6279	0.459463	284.8	425.044	Thiamine pyrophosphate (TPP)	Organoheterocyclic compounds	Diazines	Pyrimidines and pyrimidine derivatives	C00068	HMDB0001372	154-87-0	POS	Nodiff
M140.neg	12582.3	5310.38	0.422053	-1.2445	0.202691	0.646446	16697.9	11895.1	11770.1	16598.4	5949.75	5184.27	5378.27	6451.66	9517.12	20.599	1.11202	177.1	137.036	2-Pyrimidinylacetic acid	Organoheterocyclic compounds	Diazines	Pyrimidines and pyrimidine derivatives			66621-73-6	NEG	Nodiff
M141.neg	828694	7.63724e+06	9.216	3.20414	0.000454017	0.0498546	559635	1.67625e+06	264654	1.01716e+06	625772	9.99402e+06	3.29061e+06	4.88768e+06	1.12355e+07	8.77845e+06	2.0836	268.6	259.022	Mannose 6-phosphate	Organic oxygen compounds	Organooxygen compounds	Carbohydrates and carbohydrate conjugates	C00275	HMDB0001078	3672-15-9	NEG	Up
M142.neg	828694	7.63724e+06	9.216	3.20414	0.000454017	0.0498546	559635	1.67625e+06	264654	1.01716e+06	625772	9.99402e+06	3.29061e+06	4.88768e+06	1.12355e+07	8.77845e+06	2.0836	268.6	259.022	Fructose 1-phosphate	Organic oxygen compounds	Organooxygen compounds	Carbohydrates and carbohydrate conjugates	C01094	HMDB0001076	15978-08-2	NEG	Up
M143.neg	544946	792385	1.45406	0.540087	0.345977	0.718551	949847	443161	445279	19.8188	886423	552900	715737	1.38808e+06	519053	786155	0.827384	178.3	181.071	Iditol	Carbohydrates	Fatty acyls	Fatty alcohols	C01507	HMDB0250766	69-65-8	NEG	Nodiff
M144.neg	254808	466597	1.83117	0.872767	0.0855313	0.482953	263092	240102	293352	210259	267234	674052	253683	674472	489411	241365	1.41982	161.2	179.056	Sorbose	Organic oxygen compounds	Organooxygen compounds	Carbohydrates and carbohydrate conjugates	C00247	HMDB0246950	87-79-6	NEG	Nodiff
M145.neg	125492	106819	0.851202	-0.232427	0.924662	0.991419	126540	151149	182791	19.8188	166960	39593.6	218372	21.5387	115713	160394	0.0818711	274.7	426.022	2'-Deoxyguanosine 5'-diphosphate (dGDP)	Carbohydrates	Nucleosides	Purine nucleotides	C00361	HMDB0000960	to_check	NEG	Nodiff
M146.pos	80019.4	1.0879e+06	13.5955	3.76506	0.000108572	0.0181733	80965.4	168660	59660.6	51706.2	39104.8	1.56883e+06	475922	604840	1.94806e+06	841862	2.0814	267.4	243.025	Fructose 6-phosphate	Carbohydrates	Saccharides	Monosaccharides	C05345	HMDB0003971		POS	Up
M147.neg	156085	357155	2.28821	1.19422	0.774243	0.900964	155661	58850	446254	42480.5	77178.7	20.4323	296319	296109	773052	420272	0.175328	259	503.163	Maltotriose	Organic oxygen compounds	Organooxygen compounds	Carbohydrates and carbohydrate conjugates	C01835	HMDB0001262	1109-28-0	NEG	Nodiff
M148.neg	373188	800749	2.1457	1.10145	0.627594	0.803526	530778	438792	342171	370803	183397	1.46333e+06	794096	21.5387	771557	974744	0.447562	167.3	218.102	Pantothenic acid	Fatty acids	Fatty Acids and Conjugates	Hydroxy fatty acids	C00864	HMDB0000210	79-83-4	NEG	Nodiff
M149.neg	122551	112662	0.919308	-0.12138	0.617173	0.7972	110748	89645.7	87994.7	169919	154450	65007.5	76854.1	196208	112023	113220	0.392907	144.4	103.04	3-Hydroxybutyric acid	Fatty acids	Fatty Acids and Conjugates	Hydroxy fatty acids	C01089	HMDB0000357	300-85-6	NEG	Nodiff
M15.pos	54948	106802	1.9437	0.958805	0.174515	0.58132	56256.8	6613.23	150899	27653.7	33317.5	165353	56597.8	51752.5	212241	48067.4	1.07471	229.6	365.105	Maltose	Organic oxygen compounds	Organooxygen compounds	Carbohydrates and carbohydrate conjugates	C00208	HMDB0000163	69-79-4	POS	Nodiff
M150.pos	146112	195665	1.33915	0.421314	0.521779	0.740526	55683.4	134424	230592	125004	184856	18.6134	178950	362297	297190	139870	0.501643	124.8	520.339	LPC(18:2/0:0)	Lipids and lipid-like molecules	Glycerophospholipids	Glycerophosphocholines	C04100	HMDB0010386	22252-07-9	POS	Nodiff
M151.neg	136211	93455.7	0.686109	-0.54349	0.900209	0.978388	20.0371	160722	176120	141569	202625	64654.6	110838	21.5387	152119	139646	0.106984	117.8	163.061	1,5-Anhydroglucitol	Carbohydrates	Saccharides	Monosaccharides	C07326	HMDB0002712	154-58-5	NEG	Nodiff
M152.pos	60974.3	68364.4	1.1212	0.165045	0.858776	0.940959	49252.7	53679.8	59261.4	117032	25645	11216.7	84071.8	116874	25210.4	104449	0.121426	94.6	268.103	Adenosine	Carbohydrates	Nucleosides	Purine nucleosides	C00212	HMDB0000050	58-61-7	POS	Nodiff
M153.neg	7.7421e+06	7.30853e+06	0.943998	-0.0831436	0.98664	0.999671	1.09673e+07	9.00866e+06	8.57299e+06	1.01615e+07	21.167	20.4323	8.1742e+06	1.23181e+07	8.0287e+06	8.02162e+06	0.0540261	66.2	117.055	2-Hydroxy-3-methylbutyric acid	Fatty acids	Fatty Acids and Conjugates	Hydroxy fatty acids		HMDB0000407	4026-18-0	NEG	Nodiff
M154.neg	38230.2	16016.9	0.418958	-1.25512	0.874096	0.960557	49276.5	30454.6	38341.5	19.8188	73058.7	26962.8	13720.4	2839.71	14105.9	22455.5	0.139851	48.4	187.134	10-Hydroxydecanoic acid	Fatty acids	Fatty Acids and Conjugates	Hydroxy fatty acids	C02774	HMDB0244272		NEG	Nodiff
M155.pos	37968.3	69521.1	1.83103	0.872655	0.226953	0.626135	1245.57	44787.4	31818.3	68150.9	43839.4	28500.5	71703.4	98889.4	91585.6	56926.6	0.987117	34.6	153.065	N1-Methyl-2-pyridone-5-carboxamide	Alkaloids	Nicotinic acid alkaloids	Pyridine alkaloids	C05842	HMDB0004193	701-44-0	POS	Nodiff
M156.neg	96708.7	110067	1.13813	0.186668	0.232357	0.669714	108671	95264.6	84987.1	86238.6	108382	106909	95231.2	125341	89085.8	133769	0.964919	31.2	101.061	Valeric acid	Fatty acids	Fatty Acids and Conjugates	Branched fatty acids	C00803	HMDB0000892	109-52-4	NEG	Nodiff
M157.neg	1.56241e+06	1.8577e+06	1.189	0.249751	0.384683	0.718551	20.0371	1.8496e+06	2.2415e+06	1.68965e+06	2.03126e+06	1921712	2.07913e+06	2.14918e+06	1.72841e+06	1.41009e+06	0.768629	26.2	157.123	Pelargonic acid	Fatty acids	Fatty Acids and Conjugates	Branched fatty acids	C01601	HMDB0000847	112-05-0	NEG	Nodiff
M158.pos	7.21671e+06	1.4453e+07	2.00271	1.00195	0.00475189	0.0996654	7.82608e+06	9.02074e+06	9.45419e+06	4.95553e+06	4.82704e+06	1.37552e+07	1.30008e+07	2.00729e+07	1.09362e+07	1.44997e+07	1.85172	168.1	118.086	Betaine	Organic acids and derivatives	Carboxylic acids and derivatives	Amino acids, peptides, and analogues	C00719	HMDB0000043	107-43-7	POS	Up
M159.pos	649188	652510	1.00512	0.00736495	0.552715	0.760179	511604	514081	1.08139e+06	741554	397313	35769.3	1.00453e+06	1.26606e+06	555158	401041	0.458579	134	288.216	Octanoylcarnitine (Car(8:0))	Lipids and lipid-like molecules	Fatty Acyls	Fatty acid esters	C02838	HMDB0000791	3671-77-0	POS	Nodiff
M16.neg	3.59384e+06	3.40146e+06	0.946468	-0.0793748	0.404854	0.718551	3.78136e+06	3.6412e+06	3.73143e+06	3.52767e+06	3.28757e+06	4.15459e+06	4.24067e+06	21.5387	4.21513e+06	4.39687e+06	0.746534	208.1	130.062	beta-Guanidinopropionic acid	Organic nitrogen compounds	Organonitrogen compounds	Guanidines	C03065	HMDB0013222	353-09-3	NEG	Nodiff
M160.neg	12582.3	5310.38	0.422053	-1.2445	0.202691	0.646446	16697.9	11895.1	11770.1	16598.4	5949.75	5184.27	5378.27	6451.66	9517.12	20.599	1.11202	177.1	137.036	6-Aminonicotinic acid	Organoheterocyclic compounds	Pyridines and derivatives	Pyridinecarboxylic acids and derivatives			3167-49-5	NEG	Nodiff
M161.neg	581153	1.30386e+06	2.24357	1.1658	0.000464699	0.0498546	640597	681062	649663	435047	499395	1.71838e+06	1.01891e+06	1.49509e+06	1.29381e+06	993109	2.08086	183.3	179.056	Galactose	Organic oxygen compounds	Organooxygen compounds	Carbohydrates and carbohydrate conjugates	C00984	HMDB0000143		NEG	Up
M162.neg	215711	334064	1.54867	0.631028	0.0457158	0.365433	217680	158668	286812	134845	280548	259038	236893	359295	384670	430426	1.54299	212.9	173.093	N2-Acetylornithine	Amino acids and Peptides	Small peptides	Aminoacids	C00437	HMDB0003357	to_check	NEG	Up
M163.neg	544946	792385	1.45406	0.540087	0.345977	0.718551	949847	443161	445279	19.8188	886423	552900	715737	1.38808e+06	519053	786155	0.827384	178.3	181.071	Galactitol	Carbohydrates	Fatty acyls	Fatty alcohols	C01697	HMDB0000107	608-66-2	NEG	Nodiff
M164.neg	106770	71738.4	0.671899	-0.573683	0.331242	0.718551	115281	89968.4	67160.8	92543.3	168894	86971.5	46950	21.5387	101770	122979	0.863145	227.8	103.004	3-Hydroxypyruvic acid	Carbohydrates	Saccharides	Monosaccharides	C00168	HMDB0001352	1113-60-6	NEG	Nodiff
M165.pos	80019.4	1.0879e+06	13.5955	3.76506	0.000108572	0.0181733	80965.4	168660	59660.6	51706.2	39104.8	1.56883e+06	475922	604840	1.94806e+06	841862	2.0814	267.4	243.025	Glucose 1-phosphate	Carbohydrates	Saccharides	Monosaccharides	C00103	HMDB0001586	59-56-3	POS	Up
M166.neg	96708.7	110067	1.13813	0.186668	0.232357	0.669714	108671	95264.6	84987.1	86238.6	108382	106909	95231.2	125341	89085.8	133769	0.964919	31.2	101.061	Isovaleric acid	Fatty acids	Fatty Acids and Conjugates	Branched fatty acids	C08262	HMDB0000718	503-74-2	NEG	Nodiff
M167.pos	14601.9	18081.2	1.23828	0.308334	0.303953	0.685985	19980.1	18447.3	7120.62	7556.55	19904.9	18.6134	30134.5	23420.1	36816.1	16.6279	0.850077	202.1	143.081	Ectoine	Amino acids and Peptides	Small peptides		C06231	HMDB0240650	96702-03-3	POS	Nodiff
M168.pos	688331	1.13657e+06	1.65119	0.723508	0.568518	0.7715	530854	392702	1.41121e+06	678869	428020	1.50116e+06	1.73377e+06	21.6472	1.21714e+06	1.23073e+06	0.478493	153.4	246.169	Valerylcarnitine	Lipids and lipid-like molecules	Fatty Acyls	Fatty acid esters		HMDB0013128	40225-14-7	POS	Nodiff
M169.pos	27135.2	38329.2	1.41253	0.498278	0.611291	0.789194	42894.7	34991.4	37389.5	13431.5	6968.99	25366.8	39598.4	83330.8	43333.5	16.6279	0.433472	122.2	115.086	3-AMINO-2-PIPERIDONE	Alkaloids				HMDB0000323	1892-22-4	POS	Nodiff
M17.neg	397552	201077	0.505788	-0.983396	0.164342	0.633873	508159	373900	461451	351178	293073	303404	395665	21.5387	20.2954	306274	1.23899	189.4	135.03	Threonic acid	Fatty acids	Fatty Acids and Conjugates	Hydroxy fatty acids	C01620	HMDB0062620	7306-96-9	NEG	Nodiff
M170.neg	63806.8	82358	1.29074	0.368199	0.365723	0.718551	76117	20.1787	75558.9	75737.3	91600.6	90943	76234	90199.5	76702.6	77710.9	0.775482	44.9	145.05	2,2-Dimethylsuccinic acid	Lipids and lipid-like molecules	Fatty Acyls	Fatty acids and conjugates		HMDB0002074	597-43-3	NEG	Nodiff
M171.neg	171182	161295	0.942243	-0.0858288	0.990292	0.999671	20.0371	233228	218339	226339	177982	204653	225076	21.5387	200674	176048	0.0168586	43	121.029	Benzoic acid	Shikimates and Phenylpropanoids	Phenolic acids	Simple phenolic acids	C00180	HMDB0001870	65-85-0	NEG	Nodiff
M172.pos	8820.33	7659.5	0.868392	-0.203582	0.281653	0.673138	15350.7	7246.7	15267.8	2749.06	3487.36	18.6134	11412.9	14614.7	12234.6	16.6279	0.872132	31.2	206.138	Pantothenol	Organic oxygen compounds	Organooxygen compounds	Alcohols and polyols	C05944	HMDB0004231	81-13-0	POS	Nodiff
M173.pos	21481.5	50430.5	2.34762	1.2312	0.0114457	0.157767	13340	13631.8	25686.3	32818.3	21931.3	66963.7	26834.7	72608	50483.2	35262.9	1.68804	254.1	489.113	Cytidine 5'-diphosphocholine (CDP-choline)	Organoheterocyclic compounds	Pteridines and derivatives	Pterins and derivatives	C00307	HMDB0001413	987-78-0	POS	Up
M174.neg	31992	26030	0.813641	-0.297536	0.570706	0.769505	46082.2	25634.8	53114.3	19.8188	35109.1	20.4323	44803.4	42983.8	42321.9	20.599	0.448826	94.2	391.284	Hyodeoxycholic acid	Lipids and lipid-like molecules	Steroids and steroid derivatives	Bile acids, alcohols and derivatives		HMDB0000733	83-49-8	NEG	Nodiff
M175.pos	152962	388945	2.54276	1.34639	7.89e-05	0.0181733	202094	118517	142093	141889	160217	404286	282227	495715	366355	396143	2.08627	176.7	138.054	3-Pyridylacetic acid	Organoheterocyclic compounds	Pyridines and derivatives			HMDB0001538	501-81-5	POS	Up
M176.neg	31992	26030	0.813641	-0.297536	0.570706	0.769505	46082.2	25634.8	53114.3	19.8188	35109.1	20.4323	44803.4	42983.8	42321.9	20.599	0.448826	94.2	391.284	Deoxycholic acid	Terpenoids	Steroids	Cholane steroids	C04483	HMDB0000626	83-44-3	NEG	Nodiff
M177.pos	12162.8	35723.4	2.9371	1.55439	0.0078093	0.1312	14628.3	17886.9	16888.8	5176.24	6233.85	29982.3	24228.4	42429.3	44699.5	37277.5	1.86774	187.8	130.086	Pipecolic acid	Amino acids and Peptides	Small peptides	Aminoacids	C00408	HMDB0000716	3105-95-1	POS	Up
M178.pos	130887	219309	1.67556	0.74464	0.0162735	0.186569	120237	128465	154607	131803	119324	274240	211140	260666	131636	218862	1.73848	299.2	147.113	Lysine	Amino acids and Peptides	Small peptides	Aminoacids	C00047	HMDB0000182	56-87-1	POS	Up
M179.neg	29202.5	19232.7	0.658599	-0.602528	0.316171	0.718551	39325.2	23533.3	30298.5	29145.8	23709.7	17429.1	30688.7	21.5387	18898.2	29126.2	0.889488	246.4	606.072	UDP-N-acetylglucosamine	Carbohydrates	Nucleosides	Pyrimidine nucleotides	C00043	HMDB0000290	528-04-1	NEG	Nodiff
M18.neg	27514.2	43576.3	1.58378	0.663369	0.326297	0.718551	30394.8	11982.1	19371.3	30062.8	45760	63030.6	55280.6	12428.9	28932.7	58209	0.745716	187.2	180.034	Methionine sulfone	Amino acids and Peptides	Small peptides	Aminoacids		HMDB0062174	7314-32-1	NEG	Nodiff
M180.neg	195544	262347	1.34163	0.423986	0.548132	0.761381	223824	72485.9	432243	97875.3	151290	20.4323	225415	242011	569604	274685	0.451916	228.6	341.108	Lactose	Carbohydrates	Saccharides	Disaccharides	C00243	HMDB0041627	5965-66-2	NEG	Nodiff
M181.pos	39047.5	71134.3	1.82174	0.865315	0.47396	0.725311	13.6843	61820.2	74452.7	58933.8	17.1391	100958	93872	21.6472	75194.6	85625.1	0.594188	183.6	182.081	Tyrosine	Amino acids and Peptides	Small peptides	Aminoacids	C00082	HMDB0000158	60-18-4	POS	Nodiff
M182.pos	435791	410625	0.942252	-0.085815	0.934681	0.978032	408045	258538	523881	298779	689710	388155	351872	500170	293796	519129	0.0722032	182.9	72.0805	Pyrrolidine	Organoheterocyclic compounds	Pyrrolidines			HMDB0031641	123-75-1	POS	Nodiff
M183.pos	112584	155995	1.38558	0.470489	0.0965469	0.433274	151510	58773.2	99212.1	104688	148738	148895	126345	170708	155266	178759	1.30254	168.1	144.101	Stachydrine	Organic acids and derivatives	Carboxylic acids and derivatives	Amino acids, peptides, and analogues	C10172	HMDB0004827	4136-37-2	POS	Nodiff
M184.pos	3.53512e+06	3.98198e+06	1.12641	0.171726	0.978645	0.991849	1.94762e+06	3.47079e+06	8.06177e+06	2.51274e+06	1.68267e+06	525811	6.01379e+06	6.28227e+06	3.80812e+06	3.2799e+06	0.0687883	110.9	426.357	Car(18:1)	Lipids and lipid-like molecules	Fatty Acyls	Fatty acid esters		HMDB0013337	13962-05-5	POS	Nodiff
M185.neg	94689.4	106938	1.12936	0.175501	0.963896	0.999671	107601	106188	100647	19.8188	158991	134968	143794	21.5387	158854	97052.8	0.028291	90.7	236.092	N-Lactoylphenylalanine	Organic acids and derivatives	Carboxylic acids and derivatives	Amino acids, peptides, and analogues		HMDB0062175	183241-73-8	NEG	Nodiff
M186.neg	2.39413e+06	1.71979e+06	0.718336	-0.477268	0.513252	0.749395	2.94578e+06	2.18496e+06	2.35868e+06	19.8188	4.48119e+06	1.07697e+06	1.55495e+06	3.86049e+06	1.14396e+06	962567	0.580213	83.6	243.061	Uridine	Carbohydrates	Nucleosides	Pyrimidine nucleosides	C00299	HMDB0000296	58-96-8	NEG	Nodiff
M187.neg	429781	350423	0.815353	-0.294504	0.206706	0.648281	552010	346610	360973	514070	375242	676694	20.5769	21.5387	486288	589092	1.07238	74.2	124.991	2-Hydroxyethanesulfonic acid	Fatty acids	Fatty acyls	Fatty alcohols	C05123	HMDB0003903	107-36-8	NEG	Nodiff
M188.pos	43961.3	55939.3	1.27247	0.34763	0.494139	0.73017	48675.9	33948.1	45548.6	64575.7	27058	82951.7	31867	116025	48835.8	16.6279	0.592843	33.3	163.122	Nicotine	Alkaloids	Ornithine alkaloids	Pyridine alkaloids	C00745	HMDB0001934	54-11-5	POS	Nodiff
M189.neg	36459.6	91100.7	2.49867	1.32116	0.765098	0.894087	25745.2	34323.8	51691.7	23121.9	47415.6	20.4323	117223	140184	125630	72446.1	0.197255	186.2	244.13	Gly-Gly-Leu	Organic acids and derivatives	Carboxylic acids and derivatives	Amino acids, peptides, and analogues			14857-82-0	NEG	Nodiff
M19.neg	24724	27772.6	1.1233	0.16775	0.463892	0.723421	26379.9	22392.1	11589.2	37577.4	25681.3	21765.1	23011.4	33315.3	33610.6	27160.4	0.600606	145.2	151.061	Ribitol	Organic oxygen compounds	Organooxygen compounds	Carbohydrates and carbohydrate conjugates	C00474	HMDB0000508	488-81-3	NEG	Nodiff
M190.neg	67926.5	115606	1.70193	0.767172	0.603973	0.78917	38873.6	78596.7	78352.7	41872.9	101937	20.4323	94945.3	165192	221750	96122.3	0.385918	127.8	229.155	Leu-Val	Amino acids and Peptides	Small peptides	Aminoacids		HMDB0028942	13588-95-9	NEG	Nodiff
M191.pos	153039	129184	0.84413	-0.244462	0.221588	0.61946	54694.6	141164	253543	137960	177832	18.6134	242531	21.6472	269589	133762	0.990385	132.6	482.359	1-O-Hexadecyl-sn-glycero-3-phosphocholine (LPC(O-16:0/0:0))	Lipids and lipid-like molecules	Glycerophospholipids	Glycerophosphocholines	C13903	HMDB0243890	52691-62-0	POS	Nodiff
M192.pos	54948	106802	1.9437	0.958805	0.174515	0.58132	56256.8	6613.23	150899	27653.7	33317.5	165353	56597.8	51752.5	212241	48067.4	1.07471	229.6	365.105	Melibiose	Organic oxygen compounds	Organooxygen compounds	Carbohydrates and carbohydrate conjugates	C05402	HMDB0000048		POS	Nodiff
M193.neg	24724	27772.6	1.1233	0.16775	0.463892	0.723421	26379.9	22392.1	11589.2	37577.4	25681.3	21765.1	23011.4	33315.3	33610.6	27160.4	0.600606	145.2	151.061	Xylitol	Carbohydrates	Saccharides	Monosaccharides	C00379	HMDB0002917	87-99-0	NEG	Nodiff
M194.neg	312932	346702	1.10792	0.147848	0.811266	0.924735	352624	266893	405386	427005	112751	54101.7	443945	738394	163268	333800	0.152391	249.6	346.055	Adenosine monophosphate (AMP)	Carbohydrates	Nucleosides	Purine nucleotides	C00020	HMDB0000045	61-19-8	NEG	Nodiff
M195.pos	688331	1.13657e+06	1.65119	0.723508	0.568518	0.7715	530854	392702	1.41121e+06	678869	428020	1.50116e+06	1.73377e+06	21.6472	1.21714e+06	1.23073e+06	0.478493	153.4	246.169	Isovalerylcarnitine (Car(5:0))	Lipids and lipid-like molecules	Fatty Acyls	Fatty acid esters	C20826	HMDB0000688	31023-24-2	POS	Nodiff
M196.pos	12113.5	11563.5	0.954593	-0.0670426	0.509985	0.734849	14152.8	5713.22	12921.8	2232.78	25547.2	16528.3	6585.82	8031.48	26655.3	16.6279	0.563484	260.1	277.102	gamma-Glutamylglutamic acid	Amino acids and Peptides	Small peptides		C05282	HMDB0011737	1116-22-9	POS	Nodiff
M197.neg	1.58191e+06	1.50619e+06	0.952132	-0.0707662	0.459466	0.722772	1.47696e+06	1.7543e+06	1.57353e+06	1.57799e+06	1.52678e+06	1.28105e+06	1.49231e+06	1.86886e+06	1.5208e+06	1.36792e+06	0.582354	228.8	225.099	Carnosine	Amino acids and Peptides	Small peptides	Dipeptides	C00386	HMDB0000033	305-84-0	NEG	Nodiff
M198.pos	255651	801221	3.13404	1.64802	0.130395	0.508336	602463	379826	295936	15.4254	17.1391	823588	730217	1.06666e+06	650548	735094	1.27627	194.9	248.149	3-Hydroxybutyrylcarnitine (Car(4:0-O))	Lipids and lipid-like molecules	Fatty Acyls	Fatty acid esters		HMDB0013127	1469900-92-2	POS	Nodiff
M199.pos	192634	292115	1.51643	0.600678	0.550236	0.758559	57381.4	136164	347097	168322	254204	18.6134	361529	666394	297070	135565	0.46722	123.9	480.342	PC(P-16:0/0:0)	Lipids and lipid-like molecules	Glycerophospholipids	Glycerophosphocholines		HMDB0010407	97802-53-4	POS	Nodiff
M2.neg	51208.8	67637.3	1.32081	0.401428	0.220803	0.659109	43656	26061.6	52575.2	39446.9	94304.3	67816.1	45152.6	99276.5	70937.2	55004.2	0.99891	26.5	299.259	12-Hydroxystearic acid	Fatty acids	Octadecanoids	Other Octadecanoids		HMDB0061706	106-14-9	NEG	Nodiff
M20.neg	115700	124952	1.07997	0.110985	0.767144	0.895603	159661	90613.7	87526.5	96338.3	144359	160169	93899.4	184141	84870.8	101678	0.203463	120.9	115.04	Levulinic acid	Fatty acids	Fatty Acids and Conjugates	Oxo fatty acids		HMDB0000720	123-76-2	NEG	Nodiff
M200.neg	200945	243213	1.21034	0.275417	0.340606	0.718551	301694	185597	158716	119949	238770	253431	210411	352106	159913	240202	0.758572	111.3	192.066	Phenylacetylglycine	Shikimates and Phenylpropanoids			C05598	HMDB0000821	500-98-1	NEG	Nodiff
M201.neg	200945	243213	1.21034	0.275417	0.340606	0.718551	301694	185597	158716	119949	238770	253431	210411	352106	159913	240202	0.758572	111.3	192.066	2-Methylhippuric acid	Benzenoids	Benzene and substituted derivatives	Benzoic acids and derivatives		HMDB0011723	27115-50-0	NEG	Nodiff
M202.neg	96896.5	99360.8	1.02543	0.036232	0.990375	0.999671	105663	58353.1	118892	73897.8	127677	92983.9	55928.3	155421	120279	72191.5	0.0451136	27.3	271.227	16-Hydroxypalmitic acid	Fatty acids	Fatty Acids and Conjugates	Hydroxy fatty acids	C18218	HMDB0006294	506-13-8	NEG	Nodiff
M203.neg	96896.5	99360.8	1.02543	0.036232	0.990375	0.999671	105663	58353.1	118892	73897.8	127677	92983.9	55928.3	155421	120279	72191.5	0.0451136	27.3	271.227	2-Hydroxypalmitic acid	Fatty acids	Fatty Acids and Conjugates	Hydroxy fatty acids		HMDB0031057	764-67-0	NEG	Nodiff
M204.neg	78329	62131	0.793206	-0.334233	0.359864	0.718551	111999	49078.7	93156.2	51423.6	85987.5	94653.6	40185.7	21.5387	46148.5	129646	0.813705	13.4	337.204	Dodecyl gallate	Shikimates and Phenylpropanoids	Phenolic acids	Shikimic acids and derivatives		HMDB0038720	1166-52-5	NEG	Nodiff
M205.neg	106800	76194.6	0.713432	-0.487152	0.338879	0.718551	122114	118251	90688.9	104547	98399.8	140977	90739.7	21.5387	67408	81826.9	0.857999	207.3	290.087	N-Acetylneuraminic acid	Carbohydrates	Aminosugars and aminoglycosides	Aminosugars	C00270	HMDB0000230		NEG	Nodiff
M206.pos	54948	106802	1.9437	0.958805	0.174515	0.58132	56256.8	6613.23	150899	27653.7	33317.5	165353	56597.8	51752.5	212241	48067.4	1.07471	229.6	365.105	Sucrose	Carbohydrates	Saccharides	Disaccharides	C00089	HMDB0000258	57-50-1	POS	Nodiff
M207.neg	828694	7.63724e+06	9.216	3.20414	0.000454017	0.0498546	559635	1.67625e+06	264654	1.01716e+06	625772	9.99402e+06	3.29061e+06	4.88768e+06	1.12355e+07	8.77845e+06	2.0836	268.6	259.022	Mannose 1-phosphate	Organic oxygen compounds	Organooxygen compounds	Carbohydrates and carbohydrate conjugates	C00636	HMDB0006330	27251-84-9	NEG	Up
M208.neg	581153	1.30386e+06	2.24357	1.1658	0.000464699	0.0498546	640597	681062	649663	435047	499395	1.71838e+06	1.01891e+06	1.49509e+06	1.29381e+06	993109	2.08086	183.3	179.056	Mannose	Carbohydrates	Saccharides	Monosaccharides	C00159	HMDB0000169	3458-28-4	NEG	Up
M209.neg	2.57559e+06	1.79102e+06	0.695381	-0.524124	0.216564	0.657733	3.12411e+06	2.38202e+06	2.4695e+06	3.58363e+06	1.31871e+06	613745	1.71067e+06	2.81243e+06	1.70642e+06	2.11184e+06	0.945138	46.4	131.071	Hydroxyisocaproic acid	Fatty acids	Fatty Acids and Conjugates	Hydroxy fatty acids	C03264	HMDB0000665	498-36-2	NEG	Nodiff
M21.neg	1.33698e+06	798039	0.596899	-0.744442	0.0736709	0.456216	1.41975e+06	1.44652e+06	881293	2.0084e+06	928923	575591	624945	1.81418e+06	501467	474010	1.38984	109.7	103.04	2-Hydroxybutyric acid	Fatty acids	Fatty Acids and Conjugates	Hydroxy fatty acids	C05984	HMDB0000008	600-15-7	NEG	Nodiff
M210.pos	182461	307538	1.68551	0.753182	0.570192	0.772577	155327	107476	219843	213797	215860	18.6134	254844	440851	344496	497483	0.441747	281.8	184.073	Phosphorylcholine	Organic nitrogen compounds	Organonitrogen compounds	Quaternary ammonium salts	C00588	HMDB0001565	3616-04-04	POS	Nodiff
M211.neg	134487	184573	1.37242	0.456723	0.323816	0.718551	92665.3	196587	137380	118819	126983	235819	161265	301439	133708	90631.2	0.799756	254.2	323.028	Uridine 5'-monophosphate (UMP)	Carbohydrates	Nucleosides	Pyrimidine nucleotides	C00105	HMDB0000288	58-97-9	NEG	Nodiff
M212.neg	48062.7	63221	1.31538	0.395485	0.0736877	0.456216	32034.1	43343.2	61832.4	47103.3	56000.6	74382.4	48802.8	70589.1	64939.2	57391.5	1.40201	205.5	175.072	Ser-Ala	Organic acids and derivatives	Carboxylic acids and derivatives	Amino acids, peptides, and analogues		HMDB0029032	6403-17-4	NEG	Nodiff
M213.neg	362753	245108	0.675689	-0.565568	0.0521264	0.39152	383727	348676	354277	461571	265512	164803	396763	213291	266657	184027	1.49346	197.3	267.109	N-Acetylcarnosine	Organic acids and derivatives	Peptidomimetics	Hybrid peptides		HMDB0012881	56353-15-2	NEG	Nodiff
M214.pos	4214.59	16993.9	4.03217	2.01156	0.770099	0.885822	2515.84	8784.74	6813.06	1252.8	1706.51	12567	18349.5	36974.6	19.5001	17059.1	0.228577	173.2	253.117	Tyrosylalanine	Organic acids and derivatives	Carboxylic acids and derivatives	Amino acids, peptides, and analogues		HMDB0029098	730-08-5	POS	Nodiff
M215.pos	8.09317e+06	7.51617e+06	0.928705	-0.106708	0.843816	0.932049	4.17e+06	9.56434e+06	1.06494e+07	6.685e+06	9.3971e+06	5.86331e+06	8.66243e+06	6.57647e+06	9.85916e+06	6.61946e+06	0.14291	119.6	731.605	SM(d18:1/18:0)	Lipids and lipid-like molecules	Sphingolipids	Phosphosphingolipids	C00550	HMDB0001348	85187-10-6	POS	Nodiff
M216.neg	353805	505004	1.42735	0.513343	0.193349	0.637805	563706	252092	120599	377348	455278	543714	400546	550694	323771	706296	1.01597	116.5	178.051	Hippuric acid	Shikimates and Phenylpropanoids	Phenolic acids	Simple phenolic acids	C01586	HMDB0000714	495-69-2	NEG	Nodiff
M217.neg	471071	406882	0.863738	-0.211334	0.394941	0.718551	384235	603855	545226	560829	261211	415965	748278	21.5387	439941	430206	0.760017	113	181.051	Hydroxyphenyllactic acid	Shikimates and Phenylpropanoids			C03672	HMDB0000755	306-23-0	NEG	Nodiff
M218.neg	61563.7	48606.2	0.789527	-0.340939	0.369807	0.718551	55567.8	65320.5	43720.4	90444.3	52765.5	89968.3	60060	21.5387	50309.1	42672.2	0.808361	103.6	251.078	Deoxyinosine	Carbohydrates	Nucleosides	Purine nucleosides	C05512	HMDB0000071	890-38-0	NEG	Nodiff
M219.neg	129057	180295	1.39702	0.482351	0.703178	0.85106	220854	144010	79471.4	113734	87215	383911	85675.5	273383	91531.9	66972.9	0.278467	38.3	241.083	Thymidine	Carbohydrates	Nucleosides	Pyrimidine nucleosides	C00214	HMDB0000273	50-89-5	NEG	Nodiff
M22.neg	301672	259948	0.861692	-0.214757	0.418639	0.719219	369545	355528	164045	409101	210139	133886	105676	583302	115150	361726	0.653938	250.3	662.102	Nicotinamide adenine dinucleotide (NAD)	Nucleosides, nucleotides, and analogues	(5'->5')-dinucleotides		C00003	HMDB0000902	53-84-9	NEG	Nodiff
M220.pos	48531.4	66435.1	1.36891	0.453026	0.897222	0.962103	40798	56662.7	72599	15.4254	72581.9	84970	19.2391	90990.8	83300.8	72894.4	0.126429	17.7	280.263	Linoleamide	Lipids and lipid-like molecules	Fatty Acyls	Fatty amides		HMDB0062656	3072-13-7	POS	Nodiff
M221.neg	29862.7	24462.1	0.819152	-0.287796	0.389928	0.718551	19472.3	44717.1	33050.5	24911.6	27162	32007.2	37422.1	21.5387	30268	22591.6	0.768726	262.9	322.044	Cytidine 5'-monophosphate (CMP)	Nucleosides, nucleotides, and analogues	Pyrimidine nucleotides	Pyrimidine ribonucleotides	C00055	HMDB0000095		NEG	Nodiff
M222.neg	86405.6	182858	2.11628	1.08153	0.0133798	0.208977	86676.2	69845.4	89924.5	104712	80869.9	245099	126713	195977	102647	243855	1.82974	220.8	127.051	N-Methyl-L-asparagine	Organic acids and derivatives	Carboxylic acids and derivatives	Amino acids, peptides, and analogues			7175-34-0	NEG	Up
M223.pos	234583	366900	1.56405	0.645289	0.577199	0.775678	189282	162366	510933	161390	148945	320225	439761	21.6472	476611	597883	0.463378	159	244.154	Tiglylcarnitine (Car(5:1))	Lipids and lipid-like molecules	Fatty Acyls	Fatty acid esters		HMDB0002366	64681-36-3	POS	Nodiff
M224.neg	171182	161295	0.942243	-0.0858288	0.990292	0.999671	20.0371	233228	218339	226339	177982	204653	225076	21.5387	200674	176048	0.0168586	43	121.029	p-Toluquinone	Polyketides	Aromatic polyketides	Benzoquinones			553-97-9	NEG	Nodiff
M225.neg	195544	262347	1.34163	0.423986	0.548132	0.761381	223824	72485.9	432243	97875.3	151290	20.4323	225415	242011	569604	274685	0.451916	228.6	341.108	Cellobiose	Organic oxygen compounds	Organooxygen compounds	Carbohydrates and carbohydrate conjugates	C00185	HMDB0000055		NEG	Nodiff
M226.neg	94689.4	106938	1.12936	0.175501	0.963896	0.999671	107601	106188	100647	19.8188	158991	134968	143794	21.5387	158854	97052.8	0.028291	90.7	236.092	N-Lactoyl-Phenylalanine	Organic acids and derivatives	Carboxylic acids and derivatives	Amino acids, peptides, and analogues		HMDB0062175	183241-73-8	NEG	Nodiff
M227.pos	113020	285408	2.52528	1.33644	0.00329974	0.0834047	198650	113637	80870.9	104789	67154.6	301974	237786	282657	225336	379287	1.924	233	276.143	Glutarylcarnitine	Lipids and lipid-like molecules	Fatty Acyls	Fatty acid esters		HMDB0013130	102636-82-8	POS	Up
M228.neg	1.32788e+06	1.15141e+06	0.867098	-0.205733	0.390315	0.718551	1.18593e+06	1.47112e+06	885954	1.80458e+06	1.29184e+06	1.3456e+06	1.36092e+06	21.5387	2.01496e+06	1.03554e+06	0.770405	228.2	195.051	Gluconic acid	Carbohydrates	Saccharides	Monosaccharides	C00257	HMDB0000625	526-95-4	NEG	Nodiff
M229.neg	4104.84	43131.7	10.5075	3.39335	0.277803	0.715459	20.0371	3779.52	1091.98	1056.04	14576.6	20.4323	59195.9	39122.3	97909.9	19409.8	0.928851	68.4	131.035	Dimethylmalonic acid	Fatty acids	Fatty Acids and Conjugates	Dicarboxylic acids		HMDB0002001	595-46-0	NEG	Nodiff
M23.neg	127720535	1.42636e+08	1.11678	0.15935	0.421932	0.719219	1.36589e+08	1.41778e+08	1.34322e+08	1.15516e+08	110397504	172003125	1.7241e+08	21.5387	1.73359e+08	1.9541e+08	0.720526	139.9	89.0242	Lactate	Fatty acids	Fatty Acids and Conjugates	Hydroxy fatty acids	C01432	HMDB0144295	50-21-5	NEG	Nodiff
M230.neg	547340	396882	0.72511	-0.463728	0.540312	0.760155	641668	832392	607875	654742	21.167	20.4323	754705	21.5387	680457	549204	0.467799	40	165.055	4-Ethoxybenzoic acid	Benzenoids	Benzene and substituted derivatives	Benzoic acids and derivatives			619-86-3	NEG	Nodiff
M231.neg	195544	262347	1.34163	0.423986	0.548132	0.761381	223824	72485.9	432243	97875.3	151290	20.4323	225415	242011	569604	274685	0.451916	228.6	341.108	Isomaltose	Carbohydrates	Saccharides	Disaccharides	C00252	HMDB0002923	499-40-1	NEG	Nodiff
M232.neg	3145.44	45675	14.521	3.86007	0.33052	0.718551	3810.56	9276.63	1261.61	577.072	801.344	97791.4	39127	33467	20.2954	57969.3	0.785133	256.3	257.006	6-Phosphogluconic acid	Organic oxygen compounds	Organooxygen compounds	Carbohydrates and carbohydrate conjugates	C00345	HMDB0001316	921-62-0	NEG	Nodiff
M233.neg	9.03496e+06	7.53845e+06	0.834364	-0.261251	0.38527	0.718551	8.20147e+06	1.42935e+07	8.41798e+06	7.80894e+06	6.45296e+06	1.00009e+07	9.28213e+06	21.5387	1.14305e+07	6.97874e+06	0.77618	238.6	239.114	Anserine	Amino acids and Peptides	Small peptides	Dipeptides	C01262	HMDB0000194	584-85-0	NEG	Nodiff
M234.neg	293285	312066	1.06404	0.0895495	0.442451	0.719483	283377	344640	281049	350072	207285	456463	319947	21.5387	459975	323923	0.690228	236	306.076	Glutathione	Amino acids and Peptides	Small peptides		C00051	HMDB0000125	70-18-8	NEG	Nodiff
M235.pos	51597.8	78090.2	1.51344	0.597833	0.660704	0.818141	19900.9	20252.9	27312.8	139983	50539	188671	18199.5	124001	42043.8	17535.2	0.326225	216.9	265.111	Thiamine	Organoheterocyclic compounds	Diazines	Pyrimidines and pyrimidine derivatives	C00378	HMDB0000235	59-43-8	POS	Nodiff
M236.pos	511995	727188	1.4203	0.506198	0.83062	0.923935	315219	417955	1.07766e+06	426199	322945	38607.7	1.46817e+06	1.47552e+06	365564	288075	0.149225	121.3	344.278	Lauroylcarnitine	Lipids and lipid-like molecules	Fatty Acyls	Fatty acid esters		HMDB0002250		POS	Nodiff
M237.neg	151960	128825	0.847757	-0.238278	0.667394	0.827577	255954	167503	115287	157252	63803.5	182871	77205.4	184501	95031	104517	0.363332	44.9	227.067	2'-Deoxyuridine	Carbohydrates	Nucleosides	Pyrimidine nucleosides	C00526	HMDB0000012	951-78-0	NEG	Nodiff
M238.pos	27234.1	35515.6	1.30409	0.38304	0.254305	0.651036	10750.4	28026.8	48264.8	24071.9	25056.8	36923.4	49472.7	37208.3	30924.6	23049.1	0.914363	32.6	282.278	Sphingosine	Fatty acids	Spingolipids	Sphingoid bases	C00319	HMDB0000252	123-78-4	POS	Nodiff
M239.pos	1.15602e+06	1.02693e+06	0.888338	-0.17082	0.464671	0.723598	700409	1.23603e+06	2.21093e+06	1.05923e+06	573491	53375.9	2.0225e+06	1.79994e+06	761685	497173	0.568385	117.5	372.309	Myristoylcarnitine	Lipids and lipid-like molecules	Fatty Acyls	Fatty acid esters		HMDB0254979		POS	Nodiff
M24.pos	93981.3	186555	1.98502	0.989156	0.651485	0.81353	45617	95142.8	120112	50278.2	158757	18.6134	150809	288192	351970	141786	0.343904	127.6	231.17	Val-Ile	Organic acids and derivatives	Carboxylic acids and derivatives	Amino acids, peptides, and analogues		HMDB0029130	20556-14-3	POS	Nodiff
M240.neg	127300	135233	1.06232	0.0872186	0.893778	0.974143	190459	111989	115537	178944	39569.6	54638	130318	275177	99577.6	116454	0.153979	64.4	204.066	Indolelactic acid	Alkaloids	Tryptophan alkaloids	Simple indole alkaloids	C02043	HMDB0000671	1821-52-9	NEG	Nodiff
M241.pos	14601.9	18081.2	1.23828	0.308334	0.303953	0.685985	19980.1	18447.3	7120.62	7556.55	19904.9	18.6134	30134.5	23420.1	36816.1	16.6279	0.850077	202.1	143.081	Daminozide	Lipids and lipid-like molecules	Fatty Acyls	Fatty acids and conjugates	C10996	HMDB0250838		POS	Nodiff
M242.pos	12162.8	35723.4	2.9371	1.55439	0.0078093	0.1312	14628.3	17886.9	16888.8	5176.24	6233.85	29982.3	24228.4	42429.3	44699.5	37277.5	1.86774	187.8	130.086	Hygric acid	Alkaloids	Ornithine alkaloids	Pyrrolidine alkaloids		HMDB0094696	475-11-6	POS	Up
M243.neg	81406.7	181630	2.23115	1.15779	0.0228259	0.268962	97276.8	72474.5	91370	74844.9	71067.2	245983	134217	201636	81675.3	244640	1.74932	257.2	191.02	Citric acid	Fatty acids	Fatty Acids and Conjugates	Hydroxy fatty acids	C00158	HMDB0000094	77-92-9	NEG	Up
M244.pos	32962.4	44753.8	1.35772	0.44119	0.360531	0.709637	13.6843	44835.4	45319.4	44923.9	29719.6	32464.8	36511.8	72474.1	43033.2	39285.2	0.766908	250.3	219.097	Ala-Glu	Organic acids and derivatives	Carboxylic acids and derivatives	Amino acids, peptides, and analogues	C20957	HMDB0028686	13187-90-1	POS	Nodiff
M245.pos	6.16986e+07	8.49572e+07	1.37697	0.461498	0.0255347	0.232636	5.27065e+07	4.80575e+07	6.7455e+07	6.04196e+07	7.98545e+07	9.06892e+07	8.04298e+07	1.07637e+08	7.7338e+07	6.86921e+07	1.54158	187.5	204.122	Acetylcarnitine (Car(2:0))	Lipids and lipid-like molecules	Fatty Acyls	Fatty acid esters	C02571	HMDB0000201	3040-38-8	POS	Up
M246.neg	15773	24047.7	1.52462	0.608446	0.24626	0.685014	9897.11	8346.47	20740.1	13156.9	26724.3	38211.9	12892	34517	22594.7	12023.2	0.927576	163.3	187.108	Glycylleucine	Amino acids and Peptides	Small peptides	Dipeptides	C02155	HMDB0000759	869-19-2	NEG	Nodiff
M247.pos	363462	396871	1.09192	0.126866	0.595669	0.783056	279055	330703	680650	317926	208974	20012.6	733325	762586	288581	179851	0.407811	126.8	316.247	Decanoylcarnitine (Car(10:0))	Lipids and lipid-like molecules	Fatty Acyls	Fatty acid esters	C03299	HMDB0000651	1492-27-9	POS	Nodiff
M248.neg	48223.6	89281.7	1.85141	0.888626	0.638083	0.810487	45990.6	59401.1	50701.1	45213.2	39812	20.4323	92380	131517	114121	108370	0.345679	99.7	177.04	Glucono-1,5-lactone	Carbohydrates	Saccharides	Monosaccharides	C00198	HMDB0000150	90-80-2	NEG	Nodiff
M249.neg	31992	26030	0.813641	-0.297536	0.570706	0.769505	46082.2	25634.8	53114.3	19.8188	35109.1	20.4323	44803.4	42983.8	42321.9	20.599	0.448826	94.2	391.284	Ursodeoxycholic acid	Terpenoids	Steroids	Cholane steroids	C07880	HMDB0000946	128-13-2	NEG	Nodiff
M25.neg	24486.7	56553.7	2.30957	1.20762	0.0745021	0.456574	20.0371	20.1787	59894.6	62477.6	21.167	36851.1	68667.9	60214.8	51109.7	65925.2	1.52297	90.2	129.056	4-Oxohexanoic acid	Organic acids and derivatives	Keto acids and derivatives	Medium-chain keto acids and derivatives			1117-74-4	NEG	Nodiff
M250.pos	9.79563e+06	9.21643e+06	0.940872	-0.0879293	0.403496	0.719971	8.46559e+06	5.83586e+06	1.01682e+07	1.23568e+07	1.21517e+07	7.42025e+06	1.35508e+07	21.6472	1.19386e+07	1.31724e+07	0.702809	162.1	232.153	Butyrylcarnitine (Car(4:0))	Lipids and lipid-like molecules	Fatty Acyls	Fatty acid esters	C02862	HMDB0002013	25576-40-3	POS	Nodiff
M251.pos	70193.2	105310	1.50029	0.585238	0.0277994	0.240735	47253.5	87379.2	88464.4	65605	62263.8	86297.3	128837	102332	128900	80183	1.56007	85.1	770.603	PC(18:0/18:1(9Z))	Lipids and lipid-like molecules	Glycerophospholipids	Glycerophosphocholines		HMDB0008038		POS	Up
M252.neg	13798.3	15062.8	1.09164	0.126493	0.513041	0.749395	10607.8	9012.63	10817.6	7816.25	30737.5	34259.1	13472.7	13629.1	20.2954	13932.7	0.618292	35.6	241.072	Lumichrome	Alkaloids	Anthranilic acid alkaloids	Phenazine alkaloids	C01727	HMDB0254199	1086-80-2	NEG	Nodiff
M253.pos	945219	2.38477e+06	2.52299	1.33513	0.626345	0.797384	609644	561117	1.12421e+06	1.12159e+06	1.30952e+06	18.6134	1.53851e+06	5.00552e+06	3.05582e+06	2.32401e+06	0.374506	174.1	218.138	Propionylcarnitine (Car(3:0))	Lipids and lipid-like molecules	Fatty Acyls	Fatty acid esters	C03017	HMDB0000824	17298-37-2	POS	Nodiff
M254.pos	1.7348e+06	2.66907e+06	1.53854	0.621566	0.920058	0.972838	2.22147e+06	1.50688e+06	2.6477e+06	15.4254	2.29796e+06	18.6134	3.46531e+06	5.25279e+06	2.3622e+06	2.26505e+06	0.113452	144.7	260.184	Hexanoylcarnitine (Car(6:0))	Lipids and lipid-like molecules	Fatty Acyls	Fatty acid esters		HMDB0000756	6418-78-6	POS	Nodiff
M255.pos	35868.2	36244.3	1.01049	0.0150481	0.714474	0.848371	29912.1	28122.6	29499.9	45341.1	46465.4	28941.7	22989.5	45972.7	69596.7	13720.9	0.307427	231.3	255.097	Nicotinamide riboside (NR)	Organic oxygen compounds	Organooxygen compounds	Carbohydrates and carbohydrate conjugates	C03150	HMDB0000855	1341-23-7	POS	Nodiff
M256.pos	1.34905e+06	814831	0.604003	-0.727372	0.446397	0.719971	273079	758480	2.10373e+06	1.76241e+06	1.84755e+06	815128	819046	316681	1.26089e+06	862410	0.610566	103.8	744.588	PC(18:0/16:0)	Lipids and lipid-like molecules	Glycerophospholipids	Glycerophosphocholines		HMDB0008034	59403-53-1	POS	Nodiff
M257.pos	1.34905e+06	814831	0.604003	-0.727372	0.446397	0.719971	273079	758480	2.10373e+06	1.76241e+06	1.84755e+06	815128	819046	316681	1.26089e+06	862410	0.610566	103.8	744.588	PC(17:0/17:0)	Lipids and lipid-like molecules	Glycerophospholipids	Glycerophosphocholines			70897-27-7	POS	Nodiff
M258.pos	83252.1	116158	1.39525	0.480524	0.1146	0.474007	47214.7	64090.8	68796	121451	114708	144282	81548.1	113323	106913	134722	1.19458	17.1	282.278	Oleamide	Fatty acids	Fatty acyls	Hydrocarbons	C19670	HMDB0002117	301-02-0	POS	Nodiff
M259.pos	198334	271457	1.36869	0.452791	0.361501	0.709637	158369	106908	170552	295648	260194	120355	252308	494729	247075	242819	0.727161	179.6	232.154	Isobutyrylcarnitine (Car(4:0))	Lipids and lipid-like molecules	Fatty Acyls	Fatty acid esters		HMDB0000736	25518-49-4	POS	Nodiff
M26.neg	51208.8	67637.3	1.32081	0.401428	0.220803	0.659109	43656	26061.6	52575.2	39446.9	94304.3	67816.1	45152.6	99276.5	70937.2	55004.2	0.99891	26.5	299.259	2-Hydroxystearic acid	Fatty acids	Fatty Acids and Conjugates	Hydroxy fatty acids	C03045	HMDB0062549	26531-80-6	NEG	Nodiff
M260.neg	4.00441e+06	4.60215e+06	1.14927	0.200717	0.417904	0.719219	4.00496e+06	3.46612e+06	3.7383e+06	3.09214e+06	5.72053e+06	4.23505e+06	3.11149e+06	6.49836e+06	4.71791e+06	4.44792e+06	0.691169	14.7	325.183	11-Dehydrocorticosterone	Lipids and lipid-like molecules	Steroids and steroid derivatives	Hydroxysteroids	C05490	HMDB0004029	72-23-1	NEG	Nodiff
M261.neg	4.00441e+06	4.60215e+06	1.14927	0.200717	0.417904	0.719219	4.00496e+06	3.46612e+06	3.7383e+06	3.09214e+06	5.72053e+06	4.23505e+06	3.11149e+06	6.49836e+06	4.71791e+06	4.44792e+06	0.691169	14.7	325.183	Docebenone	Lipids and lipid-like molecules	Fatty Acyls	Fatty alcohols	C01349	HMDB0247732		NEG	Nodiff
M262.pos	2.05862e+06	1.65807e+06	0.80543	-0.312169	0.350037	0.705998	984683	1.98621e+06	3.5663e+06	2.40784e+06	1.34806e+06	85970	3.2872e+06	3.10206e+06	1.3462e+06	468932	0.742393	110.5	428.373	Car(18:0)	Lipids and lipid-like molecules	Fatty Acyls	Fatty acid esters		HMDB0000848	25597-09-5	POS	Nodiff
M263.pos	178077	122117	0.685754	-0.544237	0.191147	0.590102	154692	161755	214259	178427	181252	213913	19.2391	202480	194157	16.6279	1.08729	62.9	230.247	Lauramine oxide	Organic nitrogen compounds	Organonitrogen compounds	Aminoxides			1643-20-5	POS	Nodiff
M264.neg	62278.5	73748.6	1.18417	0.243881	0.408267	0.718551	66228.9	95963.5	81763.8	19.8188	67416.6	37456	77172.3	118261	51572	84281.7	0.73574	224.7	131.046	Diglycine	Amino acids and Peptides	Small peptides	Dipeptides	C02037	HMDB0011733	556-50-3	NEG	Nodiff
M265.pos	37968.3	69521.1	1.83103	0.872655	0.226953	0.626135	1245.57	44787.4	31818.3	68150.9	43839.4	28500.5	71703.4	98889.4	91585.6	56926.6	0.987117	34.6	153.065	N1-Methyl-4-pyridone-3-carboxamide	Organoheterocyclic compounds	Pyridines and derivatives	Pyridinecarboxylic acids and derivatives	C05843	HMDB0004194	769-49-3	POS	Nodiff
M266.pos	1.34905e+06	814831	0.604003	-0.727372	0.446397	0.719971	273079	758480	2.10373e+06	1.76241e+06	1.84755e+06	815128	819046	316681	1.26089e+06	862410	0.610566	103.8	744.588	PC(16:0/18:0)	Lipids and lipid-like molecules	Glycerophospholipids	Glycerophosphocholines		HMDB0007970	59403-51-9	POS	Nodiff
M267.pos	1.52298e+06	2.08649e+06	1.37	0.45418	0.0307453	0.255214	1.257e+06	1.48609e+06	1.87488e+06	1.21565e+06	1.7813e+06	1.98467e+06	2.25193e+06	2.548e+06	1.54446e+06	2.1034e+06	1.51637	301.4	189.159	N6,N6,N6-Trimethyllysine	Organic acids and derivatives	Carboxylic acids and derivatives	Amino acids, peptides, and analogues	C03793	HMDB0001325	19253-88-4	POS	Up
M268.pos	766023	1.14745e+06	1.49793	0.582972	0.0447795	0.30747	550627	563099	1.27627e+06	719357	720760	1.27446e+06	1.00199e+06	1.52077e+06	958076	981949	1.48542	235.7	170.092	1-Methylhistidine	Amino acids and Peptides	Small peptides	Aminoacids	C01152	HMDB0000001	332-80-9	POS	Up
M269.neg	227646	396642	1.74236	0.801044	0.00644749	0.14529	224343	207944	234473	240759	230713	463773	354728	534798	316550	313362	1.98208	235.6	168.077	3-Methylhistidine	Amino acids and Peptides	Small peptides	Aminoacids	C01152	HMDB0000479	368-16-1	NEG	Up
M27.neg	41948.9	58044.2	1.38369	0.468521	0.536937	0.759396	68187.7	70746.5	19.9591	19.8188	70770.3	70650.9	20.5769	77772.5	70559.2	71217.9	0.516293	35.6	115.076	Caproic acid	Fatty acids	Fatty Acids and Conjugates	Branched fatty acids	C01585	HMDB0000535	142-62-1	NEG	Nodiff
M270.pos	144859	199296	1.37579	0.460263	0.169177	0.576049	78572.4	79715.2	170587	171235	224187	264225	189390	218061	193637	131169	1.0563	127.9	524.37	LPC(18:0/0:0)	Lipids and lipid-like molecules	Glycerophospholipids	Glycerophosphocholines		HMDB0010384		POS	Nodiff
M271.pos	139771	148797	1.06457	0.0902743	0.444395	0.719971	117600	131883	149655	138932	160787	184945	151408	228183	179430	16.6279	0.6627	126.7	112.05	Cytosine	Alkaloids	Nicotinic acid alkaloids	Pyridine alkaloids	C00380	HMDB0000630	71-30-7	POS	Nodiff
M272.neg	19705.2	26366.8	1.33807	0.42015	0.903509	0.979548	17682.3	22529	24736.3	19.8188	33558.3	43712.3	28905.9	21.5387	33516.5	25677.8	0.0917258	162.7	282.084	Crotonoside	Carbohydrates	Nucleosides	Purine nucleosides				NEG	Nodiff
M273.pos	189730	89438.6	0.4714	-1.08498	0.0947534	0.428152	109102	190231	224593	151620	273102	68316.6	194737	94425	78563.8	11150	1.33833	271.2	175.118	Arginine	Amino acids and Peptides	Small peptides	Aminoacids	C00062	HMDB0000517	74-79-3	POS	Nodiff
M274.neg	668295	456132	0.682531	-0.551033	0.0655068	0.437383	513256	870531	509186	529128	919376	461488	357105	384240	655319	422511	1.39832	19.1	773.53	PG(18:1/18:1(9Z))	Fatty acids	Glycerophospholipids	Glycerophosphoglycerols		HMDB0010634	67254-28-8	NEG	Nodiff
M275.neg	171182	161295	0.942243	-0.0858288	0.990292	0.999671	20.0371	233228	218339	226339	177982	204653	225076	21.5387	200674	176048	0.0168586	43	121.029	3-hydroxybenzaldehyde	Shikimates and Phenylpropanoids	Phenolic acids	Simple phenolic acids	C03067		100-83-4	NEG	Nodiff
M276.neg	81406.7	181630	2.23115	1.15779	0.0228259	0.268962	97276.8	72474.5	91370	74844.9	71067.2	245983	134217	201636	81675.3	244640	1.74932	257.2	191.02	Isocitric acid	Fatty acids	Fatty Acids and Conjugates	Dicarboxylic acids	C00311	HMDB0000193	320-77-4	NEG	Up
M277.pos	46176.8	34532.9	0.747841	-0.419197	0.356445	0.708962	39299.4	44131.3	54810.5	43288.7	49354.2	40585.9	47602	21.6472	44751.9	39703.1	0.774657	198.4	122.081	Pehanorm	Organic nitrogen compounds	Organonitrogen compounds	Amines	C07182	HMDB0240288	77-86-1	POS	Nodiff
M278.neg	171182	161295	0.942243	-0.0858288	0.990292	0.999671	20.0371	233228	218339	226339	177982	204653	225076	21.5387	200674	176048	0.0168586	43	121.029	4-Hydroxybenzaldehyde	Shikimates and Phenylpropanoids	Phenolic acids	Simple phenolic acids	C00633	HMDB0011718	123-08-0	NEG	Nodiff
M279.pos	8820.33	7659.5	0.868392	-0.203582	0.281653	0.673138	15350.7	7246.7	15267.8	2749.06	3487.36	18.6134	11412.9	14614.7	12234.6	16.6279	0.872132	31.2	206.138	Trapidil	Organoheterocyclic compounds	Triazolopyrimidines			HMDB0259112		POS	Nodiff
M28.pos	54948	106802	1.9437	0.958805	0.174515	0.58132	56256.8	6613.23	150899	27653.7	33317.5	165353	56597.8	51752.5	212241	48067.4	1.07471	229.6	365.105	Trehalose	Carbohydrates	Saccharides	Disaccharides	C01083	HMDB0000975	99-20-7	POS	Nodiff
M280.neg	1.90917e+06	4.0748e+06	2.13434	1.09379	0.112325	0.547852	909437	5.44511e+06	1.33877e+06	902167	950349	3.28597e+06	1.85148e+06	6.30729e+06	1.38984e+06	7.53943e+06	1.25907	89.3	87.0088	Pyruvate	Fatty acids	Fatty Acids and Conjugates	Oxo fatty acids	C00022	HMDB0000243	127-17-3	NEG	Nodiff
M281.pos	240054	280828	1.16985	0.226329	0.275275	0.66804	154141	289934	348172	203689	204335	232797	338148	283226	293522	256447	0.910811	16.8	431.384	alpha-Tocopherol (Vitamin E)	Terpenoids	Meroterpenoids	Prenyl quinone meroterpenoids	C02477	HMDB0001893	to_check	POS	Nodiff
M282.pos	42894	53828.9	1.25493	0.327605	0.527468	0.744247	51667.1	54745.5	44152.5	21224.7	42680.1	72302.8	51070.6	21.6472	77438	68311.4	0.53079	108.7	166.072	1-Methylguanine	Organoheterocyclic compounds	Imidazopyrimidines	Purines and purine derivatives	C04152	HMDB0003282	938-85-2	POS	Nodiff
M283.neg	547340	396882	0.72511	-0.463728	0.540312	0.760155	641668	832392	607875	654742	21.167	20.4323	754705	21.5387	680457	549204	0.467799	40	165.055	Ethyl 3-hydroxybenzoate	Benzenoids	Benzene and substituted derivatives	Benzoic acids and derivatives			7781-98-8	NEG	Nodiff
M284.neg	60388.5	63203	1.04661	0.0657192	0.825042	0.932579	67961.5	44099.7	54331.6	73422	62127.8	48118.9	55277.6	84069.6	50102.9	78446.1	0.204787	251.6	71.0138	Pyruvaldehyde	Organic oxygen compounds	Organooxygen compounds	Carbonyl compounds	C00546	HMDB0001167	78-98-8	NEG	Nodiff
M285.neg	124323	125300	1.00786	0.0112891	0.961694	0.999671	112574	115222	119094	135245	139480	112197	139322	143774	127793	103412	0.0196562	189.4	154.062	Histidine	Amino acids and Peptides	Small peptides	Aminoacids	C00135	HMDB0000177	71-00-1	NEG	Nodiff
M286.neg	56339.8	52813.8	0.937414	-0.0932416	0.823725	0.931844	64113.8	93843.5	42932.8	39129.1	41679.9	68267.6	32013.1	68604.9	58098	37085.3	0.181319	236	160.062	N-Methylglutamic acid	Amino acids and Peptides	Small peptides	Aminoacids	C01046	HMDB0062660	35989-16-3	NEG	Nodiff
M287.neg	547340	396882	0.72511	-0.463728	0.540312	0.760155	641668	832392	607875	654742	21.167	20.4323	754705	21.5387	680457	549204	0.467799	40	165.055	Ethyl 4-hydroxybenzoate	Shikimates and Phenylpropanoids	Phenolic acids	Simple phenolic acids	D01647	HMDB0032573	120-47-8	NEG	Nodiff
M288.neg	547340	396882	0.72511	-0.463728	0.540312	0.760155	641668	832392	607875	654742	21.167	20.4323	754705	21.5387	680457	549204	0.467799	40	165.055	2-Phenyllactic acid	Benzenoids	Benzene and substituted derivatives			HMDB0142137	515-30-0	NEG	Nodiff
M289.pos	37415.8	62538	1.67143	0.741085	0.181346	0.590102	13.6843	62289.5	63269.6	61489.2	17.1391	39419.8	64251	90846.8	61132.6	57039.8	1.13377	190	203.138	L-Alanyl-L-leucine	Amino acids and Peptides	Small peptides	Aminoacids		HMDB0028691	3303-34-2	POS	Nodiff
M29.neg	3.59384e+06	3.40146e+06	0.946468	-0.0793748	0.404854	0.718551	3.78136e+06	3.6412e+06	3.73143e+06	3.52767e+06	3.28757e+06	4.15459e+06	4.24067e+06	21.5387	4.21513e+06	4.39687e+06	0.746534	208.1	130.062	Creatine	Amino acids and Peptides	Small peptides	Aminoacids	C00300	HMDB0000064	57-00-1	NEG	Nodiff
M290.pos	115865	104864	0.905052	-0.143928	0.99051	0.995395	96055.4	175342	70953.4	32664.3	204309	84968.3	42433	172034	122513	102370	0.00833321	158.7	110.071	Amifampridine	Organoheterocyclic compounds	Pyridines and derivatives	Aminopyridines and derivatives		HMDB0246022		POS	Nodiff
M291.neg	581380	580247	0.998051	-0.00281463	0.454799	0.721654	1.27931e+06	488382	345339	513432	280437	682330	795070	21.5387	922713	501098	0.673669	120.4	134.047	Adenine	Alkaloids	Histidine alkaloids	Imidazole alkaloids	C00147	HMDB0000034	73-24-5	NEG	Nodiff
M292.neg	581380	580247	0.998051	-0.00281463	0.454799	0.721654	1.27931e+06	488382	345339	513432	280437	682330	795070	21.5387	922713	501098	0.673669	120.4	134.047	2-Aminopurine	Organoheterocyclic compounds	Imidazopyrimidines	Purines and purine derivatives		HMDB0245025		NEG	Nodiff
M293.pos	288032	190740	0.662219	-0.59462	0.329855	0.700109	255675	283800	346341	312268	242078	203466	309931	173404	19.5001	266881	0.839805	46.1	706.538	PC(14:0/16:0)	Lipids and lipid-like molecules	Glycerophospholipids	Glycerophosphocholines		HMDB0007869	69525-80-0	POS	Nodiff
M294.pos	98913.9	88620.6	0.895937	-0.158531	0.456879	0.721138	71046.5	94195.5	120230	98434.9	110663	46081.4	153446	98558.9	63267.6	81749.5	0.603798	40.2	714.543	1-oleoyl-2-myristoyl-sn-glycero-3-phosphocholine	Lipids and lipid-like molecules	Glycerophospholipids	Glycerophosphocholines		HMDB0008097	95896-56-3	POS	Nodiff
M295.neg	43944.5	28598.6	0.650789	-0.619738	0.186737	0.633873	42492.8	43594.4	44106.1	49236.2	40293.1	43864.9	20.5769	21.5387	55049.4	44036.8	1.11723	185.1	213.124	Dethiobiotin	Alkaloids			C01909	HMDB0003581	533-48-2	NEG	Nodiff
M296.neg	121761	149901	1.23111	0.299959	0.262198	0.700813	102644	131604	73365.7	145884	155306	234159	268154	247151	20.2954	20.599	1.0312	295	184.986	3-Phosphoglyceric acid	Fatty acids	Fatty Acids and Conjugates	Hydroxy fatty acids	C00597	HMDB0000807	820-11-1	NEG	Nodiff
M297.neg	124948	111728	0.894198	-0.161334	0.246164	0.685014	118703	97731.7	133644	138607	136056	101430	98435.1	137801	114867	106109	0.904589	44.7	157.087	(1-Hydroxycyclohexyl)acetic acid	Organic oxygen compounds	Organooxygen compounds	Alcohols and polyols			14399-63-4	NEG	Nodiff
M298.neg	515148	540930	1.05005	0.0704543	0.9757	0.999671	465686	630861	559482	555473	364239	438080	436019	706828	313851	809872	0.0668198	167.4	130.087	Caplamin	Fatty acids	Fatty Acids and Conjugates	Amino fatty acids	C02378	HMDB0001901	60-32-2	NEG	Nodiff
M299.neg	515148	540930	1.05005	0.0704543	0.9757	0.999671	465686	630861	559482	555473	364239	438080	436019	706828	313851	809872	0.0668198	167.4	130.087	4-(dimethylamino)butanoate	Lipids and lipid-like molecules	Fatty Acyls	Fatty acids and conjugates			693-11-8	NEG	Nodiff
M3.neg	11310	25696.4	2.27201	1.18397	0.952613	0.999671	13232.1	9354.57	12246.9	1054.98	20661.5	20.4323	20485.2	38632.5	35581	33762.9	0.0126709	68	498.289	Taurohyodeoxycholic acid	Lipids and lipid-like molecules	Steroids and steroid derivatives	Bile acids, alcohols and derivatives				NEG	Nodiff
M30.neg	56339.8	52813.8	0.937414	-0.0932416	0.823725	0.931844	64113.8	93843.5	42932.8	39129.1	41679.9	68267.6	32013.1	68604.9	58098	37085.3	0.181319	236	160.062	2-Aminoadipic acid	Amino acids and Peptides	Small peptides	Aminoacids	C00956	HMDB0000510	542-32-5	NEG	Nodiff
M300.neg	62857.6	106425	1.69311	0.759672	0.00628615	0.14523	84460.1	69716.5	53304.5	57114.7	49692.2	111707	101808	146604	77783.2	94221.5	1.81975	128.9	151.026	Oxypurinol	Alkaloids	Nicotinic acid alkaloids		C07599	HMDB0000786	2465-59-0	NEG	Up
M301.neg	1.60228e+06	828348	0.516982	-0.951814	0.244464	0.683806	1.97183e+06	2.06182e+06	2.02754e+06	1.95017e+06	21.167	20.4323	2.11205e+06	21.5387	2.02963e+06	20.599	0.921918	308.5	96.9695	Phosphate	Homogeneous non-metal compounds	Non-metal oxoanionic compounds	Non-metal phosphates	C00009	HMDB0001429	7664-38-2	NEG	Nodiff
M302.pos	83543.4	66138.1	0.791661	-0.337045	0.274944	0.667925	47670.5	84091.6	105791	92063.2	88100.6	27595	138818	117664	17969.1	28643.9	0.903954	239.9	112.087	Histamine	Alkaloids	Histidine alkaloids	Imidazole alkaloids	C00388	HMDB0000870	51-45-6	POS	Nodiff
M303.neg	44558.9	72685.2	1.63121	0.705947	0.915878	0.987154	78224.4	61523.7	9981.93	995.291	72069.3	50001.4	128082	21.5387	90198.2	95122.7	0.117039	229.9	131.082	Ornithine	Amino acids and Peptides	Small peptides	Aminoacids	C00077	HMDB0000214	3184-13-2	NEG	Nodiff
M304.pos	109892	88723.6	0.807368	-0.308701	0.375837	0.716639	64816.8	111123	152063	144466	76992.3	42584.5	106823	166263	58363.6	69584.1	0.687355	272.4	399.144	S-Adenosylmethionine	Nucleosides, nucleotides, and analogues	5'-deoxyribonucleosides	5'-deoxy-5'-thionucleosides	C00019	HMDB0001185	29908-03-0	POS	Nodiff
M305.neg	12582.3	5310.38	0.422053	-1.2445	0.202691	0.646446	16697.9	11895.1	11770.1	16598.4	5949.75	5184.27	5378.27	6451.66	9517.12	20.599	1.11202	177.1	137.036	2-Aminonicotinic acid	Organoheterocyclic compounds	Pyridines and derivatives	Pyridinecarboxylic acids and derivatives		HMDB0061680	5345-47-1	NEG	Nodiff
M306.pos	247437	308403	1.24639	0.317754	0.348075	0.705029	118731	323409	269096	261338	264612	411090	408605	211791	300245	210283	0.723075	295.9	203.15	N,N-Dimethylarginine (ADMA)	Amino acids and Peptides	Small peptides	Aminoacids	C03626	HMDB0001539	30315-93-6	POS	Nodiff
M307.pos	155907	212419	1.36248	0.446231	0.13375	0.515182	120255	121433	195934	143761	198152	147362	272251	241418	255761	145306	1.14605	39.6	716.557	PC(18:0/14:0)	Lipids and lipid-like molecules	Glycerophospholipids	Glycerophosphocholines		HMDB0008031	20664-02-2	POS	Nodiff
M308.pos	1.46343e+06	2.38015e+06	1.62641	0.701694	0.325661	0.699728	1.33908e+06	2.34135e+06	1.95741e+06	1.6793e+06	17.1391	2.11198e+06	2.33119e+06	2.54919e+06	2.83691e+06	2.07146e+06	0.857649	38.3	782.567	PC(16:0/20:4)	Lipids and lipid-like molecules	Glycerophospholipids	Glycerophosphocholines		HMDB0007982	35418-58-7	POS	Nodiff
M309.pos	35268	37370.9	1.05963	0.0835555	0.662278	0.818815	25934.3	19344.7	48089.8	40679.8	42291.2	40631.9	25210	46809.3	39516.1	34687.1	0.364767	142.1	152.056	2-Hydroxyadenine	Organoheterocyclic compounds	Imidazopyrimidines	Purines and purine derivatives		HMDB0000403	3373-53-3	POS	Nodiff
M31.neg	206124	241338	1.17084	0.227543	0.520833	0.75203	181594	162436	176106	304398	206085	317464	177642	293459	136787	281338	0.506055	230.1	146.046	Glutamate	Amino acids and Peptides	Small peptides	Aminoacids	C00025	HMDB0000148	56-86-0	NEG	Nodiff
M310.neg	215711	334064	1.54867	0.631028	0.0457158	0.365433	217680	158668	286812	134845	280548	259038	236893	359295	384670	430426	1.54299	212.9	173.093	Theanine	Amino acids and Peptides	Small peptides	Aminoacids	C01047	HMDB0034365	3081-61-6	NEG	Up
M311.neg	29993.3	46326	1.54455	0.627184	0.596313	0.784349	28733	31208.4	42151.6	17136.9	30736.4	20.4323	54892.7	84184.1	43507.7	49025.2	0.397252	63.1	391.284	Chenodeoxycholic acid	Lipids and lipid-like molecules	Steroids and steroid derivatives	Bile acids, alcohols and derivatives	C02528	HMDB0000518	474-25-9	NEG	Nodiff
M312.neg	547340	396882	0.72511	-0.463728	0.540312	0.760155	641668	832392	607875	654742	21.167	20.4323	754705	21.5387	680457	549204	0.467799	40	165.055	Desaminotyrosine	Shikimates and Phenylpropanoids			C01744	HMDB0002199	501-97-3	NEG	Nodiff
M313.pos	1.05173e+07	1.40278e+07	1.33379	0.415534	0.252689	0.649615	5.30279e+06	5.1985e+06	1.17204e+07	1.41841e+07	1.61805e+07	1.49814e+07	1.10768e+07	2.14875e+07	1.34102e+07	9.18334e+06	0.890869	90.2	137.045	Allopurinol	Organoheterocyclic compounds	Pyrazolopyrimidines	Pyrazolo[3,4-d]pyrimidines		HMDB0014581	315-30-0	POS	Nodiff
M314.pos	37415.8	62538	1.67143	0.741085	0.181346	0.590102	13.6843	62289.5	63269.6	61489.2	17.1391	39419.8	64251	90846.8	61132.6	57039.8	1.13377	190	203.138	L-â€‹Leucyl-â€‹L-â€‹alanine	Amino acids and Peptides	Small peptides	Aminoacids		HMDB0028922	7298-84-2	POS	Nodiff
M315.pos	3.65089e+06	3.91891e+06	1.07341	0.102202	0.675232	0.824439	2.14595e+06	3.97566e+06	8.07539e+06	2.45117e+06	1.6063e+06	181039	7.78159e+06	6.93318e+06	2.57815e+06	2.12058e+06	0.308268	114	400.341	Palmitoylcarnitine (Car(16:0))	Lipids and lipid-like molecules	Fatty Acyls	Fatty acid esters	C02990	HMDB0000222	2364-67-2	POS	Nodiff
M316.pos	332365	400914	1.20625	0.270525	0.301358	0.685022	227775	354474	342962	291671	444941	485611	305413	556108	333780	323658	0.79265	51.5	226.18	2,2,6,6-Tetramethyl-4-piperidinyl 2-methylacrylate	Organoheterocyclic compounds	Piperidines				31582-45-3	POS	Nodiff
M317.neg	164593	186119	1.13078	0.177321	0.970842	0.999671	20.0371	199432	185639	212823	225053	20.4323	241614	273886	212303	202772	0.0847339	43.7	509.289	LPG(18:1(9Z))	Lipids and lipid-like molecules	Glycerophospholipids	Glycerophosphoglycerols		HMDB0240602	326495-24-3	NEG	Nodiff
M318.pos	115865	104864	0.905052	-0.143928	0.99051	0.995395	96055.4	175342	70953.4	32664.3	204309	84968.3	42433	172034	122513	102370	0.00833321	158.7	110.071	2-Pyrimidinemethanamine	Organic nitrogen compounds	Organonitrogen compounds	Amines			75985-45-4	POS	Nodiff
M319.pos	17806	18353	1.03072	0.043655	0.935393	0.978096	20547.7	19775.8	16775.4	19100.8	12830.1	12273.4	18457.5	31274.2	16771.4	12988.5	0.0511058	205.8	189.123	H-Val-Ala-OH	Amino acids and Peptides	Small peptides	Aminoacids		HMDB0029120	27493-61-4	POS	Nodiff
M32.neg	789270	683711	0.866257	-0.207132	0.41839	0.719219	936451	1.05666e+06	549029	851634	552573	252833	535449	1.49405e+06	573894	562328	0.6402	228.2	147.03	2-Hydroxyglutaric acid	Fatty acids	Fatty Acids and Conjugates	Hydroxy fatty acids	C03196	HMDB0000694	13095-48-2	NEG	Nodiff
M320.neg	1.61436e+06	1.06557e+06	0.660055	-0.599341	0.0864475	0.485095	1.43206e+06	1.87209e+06	888373	1.82087e+06	2.05843e+06	1.41084e+06	652635	888199	912741	1.46343e+06	1.34282	44.6	714.506	2-Linoleoyl-1-palmitoyl-sn-glycero-3-phosphoethanolamine	Fatty acids	Glycerophospholipids	Glycerophosphoethanolamines		HMDB0008928	26662-95-3	NEG	Nodiff
M321.neg	353805	505004	1.42735	0.513343	0.193349	0.637805	563706	252092	120599	377348	455278	543714	400546	550694	323771	706296	1.01597	116.5	178.051	3-Succinoylpyridine	Organic acids and derivatives	Keto acids and derivatives	Gamma-keto acids and derivatives	C19569	HMDB0000992	4192-31-8	NEG	Nodiff
M322.pos	39047.5	71134.3	1.82174	0.865315	0.47396	0.725311	13.6843	61820.2	74452.7	58933.8	17.1391	100958	93872	21.6472	75194.6	85625.1	0.594188	183.6	182.081	o-Tyrosine	Organic acids and derivatives	Carboxylic acids and derivatives	Amino acids, peptides, and analogues		HMDB0006050	2370-61-8	POS	Nodiff
M323.neg	4104.84	43131.7	10.5075	3.39335	0.277803	0.715459	20.0371	3779.52	1091.98	1056.04	14576.6	20.4323	59195.9	39122.3	97909.9	19409.8	0.928851	68.4	131.035	Xylose	Carbohydrates	Saccharides	Monosaccharides	C00181	HMDB0060254	58-86-6	NEG	Nodiff
M324.neg	103623	194809	1.87997	0.910711	0.00324485	0.11054	102812	104313	98536.3	76007.7	136447	264038	144156	220536	195386	149927	1.90506	183.3	143.035	2-Hydroxyhexanedioic acid	Fatty acids	Fatty Acids and Conjugates	Dicarboxylic acids	C02360	HMDB0000321	18294-85-4	NEG	Up
M325.pos	454233	379099	0.834591	-0.260858	0.381727	0.719971	417921	414869	547782	487016	403576	371231	554626	21.6472	554339	415277	0.734356	245.5	180.076	N-Acetylhistidine	Amino acids and Peptides	Small peptides	Dipeptides	C02997	HMDB0032055	39145-52-3	POS	Nodiff
M326.neg	14678.4	11354.7	0.773567	-0.370401	0.37458	0.718551	18235.4	12896.3	20031.4	13905.4	8323.54	10888.9	17816.1	13296.3	20.2954	14752	0.803239	199	211.082	Gly-His	Amino acids and Peptides	Small peptides	Dipeptides		HMDB0028843	2489-13-6	NEG	Nodiff
M327.neg	4.72131e+06	5.76609e+06	1.22129	0.288407	0.141582	0.610313	5.32941e+06	4.53178e+06	4.34373e+06	4.70967e+06	4.69193e+06	6.42706e+06	4.6428e+06	7.56012e+06	4.46945e+06	5.731e+06	1.20233	214.9	141.017	2-Oxoadipic acid	Fatty acids	Fatty Acids and Conjugates	Dicarboxylic acids	C00322	HMDB0000225	3184-35-8	NEG	Nodiff
M328.neg	259146	474468	1.83089	0.872546	0.16902	0.633873	20.0371	20.1787	337825	354124	603741	461056	491068	311145	590914	518160	1.18313	42.7	728.556	PE(P-18:0/18:1(9Z))	Fatty acids	Glycerophospholipids	Glycerophosphoethanolamines		HMDB0011375	144371-68-6	NEG	Nodiff
M329.pos	1.06726e+06	1.7125e+06	1.60457	0.682188	0.183861	0.590102	13.6843	14.8114	1.79459e+06	1.76027e+06	1.78141e+06	1.08778e+06	1.60386e+06	2.47206e+06	2.0494e+06	1.34938e+06	1.09994	236.5	161.091	Alanylalanine (Ala-Ala)	Amino acids and Peptides	Small peptides	Aminoacids	C00993	HMDB0003459	923-16-0	POS	Nodiff
M33.neg	97682.2	78027.6	0.79879	-0.324111	0.419497	0.719219	119419	50808.4	70504.6	141234	106445	59184.9	64604.8	93519.7	60532.8	112296	0.673374	218.2	115.004	Fumaric acid	Fatty acids	Fatty Acids and Conjugates	Dicarboxylic acids	C00122	HMDB0000134	110-17-8	NEG	Nodiff
M330.pos	31388.5	53295.6	1.69793	0.763779	0.18129	0.590102	49017.7	40124	67768.2	15.4254	17.1391	67164.1	28121.7	38176.1	80586.5	52429.5	1.14179	26.8	253.164	17beta-Dihydroequilin	Lipids and lipid-like molecules	Steroids and steroid derivatives	Hydroxysteroids	C14485	HMDB0244799	3563-27-7	POS	Nodiff
M331.neg	129057	180295	1.39702	0.482351	0.703178	0.85106	220854	144010	79471.4	113734	87215	383911	85675.5	273383	91531.9	66972.9	0.278467	38.3	241.083	Lapachol	Polyketides	Naphthalenes	Naphthoquinones		HMDB0253978		NEG	Nodiff
M332.pos	15080	19651.1	1.30312	0.381973	0.593201	0.782074	21469.4	18506.7	19827.1	11061.1	4535.49	24966.3	17486.5	34527.2	21258.7	16.6279	0.459055	60	235.118	AG 1295	Organoheterocyclic compounds	Diazanaphthalenes	Benzodiazines		HMDB0247111		POS	Nodiff
M333.pos	89252.5	125442	1.40547	0.491058	0.537865	0.751702	74232.9	60067.4	112181	86259.2	113522	18.6134	153263	132998	153586	187345	0.482911	180.7	239.113	4-(4'-Methyl-[2,2'-bipyridin]-4-yl)butanoic acid	Organoheterocyclic compounds	Pyridines and derivatives	Bipyridines and oligopyridines			114527-28-5	POS	Nodiff
M334.neg	178692	244860	1.37029	0.45448	0.144356	0.615225	269148	129603	147618	130922	216170	265691	172228	297558	169092	319730	1.13758	73.8	168.034	2-Furoylglycine	Organic acids and derivatives	Carboxylic acids and derivatives	Amino acids, peptides, and analogues		HMDB0000439	5657-19-2	NEG	Nodiff
M335.neg	73946.5	146417	1.98005	0.985534	0.0207521	0.264478	60409.2	81047.4	97044.3	32057.4	99174	126393	147797	135880	174143	147875	1.81665	183.4	149.046	D-Ribose							NEG	Up
M336.pos	1.089e+06	1.48131e+06	1.36024	0.443866	0.22054	0.617533	1.14599e+06	566507	946178	669495	2.11685e+06	1.34112e+06	811792	1.43127e+06	1.83548e+06	1.9869e+06	0.959123	135.7	179.092	Dibutyl_disulfide							POS	Nodiff
M337.neg	43381.4	194076	4.47371	2.16147	0.938627	0.996773	22869.2	147252	35625.2	6621.82	4538.57	20.4323	3194.3	141967	340791	484407	0.0258318	89.5	128.01	Cyanuric_acid							NEG	Nodiff
M338.neg	57726.7	55558	0.962432	-0.0552428	0.908783	0.982444	71018.6	44349.6	79906.6	38811.2	54547.5	53613.9	39795	71588.3	51679.6	61113.4	0.0402128	31.2	129.092	HEPTANOIC ACID							NEG	Nodiff
M339.pos	136807	236966	1.73213	0.792544	0.292894	0.680406	75759.2	258126	185343	15.4254	164789	172162	277627	267660	263533	203849	0.889809	101.5	768.59	1-Hexadecyl-2-(5Z,8Z,11Z,14Z-eicosatetraenoyl)-sn-glycero-3-phosphocholine	Lipids and lipid-like molecules	Glycerophospholipids	Glycerophosphocholines			86288-11-1	POS	Nodiff
M34.neg	969918	1.06533e+06	1.09837	0.135361	0.98158	0.999671	1.23711e+06	1.14475e+06	1.28565e+06	1.18206e+06	21.167	1.15206e+06	1.5064e+06	21.5387	1.20672e+06	1.46143e+06	0.0267017	211.6	118.051	Homoserine	Amino acids and Peptides	Small peptides	Aminoacids	C00263	HMDB0000719	672-15-1	NEG	Nodiff
M340.neg	43947.3	22755.6	0.517794	-0.94955	0.00500258	0.132356	45766.2	30866	36714.1	58588	47802.2	27029.3	16502.5	32668.9	20575.6	17001.8	1.88311	15.1	249.15	5a-Hydroxy-1,7,7-trimethyl-1,2,3,3a,5a,6,7,8-octahydrocyclopenta[c]pentalene-4-carboxylic acid	Lipids and lipid-like molecules	Prenol lipids	Sesquiterpenoids			2108576-92-5	NEG	Down
M341.neg	27453.7	39254.3	1.42984	0.51585	0.566218	0.767341	16218	35370.5	20498.9	31276.6	33904.6	20.4323	29165.9	75138	47126.5	44820.8	0.436407	183.3	85.0295	CROTONIC ACID							NEG	Nodiff
M342.pos	887920	950229	1.07017	0.0978448	0.580515	0.777425	535007	949749	1.15532e+06	798898	1.00063e+06	739007	1.09538e+06	908101	1.11864e+06	890010	0.472075	119.5	729.59	N-Oleoyl-D-erythro-sphingosylphosphorylcholine	Lipids and lipid-like molecules	Sphingolipids	Phosphosphingolipids			108392-10-5	POS	Nodiff
M343.pos	186851	207495	1.11049	0.151191	0.456293	0.721138	150517	157304	200311	230000	196121	267832	233765	220305	19.5001	315553	0.651457	44.5	730.538	1,2-Dipalmitoleoyl-sn-glycero-3-phosphocholine	Lipids and lipid-like molecules	Glycerophospholipids	Glycerophosphocholines			4724-96-3	POS	Nodiff
M344.neg	194273	205354	1.05704	0.0800268	0.985499	0.999671	20.0371	219419	263472	235032	253423	20.4323	253045	258122	247224	268359	0.0707281	24	197.155	cis-5-Dodecenoic acid	Fatty acids	Fatty Acids and Conjugates	Unsaturated fatty acids			2430-94-6	NEG	Nodiff
M345.neg	364998	381693	1.04574	0.0645234	0.148673	0.621742	377458	355889	361604	347998	382040	398859	364751	401103	381310	362442	1.11893	16	112.986	Trifluoroacetic acid	Organic acids and derivatives	Carboxylic acids and derivatives	Alpha-halocarboxylic acids and derivatives		HMDB0014118	27881	NEG	Nodiff
M346.neg	33725.1	30016.3	0.890028	-0.168078	0.405552	0.718551	40742.8	39600.8	31773.1	30985.9	25523.2	39271	30916.1	21.5387	30659.4	49213.5	0.743845	215.1	170.043	2-Amino-5,5,5-trifluoropentanoic acid	Organic acids and derivatives	Carboxylic acids and derivatives	Amino acids, peptides, and analogues			2365-80-2	NEG	Nodiff
M347.pos	8716.81	28714.4	3.29414	1.7199	0.938581	0.978319	8003.36	2326.95	24882.8	2230.42	6140.5	18.6134	10974.1	20143	76394	36042.3	0.112005	180	363.089	Piperazine-N,N'-bis(2-hydroxypropanesulfonic acid)	Organoheterocyclic compounds	Diazinanes	Piperazines			68189-43-5	POS	Nodiff
M348.neg	27574.9	27831.5	1.0093	0.0133611	0.99448	0.999671	28699.8	33443.9	40627.8	35081.8	21.167	31606.7	37676.5	21.5387	33183.7	36668.9	0.0143004	161.5	147.045	Atropic acid	Benzenoids	Benzene and substituted derivatives	Styrenes			492-38-6	NEG	Nodiff
M349.pos	232470	245869	1.05764	0.080846	0.444528	0.719971	207715	246718	303219	190837	213862	273475	341049	21.6472	321133	293667	0.642523	139.3	170.012	4-Chloro-1H-benzotriazol-1-ol	Organoheterocyclic compounds	Benzotriazoles				39968-29-1	POS	Nodiff
M35.neg	318415	569722	1.78924	0.83935	0.037786	0.332037	413546	323827	339686	309149	205867	598819	324493	694499	389159	841640	1.58518	181.9	128.035	Pyroglutamic acid	Amino acids and Peptides	Small peptides	Aminoacids	C01879	HMDB0000267	98-79-3	NEG	Up
M350.neg	115963	127214	1.09702	0.133588	0.412774	0.718551	157752	142318	135484	144242	21.167	159519	88764.8	132132	108899	146756	0.743752	63.4	173.118	9-Hydroxynonanoic acid	Fatty acids	Fatty Acids and Conjugates	Hydroxy fatty acids			3788-56-5	NEG	Nodiff
M351.neg	82847.9	125185	1.51102	0.595525	0.188921	0.634531	20.0371	126663	151524	19.8188	136013	139297	117200	119154	156473	93800	1.15075	23.1	277.217	Pinolenic acid	Fatty acids	Fatty Acids and Conjugates	Unsaturated fatty acids			16833-54-8	NEG	Nodiff
M352.neg	168419	152949	0.908145	-0.139006	0.894896	0.974897	65008.1	135492	266524	143346	231726	162999	119519	193815	207532	80880.3	0.0874353	19.5	331.264	cis-4,10,13,16-Docosatetraenoic acid	Lipids and lipid-like molecules	Fatty Acyls	Fatty acids and conjugates			122068-08-0	NEG	Nodiff
M353.neg	226248	135964	0.600953	-0.734675	0.31021	0.718551	135702	329012	149957	236628	279938	85051.6	247313	198652	20.2954	148784	0.917053	16.5	223.028	5-(3-Chlorophenyl)-5-methylimidazolidine-2,4-dione	Organoheterocyclic compounds	Azolidines	Imidazolidines			1843021	NEG	Nodiff
M354.neg	11852.5	75596.9	6.37816	2.67314	0.849583	0.946937	9547.49	19373.7	9306.68	9597.64	11436.8	172610	64012.7	45574.6	20.2954	95766.9	0.115428	259.8	199.001	Erythrose 4-phosphate	Carbohydrates	Saccharides	Monosaccharides	C00279	HMDB0001321	585-18-2	NEG	Nodiff
M355.neg	175921	209073	1.18845	0.249082	0.961156	0.999671	237602	206180	213768	222033	21.167	246510	240994	280271	277571	20.599	0.0398351	224.3	73.0294	Lactaldehyde	Organic oxygen compounds	Organooxygen compounds	Carbonyl compounds	C00424	HMDB0003052	598-35-6	NEG	Nodiff
M356.neg	155120	147788	0.952731	-0.0698587	0.811548	0.92491	101496	216193	270781	117918	69212.1	45159.7	269369	207360	113261	103789	0.148899	113	279.233	17-ODYA	Lipids and lipid-like molecules	Fatty Acyls	Fatty acids and conjugates		HMDB0244776		NEG	Nodiff
M357.pos	531252	544152	1.02428	0.0346135	0.711625	0.846101	471594	480971	630099	459364	614230	571737	597638	558306	510656	482421	0.291023	246.4	475.202	Acetic acid, 2-[[2'-(5-ethyl-3,4-diphenyl-1H-pyrazol-1-yl)[1,1'-biphenyl]-3-yl]oxy]-	Benzenoids	Benzene and substituted derivatives	Biphenyls and derivatives			300657-03-8	POS	Nodiff
M358.neg	38878.5	31058	0.798847	-0.324009	0.372128	0.718551	39565.2	35206.2	42442	35550.2	41629	35481.3	45637.7	21.5387	32321.6	41827.8	0.798458	205.6	209.067	D-SEDOHEPTULOSE							NEG	Nodiff
M359.pos	1.62483e+06	2.41794e+06	1.48812	0.573493	0.10693	0.457689	830586	1.85808e+06	2.42002e+06	1.42357e+06	1.59188e+06	2.57908e+06	2.16303e+06	3.55238e+06	2.32982e+06	1.4654e+06	1.21838	19.8	794.605	1-(1Z-Octadecenyl)-2-(5Z,8Z,11Z,14Z-eicosatetraenoyl)-sn-glycero-3-phosphocholine	Lipids and lipid-like molecules	Glycerophospholipids	Glycerophosphocholines			97802-56-7	POS	Nodiff
M36.neg	4.86017e+06	1.19905e+07	2.4671	1.30282	6.79e-05	0.0298936	4.64769e+06	4.36043e+06	5.33365e+06	5.48888e+06	4.4702e+06	1.25291e+07	1.11797e+07	1.5917e+07	1.00284e+07	1.02985e+07	2.21218	180	124.007	Taurine	Amino acids and Peptides	Small peptides	Aminoacids	C00245	HMDB0000251	107-35-7	NEG	Up
M360.pos	143260	128550	0.897318	-0.156309	0.403273	0.719971	134950	140451	156334	166684	117884	158918	152970	21.6472	189060	141782	0.702435	254.9	322.069	3-Oxo-2-[3-(trifluoromethyl)phenyl]-2,3-dihydro-1H-isoindole-4-carboxylic acid	Organoheterocyclic compounds	Isoindoles and derivatives	Isoindolines			728887-93-2	POS	Nodiff
M361.pos	80949.1	53485.1	0.660725	-0.597877	0.188256	0.590102	64335.5	79868.1	102520	79352.6	78669.3	73127.4	19.2391	21.6472	103778	90478.8	1.07842	184	327.122	3-(3,4-Dimethoxyphenyl)-7-methoxy-4-methylcoumarin	Phenylpropanoids and polyketides	Isoflavonoids	Isoflav-3-enes			720674-23-7	POS	Nodiff
M362.neg	34543.8	27496	0.795975	-0.329205	0.551127	0.761381	40544.3	41712.6	19.9591	49682.1	40760	20.4323	28098.6	56118	53222.4	20.599	0.517859	168.4	126.02	4-Methyloxazole-5-carboxylic acid	Organoheterocyclic compounds	Azoles	Oxazoles			2510-32-9	NEG	Nodiff
M363.neg	487618	407259	0.8352	-0.259807	0.388765	0.718551	375557	340463	478047	651098	592926	550104	521955	21.5387	563776	400437	0.773211	91.3	192.99	2,4(1H,3H)-Quinazolinedithione	Organoheterocyclic compounds	Diazanaphthalenes	Benzodiazines			5993-69-1	NEG	Nodiff
M364.neg	95954.9	171377	1.78602	0.836748	0.0779481	0.463986	71836.2	49283.3	37606.4	206082	114967	143658	168598	284895	128776	130960	1.36006	84.9	166.018	N-Methyl-N-(methylsulfonyl)glycine	Organic acids and derivatives	Carboxylic acids and derivatives	Amino acids, peptides, and analogues			115665-52-6	NEG	Nodiff
M365.neg	137083	116908	0.852825	-0.229679	0.477064	0.728673	138996	133414	172422	19.8188	240564	122026	71748.6	105090	148444	137231	0.634157	33.6	168.103	(2S,3aS,7aS)-Octahydro-1H-indole-2-carboxylic acid	Organic acids and derivatives	Carboxylic acids and derivatives	Amino acids, peptides, and analogues			80875-98-5	NEG	Nodiff
M366.neg	62339.8	86738.4	1.39138	0.476517	0.235957	0.673277	47775.9	83744.3	106478	19002.6	54698.3	132128	79394.3	87886	52085.9	82197.7	0.986596	235.3	132.03	2,2'-Iminodiacetic acid	Amino acids and Peptides	Small peptides	Aminoacids	C19911	HMDB0011753	142-73-4	NEG	Nodiff
M367.neg	36666.7	122417	3.33863	1.73925	0.0112911	0.19139	24563	31139	27492.5	78851.3	21287.9	218592	119236	66849.5	48646.1	158759	1.72491	179.8	144.03	4-Hydroxyglutamic acid	Amino acids and Peptides	Small peptides	Aminoacids	C05947	HMDB0002273	2485-33-8	NEG	Up
M368.pos	269987	394421	1.46089	0.546848	0.329655	0.700109	164637	252659	19.1094	476501	456117	398413	288580	551164	395531	338415	0.773017	29.8	703.574	SM(d34:1)	Organic nitrogen compounds	Organonitrogen compounds	Quaternary ammonium salts				POS	Nodiff
M369.neg	48391.2	41509.6	0.857792	-0.2213	0.960322	0.999671	50602.6	62387.1	19.9591	59433.1	69513.4	52010.7	51172.5	51568.5	20.2954	52776.1	0.116736	272.1	165.019	Terephthalic acid	Shikimates and Phenylpropanoids	Phenolic acids	Simple phenolic acids			100-21-0	NEG	Nodiff
M37.neg	12582.3	5310.38	0.422053	-1.2445	0.202691	0.646446	16697.9	11895.1	11770.1	16598.4	5949.75	5184.27	5378.27	6451.66	9517.12	20.599	1.11202	177.1	137.036	Urocanic acid	Alkaloids	Histidine alkaloids	Imidazole alkaloids	C00785	HMDB0000301	104-98-3	NEG	Nodiff
M370.pos	326334	243261	0.745434	-0.423847	0.353264	0.706846	286357	304956	377997	316454	345906	225488	437058	21.6472	284220	269516	0.780155	257.4	371.036	1H-Pyrrole-2,5-dione, 3-(2,4-dichlorophenyl)-4-(1-methyl-1H-indol-3-yl)-	Organoheterocyclic compounds	Indoles and derivatives	N-alkylindoles			280744-09-4	POS	Nodiff
M371.neg	292321	522948	1.78895	0.839114	0.0270593	0.290822	218750	200066	297066	360374	385348	593312	360268	615633	725872	319655	1.60424	256.4	229.011	7-Hydroxy-4-(trifluoromethyl)coumarin	Phenylpropanoids and polyketides	Coumarins and derivatives	Hydroxycoumarins			575-03-1	NEG	Up
M372.pos	19840.7	8619.29	0.434425	-1.20282	0.218624	0.614739	41293.7	13000.8	29621.9	12889.9	2397.1	2723.56	29469.6	7041.22	3845.43	16.6279	0.996785	166.2	146.117	Leucine methyl ester							POS	Nodiff
M373.pos	598111	662688	1.10797	0.147918	0.235049	0.632909	675147	499991	818392	324628	672396	18.6134	1.03983e+06	1.47013e+06	803439	16.6279	0.979084	124.7	193.108	1,9-Nonanedithiol	Organosulfur compounds	Thiols	Alkylthiols		HMDB0031710	3489-28-9	POS	Nodiff
M374.pos	51780.3	206640	3.99072	1.99665	0.0859567	0.409185	7990.26	14.8114	19.1094	130003	120874	167892	270206	261570	209548	123986	1.36245	101.2	766.573	1-O-Hexadecyl-2-O-(5Z,8Z,11Z,14Z,17Z-eicosapentaenoyl)-sn-glyceryl-3-phosphorylcholine	Lipids and lipid-like molecules	Glycerophospholipids	Glycerophosphocholines			132196-28-2	POS	Nodiff
M375.neg	182540	177208	0.970788	-0.0427713	0.724062	0.866559	183050	143466	183820	209965	192398	176894	192321	244724	123443	148656	0.334881	66.2	115.04	3-Oxopentanoic acid	Organic acids and derivatives	Keto acids and derivatives	Short-chain keto acids and derivatives			10191-25-0	NEG	Nodiff
M376.pos	9855.08	15290.5	1.55154	0.633696	0.310472	0.691084	13639.9	9981.7	12184.9	13451.8	17.1391	14770.8	16729.4	18410.4	11383.2	15158.7	0.880175	16.4	144.982	Ethephon	Organic acids and derivatives	Organic phosphonic acids and derivatives	Organic phosphonic acids			16672-87-0	POS	Nodiff
M377.neg	43890.8	98322.7	2.24017	1.16361	0.033153	0.313146	63298.1	62412.8	36359.5	30869.9	26513.5	52712.9	48786.2	120393	154214	115507	1.6213	271.6	228.957	6,8-Dichloro-3-hydroxyquinoxalin-2(1H)-one	Organoheterocyclic compounds	Diazanaphthalenes	Benzodiazines			4029-54-3	NEG	Up
M378.neg	130089	128447	0.98738	-0.0183223	0.819981	0.930684	101535	177905	121478	182056	67471.3	33588.7	143658	136361	152851	175779	0.126636	256.8	212.962	6,8-Dichloro-4-quinazolinol	Organoheterocyclic compounds	Diazanaphthalenes	Benzodiazines			6952-11-0	NEG	Nodiff
M379.neg	52802.7	39736.7	0.75255	-0.41014	0.344037	0.718551	57877	53842	56136.6	58193.5	37964.5	26978.2	49589.6	21.5387	43187	78907.1	0.835894	223	272.086	N-[4-(Pyridin-2-yl)-1,3-thiazol-2-yl]cyclopentanecarboxamide	Organic nitrogen compounds	Organonitrogen compounds	N-arylamides			687996-92-5	NEG	Nodiff
M38.neg	515148	540930	1.05005	0.0704543	0.9757	0.999671	465686	630861	559482	555473	364239	438080	436019	706828	313851	809872	0.0668198	167.4	130.087	Isoleucine	Organic acids and derivatives	Carboxylic acids and derivatives	Amino acids, peptides, and analogues	C16434	HMDB0033923	443-79-8	NEG	Nodiff
M380.neg	11410.6	7577.95	0.664115	-0.590496	0.191026	0.636021	10594.2	11637.3	12038.4	11915.2	10867.9	10973.9	20.5769	21.5387	14913.2	11960.6	1.10546	220.2	213.124	5-(4-Methylpiperazin-1-yl)-5-oxopentanoic acid	Lipids and lipid-like molecules	Fatty Acyls	Fatty acids and conjugates			75727-47-8	NEG	Nodiff
M381.pos	98208.3	192382	1.95892	0.970056	0.285548	0.676094	99205.2	128410	145650	117759	17.1391	115256	197890	287680	153965	207118	0.926701	188.8	214.038	Aminocyclopyrachlor	Organoheterocyclic compounds	Diazines	Pyrimidines and pyrimidine derivatives			858956-08-8	POS	Nodiff
M382.pos	19003.4	29019.5	1.52706	0.61076	0.659543	0.817289	16342.8	31796.2	8436.26	32197	6244.9	41050.6	58890.2	21.6472	29599.3	15535.6	0.375779	182	148.097	2,2-Diethoxyacetamide	Organic acids and derivatives	Carboxylic acids and derivatives	Carboxylic acid derivatives			61189-99-9	POS	Nodiff
M383.neg	80777.5	72264.5	0.894612	-0.160665	0.353898	0.718551	74259.2	105899	63119.2	88733.5	71876.1	19887.4	39998.8	105629	172724	23083.7	0.75083	172.9	126.031	6-Azathymine	Organoheterocyclic compounds	Triazines	1,2,4-triazines			932-53-6	NEG	Nodiff
M384.pos	463600	706737	1.52445	0.608293	0.538708	0.752381	497304	634664	606732	296168	283132	933490	878927	21.6472	675121	1.04613e+06	0.5162	168.2	216.054	3(2H)-Pyridazinone, 4-chloro-5-(4-morpholinyl)-	Organic nitrogen compounds	Organonitrogen compounds	Amines			944-88-7	POS	Nodiff
M385.neg	21692.9	115742	5.33549	2.41562	0.696283	0.847871	5513.73	61750	33068.1	2569.95	5562.7	122514	187569	184728	20.2954	83879.4	0.305949	106.7	295.112	Met-Phe	Organic acids and derivatives	Carboxylic acids and derivatives	Amino acids, peptides, and analogues			14492-14-9	NEG	Nodiff
M386.pos	30016.8	88789.4	2.95799	1.56462	0.195003	0.590102	51278.9	16620.2	30848.5	51319.2	17.1391	112795	132771	99771.6	38828.1	59781.3	1.09481	80.5	130.159	Tetraethylammonium cation	Organic nitrogen compounds	Organonitrogen compounds	Quaternary ammonium salts			66-40-0	POS	Nodiff
M387.pos	409752	659699	1.61	0.687058	0.0351985	0.269841	521518	281971	412566	293104	539601	683404	476356	830483	463729	844524	1.48623	72.6	184.063	4-Chloro-5,6,7,8-tetrahydroquinazolin-2-amine	Organoheterocyclic compounds	Diazanaphthalenes	Benzodiazines			111896-77-6	POS	Up
M388.pos	603920	695407	1.15149	0.203501	0.210629	0.603019	598455	592570	646686	571364	610523	537535	642948	908932	703730	683888	1.05511	33.8	181.028	4-Chloro-6-(1H-imidazol-1-yl)pyrimidine	Organoheterocyclic compounds	Diazines	Pyrimidines and pyrimidine derivatives			114834-02-5	POS	Nodiff
M389.pos	545107	660316	1.21135	0.276618	0.613941	0.790081	308855	844859	681762	406473	483585	388911	955916	507519	1.08339e+06	365850	0.428418	42.2	720.589	LPC(32:0)							POS	Nodiff
M39.neg	515148	540930	1.05005	0.0704543	0.9757	0.999671	465686	630861	559482	555473	364239	438080	436019	706828	313851	809872	0.0668198	167.4	130.087	3-Amino-4-methylpentanoic acid	Organic acids and derivatives	Carboxylic acids and derivatives	Amino acids, peptides, and analogues		HMDB0245808		NEG	Nodiff
M390.pos	476860	648423	1.35978	0.44337	0.926778	0.97523	13.6843	501291	769199	506545	607252	738853	860716	978963	663569	16.6279	0.0588752	36.4	790.573	PC(38:5)	Lipids and lipid-like molecules	Glycerophospholipids	Glycerophosphocholines				POS	Nodiff
M391.neg	72225.7	96101.5	1.33057	0.412047	0.520078	0.75203	67496	54700.4	89013.5	97529.3	52389.2	20.4323	124369	115035	75973.6	165109	0.498149	299.4	216.135	b-Ala-Lys							NEG	Nodiff
M392.pos	1.0932e+06	2.21108e+06	2.02257	1.01619	0.0280711	0.242579	865916	602010	550696	1.71662e+06	1.73078e+06	2.56273e+06	1.86984e+06	3.04754e+06	1.6729e+06	1.90237e+06	1.57871	195.7	286.104	arborinine							POS	Up
M393.neg	20695.8	24469.1	1.18232	0.241622	0.30292	0.718551	15250.6	18951.8	11760.1	25165.5	32351	24381.3	19922.6	31102.2	24260.8	22678.5	0.830288	195.1	103.04	.alpha.-Hydroxyisobutyric acid	Fatty acids	Fatty Acids and Conjugates	Hydroxy fatty acids			594-61-6	NEG	Nodiff
M394.pos	77393.1	40707.9	0.525989	-0.926895	0.259591	0.655149	84896.8	14.8114	102617	98857.6	100579	18.6134	111294	21.6472	19.5001	92186.3	0.883065	148.2	240.109	6-Lactoyltetrahydropterin	Organoheterocyclic compounds	Pteridines and derivatives	Pterins and derivatives	C04244	HMDB0002065	33405-80-0	POS	Nodiff
M395.pos	56137	64755.4	1.15353	0.20605	0.485409	0.726964	42574.5	44369.4	66446.4	51328.8	75965.7	18.6134	73444.8	98667.6	80273.2	71373	0.552167	137.9	758.568	1-Palmitoyl-2-linoleoyl-sn-glycero-3-phosphocholine	Lipids and lipid-like molecules	Glycerophospholipids	Glycerophosphocholines			159701-21-0	POS	Nodiff
M396.pos	283217	407023	1.43714	0.523205	0.190859	0.590102	13.6843	14.8114	563463	410227	442366	374516	376536	527862	419719	336483	1.08372	125.3	123.055	Isonicotinamide	Organoheterocyclic compounds	Pyridines and derivatives	Pyridinecarboxylic acids and derivatives			1453-82-3	POS	Nodiff
M397.pos	4202.71	185816	44.2135	5.46641	0.00951132	0.14443	1089.9	12673.9	19.1094	6508.94	721.642	278434	75602.9	72903.9	356838	145303	1.84408	269.7	207.005	6-(Thiophen-2-yl)imidazo[2,1-b][1,3]thiazole	Organoheterocyclic compounds	Imidazothiazoles				6649-72-5	POS	Up
M398.pos	199659	229405	1.14898	0.200354	0.467635	0.724996	170918	145286	224125	249816	208152	232428	313145	21.6472	279152	322278	0.611759	254.1	225.116	1-(2-Chlorobenzyl)homopiperazine	Benzenoids	Benzene and substituted derivatives	Phenylmethylamines			76141-88-3	POS	Nodiff
M399.neg	622875	716547	1.15039	0.202119	0.39738	0.718551	1.10991e+06	20.1787	700942	653259	650239	558140	795767	962877	869996	395956	0.726144	236	159.077	L-.beta.-Homoglutamine	Organic acids and derivatives	Carboxylic acids and derivatives	Amino acids, peptides, and analogues			213487-90-2	NEG	Nodiff
M4.neg	41948.9	58044.2	1.38369	0.468521	0.536937	0.759396	68187.7	70746.5	19.9591	19.8188	70770.3	70650.9	20.5769	77772.5	70559.2	71217.9	0.516293	35.6	115.076	Isocaproic acid	Fatty acids	Fatty Acids and Conjugates	Branched fatty acids	C21399	HMDB0000689	646-07-1	NEG	Nodiff
M40.neg	871090	667080	0.765799	-0.384962	0.233281	0.670704	474853	833625	935647	859235	1.25209e+06	651469	863708	560330	671817	588076	1.00432	25.9	747.516	PG(16:0/18:1)	Lipids and lipid-like molecules	Glycerophospholipids	Glycerophosphoglycerols	C13883	HMDB0010574	268550-95-4	NEG	Nodiff
M400.pos	5.37847e+06	5.32641e+06	0.990321	-0.0140319	0.74833	0.870411	4.46111e+06	2.14351e+06	8.75412e+06	3.36216e+06	8.17144e+06	4.6866e+06	5.75422e+06	7.65295e+06	4.49148e+06	4.04681e+06	0.265652	228.2	160.133	2-(2,6-Dimethylmorpholin-4-yl)ethanol	Organoheterocyclic compounds	Oxazinanes	Morpholines			73813-49-7	POS	Nodiff
M401.neg	423656	341724	0.806609	-0.310059	0.374552	0.718551	400220	381215	466823	489408	380613	430964	428988	21.5387	330491	518158	0.793788	183.4	116.071	3-Aminopentanoic acid	Organic acids and derivatives	Carboxylic acids and derivatives	Amino acids, peptides, and analogues			18664-78-3	NEG	Nodiff
M402.pos	70235.2	77455	1.10279	0.141163	0.47778	0.725567	54851.6	60991.4	106066	82301.5	46965.9	97827.9	96031.3	21.6472	83831.9	109562	0.594894	161.7	188.07	2-Hydroxy-6-methylquinoline-3-carbaldehyde	Organoheterocyclic compounds	Quinolines and derivatives	Quinolones and derivatives			101382-53-0	POS	Nodiff
M403.neg	74740.6	80866.5	1.08196	0.11365	0.199509	0.643388	65389.4	76686.2	82513.7	67059.4	82054.2	86386.3	78016.3	77138.8	86900.5	75890.6	1.05461	145.5	281.248	(Z)-6-Octadecenoic acid	Fatty acids	Fatty Acids and Conjugates	Unsaturated fatty acids			593-39-5	NEG	Nodiff
M404.pos	23573.9	32211.2	1.36639	0.450374	0.142736	0.531641	35740.5	26977.7	18057.5	21102.7	15991.1	21112	28756.7	48440.9	31192	31554.5	1.13325	105.3	238.024	2-Chloro-N-[3-(trifluoromethyl)phenyl]acetamide	Benzenoids	Benzene and substituted derivatives	Trifluoromethylbenzenes			351-38-2	POS	Nodiff
M405.pos	31095.8	43088.2	1.38566	0.470573	0.138356	0.524487	32260.2	31450.2	37438.6	27872.2	26458	25559.5	36826.9	63525.5	50130	39399.3	1.2162	68.8	151.061	5-(2-Furyl)-4H-1,2,4-triazol-3-amine	Organoheterocyclic compounds	Azoles	Triazoles			3663-61-4	POS	Nodiff
M406.pos	824208	1.21145e+06	1.46984	0.55566	0.589956	0.781884	515720	1.01782e+06	833466	1.2692e+06	484839	925438	1.99637e+06	1.4671e+06	1.43655e+06	231821	0.433946	65	157.133	N-(3-Piperidinyl)propanamide	Organoheterocyclic compounds	Piperidines				886504-11-6	POS	Nodiff
M407.pos	86608.8	151517	1.74944	0.806896	0.611911	0.789672	39571.6	49125.2	142923	90915.2	110509	18.6134	175608	296009	197211	88738.8	0.391582	126.7	438.297	LPE(P-16:0)	Lipids and lipid-like molecules	Glycerophospholipids	Glycerophosphoethanolamines		HMDB0011152		POS	Nodiff
M408.pos	39570.8	47005.5	1.18788	0.248392	0.394346	0.719971	45098.2	14.8114	54316.5	45433.3	52991.4	55538.1	51198.5	53616.1	45446.9	29227.9	0.708104	20.4	776.557	PC(37:5)	Lipids and lipid-like molecules	Glycerophospholipids	Glycerophosphocholines		HMDB0007956		POS	Nodiff
M409.pos	76291.8	215858	2.82938	1.50048	0.0276134	0.240735	63623	25755.1	224774	22954.5	44352.6	378645	145120	114587	253266	187672	1.61901	259.7	527.157	Melezitose	Carbohydrates	Saccharides	Disaccharides			597-12-6	POS	Up
M41.neg	110873	114182	1.02985	0.0424368	0.444459	0.719905	129121	114475	153431	56468.3	100869	20.4323	102677	212138	105071	151006	0.599133	21.1	269.248	Heptadecanoic acid	Fatty acids	Fatty Acids and Conjugates	Unsaturated fatty acids		HMDB0002259	506-12-7	NEG	Nodiff
M410.pos	97928.1	100150	1.02269	0.0323692	0.446299	0.719971	85108.9	65516	130997	78450.9	129568	18.6134	131132	152611	123275	93713.9	0.605428	203.2	160.096	Betonicine	Organic acids and derivatives	Carboxylic acids and derivatives	Amino acids, peptides, and analogues	C08269	HMDB0029412	515-25-3	POS	Nodiff
M411.neg	20.2321	51449.4	2542.95	11.3123	0.0701649	0.44638	20.0371	20.1787	19.9591	19.8188	21.167	119535	20.5769	80810.7	56859.9	20.599	1.51786	178.6	203.103	Val-Ser	Amino acids and Peptides	Small peptides	Aminoacids			13588-94-8	NEG	Nodiff
M412.neg	86947.2	52702.4	0.606142	-0.722272	0.0113162	0.19139	61196.9	101812	85196.9	70110.2	116420	56593.3	56724.5	37460.8	54916.9	57816.3	1.78468	129.9	835.531	[2-(hexadecanoyloxy)-3-[octadec-11-enoyloxy]propoxy]({[2.3.4.5.6-pentahydroxycyclohexyl]oxy})phosphinic acid							NEG	Down
M413.pos	139841	152564	1.09099	0.125634	0.37639	0.717112	100414	145723	170912	127079	155076	136598	166126	154185	169947	135966	0.73088	127.1	926.513	Nystatin	Organic oxygen compounds	Organooxygen compounds	Carbohydrates and carbohydrate conjugates	C06572	HMDB0014784	1400-61-9	POS	Nodiff
M414.pos	1.10095e+06	678390	0.616186	-0.698563	0.0743333	0.377766	745845	728424	1.64799e+06	935017	1.44747e+06	635409	384673	1.0194e+06	742827	609642	1.297	158.2	164.081	5-Amino-6-methyl-1,3-dihydro-2H-benzimidazol-2-one	Organoheterocyclic compounds	Benzimidazoles				67014-36-2	POS	Nodiff
M415.neg	185808	258594	1.39173	0.476881	0.0139845	0.21342	188660	219891	187885	155230	177373	193554	258566	325257	258736	256859	1.78196	139.4	222.016	5-(Benzylamino)-1,3,4-thiadiazole-2(3H)-thione	Benzenoids	Benzene and substituted derivatives	Benzylamines			14731-27-2	NEG	Up
M416.neg	164213	131614	0.801482	-0.319257	0.380818	0.718551	122471	114020	162000	227285	195288	178487	170181	21.5387	185425	123953	0.785634	90.9	194.987	6-Nitro-1,3-benzothiazol-2(3H)-one	Organoheterocyclic compounds	Benzothiazoles				28620-12-4	NEG	Nodiff
M417.pos	700503	1.01931e+06	1.45511	0.541124	0.550801	0.75881	910133	804564	556695	872504	358619	668329	1.83589e+06	1.21944e+06	1.11764e+06	255241	0.481311	302.7	115.123	1-Methyl-3-piperidinamine	Organoheterocyclic compounds	Piperidines	Aminopiperidines			42389-57-1	POS	Nodiff
M418.neg	1.40174e+06	1.30047e+06	0.927752	-0.10819	0.134402	0.597394	1.43254e+06	1.41309e+06	1.50127e+06	1.29078e+06	1.37103e+06	1.22011e+06	1.47852e+06	1.34822e+06	1.226e+06	1.22949e+06	1.18817	289	254.913	2,6-Difluoro-4-iodophenol	Benzenoids	Phenols	Halophenols			950858-06-7	NEG	Nodiff
M419.neg	20811.6	71459.5	3.43364	1.77974	0.00112927	0.0705842	24707.5	21842.4	24003.6	9417.49	24086.9	72153.2	63305.2	90087.4	37213.3	94538.5	2.01153	271	320.062	Dimethenamid ethanesulfonic acid	Organoheterocyclic compounds	Heteroaromatic compounds				205939-58-8	NEG	Up
M42.pos	60685.6	91227.6	1.50328	0.588116	0.167157	0.574753	36040.2	42158.9	87051.7	59187.5	78989.9	54208	111505	139946	96421.8	54057.4	1.06554	19.7	716.558	PC(16:0/16:0)	Lipids and lipid-like molecules	Glycerophospholipids	Glycerophosphocholines	D03585	HMDB0000564	63-89-8	POS	Nodiff
M420.pos	246242	170725	0.693321	-0.528405	0.191204	0.590102	222616	230939	300239	248537	228880	18.6134	312384	21.6472	306788	234411	1.06218	245.5	138.066	4-Pyridylamidoxime	Organoheterocyclic compounds	Pyridines and derivatives				1594-57-6	POS	Nodiff
M421.pos	1.40475e+06	959942	0.683356	-0.549291	0.18808	0.590102	1.28958e+06	1.29663e+06	1.69615e+06	1.46728e+06	1.2741e+06	18.6134	1.71252e+06	21.6472	1.72683e+06	1.36032e+06	1.06966	245.5	209.103	3-Methyl-7-propylxanthine	Organoheterocyclic compounds	Imidazopyrimidines	Purines and purine derivatives			55242-64-3	POS	Nodiff
M422.pos	99818.5	124311	1.24537	0.316577	0.195592	0.590102	128726	98905.8	89522.2	74218.6	107720	168722	88351.1	106550	145961	111972	0.994131	215.1	144.101	1-Methyl-4-piperidinecarboxylic acid	Organoheterocyclic compounds	Piperidines	Piperidinecarboxylic acids and derivatives			68947-43-3	POS	Nodiff
M423.pos	129725	113588	0.875608	-0.191643	0.668831	0.821506	85000.7	73169.4	194453	88253.7	207747	68972	128976	217933	86427.8	65632.5	0.346987	137.3	240.101	7-Hydroxy-2-acetylaminofluorene	Benzenoids	Fluorenes				363-49-5	POS	Nodiff
M424.neg	240194	239660	0.997776	-0.0032122	0.948704	0.999671	132367	173200	252030	306557	336814	168524	249923	305972	354234	119644	0.0455104	93.7	220.008	4-Chloro-8-fluoro-5H-pyrimid[5,4-b]indole	Organoheterocyclic compounds	Pyrrolopyrimidines				331443-96-0	NEG	Nodiff
M425.neg	384979	221157	0.574466	-0.799707	0.303134	0.718551	414457	382668	348836	385446	393489	227118	302565	21.5387	244602	331481	0.914523	42.4	171.102	3-Cyclohexyl-2-hydroxypropanoic acid	Lipids and lipid-like molecules	Fatty Acyls	Fatty acids and conjugates			25400-54-8	NEG	Nodiff
M426.neg	504021	416479	0.826312	-0.275241	0.245633	0.685014	512382	415944	570650	434408	586721	239271	393952	572119	322031	555021	0.91978	17.8	195.139	Dodeca-2(E),4(E)-dienoic acid	Fatty acids	Fatty Acids and Conjugates	Unsaturated fatty acids			24738-48-5	NEG	Nodiff
M427.neg	1.43427e+06	1.18008e+06	0.822773	-0.281433	0.373782	0.718551	1.60171e+06	824982	2.44439e+06	1.1977e+06	1.10257e+06	1.49385e+06	619280	1.30525e+06	20.2954	2.482e+06	0.803742	13.9	265.147	Laurylsulfuric acid	Fatty acids	Fatty acyls	Fatty alcohols			151-41-7	NEG	Nodiff
M428.neg	21023.3	71738.9	3.41235	1.77077	0.00385257	0.121992	25236.5	23073	15429.4	24988.8	16388.9	105839	31980.1	100751	69471.7	50652.4	1.97551	168.1	119.035	(S)-3,4-Dihydroxybutyric acid (lithium hydrate)	Fatty acids	Fatty Acids and Conjugates	Hydroxy fatty acids		HMDB0000337	51267-44-8	NEG	Up
M429.pos	533927	394680	0.739203	-0.435957	0.0760471	0.38106	350336	521176	687779	499521	610822	326980	434040	319094	484595	408694	1.30037	129.7	788.542	PS(18:1/18:1)	Lipids and lipid-like molecules	Glycerophospholipids	Glycerophosphoserines		HMDB0012390	70614-14-1	POS	Nodiff
M43.neg	592421	891398	1.50467	0.589447	0.275515	0.714945	392505	935185	474064	490322	670028	1.1219e+06	291832	1.1108e+06	1.03001e+06	902452	0.925562	19.6	253.217	cis-9-Palmitoleic acid	Fatty acids	Fatty Acids and Conjugates	Unsaturated fatty acids	C08362	HMDB0003229	373-49-9	NEG	Nodiff
M430.pos	857369	448802	0.523464	-0.933838	0.174583	0.58132	381302	737927	1.25385e+06	1.33855e+06	575213	14357.7	911718	803568	437242	77123	1.07991	107.5	454.388	Eicoseneoylcarnitine	Lipids and lipid-like molecules	Fatty Acyls	Fatty acid esters				POS	Nodiff
M431.pos	267143	214388	0.802524	-0.317384	0.450917	0.720407	161096	373115	432773	280314	88414.8	35268	389533	418031	141221	87888.2	0.579084	118.8	368.279	Tetradecadienoylcarnitine	Lipids and lipid-like molecules	Fatty Acyls	Fatty acid esters		HMDB0241377		POS	Nodiff
M432.pos	1.82245e+06	1.27908e+06	0.701842	-0.510781	0.387213	0.719971	1.30477e+06	2.74527e+06	2.54215e+06	1.97889e+06	541189	1.92438e+06	647917	860144	564166	2.39877e+06	0.66537	34.3	728.557	PC(33:1)	Lipids and lipid-like molecules	Glycerophospholipids	Glycerophosphocholines				POS	Nodiff
M433.pos	70626.7	117655	1.66587	0.736276	0.0423092	0.295799	95602.9	91885.4	55573	64116.1	45956.1	85068.8	98769.4	156090	167046	81301	1.46931	291.6	274.187	Arg-Val	Organic acids and derivatives	Carboxylic acids and derivatives	Amino acids, peptides, and analogues			2896-20-0	POS	Up
M434.pos	55010.2	30792.4	0.559759	-0.837123	0.169929	0.576049	55018.9	46056.7	67790.3	56487.2	49697.8	18.6134	62674.7	21.6472	40968.3	50279	1.11433	261	467.198	Clobetasol_propionate							POS	Nodiff
M435.pos	251938	489663	1.94359	0.958722	0.000420756	0.0349726	255152	234471	220891	269163	280013	533844	357723	579205	513919	463626	2.06527	239.9	312.166	Xanthinol	Organoheterocyclic compounds	Imidazopyrimidines	Purines and purine derivatives			2530-97-4	POS	Up
M436.neg	20072.6	22676.5	1.12972	0.175969	0.452071	0.720547	10527.1	12585.8	23458.7	19018	34773.3	30326.5	17911.4	25722.9	21685.2	17736.3	0.620355	209.4	191.067	Ser-Ser	Amino acids and Peptides	Small peptides	Aminoacids			6620-95-7	NEG	Nodiff
M437.pos	129953	81630.3	0.628154	-0.67081	0.022584	0.21983	153613	115903	156765	104545	118937	50035.4	98237.7	63021	98014	98843.6	1.595	191.3	225.097	Etofylline	Organoheterocyclic compounds	Imidazopyrimidines	Purines and purine derivatives		HMDB0252111		POS	Down
M438.pos	376747	412062	1.09374	0.129267	0.449941	0.720407	448845	330043	451531	363840	289474	513490	537797	21.6472	490207	518797	0.635391	163.8	86.0961	Piperidine	Organoheterocyclic compounds	Piperidines		C01746	HMDB0034301	110-89-4	POS	Nodiff
M439.pos	7064.97	5837.05	0.826196	-0.275445	0.596694	0.783323	5861	11839	19.1094	15.4254	17590.3	18.6134	23993.6	5136.86	19.5001	16.6279	0.457467	126.3	496.398	Orlistat	Organic acids and derivatives	Carboxylic acids and derivatives	Amino acids, peptides, and analogues		HMDB0015215	96829-58-2	POS	Nodiff
M44.pos	300717	325993	1.08405	0.116435	0.691503	0.833949	189752	355682	336919	289645	331588	301554	463616	340595	318469	205734	0.307019	17.1	566.55	Cer(d18:1/18:0)	Fatty acids	Spingolipids	Ceramides		HMDB0004950	2304-81-6	POS	Nodiff
M440.neg	157061	177754	1.13175	0.178555	0.468135	0.724113	121740	106831	148646	214783	193307	166952	179040	235613	190504	116660	0.583899	94.3	232.999	Riluzole	Organoheterocyclic compounds	Benzothiazoles		C07937	HMDB0014878	1744-22-5	NEG	Nodiff
M441.pos	33512.1	34737.5	1.03657	0.051814	0.449736	0.720407	35594.8	35819.5	40579.6	39229.1	16337.4	18.6134	33627.9	74568	33201.8	32271.4	0.596248	65.3	239.069	5-Hydroxyflavone	Shikimates and Phenylpropanoids	Flavonoids	Flavones		HMDB0040556	71802-04-5	POS	Nodiff
M442.pos	20576.8	27203.3	1.32204	0.402767	0.265478	0.660247	14810.6	23675.4	22265.9	25608.7	16523.2	25820.1	29775.8	34811.1	32390.3	13219.4	0.881904	359.6	144.138	2-(1-Piperidyl)propan-2-ol	Organoheterocyclic compounds	Piperidines				958783-75-0	POS	Nodiff
M443.pos	153278	112356	0.733024	-0.448067	0.106776	0.457599	140150	109916	216465	151920	147937	79932.7	129708	145923	74768.9	131448	1.19774	264.8	270.059	(2-Phenyl-1,3-benzothiazol-5-yl)acetic acid	Organoheterocyclic compounds	Benzothiazoles				36774-74-0	POS	Nodiff
M444.neg	65001.4	169329	2.60501	1.38129	0.0689309	0.445973	20.0371	20.1787	146338	19.8188	178609	162753	166238	174887	172693	170077	1.53588	25.8	745.502	1-palmitoyl-2-linoleoyl-sn-glycero-3-phospho-(1'-rac-glycerol)	Lipids and lipid-like molecules	Glycerophospholipids	Glycerophosphoglycerols			264192-90-7	NEG	Nodiff
M445.pos	111161	144298	1.29811	0.376408	0.687625	0.832136	76535.1	127034	127938	156171	68126	129738	176422	191836	189059	34437.2	0.32871	23.9	116.107	N-Methyltetrahydro-2H-pyran-4-amine	Organoheterocyclic compounds	Oxanes				220641-87-2	POS	Nodiff
M446.pos	80096.9	75293.7	0.940032	-0.089218	0.731495	0.859534	60151.2	79865.8	110420	62862.9	87184.6	56640.8	73331.2	87331	72640	86525.4	0.241479	17.1	209.153	4,4,7a-Trimethyl-3a,5,6,7-tetrahydro-3H-indene-1-carboxylic acid	Organic acids and derivatives	Carboxylic acids and derivatives	Carboxylic acids			1246094-76-7	POS	Nodiff
M448.pos	263734	299529	1.13573	0.183615	0.458158	0.721138	156377	254987	355892	331632	219781	342327	19.2391	582752	266516	306034	0.602437	272.4	170.092	6-tert-Butyl-2H-1,2,4-triazine-3,5-dione	Organoheterocyclic compounds	Triazines	1,2,4-triazines			52236-30-3	POS	Nodiff
M449.pos	1.40967e+07	2.30172e+07	1.63282	0.707362	0.00121941	0.0523373	1.4861e+07	1.34386e+07	1.46986e+07	1.43326e+07	1.31525e+07	2.01547e+07	2.10919e+07	2.92243e+07	2.39431e+07	2.06722e+07	2.06441	224.3	146.117	N,N-Dimethyl-L-valine	Organic acids and derivatives	Carboxylic acids and derivatives	Amino acids, peptides, and analogues			2812-32-0	POS	Up
M45.neg	93017.1	239878	2.57885	1.36673	0.208131	0.649325	12224.8	286018	136297	18870.9	11674.9	106109	16657.1	365566	139685	571372	1.07968	16.9	165.979	2-Mercaptobenzothiazole	Shikimates and Phenylpropanoids			C14437	HMDB0030524	149-30-4	NEG	Nodiff
M450.pos	320493	377239	1.17706	0.235188	0.0468596	0.317396	277406	316277	349569	311055	348158	396321	352155	450613	343771	343337	1.42612	215.1	262.981	7-Bromo-4H,5H-pyrrolo[1,2-a]quinoxalin-4-one	Organoheterocyclic compounds	Diazanaphthalenes	Benzodiazines			931325-46-1	POS	Up
M451.pos	166828	260947	1.56417	0.645394	0.506715	0.73341	249536	14.8114	314667	269907	17.1391	344236	331494	21.6472	356768	272218	0.55307	204.3	176.128	Statine	Organic acids and derivatives	Carboxylic acids and derivatives	Amino acids, peptides, and analogues			49642-07-1	POS	Nodiff
M452.pos	1.08019e+06	2.02508e+06	1.87474	0.906691	0.0109776	0.15543	1.00981e+06	1.21336e+06	1.40342e+06	1.09773e+06	676657	1.2651e+06	2.02353e+06	2.90478e+06	1.6635e+06	2.2685e+06	1.7292	189.2	116.07	1-Amino-1-cyclobutanecarboxylic acid	Organic acids and derivatives	Carboxylic acids and derivatives	Amino acids, peptides, and analogues			22264-50-2	POS	Up
M453.pos	8323.33	16784.8	2.01659	1.01192	0.785568	0.8971	4253.3	4915.6	12516	9953.08	9978.66	18.6134	18195.9	30417.7	18731.4	16560.1	0.193579	178.3	246.144	Ile-Asn	Organic acids and derivatives	Carboxylic acids and derivatives	Amino acids, peptides, and analogues			59652-59-4	POS	Nodiff
M454.pos	1.70711e+06	1.96267e+06	1.1497	0.201261	0.451681	0.720407	803618	1.21973e+06	1.45238e+06	2.80414e+06	2.25568e+06	3.85535e+06	2.0371e+06	21.6472	2.71151e+06	1.20936e+06	0.637729	132.4	269.087	Allopurinol riboside	Nucleosides, nucleotides, and analogues	Pyrazolo[3,4-d]pyrimidine glycosides				16220-07-8	POS	Nodiff
M455.neg	14071.8	27230	1.93507	0.952389	0.702868	0.85106	16162	16089.4	15379	8442.28	14286.4	20.4323	39483.8	46255	19259.3	31131.4	0.273212	84.4	329.233	(12Z)-9,10,11-Trihydroxyoctadec-12-enoic acid	Fatty acids	Octadecanoids	Other Octadecanoids			406460-90-0	NEG	Nodiff
M456.pos	37247.9	46701.7	1.25381	0.326316	0.250581	0.647675	40127.9	32205	39461.8	49408.4	25036.5	49272.1	54156.9	41308.6	28193.6	60577.4	0.898063	24.1	191.081	Chrysogine	Alkaloids	Anthranilic acid alkaloids	Quinazoline alkaloids			18326-30-2	POS	Nodiff
M457.pos	648818	630615	0.971944	-0.0410549	0.41588	0.719971	584880	613341	818295	596982	630592	853604	891269	21.6472	779329	628850	0.68524	277	248.077	Adenosine dialdehyde	Organoheterocyclic compounds	Imidazopyrimidines	Purines and purine derivatives		HMDB0248007		POS	Nodiff
M458.neg	100006	60351.7	0.603482	-0.728617	0.362414	0.718551	139146	114926	23270.9	178160	44526.9	37215.4	133179	81343.7	24619.9	25400.3	0.802245	260.7	357.103	Maltobionate	Lipids and lipid-like molecules	Fatty Acyls	Fatty acyl glycosides	C20888	HMDB0253945	96-82-2	NEG	Nodiff
M459.pos	1503.2	11731.5	7.80436	2.96428	0.25908	0.655149	1886.64	1019.88	4369.15	223.166	17.1391	18.6134	10678.8	11682.5	22534.8	13742.7	0.94053	277.8	649.217	Maltotetraose	Organic oxygen compounds	Organooxygen compounds	Carbohydrates and carbohydrate conjugates	C02013	HMDB0001296	34612-38-9	POS	Nodiff
M46.neg	195229	267680	1.37111	0.455342	0.0741006	0.456574	188196	169732	270413	182476	165327	348189	280751	254023	170558	284877	1.35645	13.8	465.303	Cholesteryl sulfate	Terpenoids	Steroids	Cholestane steroids	C18043	HMDB0000653	1256-86-6	NEG	Nodiff
M460.pos	14544.1	21581.1	1.48383	0.56933	0.858196	0.940858	11237.2	14.8114	25283.2	23295.9	12889.6	20646.6	24681	31620.7	30940.5	16.6279	0.130991	359.6	132.101	N-Methylvaline							POS	Nodiff
M461.neg	118089	108579	0.91947	-0.121125	0.549657	0.761381	151817	127492	75487.7	137688	97961.2	53005.8	107591	213656	92821.7	75823.3	0.49358	229.9	189.088	Thr-Ala	Amino acids and Peptides	Small peptides	Aminoacids			56217-50-6	NEG	Nodiff
M462.pos	11274.7	26600	2.35927	1.23834	0.828975	0.923203	6765.44	8571.77	17019.6	9678.74	14337.9	41112.9	32979.8	21.6472	35921.7	22964	0.185252	174.2	255.144	Pimonidazole	Organic 1,3-dipolar compounds	Allyl-type 1,3-dipolar organic compounds	Organic nitro compounds			70132-50-2	POS	Nodiff
M463.pos	6974.28	17529.7	2.51349	1.32969	0.88296	0.953536	4505.98	2771.47	8240.12	10096.2	9257.59	18.6134	12267.7	37286.6	21996.8	16079.1	0.0897589	173.8	316.106	Flusilazole	Benzenoids	Benzene and substituted derivatives	Halobenzenes	C18733	HMDB0039815	85509-19-9	POS	Nodiff
M464.pos	22682.9	62867.9	2.77159	1.47071	0.182772	0.590102	47248.4	12421.4	19.1094	13317.6	40408.2	56032.2	58798.7	92888.9	76515.7	30103.7	1.06017	154.7	266.138	Anisomycin	Alkaloids	Ornithine alkaloids	Pyrrolidine alkaloids				POS	Nodiff
M465.pos	264623	338626	1.27966	0.355755	0.729637	0.858726	146750	211239	380678	316979	267467	18804.6	548626	695022	290546	140128	0.26405	131.8	416.337	3-Hydroxyhexadecanoylcarnitine	Lipids and lipid-like molecules	Fatty Acyls	Fatty acid esters		HMDB0013336		POS	Nodiff
M466.neg	75328.3	82740.6	1.0984	0.135403	0.224723	0.660978	98553	138116	19.9591	139931	21.167	83190.9	106943	66384.7	86898.5	70286.2	1.02535	127.3	913.577	[2-[docosa-7.10.13.16-tetraenoyloxy]-3-(octadecanoyloxy)propoxy]({[2.3.4.5.6-pentahydroxycyclohexyl]oxy})phosphinic acid							NEG	Nodiff
M467.pos	37607.4	79266.8	2.10774	1.0757	0.720371	0.852489	21802.8	43915.5	57442.6	11896.4	52979.9	18.6134	54054.7	122910	156620	62730.7	0.261818	115.4	265.154	Valylphenylalanine	Organic acids and derivatives	Carboxylic acids and derivatives	Amino acids, peptides, and analogues			3918-91-0	POS	Nodiff
M468.pos	24728	36899	1.49219	0.577435	0.345677	0.705029	27140.1	33411	31886	15.4254	31187.4	20747.2	39518.2	63309.4	32680.4	28239.6	0.798451	83.2	257.113	1-(beta-D-Ribofuranosyl)-1,4-dihydronicotinamide	Organic oxygen compounds	Organooxygen compounds	Carbohydrates and carbohydrate conjugates	C15497	HMDB0011648		POS	Nodiff
M469.pos	131242	201780	1.53747	0.620555	0.00132281	0.0539109	134944	105383	132333	134215	149335	194066	159748	204844	240797	209446	1.93945	38	806.566	1-Palmitoyl-2-docosahexaenoyl-sn-glycero-3-phosphocholine	Lipids and lipid-like molecules	Glycerophospholipids	Glycerophosphocholines			59403-54-2	POS	Up
M47.neg	33073.6	41355.9	1.25042	0.322416	0.523335	0.752984	32840.6	54157.5	7364.79	55600.4	15404.5	61725.8	89988.3	21.5387	47326.2	7717.77	0.595641	183.8	146.082	4-Hydroxyisoleucine	Organic acids and derivatives	Carboxylic acids and derivatives	Amino acids, peptides, and analogues	C20802	HMDB0029449	781658-23-9	NEG	Nodiff
M470.pos	27961.1	44549.3	1.59326	0.671983	0.512745	0.735768	13.6843	49088.9	19.1094	44612.8	46070.9	66440.9	19.2391	69591.3	57024.7	29670.5	0.51046	32.5	300.288	3-ketosphinganine							POS	Nodiff
M471.pos	319503	395098	1.2366	0.30638	0.977105	0.991227	287639	246072	515727	419003	129074	68367.2	500097	837501	201774	367750	0.0597257	250.2	348.069	Adenosine 2'-monophosphate	Organic oxygen compounds	Organooxygen compounds	Carbohydrates and carbohydrate conjugates			130-49-4	POS	Nodiff
M472.pos	118721	127809	1.07655	0.106413	0.461995	0.721995	112875	99064.8	144048	138127	99490.9	102705	140457	145661	118488	131734	0.623388	245.5	192.076	2-(3-Nitrophenyl)-4,5-dihydro-1H-imidazole	Benzenoids	Benzene and substituted derivatives	Nitrobenzenes			31659-42-4	POS	Nodiff
M473.pos	710903	1.01664e+06	1.43007	0.516082	0.073653	0.375518	440927	672723	845920	607321	987625	1.36406e+06	1.13508e+06	987751	698724	897573	1.29391	229.5	226.083	Cyclocytidine	Organic oxygen compounds	Organooxygen compounds	Ethers			31698-14-3	POS	Nodiff
M474.pos	357273	414701	1.16074	0.215043	0.868881	0.946241	188336	270954	620054	399336	307686	50442.3	595140	714260	465567	248097	0.103435	129.2	442.352	3-Hydroxyoleylcarnitine	Lipids and lipid-like molecules	Fatty Acyls	Fatty acid esters			851132-91-7	POS	Nodiff
M475.pos	4.7886e+06	9.50971e+06	1.98591	0.989799	0.165771	0.573501	13.6843	7.78849e+06	19.1094	5.90096e+06	1.02535e+07	8.61137e+06	1.01563e+07	1.07406e+07	1.02607e+07	7.77956e+06	1.11613	38	770.602	1-Hexadecyl-2-(8Z,11Z,14Z-eicosatrienoyl)-sn-glycero-3-phosphocholine	Lipids and lipid-like molecules	Glycerophospholipids	Glycerophosphocholines			155575-01-2	POS	Nodiff
M476.neg	322382	304233	0.943704	-0.0835933	0.61256	0.794157	303217	250950	363912	302767	391064	253378	294155	322838	253850	396945	0.394485	16.9	257.139	3-Hydroxy-2-[(Z)-oct-2-enyl]pentanedioic acid	Organic acids and derivatives	Hydroxy acids and derivatives	Medium-chain hydroxy acids and derivatives			1379792-08-1	NEG	Nodiff
M477.pos	180255	213295	1.1833	0.242815	0.119216	0.485194	176809	162468	232710	149474	179813	209210	211560	244046	233297	168364	1.19528	246.4	246.086	3-(6-Oxo-3-(pyridin-3-yl)pyridazin-1(6H)-yl)propanoic acid	Organoheterocyclic compounds	Diazines	Pyrimidines and pyrimidine derivatives			1283108-09-7	POS	Nodiff
M478.pos	46413.8	50321.7	1.0842	0.116626	0.282358	0.673138	45800.9	99097.8	16041.6	18533.9	52594.9	18.6134	59221.4	100713	91638.8	16.6279	0.885834	215.1	129.065	5,5-Dimethylimidazolidine-2,4-dione	Organoheterocyclic compounds	Azolidines	Imidazolidines			77-71-4	POS	Nodiff
M479.pos	617301	553259	0.896255	-0.158019	0.399848	0.719971	483682	551299	666272	700529	684722	672181	792182	21.6472	641770	660141	0.709484	201.7	194.117	Corypalline	Alkaloids	Tyrosine alkaloids	Tetrahydroisoquinoline alkaloids			450-14-6	POS	Nodiff
M48.neg	828694	7.63724e+06	9.216	3.20414	0.000454017	0.0498546	559635	1.67625e+06	264654	1.01716e+06	625772	9.99402e+06	3.29061e+06	4.88768e+06	1.12355e+07	8.77845e+06	2.0836	268.6	259.022	Glucose 6-phosphate	Carbohydrates	Saccharides	Monosaccharides	C00092	HMDB0001401	56-73-5	NEG	Up
M480.pos	73215.1	54172.2	0.739904	-0.434589	0.862385	0.942996	100196	7871.09	104986	20524.1	132499	61361.3	19085.2	27205.8	29222.2	133986	0.136818	178.4	89.1071	1,2-Diethylhydrazine	Organic nitrogen compounds	Organonitrogen compounds	Hydrazines and derivatives			1615-80-1	POS	Nodiff
M481.pos	60523	241700	3.99352	1.99766	0.0298008	0.250606	76748.8	135007	70547.2	12436.6	7875.67	207804	175481	440379	121482	263355	1.64226	168.1	258.15	1H-Indole-3-carboxylic acid, 1-(cyclohexylmethyl)-	Organoheterocyclic compounds	Indoles and derivatives	Indolecarboxylic acids and derivatives			858515-71-6	POS	Up
M482.pos	276611	334430	1.20903	0.273849	0.834495	0.92518	158447	285085	328579	398123	212818	313278	358962	487474	433365	79072	0.166721	46.3	185.164	1,4'-Bipiperidin-3-ol	Organoheterocyclic compounds	Piperidines	Aminopiperidines			864356-11-6	POS	Nodiff
M483.neg	234926	180710	0.769222	-0.378528	0.155918	0.629522	146783	251577	272022	225102	279147	113807	211652	164783	186737	226572	1.07863	19.5	775.548	1-Stearoyl-2-oleoyl-sn-glycero-3-phospho-(1'-sn-glycerol)	Lipids and lipid-like molecules	Glycerophospholipids	Glycerophosphoglycerols			264192-93-0	NEG	Nodiff
M484.pos	6213.29	6531.42	1.0512	0.0720391	0.299587	0.684148	4915.86	2593.97	8248.07	4217.25	11091.3	18.6134	14399.7	21.6472	8374.57	9842.57	0.840698	177.6	260.149	Oxopentylcarnitine							POS	Nodiff
M485.pos	233134	625654	2.68367	1.42421	0.290902	0.678844	170504	423560	19.1094	307665	263920	56224.1	808489	1.15253e+06	525157	585872	0.836245	30.3	426.357	Oleoylcarnitine	Lipids and lipid-like molecules	Fatty Acyls	Fatty acid esters		HMDB0005065		POS	Nodiff
M486.pos	506489	403309	0.796284	-0.328645	0.444306	0.719971	305309	529112	878078	572215	247729	65534.1	637074	653342	410142	250452	0.582873	117.5	370.295	Tetradecenoylcarnitine	Lipids and lipid-like molecules	Fatty Acyls	Fatty acid esters		HMDB0013329		POS	Nodiff
M487.pos	2.1888e+06	2.47311e+06	1.12989	0.176184	0.945588	0.979868	1.29214e+06	2.74678e+06	4.49845e+06	1.53501e+06	871622	356771	4.50711e+06	4.30596e+06	1.69406e+06	1.50163e+06	0.0173044	112.6	424.341	Linoleoylcarnitine	Lipids and lipid-like molecules	Fatty Acyls	Fatty acid esters		HMDB0241541		POS	Nodiff
M488.pos	86416.2	79262.7	0.91722	-0.12466	0.510914	0.735516	49873.6	89624.1	167935	81313.6	43335	7101.62	147824	151015	55456.2	34916.4	0.507607	122.2	342.264	Dodecenoylcarnitine	Lipids and lipid-like molecules	Fatty Acyls	Fatty acid esters		HMDB0241215		POS	Nodiff
M489.pos	16736.5	33288.2	1.98896	0.992016	0.0390598	0.284591	13359.3	10635.1	22025	16750.7	20912.3	16419.3	39763.6	54149.9	22471.7	33636.7	1.50264	143.8	330.227	Oxodecanoylcarnitine	Lipids and lipid-like molecules	Fatty Acyls	Fatty acid esters				POS	Up
M49.pos	201310	168382	0.836427	-0.257688	0.387611	0.719971	167657	176860	257654	180684	223698	208230	226990	21.6472	214863	191804	0.726495	264.1	364.065	Guanosine 5'-monophosphate (GMP)	Carbohydrates	Nucleosides	Purine nucleotides	C00144	HMDB0001397	85-32-5	POS	Nodiff
M490.pos	53331.4	58174.3	1.09081	0.125396	0.467268	0.724827	55066.7	58675	73443.1	29216.7	50255.6	96018.3	80014.8	66867.9	47954	16.6279	0.630487	301.4	130.086	1-Aminocyclopentanecarboxylic acid	Amino acids and Peptides	Small peptides	Aminoacids			52-52-8	POS	Nodiff
M491.pos	36509.3	535996	14.6811	3.87589	8.93e-05	0.0181733	33853	71505.2	20681.9	36413.5	20093	735537	248132	264376	995601	436335	2.08965	269	261.037	D-myo-Inositol-4-phosphate	Carbohydrates	Polyols	Cyclitols			142760-33-6	POS	Up
M492.neg	442917	357344	0.806797	-0.309722	0.0846524	0.482292	401613	459181	430965	368631	554194	306117	493213	331367	308638	347383	1.35731	227.8	201.099	Pesticide4_Dinotefuran_C7H14N4O3_Guanidine, N-methyl-N''-nitro-N'-[(tetrahydro-3-furanyl)methyl]-							NEG	Nodiff
M493.pos	42512.2	60042	1.41235	0.498096	0.106295	0.456157	34972.1	26034.1	50105.6	42629.6	58819.5	62790.7	40783.4	89283.9	56239.2	51112.7	1.20595	187.1	167.031	3-METHYLGLUTACONIC ACID							POS	Nodiff
M494.pos	39547.1	42069.8	1.06379	0.0892132	0.82354	0.92046	41672.7	27017	44208.8	27783	57053.8	66254.9	32422.6	25368.3	45358	40945	0.16587	48.5	740.519	1,2-Dilinoleoyl-sn-glycero-3-phosphoethanolamine	Lipids and lipid-like molecules	Glycerophospholipids	Glycerophosphoethanolamines			20707-71-5	POS	Nodiff
M495.neg	143517	206068	1.43584	0.521893	0.0878576	0.490692	181645	163320	92778.4	117107	162736	214185	120555	245811	255588	194200	1.31364	280.2	275.017	2-Chlorobenzyl 7H-purin-6-yl sulfide	Organoheterocyclic compounds	Imidazopyrimidines	Purines and purine derivatives			5069-68-1	NEG	Nodiff
M496.pos	41682	48244.1	1.15743	0.210928	0.503238	0.733042	21014.3	36614.4	55234	37426.9	58120.7	18.6134	73160.5	64027.4	49432.9	54581.3	0.528686	241.2	256.094	3-{[4-(Trifluoromethyl)phenyl]amino}cyclohex-2-en-1-one	Benzenoids	Benzene and substituted derivatives	Trifluoromethylbenzenes			149221-38-5	POS	Nodiff
M497.pos	583826	579630	0.992813	-0.0104065	0.43058	0.719971	420783	545276	925842	577536	449692	654727	766658	21.6472	710355	766386	0.660779	161	166.086	N-(4-Hydroxyphenyl)propanamide	Benzenoids	Benzene and substituted derivatives	Anilides			1693-37-4	POS	Nodiff
M498.pos	235126	175226	0.74524	-0.424223	0.450618	0.720407	79216.5	191303	324602	229542	350967	139876	265771	47133.4	218711	204636	0.602727	87.4	99.0548	5-Methylisoxazol-3-amine	Organoheterocyclic compounds	Imidolactams				1072-67-9	POS	Nodiff
M499.pos	888735	904789	1.01806	0.0258277	0.510537	0.735476	487368	1.06227e+06	1.2649e+06	567730	1.0614e+06	1.2698e+06	182370	1.48601e+06	1.51417e+06	71596.3	0.547219	4.3	167.154	2,2-Diallylpiperazine	Organoheterocyclic compounds	Diazinanes	Piperazines			282089-93-4	POS	Nodiff
M5.pos	126216	237418	1.88105	0.911536	0.28895	0.67682	137870	191390	19.1094	144922	156878	215702	203102	329246	202484	236558	0.84581	16	663.453	Tris(2,4-di-tert-butylphenyl)phosphate	Organic acids and derivatives	Organic phosphoric acids and derivatives	Phosphate esters				POS	Nodiff
M50.neg	135569	238731	1.76096	0.816364	0.0497632	0.381341	156570	164032	99237.9	106615	151388	119865	280365	368706	199492	225227	1.51476	229.9	174.088	Citrulline	Amino acids and Peptides	Small peptides	Aminoacids	C00327	HMDB0000904	372-75-8	NEG	Up
M500.pos	1.5945e+06	1.9789e+06	1.24108	0.311592	0.465639	0.723598	1.42386e+06	1.34329e+06	2.0514e+06	1.66645e+06	1.4875e+06	2.51729e+06	2.4726e+06	21.6472	2.52128e+06	2.38329e+06	0.614447	235.7	279.085	Methyl 6,7-dimethoxycoumarin-4-acetate	Phenylpropanoids and polyketides	Coumarins and derivatives				88404-16-4	POS	Nodiff
M501.neg	6243.2	18143.7	2.90616	1.53911	0.155009	0.629139	20.0371	3926.64	7981.16	2287	17001.1	35439.4	7518.85	19673	20564.6	7522.73	1.20202	191.6	219.098	Thr-Thr	Organic acids and derivatives	Carboxylic acids and derivatives	Amino acids, peptides, and analogues			96337-78-9	NEG	Nodiff
M502.neg	47890.3	45656.1	0.953349	-0.0689242	0.184312	0.633873	48908.6	43241.3	48765.7	51007.7	47528	45956.7	45626.6	44051.7	44683.2	47962.4	1.08831	74	194.955	1H-Pyrrolo[2,3-b]pyridine, 2-bromo-	Organoheterocyclic compounds	Pyrrolopyridines				1083181-25-2	NEG	Nodiff
M503.neg	200596	147998	0.73779	-0.438719	0.365084	0.718551	250933	189590	211129	246799	104529	20.4323	173577	220864	166812	178715	0.724144	66.9	275.045	7-Oxo-7H-benzo[e]perimidine-4-carboxylic acid	Benzenoids	Anthracenes	Anthracenecarboxylic acids and derivatives			65359-16-2	NEG	Nodiff
M504.pos	10111.2	234951	23.2367	4.53833	8.63e-05	0.0181733	7572.02	18972.6	5617.23	12669.9	5724.35	350852	100471	90813.5	441284	191337	2.09942	269.6	127.038	Maltol	Polyketides	Cyclic polyketides	4-pyrone derivatives	C11918	HMDB0030776	118-71-8	POS	Up
M505.pos	111334	75116.2	0.674692	-0.5677	0.189769	0.590102	99566.2	103787	135060	108057	110201	18.6134	137497	21.6472	132347	105697	1.06565	245.5	95.0599	2-Aminopyridine	Organoheterocyclic compounds	Pyridines and derivatives	Aminopyridines and derivatives			504-29-0	POS	Nodiff
M506.pos	107320	131839	1.22846	0.296856	0.0247212	0.229652	95015.8	90845	122296	105841	122603	135595	133841	134590	125394	129775	1.69951	236.1	285.092	9-Hydroxybenzo[a]pyrene-4,5-oxide	Benzenoids	Phenanthrenes and derivatives	Chrysenes		HMDB0062439	61133-85-5	POS	Up
M507.pos	2.34362e+06	2.12135e+06	0.905161	-0.143753	0.482115	0.726901	1.594e+06	2.67859e+06	2.81122e+06	2.17649e+06	2.4578e+06	2.01986e+06	2.26566e+06	2.12073e+06	2.44782e+06	1.75269e+06	0.558668	37.2	752.555	1-(1Z-Octadecenyl)-2-(5Z,8Z,11Z,14Z-eicosatetraenoyl)-sn-glycero-3-phosphoethanolamine	Lipids and lipid-like molecules	Glycerophospholipids	Glycerophosphoethanolamines			144371-69-7	POS	Nodiff
M508.neg	187724	155869	0.830309	-0.26828	0.383914	0.718551	162099	207157	182901	161525	224939	167191	20.5769	211293	214653	186187	0.708605	314.6	233.924	2-Bromobenzenesulfonamide	Benzenoids	Benzene and substituted derivatives	Benzenesulfonamides			92748-09-9	NEG	Nodiff
M509.pos	236438	402491	1.70231	0.767497	0.00354111	0.0863675	198633	182229	274320	239971	287037	449770	353126	538379	334921	336261	1.82735	235.7	124.086	4-Cyclopropyl-1H-imidazol-2-amine	Organoheterocyclic compounds	Azoles	Imidazoles			1141669-79-5	POS	Up
M51.pos	6.91965e+07	1.01491e+08	1.4667	0.552577	0.00684862	0.121867	5.7911e+07	5.9546e+07	9.30321e+07	6.33784e+07	7.21149e+07	1.02246e+08	102953906	1.16238e+08	1.03005e+08	8.30104e+07	1.80863	212.1	162.112	Carnitine	Organic nitrogen compounds	Organonitrogen compounds	Quaternary ammonium salts	C00318	HMDB0000062	541-15-1	POS	Up
M510.pos	51285.9	49745.6	0.969966	-0.0439933	0.439963	0.719971	37814.4	48979.6	78823.8	49785.1	41026.7	54280.7	67175.6	21.6472	62622.1	64628	0.6465	161	264.054	Ethanol, 2-[[3-(2,3-dichlorophenoxy)propyl]amino]-	Benzenoids	Benzene and substituted derivatives	Halobenzenes			418788-90-6	POS	Nodiff
M511.pos	21757.8	16798.5	0.772069	-0.373199	0.754223	0.874527	6664.36	6517.09	36115.7	37877.8	21613.8	10092.1	14949.9	38669.3	10836.8	9444.38	0.251881	150.2	174.148	(+)-Muscarine cation	Organic oxygen compounds	Organooxygen compounds	Carbohydrates and carbohydrate conjugates			300-54-9	POS	Nodiff
M512.pos	14808.6	37889.3	2.55859	1.35535	0.840449	0.92898	11780.8	3252.33	53513	1376.3	4120.73	18.6134	28820.7	34406	84821.7	41379.4	0.216184	259.3	505.174	Isoglobotriaose (iGb3)							POS	Nodiff
M513.pos	681230	456801	0.670553	-0.576577	0.187205	0.590102	622771	649446	794561	689917	649453	18.6134	786731	21.6472	816621	680610	1.07183	245.5	198.087	2-(4-Amino-2-nitroanilino)ethanol	Benzenoids	Benzene and substituted derivatives	Nitrobenzenes			354656	POS	Nodiff
M514.pos	1.46934e+07	1.00794e+07	0.685983	-0.543755	0.186538	0.590102	1.33808e+07	1.35937e+07	1.78361e+07	1.469e+07	1.39665e+07	18.6134	1.80216e+07	21.6472	1.78333e+07	1.45422e+07	1.07357	245.5	228.116	3-Aminopropyl(2-phenylethyl)phosphinic acid	Benzenoids	Benzene and substituted derivatives				123691-02-1	POS	Nodiff
M515.neg	149295	162942	1.09141	0.126192	0.515361	0.750386	158039	158675	128902	174646	126213	135039	138796	224579	168661	147634	0.577387	208.1	305.045	7-Hydroxy-4-(3-trifluoromethylphenyl)coumarin	Phenylpropanoids and polyketides	Neoflavonoids	Neoflavones			386704-09-2	NEG	Nodiff
M516.neg	84082	95602.1	1.13701	0.185246	0.398834	0.718551	20.0371	106369	117853	93651.5	102516	108202	96294.9	96775	81150.8	95588.1	0.746891	121.5	244.083	{[3-Ethoxy-2-(ethoxycarbonyl)-3-oxo-1-propenyl]amino}acetic acid	Organic acids and derivatives	Carboxylic acids and derivatives	Amino acids, peptides, and analogues			54132-81-9	NEG	Nodiff
M517.pos	183022	162986	0.890531	-0.167262	0.358511	0.70958	159728	176000	224362	156043	198976	159617	173140	116603	232414	133159	0.722241	36.7	776.557	1-(1Z-Octadecenyl)-2-(4Z,7Z,10Z,13Z,16Z,19Z-docosahexaenoyl)-sn-glycero-3-phosphoethanolamine	Lipids and lipid-like molecules	Glycerophospholipids	Glycerophosphoethanolamines			206059-98-5	POS	Nodiff
M518.pos	42560.4	36948.1	0.868133	-0.204012	0.389847	0.719971	32370.2	25129.3	57219.7	67066.8	31016.2	15212.1	59880.6	21.6472	55050.2	54576.1	0.714221	139.1	274.2	Heptanoylcarnitine	Lipids and lipid-like molecules	Fatty Acyls	Fatty acid esters		HMDB0013238		POS	Nodiff
M519.pos	19375.7	24496.7	1.2643	0.33834	0.847636	0.935079	10556.9	10644.4	26417.3	35759.3	13500.5	5964.16	35450.9	49391.5	21569.5	10107.6	0.173888	139.2	358.257	Oxododecanoylcarnitine							POS	Nodiff
M52.neg	43978.1	48360.7	1.09965	0.137049	0.969146	0.999671	51262.1	20.1787	52864.2	54171.7	61572.5	65939.7	59191.7	21.5387	55580.5	61070.1	0.00790416	188.9	72.9931	Glyoxylic acid	Organic acids and derivatives	Carboxylic acids and derivatives	Carboxylic acids	C00048	HMDB0000119	298-12-4	NEG	Nodiff
M520.pos	1.08682e+06	1.15245e+06	1.06038	0.0845864	0.971069	0.989894	1.04153e+06	1.17698e+06	1.6588e+06	15.4254	1.55679e+06	1.40416e+06	1.42999e+06	21.6472	1.74109e+06	1.18699e+06	0.0352352	37.3	750.539	PC(35:4)	Lipids and lipid-like molecules	Glycerophospholipids	Glycerophosphocholines				POS	Nodiff
M521.pos	787671	713358	0.905654	-0.142968	0.591664	0.781913	670848	860470	560077	706925	1.14004e+06	831421	647889	449018	859002	779458	0.462085	48	716.519	PE(34:2)	Lipids and lipid-like molecules	Glycerophospholipids	Glycerophosphoethanolamines				POS	Nodiff
M522.pos	284117	480391	1.69082	0.757725	0.00315713	0.0810714	239297	220432	342062	306192	312600	527100	430346	641959	413019	389531	1.84453	236	223.119	1-Methyl-3-isobutylxanthine	Organoheterocyclic compounds	Imidazopyrimidines	Purines and purine derivatives			28822-58-4	POS	Up
M523.pos	87151.5	143348	1.64481	0.717921	0.00230737	0.0684304	71835.6	74890.3	108054	84373.1	96604.3	162033	140243	172923	133888	107652	1.87433	235.7	519.198	gossypol							POS	Up
M524.pos	4312.35	17468.7	4.05086	2.01823	0.098925	0.438533	7062.27	6466.23	934.56	4555.34	2543.36	1528.01	20590.5	31045.9	11341.8	22837.5	1.253	141.7	315.191	Pergolide	Organoheterocyclic compounds	Quinolines and derivatives	Indoloquinolines			66104-22-1	POS	Nodiff
M525.neg	125060	78282.3	0.625958	-0.675863	0.00405578	0.12343	95133.3	110422	161210	123956	134580	65417.4	88992.7	66331.7	78603.5	92066.2	1.8721	128	810.527	1-Stearoyl-2-arachidonoyl-sn-glycero-3-phosphoserine	Lipids and lipid-like molecules	Glycerophospholipids	Glycerophosphoserines			132014-80-3	NEG	Down
M526.pos	704005	592311	0.841345	-0.249231	0.387938	0.719971	498631	562405	899622	712378	846988	740463	711424	21.6472	914687	594957	0.725941	116.2	813.679	N-Nervonoyl-D-erythro-sphingosylphosphorylcholine	Lipids and lipid-like molecules	Sphingolipids	Phosphosphingolipids			94359-13-4	POS	Nodiff
M527.pos	290588	348449	1.19912	0.261973	0.400915	0.719971	155298	363958	418997	221798	292889	357929	382945	466246	338325	196801	0.673122	36	818.601	1-(1Z-Octadecenyl)-2-(4Z,7Z,10Z,13Z,16Z,19Z-docosahexaenoyl)-sn-glycero-3-phosphocholine	Lipids and lipid-like molecules	Glycerophospholipids	Glycerophosphocholines			799268-64-7	POS	Nodiff
M528.pos	459926	498853	1.08464	0.117212	0.750096	0.871502	440282	409123	687334	368686	394207	558857	631255	504039	543302	256813	0.264296	23.8	223.154	Tetraglyme							POS	Nodiff
M529.neg	207865	98405.6	0.47341	-1.07884	0.00275972	0.102252	144701	176584	195619	197382	325041	88242.6	83093.5	98121.5	83967.7	138603	1.94654	20.1	738.507	2-Arachidonoyl-1-palmitoyl-sn-glycero-3-phosphoethanolamine	Fatty acids	Glycerophospholipids	Glycerophosphoethanolamines			70812-59-8	NEG	Down
M53.neg	581153	1.30386e+06	2.24357	1.1658	0.000464699	0.0498546	640597	681062	649663	435047	499395	1.71838e+06	1.01891e+06	1.49509e+06	1.29381e+06	993109	2.08086	183.3	179.056	Glucose	Carbohydrates	Saccharides	Monosaccharides	C00267	HMDB0003345	492-62-6	NEG	Up
M530.pos	944525	816085	0.864016	-0.210869	0.398082	0.719971	461907	982242	1.34922e+06	830120	1.09913e+06	1.11341e+06	1.28199e+06	21.6472	1.00004e+06	684960	0.711095	19.8	792.586	1-O-Hexadecyl-2-O-(4Z,7Z,10Z,13Z,16Z,19Z-docosahexaenoyl)-sn-glyceryl-3-phosphorylcholine	Lipids and lipid-like molecules	Glycerophospholipids	Glycerophosphocholines			132213-85-5	POS	Nodiff
M531.pos	69345.4	71602.6	1.03255	0.046212	0.444457	0.719971	54389.3	73135.2	82077.9	74465	62659.8	75645.4	84564.9	94758.5	103028	16.6279	0.660224	23.7	141.138	(1R,5S)-8-Methyl-8-azabicyclo[3.2.1]octan-3-amine	Alkaloids and derivatives	Tropane alkaloids				98998-25-5	POS	Nodiff
M532.pos	49430.3	41417.1	0.83789	-0.255167	0.387517	0.719971	40738.8	48499.3	55901.6	49077.6	52934.1	52840.1	54629.3	21.6472	55893.5	43701.2	0.727351	203	224.127	Vanillic acid diethylamide	Benzenoids	Phenols	Methoxyphenols			304-84-7	POS	Nodiff
M533.pos	1.95799e+06	2.61462e+06	1.33535	0.417223	0.354191	0.706846	1.99339e+06	1.24928e+06	3.43383e+06	15.4254	3.11346e+06	2.72519e+06	2.60758e+06	3.53518e+06	1.89184e+06	2.3133e+06	0.785047	169.4	104.107	5-Amino-1-pentanol	Organic nitrogen compounds	Organonitrogen compounds	Amines			2508-29-4	POS	Nodiff
M534.pos	2.2155e+06	2.66341e+06	1.20217	0.265644	0.458624	0.721138	1.63747e+06	1.77381e+06	3.47666e+06	2.28449e+06	1.90507e+06	3.17214e+06	3.31855e+06	21.6472	2.47542e+06	4.35094e+06	0.622873	123.7	158.012	4-Amino-6-chloropyrimidine-5-carbaldehyde	Organoheterocyclic compounds	Diazines	Pyrimidines and pyrimidine derivatives			14160-93-1	POS	Nodiff
M535.pos	17281.1	22893.5	1.32477	0.405742	0.230421	0.62789	14292.1	17570	17907.1	21813.8	14822.7	19478.2	24912.7	27796.1	30191.8	12089	0.962336	359.6	88.0753	N-Methylpropionamide	Organic acids and derivatives	Carboxylic acids and derivatives	Carboxylic acid derivatives			1187-58-2	POS	Nodiff
M536.pos	39052.1	58381.7	1.49497	0.580116	0.194456	0.590102	31780	18728.4	21222.8	58858	64671.3	38578.1	51863.7	110527	47234.2	43705.3	0.981279	147.2	258.169	Hexenoylcarnitine	Lipids and lipid-like molecules	Fatty Acyls	Fatty acid esters		HMDB0013161		POS	Nodiff
M537.pos	812333	968773	1.19258	0.254086	0.26428	0.660247	529739	646060	1.08872e+06	820299	976851	1.0276e+06	979965	872072	1.24271e+06	721518	0.883491	20	724.524	PE(P-36:4)	Lipids and lipid-like molecules	Glycerophospholipids	Glycerophosphoethanolamines		HMDB0011352		POS	Nodiff
M538.pos	168327	224383	1.33302	0.414701	0.207893	0.60021	94376.5	209940	231612	139038	166666	215783	234303	323506	217097	131226	0.979438	36.1	816.586	PC(40:6)	Lipids and lipid-like molecules	Glycerophospholipids	Glycerophosphocholines				POS	Nodiff
M539.neg	3043.02	19025.6	6.25221	2.64437	0.00635997	0.14523	3078.82	620.281	8029.91	1121.85	2364.24	27830.6	8781.68	6876.12	30945.6	20694.1	1.87482	285.3	827.264	Maltopentaose	Organic oxygen compounds	Organooxygen compounds	Carbohydrates and carbohydrate conjugates		HMDB0012254	34620-76-3	NEG	Up
M54.neg	45613.2	42060.5	0.922113	-0.116984	0.423352	0.719219	35685	53704.2	62087.1	44727.4	31862.3	56403.6	59702.8	21.5387	49747.7	44427	0.716212	174.7	148.043	Methionine	Amino acids and Peptides	Small peptides	Aminoacids	C01733	HMDB0033951	59-51-8	NEG	Nodiff
M540.pos	131029	188270	1.43686	0.522918	0.256112	0.651733	105938	111821	143472	180361	113554	102635	209708	312779	206396	109835	0.923468	245.1	152.081	4-Aminobenzoic acid hydrazide	Benzenoids	Benzene and substituted derivatives	Benzoic acids and derivatives			5351-17-7	POS	Nodiff
M541.neg	15697.6	51965.5	3.31042	1.72701	0.00558317	0.138864	9527.91	27330.8	19278.4	8473.16	13877.5	61132.4	41804	49738.5	85825.5	21327.2	1.85777	239	233.078	Glu-Ser	Amino acids and Peptides	Small peptides				5875-38-7	NEG	Up
M542.pos	110674	227218	2.05303	1.03776	0.0129994	0.167486	112845	121404	108324	70693.8	140105	119244	229789	352478	217342	217239	1.7104	230.4	176.103	Argininic_acid							POS	Up
M543.pos	63447.1	80771.7	1.27306	0.348296	0.523854	0.741637	21938.8	76598	123345	42482.8	52870.8	18.6134	85326.8	188446	87150.3	42916.6	0.496786	130.6	508.375	1-(1Z-Octadecenyl)-sn-glycero-3-phosphocholine	Lipids and lipid-like molecules	Glycerophospholipids	Glycerophosphocholines			97802-55-6	POS	Nodiff
M544.neg	369593	204454	0.553186	-0.854162	0.288762	0.718551	303751	367810	391845	378656	405905	20.4323	343154	278877	130109	270110	0.864322	123	177.078	L-(-)Sorbose							NEG	Nodiff
M545.pos	38651.2	56112	1.45175	0.537796	0.192053	0.590102	13.6843	69542.9	19.1094	51532.4	72148.1	50359.8	58825	60385	52855.2	58135.2	1.05189	16.9	208.169	N-Desmethyltapentadol	Benzenoids	Benzene and substituted derivatives	Phenylpropanes			1246819-18-0	POS	Nodiff
M546.pos	158255	206181	1.30284	0.381662	0.240158	0.637307	125691	160762	169810	199924	135086	182207	223243	269497	245507	110450	0.935886	359.6	113.107	2-Imino-4-methylpiperidine	Organoheterocyclic compounds	Pyridines and derivatives	Hydropyridines			165383-71-1	POS	Nodiff
M547.pos	22495.9	32827.4	1.45926	0.545239	0.585257	0.779644	11836.8	19671.1	27326.8	32599.1	21045.7	25560.1	63085.2	21.6472	31915.1	43554.8	0.459749	253.2	219.128	5-Fluoro-3-(piperidin-4-yl)-1H-indole	Organoheterocyclic compounds	Indoles and derivatives	Indoles			149669-43-2	POS	Nodiff
M548.pos	135855	279206	2.05518	1.03927	0.00805067	0.133131	116223	99895.6	162117	162534	138504	311150	204144	403874	168952	307911	1.78107	220.8	191.04	2-Amino-6-(methylsulfanyl)-3,5-pyridinedicarbonitrile	Organosulfur compounds	Thioethers	Aryl thioethers			98437-13-9	POS	Up
M549.neg	5754.37	7291.32	1.26709	0.341522	0.533036	0.757769	4820.21	5521.32	6705.61	5563.94	6160.77	20.4323	5663.7	12797.4	13066.1	4909	0.476413	219.9	245.114	Val-Glu	Organic acids and derivatives	Carboxylic acids and derivatives	Amino acids, peptides, and analogues			424599	NEG	Nodiff
M55.neg	511835	438299	0.856329	-0.223764	0.391559	0.718551	448743	530673	637926	558276	383559	495358	580540	21.5387	513637	601938	0.764478	161.4	164.072	Phenylalanine	Amino acids and Peptides	Small peptides	Aminoacids	C00079	HMDB0000159	63-91-2	NEG	Nodiff
M550.pos	298817	428359	1.43352	0.51956	0.28677	0.676447	319986	138735	181746	354171	499444	461636	523406	461062	540058	155633	0.798277	173.5	185.02	6-Hydroxy-5-nitronicotinic acid	Organoheterocyclic compounds	Pyridines and derivatives	Pyridinecarboxylic acids and derivatives			6635-31-0	POS	Nodiff
M551.pos	16984.3	6953.1	0.409383	-1.28848	0.047664	0.319293	16385.4	16540	16535.3	17759.5	17701.5	1219.11	10447.1	6215.02	9712.36	7171.92	1.55636	225	235.059	7-Methoxycoumarin-4-acetic acid	Phenylpropanoids and polyketides	Coumarins and derivatives				62935-72-2	POS	Down
M552.neg	135563	112967	0.833318	-0.263061	0.223691	0.659977	158043	120123	135491	100765	163393	79001.1	115319	161054	98687.8	110773	0.959644	25	337.236	9S,15S-Dihydroxy-5Z,13E-prostadienoic acid	Lipids and lipid-like molecules	Fatty Acyls	Eicosanoids			37786-06-4	NEG	Nodiff
M553.pos	534608	395423	0.739651	-0.435083	0.367822	0.712563	348955	811656	918894	445210	148325	38401	841702	741600	228689	126725	0.695458	115.8	396.31	Oxopalmitoylcarnitine	Lipids and lipid-like molecules	Fatty Acyls	Fatty acid esters				POS	Nodiff
M554.pos	54114.5	67485.3	1.24708	0.318559	0.937173	0.978319	13.6843	72803.7	89793.3	45586.6	62374.9	63874.6	72370.6	136319	64845.8	16.6279	0.0499175	19.9	816.585	PC(O-40:8)							POS	Nodiff
M555.pos	29635.9	31354.8	1.058	0.0813434	0.484762	0.726901	21081.4	15504.8	39718.6	31945.5	39929.1	35863.5	42800.4	21.6472	34217.1	43871.6	0.588249	158.6	302.195	Oxooctanoylcarnitine	Lipids and lipid-like molecules	Fatty Acyls	Fatty acid esters		HMDB0240766		POS	Nodiff
M556.pos	189390	321902	1.69968	0.765262	0.571172	0.772942	144413	140918	273636	236671	151312	18.6134	389836	418211	249436	552007	0.439968	299.6	218.149	Ala-Lys	Organic acids and derivatives	Carboxylic acids and derivatives	Amino acids, peptides, and analogues			6366-77-4	POS	Nodiff
M557.pos	382334	477258	1.24828	0.319938	0.751673	0.872476	279031	410619	473418	473853	274748	412410	558783	644547	642601	127950	0.262356	246	253.129	His-Pro	Organic acids and derivatives	Carboxylic acids and derivatives	Amino acids, peptides, and analogues			20930-58-9	POS	Nodiff
M558.neg	12508.3	69748.6	5.5762	2.47928	0.00315621	0.108032	8234.05	19086.6	14213.9	7778.3	13228.5	77965.6	52028.8	68128.3	130050	20569.9	1.9767	234.2	247.093	Glu-Thr	Amino acids and Peptides	Small peptides				6875-80-5	NEG	Up
M559.neg	412823	355966	0.862272	-0.213785	0.382474	0.718551	383472	498932	403869	397042	380802	430845	527365	21.5387	250769	570830	0.783283	118.2	101.024	Succinic semialdehyde	Fatty acids	Fatty acyls	Fatty aldehydes			692-29-5	NEG	Nodiff
M56.pos	35268	37370.9	1.05963	0.0835555	0.662278	0.818815	25934.3	19344.7	48089.8	40679.8	42291.2	40631.9	25210	46809.3	39516.1	34687.1	0.364767	142.1	152.056	Guanine	Alkaloids	Histidine alkaloids	Imidazole alkaloids	C00242	HMDB0000132	73-40-5	POS	Nodiff
M560.pos	70499.7	72811.8	1.0328	0.0465549	0.640162	0.80612	61179.3	27439.1	113040	45282.9	105557	54156.7	77971.3	99921.1	67780.6	64229.3	0.394761	228.2	101.059	3-Methyl-.gamma.-butyrolactone	Fatty acids	Fatty esters	Lactones			1679-47-6	POS	Nodiff
M561.pos	15922.7	28984.4	1.82032	0.86419	0.685857	0.831107	16194.9	9159.93	13338.1	22631.7	18289.1	33236.5	39636.7	21.6472	21959.8	50067.4	0.346015	200.4	283.062	Damnacanthal	Polyketides	Polycyclic aromatic polyketides	Anthraquinones and anthrones			477-84-9	POS	Nodiff
M562.neg	131595	225693	1.71506	0.778257	0.50864	0.746144	221537	20.1787	192405	243991	21.167	20.4323	256494	328870	268631	274448	0.605216	84.8	226.996	Thiolutin	Organic nitrogen compounds	Organonitrogen compounds	N-arylamides		HMDB0034228	32087	NEG	Nodiff
M563.neg	1.79321e+06	3.1846e+06	1.77592	0.828565	0.00347426	0.115083	1.77158e+06	1.4737e+06	1.84163e+06	2.21578e+06	1.66337e+06	3.45122e+06	2.71021e+06	4.13664e+06	2219799	3.40511e+06	1.94338	220.8	145.062	.beta.-Alanylglycine	Organic acids and derivatives	Peptidomimetics	Hybrid peptides			2672-88-0	NEG	Up
M564.pos	515703	601459	1.16629	0.221927	0.460869	0.721872	435616	319344	668113	574927	580514	657386	609040	1.05913e+06	19.5001	681720	0.644154	37.2	810.595	1-Stearoyl-2-arachidonyl-sn-glycero-3-phosphocholine	Lipids and lipid-like molecules	Glycerophospholipids	Glycerophosphocholines			35418-59-8	POS	Nodiff
M565.neg	25016.5	38332.9	1.5323	0.6157	0.54932	0.761381	18542.3	58406.5	15572.4	14977.9	17583.6	69869.1	16780.3	75819.6	13955.9	15239.4	0.478008	2.9	256.96	1-(4-Bromo-2-fluorophenyl)cyclopropanecarboxylic acid	Benzenoids	Benzene and substituted derivatives	Halobenzenes			872422-15-6	NEG	Nodiff
M566.pos	262756	321353	1.22301	0.290434	0.0304671	0.253906	227401	271616	297919	250239	266605	297264	334440	371660	339582	263817	1.54242	208.2	230.044	4-Chloropyridine-2,6-dicarbohydrazide	Organoheterocyclic compounds	Pyridines and derivatives	Pyridinecarboxylic acids and derivatives			98276-29-0	POS	Up
M567.neg	106861	126643	1.18512	0.245034	0.646863	0.815666	122649	173583	134931	81416.2	21724.4	35781.4	172271	129349	193384	102429	0.44672	13.8	215.073	Euparin	Shikimates and Phenylpropanoids	Coumarins	Simple coumarins				NEG	Nodiff
M568.neg	18631.1	39586.5	2.12475	1.08729	0.82883	0.933923	14627.6	12617.6	48473.2	12796.3	4640.94	20.4323	32180	30840.3	89528.8	45363	0.108902	259	383.118	Benzamide, 4-[4-(1,3-benzodioxol-5-yl)-5-(2-pyridinyl)-1H-imidazol-2-yl]-	Organoheterocyclic compounds	Azoles	Imidazoles			301836-41-9	NEG	Nodiff
M569.pos	48994.6	70135.8	1.4315	0.517526	0.06202	0.350117	43450	32119.5	51484.8	50900.8	67018.2	75074.8	68834.9	97844.6	59509.9	49414.7	1.33634	187	286.113	Probenecid	Benzenoids	Benzene and substituted derivatives	Benzenesulfonamides	C07372	HMDB0015166	57-66-9	POS	Nodiff
M57.neg	1.22367e+07	1.10528e+07	0.903246	-0.146809	0.404841	0.718551	5.64058e+06	1.00469e+07	8.99531e+06	2.34288e+07	1.30719e+07	2.11651e+07	1.10549e+07	21.5387	1.46247e+07	8.41904e+06	0.749633	132	267.073	Inosine	Carbohydrates	Nucleosides	Purine nucleosides	C00294	HMDB0000195	58-63-9	NEG	Nodiff
M570.pos	7766.45	13588.5	1.74964	0.807059	0.117518	0.481158	3565.9	4159.42	12003.6	5001.39	14102	22601.4	7239.73	14827.5	15424.7	7849.15	1.17768	147	233.149	Isoleucyl-Threonine	Organic acids and derivatives	Carboxylic acids and derivatives	Amino acids, peptides, and analogues		HMDB0028917		POS	Nodiff
M571.neg	19975.1	18033.6	0.902802	-0.147518	0.517277	0.751703	20149.4	17367.7	15344.2	19477.1	27537.2	21187.4	13878.6	25221	21791.3	8089.52	0.581043	138.6	148.991	Mercaptosuccinic acid	Lipids and lipid-like molecules	Fatty Acyls	Fatty acids and conjugates			70-49-5	NEG	Nodiff
M572.pos	55724.2	63031.8	1.13114	0.177776	0.629773	0.799424	30447.2	54168	122635	48576.6	22794.1	1330.52	122755	122260	35601.2	33212.3	0.362944	112.2	414.357	Heptadecanoyl_carnitine							POS	Nodiff
M573.neg	2.57112e+06	2.08332e+06	0.810275	-0.303517	0.378732	0.718551	2.58543e+06	2.25439e+06	2.39059e+06	1.98984e+06	3.63536e+06	2.67958e+06	2.00422e+06	21.5387	2.93332e+06	2.79944e+06	0.786855	14.7	339.199	Canrenone	Lipids and lipid-like molecules	Steroids and steroid derivatives	Steroid lactones		HMDB0003033	976-71-6	NEG	Nodiff
M574.neg	57865.1	64350.8	1.11208	0.153266	0.514096	0.749892	45124.5	67154.8	43015.7	65675.1	68355.2	81861.8	77481.8	57295.4	60629.8	44485.2	0.460345	228.2	182.022	3,5-Dinitroaniline	Benzenoids	Benzene and substituted derivatives	Aniline and substituted anilines			618-87-1	NEG	Nodiff
M575.pos	47793.7	53338.2	1.11601	0.158347	0.471507	0.725209	40024.8	47809.5	52479.5	50157.8	48497	65141.5	52396.6	21.6472	75058.6	74072.5	0.605765	210.8	192.014	3-(Difluoromethyl)[1,2,4]triazolo[3,4-b][1,3,4]thiadiazol-6-amine	Organoheterocyclic compounds	Azoles	Thiadiazoles			893746-11-7	POS	Nodiff
M576.neg	4.03349e+06	4.7014e+06	1.16559	0.221061	0.384263	0.718551	4.05088e+06	3.50428e+06	3.71191e+06	3.08703e+06	5.81335e+06	4.16149e+06	3.17816e+06	6.5636e+06	5.21492e+06	4.38881e+06	0.741384	14.9	311.168	Triptophenolide	Terpenoids	Diterpenoids	Abeoabietane diterpenoids				NEG	Nodiff
M577.pos	1.55666e+07	1.85809e+07	1.19364	0.255364	0.0457952	0.313214	1.51976e+07	1.49336e+07	1.90075e+07	1.38347e+07	1.48599e+07	1.52096e+07	2.02604e+07	1.94911e+07	1.9885e+07	1.80585e+07	1.46994	115.9	102.127	2-Ethylbutan-1-amine	Organic nitrogen compounds	Organonitrogen compounds	Amines			617-79-8	POS	Up
M578.pos	4417.69	4125.31	0.933818	-0.0987868	0.608338	0.788334	3464.1	6299.41	5785.89	3543.02	2996.01	5008.77	1197.97	7165.48	2662.96	4591.38	0.398327	191.8	226.101	N-(4-Chlorophenyl)-3,3-dimethylbutanamide	Benzenoids	Benzene and substituted derivatives	Anilides			142810-47-7	POS	Nodiff
M579.pos	243811	268347	1.10063	0.138336	0.453914	0.720859	206469	182041	238744	250551	341248	422134	350685	21.6472	313112	255780	0.63442	187	302.09	Luotonin F	Alkaloids	Anthranilic acid alkaloids	Quinazoline alkaloids			244616-85-1	POS	Nodiff
M58.pos	42894	53828.9	1.25493	0.327605	0.527468	0.744247	51667.1	54745.5	44152.5	21224.7	42680.1	72302.8	51070.6	21.6472	77438	68311.4	0.53079	108.7	166.072	7-Methylguanine	Organoheterocyclic compounds	Imidazopyrimidines	Purines and purine derivatives	C02242	HMDB0000897	578-76-7	POS	Nodiff
M580.pos	19363.2	86934.6	4.48968	2.16661	0.0362727	0.272641	24487.1	6335.63	29744.9	26856.3	9392.16	24630.8	20836.6	162716	101618	124872	1.53374	110.9	176.037	2-Chloro-4-(dimethylamino)-5-fluoropyrimidine	Organic nitrogen compounds	Organonitrogen compounds	Amines			355829-23-1	POS	Up
M581.neg	14615.6	35941.1	2.45908	1.29812	0.00929236	0.174852	12567.2	13524	14724.9	26065.1	6196.94	44623	33560	44094.7	25595.7	31831.9	1.8685	85.9	152.002	3-Sulfinoalanine							NEG	Up
M582.pos	3088.36	18742.7	6.06882	2.60142	0.225824	0.625396	11292.9	1456.76	19.1094	2655.92	17.1391	18.6134	16210.5	21149	31305	25030.3	0.962629	291.4	145.097	4-Amino-1-piperidinecarboxylic_acid							POS	Nodiff
M583.pos	2.19829e+06	3.79963e+06	1.72845	0.789477	0.00191261	0.0615289	1.84132e+06	1.76774e+06	2.68734e+06	2.33781e+06	2.35726e+06	4.10138e+06	3.316e+06	5.08226e+06	3.19215e+06	3.30636e+06	1.89663	235.7	224.102	4-(Methylnitrosamino)-1-(1-oxido-3-pyridinyl)-1-butanone	Organic oxygen compounds	Organooxygen compounds	Carbonyl compounds		HMDB0062375	76014-82-9	POS	Up
M584.pos	142184	205242	1.4435	0.529569	0.00932479	0.142973	117028	120201	186411	131232	156049	222982	201026	231553	206991	163660	1.74666	212.1	102.091	CYCLOPENTANONE							POS	Up
M585.pos	402337	688076	1.7102	0.774163	0.00122498	0.0523373	390053	393130	538663	346086	343754	659798	633331	892108	573074	682070	1.95276	196.7	156.042	4-Amino-2-oxo-1,2-dihydropyrimidine-5-carboxylic acid	Organoheterocyclic compounds	Diazines	Pyrimidines and pyrimidine derivatives			3650-93-9	POS	Up
M586.pos	42810.7	78778.7	1.84016	0.879835	0.483883	0.726901	62753.8	60586.6	90680.6	15.4254	17.1391	18.6134	90189.5	105997	115584	82104.8	0.613595	183.3	263.06	maclurin							POS	Nodiff
M587.neg	286793	434270	1.51423	0.598584	0.0025662	0.0991712	264885	244594	303953	334910	285622	383753	462979	531846	348305	444468	1.95678	179.9	281.996	risedronate							NEG	Up
M588.neg	2.73123e+06	2.36693e+06	0.866619	-0.20653	0.55308	0.76249	1.89384e+06	1.80286e+06	3.66059e+06	3.71236e+06	2.58649e+06	1.514e+06	2.71923e+06	2.36449e+06	2.43723e+06	2.79972e+06	0.448702	41.7	766.539	2-Arachidonoyl-1-stearoyl-sn-glycero-3-phosphoethanolamine	Fatty acids	Glycerophospholipids	Glycerophosphoethanolamines			61216-62-4	NEG	Nodiff
M589.neg	1.84447e+07	4.07979e+07	2.21191	1.14529	0.0263322	0.288034	2.02162e+07	3.25745e+07	2.17275e+07	1.08521e+07	6.85317e+06	4.98936e+07	4.30126e+07	3.68731e+07	4.7311e+07	2.68994e+07	1.71125	14.5	187.042	1-Hydroxy-2-naphthoic acid	Polyketides	Naphthalenes	Naphthalenes and derivatives	C03203	HMDB0243892		NEG	Up
M59.neg	349063	275836	0.790219	-0.339676	0.587586	0.779112	297521	113518	309351	536958	487966	436570	149935	369586	159164	263925	0.481479	35.8	111.02	Uracil	Alkaloids	Nicotinic acid alkaloids	Pyridine alkaloids	C00106	HMDB0000300	66-22-8	NEG	Nodiff
M590.neg	301868	382297	1.26644	0.340777	0.434343	0.719483	275399	321988	222088	488834	201030	241930	236700	531292	299150	602414	0.690205	174.2	184.01	6-Chloro-5-fluoro-1H-1,3-benzodiazol-2-amine	Organoheterocyclic compounds	Benzimidazoles				142356-64-7	NEG	Nodiff
M591.neg	845730	709875	0.839364	-0.252631	0.0203141	0.261213	814804	865934	841717	790609	915584	657621	854855	649256	669674	717971	1.7448	203.8	184.072	6-Amino-1-(2-methoxyethyl)-2,4(1H,3H)-pyrimidinedione	Organoheterocyclic compounds	Diazines	Pyrimidines and pyrimidine derivatives			56075-76-4	NEG	Down
M592.neg	134670	142717	1.05975	0.0837249	0.448006	0.719935	140791	160230	126904	130174	115251	173676	177755	21.5387	193213	168917	0.682617	139.5	223.009	5-Hydroxy-1-naphthalenesulfonic acid	Benzenoids	Naphthalenes	Naphthalene sulfonic acids and derivatives			117-59-9	NEG	Nodiff
M593.pos	191875	139909	0.729168	-0.455676	0.197221	0.591009	148060	189532	220953	178508	222323	230831	19.2391	265123	19.5001	203554	1.07732	39	184.073	5-Carbethoxycytosine	Organoheterocyclic compounds	Diazines	Pyrimidines and pyrimidine derivatives			20187-46-6	POS	Nodiff
M594.neg	65804	45961.6	0.698462	-0.517747	0.532713	0.757723	81581.8	89213.5	75245.5	82958.1	21.167	70851.2	20.5769	21.5387	84267.2	74647.5	0.484316	22.9	363.251	Ciprostene	Lipids and lipid-like molecules	Fatty Acyls	Eicosanoids			81845-44-5	NEG	Nodiff
M595.pos	413549	450098	1.08838	0.122182	0.903123	0.965481	452650	192534	315578	434165	672819	152799	599067	713602	433481	351543	0.0958634	227.8	248.112	6-(3,4-Dimethoxyphenyl)-1,3,5-triazine-2,4-diamine	Benzenoids	Benzene and substituted derivatives	Methoxybenzenes			36303-44-3	POS	Nodiff
M596.pos	60699.1	82314.4	1.35611	0.43947	0.45139	0.720407	51576.8	30771	53643.5	82110.9	85393.1	32453	84726.9	155359	67765.4	71267.4	0.605644	162.1	330.121	3-{[(1Z)-4-(4-Hydroxyphenyl)phthalazin-1(2H)-ylidene]amino}phenol	Organoheterocyclic compounds	Diazines	Pyridazines and derivatives			499211-85-7	POS	Nodiff
M597.pos	9172.2	18990	2.07039	1.0499	0.755773	0.875521	8003.86	6977.46	9472.66	10420.8	10986.2	18.6134	26385.6	16944.7	21682.9	29918.2	0.228102	299.7	244.165	Lys-Pro	Organic acids and derivatives	Carboxylic acids and derivatives	Amino acids, peptides, and analogues			52766-27-5	POS	Nodiff
M598.neg	62762	93687.2	1.49274	0.57796	0.476299	0.728489	61336.9	67230.1	64297.4	83086.6	37859.2	21428.8	97570.3	126354	117652	105431	0.673997	251.6	172.01	Orthanilic acid							NEG	Nodiff
M599.pos	260157	340799	1.30997	0.389539	0.932712	0.977596	13.6843	350763	329037	284183	336786	445580	347814	505892	404691	16.6279	0.0524139	242.5	218.113	Gamma-glutamyl-Alanine							POS	Nodiff
M6.neg	50130.9	28535.6	0.569222	-0.812937	0.700283	0.849846	50873.8	40762.1	55877.8	19.8188	103121	16956.1	22176.8	70818.6	14371.4	18354.9	0.347746	148.3	242.078	Cytidine	Carbohydrates	Nucleosides	Pyrimidine nucleosides	C00475	HMDB0000089	65-46-3	NEG	Nodiff
M60.neg	65817.4	53674.1	0.815499	-0.294245	0.334521	0.718551	49619.2	47012.8	67812.1	89558.6	75084.5	23652.8	67212.5	86354.5	51435.2	39715.3	0.777627	28.8	277.123	Pantetheine	Organic acids and derivatives	Carboxylic acids and derivatives	Amino acids, peptides, and analogues	C00831	HMDB0003426	496-65-1	NEG	Nodiff
M600.pos	72608.5	79874	1.10006	0.137588	0.982993	0.993136	56688.3	14.8114	93924.2	104836	107578	95486.6	93318.1	24910.3	185638	16.6279	0.0348583	221.7	175.118	Gramine							POS	Nodiff
M601.pos	208942	495518	2.37156	1.24584	0.00165717	0.0609918	204039	227676	319248	148549	145198	444802	322051	552423	608749	549566	1.95324	187.9	262.164	(2R)-3-Hydroxyisovaleroylcarnitine	Lipids and lipid-like molecules	Fatty Acyls	Fatty acid esters			99159-87-2	POS	Up
M602.neg	225696	402042	1.78134	0.832964	0.00546499	0.137833	211831	228529	210157	166652	311312	541052	311954	448008	412933	296262	1.83362	183	101.024	(2E)-4-Hydroxybut-2-enoic acid	Lipids and lipid-like molecules	Fatty Acyls	Fatty acids and conjugates			24587-49-3	NEG	Up
M603.pos	628942	956145	1.52024	0.604302	0.911415	0.969097	653451	1.10621e+06	19.1094	914324	470705	18.6134	1.40471e+06	1.49377e+06	1.04443e+06	837796	0.0855882	114.3	398.326	trans-Hexadec-2-enoyl_carnitine							POS	Nodiff
M604.pos	44045.3	101403	2.30225	1.20305	0.241549	0.638637	42694.5	46716.2	19.1094	64786.4	66010.1	114265	80317.3	150253	77331.1	84850.1	0.933041	197	279.11	2-[(1E)-2-(4-Methoxyphenyl)ethenyl]-4(3H)-quinazolinone	Organoheterocyclic compounds	Diazanaphthalenes	Benzodiazines			743477-70-5	POS	Nodiff
M605.neg	151875	186825	1.23013	0.298808	0.493199	0.736594	156054	125752	145436	244178	87952.6	20.4323	172184	226890	340074	194957	0.532049	74.2	226.012	2,2'-[(Phosphonomethyl)imino]diacetic acid	Organic acids and derivatives	Carboxylic acids and derivatives	Amino acids, peptides, and analogues			5994-61-6	NEG	Nodiff
M606.neg	1.54972e+06	1.48528e+06	0.958415	-0.0612772	0.581705	0.77554	1.55777e+06	1.57413e+06	1.77493e+06	1.4759e+06	1.36589e+06	1.28752e+06	1.58941e+06	1.42656e+06	1.88163e+06	1.24126e+06	0.415541	314.8	232.924	5-Bromo-4-fluoro-2-hydroxybenzoic acid	Benzenoids	Benzene and substituted derivatives	Benzoic acids and derivatives			1644-71-9	NEG	Nodiff
M607.pos	143696	398253	2.77149	1.47066	0.00706326	0.123924	83932	65246.1	211626	221022	136656	510034	310041	471891	281878	417420	1.83802	305.3	187.125	1-(Tetrahydro-2H-thiopyran-4-yl)piperazine	Organoheterocyclic compounds	Diazinanes	Piperazines			914654-77-6	POS	Up
M608.pos	1285.1	5799.02	4.51249	2.17392	0.245448	0.642294	13.6843	14.8114	6364.46	15.4254	17.1391	18.6134	19.2391	908.01	18818.6	9230.67	0.965892	220.7	541.114	2,3 Dihydroamentoflavone	Shikimates and Phenylpropanoids	Flavonoids	Flavanones			34340-51-7	POS	Nodiff
M609.pos	673839	624645	0.926994	-0.109368	0.907562	0.967933	880900	392985	1.0682e+06	361032	666085	487231	1.02685e+06	609837	505481	493829	0.0845298	112.7	184.003	[2-(Trifluoromethyl)-1,3-thiazol-4-yl]methanol	Organoheterocyclic compounds	Azoles	Thiazoles			133046-47-6	POS	Nodiff
M61.neg	107255	64334.6	0.599828	-0.73738	0.181652	0.633873	132466	64585.2	102911	77631	158682	20.4323	78486.4	21.5387	121326	121819	1.1186	25.9	297.243	cis-â€‹9,â€‹10-â€‹Epoxystearic acid	Fatty acids	Octadecanoids	Other Octadecanoids	C19418	HMDB0247617		NEG	Nodiff
M610.pos	47063.3	55780.7	1.18523	0.245165	0.502073	0.733042	30828.7	53606.9	70840.8	40720.1	39320	73017.1	71191.6	72215.6	62462.8	16.6279	0.581783	71.3	188.2	3-(2-Ethylhexoxy)propan-1-amine	Organic oxygen compounds	Organooxygen compounds	Ethers			5397-31-9	POS	Nodiff
M611.pos	402165	448513	1.11525	0.157363	0.446323	0.719971	366418	344500	447096	349171	503641	382506	459290	578013	497092	325665	0.609411	19.9	780.548	Palmitoyleicosapentaenoyl phosphatidylcholine	Lipids and lipid-like molecules	Glycerophospholipids	Glycerophosphocholines			99296-77-2	POS	Nodiff
M612.pos	25883.7	38441	1.48514	0.570601	0.353494	0.706846	38698.5	18481	19763.5	15.4254	52460.2	20739.8	25995.7	88969.9	21027.8	35472	0.778354	177.6	281.053	4-[4-(4-Chlorophenyl)-1,3-thiazol-2-yl]morpholine	Organic nitrogen compounds	Organonitrogen compounds	Amines			145889-63-0	POS	Nodiff
M613.neg	164301	161876	0.985241	-0.0214515	0.902322	0.979151	149123	195294	125758	184558	166770	159878	140290	166049	137650	205513	0.114187	143.5	174.002	4-Fluorobenzenesulfonamide	Benzenoids	Benzene and substituted derivatives	Benzenesulfonamides			402-46-0	NEG	Nodiff
M614.neg	478968	383985	0.801694	-0.318877	0.0617377	0.426065	483786	461564	451250	476857	521381	282710	442943	479478	353493	361303	1.51105	195.8	194.104	Meglumine	Organic oxygen compounds	Organooxygen compounds	Carbohydrates and carbohydrate conjugates	D01796	HMDB0240291	6284-40-8	NEG	Nodiff
M615.pos	20016.7	38562.4	1.92652	0.945993	0.266779	0.66114	22371.8	31507.6	19.1094	22849.2	23335.7	33922.5	38862.1	55989.4	36160.2	27877.9	0.885793	15.9	738.55	PC(34:3)	Lipids and lipid-like molecules	Glycerophospholipids	Glycerophosphocholines		HMDB0007881		POS	Nodiff
M616.pos	57803.3	64744.1	1.12008	0.163597	0.714149	0.848144	30640.5	47780.1	88487.2	78055.2	44053.3	10221.8	105415	133192	53980.5	20910.5	0.2835	133.1	412.304	Oxopalmitoleylcarnitine	Lipids and lipid-like molecules	Fatty Acyls	Fatty acid esters				POS	Nodiff
M617.neg	186386	110759	0.594248	-0.750864	0.0858695	0.484102	167627	250039	174029	162785	177448	47894.7	59110.1	223526	57386.3	165878	1.37365	309.4	327.182	Gly-Pro-Arg	Organic acids and derivatives	Carboxylic acids and derivatives	Amino acids, peptides, and analogues			47295-77-2	NEG	Nodiff
M618.pos	99843.9	180974	1.81257	0.858035	0.00178859	0.0609918	83895.3	81891.6	126919	102355	104158	184111	157532	255363	150839	157025	1.91262	236.1	178.097	N'-Nitrosonornicotine							POS	Up
M619.neg	54679.4	49393.6	0.90333	-0.146675	0.973821	0.999671	20.0371	68045.7	58738.7	69712.1	76880.7	20.4323	62174.1	63835.5	53483.1	67454.8	0.0256927	164.1	180.041	Glufosinate	Amino acids and Peptides	Small peptides	Aminoacids			51276-47-2	NEG	Nodiff
M62.neg	35654.3	18256.1	0.51203	-0.965699	0.163599	0.633873	38583.5	20908.4	54969.7	19965.6	43844.1	20.4323	28442.1	21.5387	43606.7	19189.6	1.16106	25.3	295.227	13(S)-HODE	Fatty acids	Octadecanoids	Other Octadecanoids	C14762	HMDB0004667	29623-28-7	NEG	Nodiff
M620.pos	104544	89707.7	0.858086	-0.220806	0.218421	0.614739	92235.9	69457.3	134635	87355.2	139037	18.6134	177785	149680	121038	16.6279	1.01527	158.6	237.098	Harmaline	Alkaloids and derivatives	Harmala alkaloids		C06536	HMDB0030310	304-21-2	POS	Nodiff
M621.neg	34333.7	30659.4	0.892983	-0.163295	0.443693	0.719655	16688	32573.1	44983.2	60236.2	17187.8	47963.2	41328.5	21.5387	25102	38881.8	0.684574	40.6	721.5	[2.3-bis(hexadecanoyloxy)propoxy][2.3-dihydroxypropoxy]phosphinic acid							NEG	Nodiff
M622.neg	34107.6	47514.1	1.39306	0.478262	0.203376	0.646759	53236.1	20.1787	57541.2	19.8188	59720.8	72745.7	29990.3	46947.1	45092.5	42795	1.09709	281.1	173.009	DL-Isocitric acid lactone	Organic acids and derivatives	Carboxylic acids and derivatives	Tricarboxylic acids and derivatives			4702-32-3	NEG	Nodiff
M623.neg	24465	29053.5	1.18755	0.247994	0.523518	0.752984	31503.2	22304.8	31780.4	26815.6	9920.8	25171.7	50263.6	21.5387	27948.8	41861.9	0.571588	211.8	259.091	3-Cyclohexyl-2-sulfanyl-4(3H)-quinazolinone	Organoheterocyclic compounds	Diazanaphthalenes	Benzodiazines			13906-06-4	NEG	Nodiff
M624.neg	1.47358e+06	1.27202e+06	0.863213	-0.212212	0.366088	0.718551	1.58203e+06	1.12691e+06	1.68166e+06	1.23444e+06	1.74288e+06	674605	1.13267e+06	1.66389e+06	1.32164e+06	1.56727e+06	0.689565	18.3	239.129	3-(Hepta-1,3-dienyl)hexanedioic acid	Lipids and lipid-like molecules	Fatty Acyls	Fatty acids and conjugates			2066701-16-2	NEG	Nodiff
M625.pos	166458	183047	1.09966	0.137059	0.247204	0.644059	135853	161552	199399	159649	175836	172194	182280	198600	204142	158020	0.926587	230.6	154.074	6-Hydrazino-3-pyridazinecarboxamide	Organic acids and derivatives	Carboxylic acids and derivatives	Carboxylic acid derivatives			3614-47-9	POS	Nodiff
M626.pos	55579.9	44497.2	0.800599	-0.320848	0.374476	0.715913	44726.1	48025.2	67286.5	51757.3	66104.3	68037.3	52843.5	21.6472	59827.6	41756	0.747878	203	111.091	1-Ethyl-3-methylimidazolium cation	Organoheterocyclic compounds	Azoles	Imidazoles			65039-03-4	POS	Nodiff
M627.neg	108059	112686	1.04282	0.0604897	0.991528	0.999671	97479.2	94358.9	100904	156576	90974.4	55523.5	99795.9	165887	99808.3	142413	0.0467	118.1	188.093	6-(1-Pyrrolidinyl)-1H-purine	Organoheterocyclic compounds	Imidazopyrimidines	Purines and purine derivatives			1928-89-8	NEG	Nodiff
M628.pos	4.54134e+06	5.83927e+06	1.2858	0.362669	0.279856	0.671226	2.55571e+06	4.18678e+06	6.74457e+06	2.71439e+06	6.50527e+06	4.24504e+06	5.91071e+06	3.92195e+06	6.61505e+06	8.50358e+06	0.876077	39.6	746.599	1-Hexadecyl-2-(9Z-octadecenoyl)-sn-glycero-3-phosphocholine	Lipids and lipid-like molecules	Glycerophospholipids	Glycerophosphocholines			95403-34-2	POS	Nodiff
M629.neg	960631	1.23948e+06	1.29028	0.367686	0.119979	0.569364	1.00392e+06	687636	831580	1.52137e+06	758645	1.30472e+06	1.1113e+06	1.36594e+06	1.44756e+06	967890	1.23679	229.5	179.056	2-(Hydroxymethyl)-5-methyl-4H,7H-[1,2,4]triazolo[1,5-a]pyrimidin-7-one	Organoheterocyclic compounds	Triazolopyrimidines				63870-38-2	NEG	Nodiff
M63.neg	94520.8	98868.2	1.04599	0.0648739	0.75251	0.886635	105627	111947	77551.8	79577.6	97900.3	79782.2	82578.7	111924	91223	128833	0.299011	22.8	221.154	2,5-Di-tert-butylhydroquinone	Benzenoids	Benzene and substituted derivatives	Phenylpropanes		HMDB0245492		NEG	Nodiff
M630.pos	624082	1.37071e+06	2.19636	1.13511	0.00249631	0.0730054	574883	498833	869205	572735	604753	1.5473e+06	1.0516e+06	2.10767e+06	1.0669e+06	1.08006e+06	1.90645	212.8	184.094	(2R)-2-(2,5-Difluorophenyl)pyrrolidine	Organoheterocyclic compounds	Pyrrolidines	Phenylpyrrolidines			1218935-59-1	POS	Up
M631.neg	434677	263600	0.606428	-0.721592	0.0369734	0.329411	372542	463079	256323	467739	613703	281003	243316	159441	276860	357383	1.56441	44.5	716.518	1-Palmitoyl-3-oleoyl-sn-glycero-2-phosphoethanolamine	Lipids and lipid-like molecules	Glycerophospholipids	Glycerophosphates			884324-34-9	NEG	Down
M632.pos	90860.3	105542	1.16158	0.216092	0.379138	0.719178	92017.6	48142.6	101729	89025.3	123387	150803	95795	88006.5	94056.2	99048.6	0.681877	20.4	702.537	PC(31:0)	Lipids and lipid-like molecules	Glycerophospholipids	Glycerophosphocholines				POS	Nodiff
M633.pos	552743	872509	1.57851	0.658563	0.00612381	0.115787	442451	602136	527638	637551	553937	1.03404e+06	879386	1.07319e+06	698662	677268	1.78635	307.5	246.181	Lys-Val	Amino acids and Peptides	Small peptides	Dipeptides			20556-11-0	POS	Up
M634.pos	24152	45254.2	1.87372	0.905907	0.000151222	0.0217107	21825.2	25724.4	24447.6	21568.1	27194.9	40039.8	50425.9	47207.7	52265.5	36332.1	2.08972	303.6	260.196	Lys-Leu	Organic acids and derivatives	Carboxylic acids and derivatives	Amino acids, peptides, and analogues			7369-79-1	POS	Up
M635.neg	7577.05	13922.2	1.83742	0.877681	0.987137	0.999671	2066.69	3524	365.535	22927.2	9001.83	40861	4829.29	21.5387	10421.4	13477.9	0.0384041	177.3	147.066	(2R)-2,4-Dihydroxy-3,3-dimethylbutanoic acid	Lipids and lipid-like molecules	Fatty Acyls	Fatty acids and conjugates			1112-33-0	NEG	Nodiff
M636.pos	147792	335526	2.27027	1.18286	0.0160827	0.186569	121873	109741	169829	163497	174018	492137	179953	376049	426198	203296	1.71099	180	171.076	2,4,6-Trimethoxypyrimidine	Organic oxygen compounds	Organooxygen compounds	Ethers			13106-85-9	POS	Up
M637.neg	26145.9	46992.4	1.79732	0.845844	0.0822907	0.476252	11909	24771.4	37655.9	24427.3	31965.8	74523.2	26848.2	57209.8	50168.2	26212.6	1.33656	125.2	500.279	GKK 1032B	Lipids and lipid-like molecules	Fatty Acyls	Eicosanoids			358375-11-8	NEG	Nodiff
M638.neg	1.58027e+06	1.83776e+06	1.16294	0.217782	0.378832	0.718551	1.67175e+06	1.29492e+06	1.50851e+06	1.24938e+06	2.17677e+06	1.60398e+06	1.30112e+06	2.48169e+06	2.20209e+06	1.59993e+06	0.751502	15.1	297.153	8-Geranyl-7-hydroxycoumarin	Shikimates and Phenylpropanoids	Coumarins	Simple coumarins			23660-05-1	NEG	Nodiff
M639.neg	27146.1	33533.1	1.23528	0.304842	9.02e-05	0.0308636	27398.9	29128.6	25981.6	25860.5	27360.8	34544.4	31886.7	33996.6	32153.3	35084.6	2.15305	144.7	263.008	Pentachlorophenol	Benzenoids	Phenols	Halophenols		HMDB0041974	87-86-5	NEG	Up
M64.neg	881640	897927	1.01847	0.0264094	0.427064	0.719483	805005	682145	901548	770948	1.24855e+06	885126	20.5769	1.16047e+06	1.37202e+06	1.072e+06	0.642343	13.8	293.178	Tetradecyl sulfate (sodium)	Organic acids and derivatives	Organic sulfuric acids and derivatives	Sulfuric acid esters		HMDB0014607	1191-50-0	NEG	Nodiff
M640.pos	176672	200132	1.13279	0.179875	0.461692	0.721995	172447	196466	203434	143053	167962	215199	271869	21.6472	295682	217887	0.619152	139.4	188.022	5-Chloro-3-nitrobenzene-1,2-diamine	Benzenoids	Benzene and substituted derivatives	Nitrobenzenes			42389-30-0	POS	Nodiff
M641.pos	194096	221642	1.14192	0.191459	0.953207	0.982125	192054	14.8114	273169	229783	275459	271281	291982	301630	19.5001	243297	0.0256092	247.5	325.081	1H-1,4-Diazepine, 1-[(5-chloro-1-naphthalenyl)sulfonyl]hexahydro-	Benzenoids	Naphthalenes	Naphthalene sulfonic acids and derivatives			110448-31-2	POS	Nodiff
M642.pos	1.53866e+08	1.05498e+08	0.685651	-0.544454	0.185189	0.590102	1.39793e+08	1.43458e+08	1.87647e+08	1.53048e+08	1.45383e+08	18.6134	187614725	21.6472	1.88358e+08	1.51519e+08	1.07687	245.5	227.113	Ala-His	Organic acids and derivatives	Carboxylic acids and derivatives	Amino acids, peptides, and analogues			3253-17-6	POS	Nodiff
M643.pos	63940.9	95301.1	1.49046	0.575754	0.00461062	0.0987321	56166.8	65992.8	81823.4	54781.2	60940.3	79948.2	98934.8	121554	91136.1	84932.4	1.82653	139.1	240.999	6-Bromo-3-methyl-3,4-dihydro-2(1H)-quinazolinone	Organoheterocyclic compounds	Diazanaphthalenes	Benzodiazines			328956-24-7	POS	Up
M644.pos	235867	340564	1.44388	0.529955	0.137889	0.524299	227607	330021	274635	178280	168791	220625	340361	542778	365968	233088	1.15891	91.9	212.033	4-Ethyl-5-(2-thienyl)-4H-1,2,4-triazol-3-yl hydrosulfide	Organoheterocyclic compounds	Azoles	Triazoles			337473-17-3	POS	Nodiff
M645.pos	44103	77383.1	1.7546	0.811142	0.0283701	0.243753	72542.4	33286.3	26864.3	36236.3	51585.6	115552	85752.2	58231.4	60465	66914.4	1.51502	298.8	248.16	Thr-Lys	Organic acids and derivatives	Carboxylic acids and derivatives	Amino acids, peptides, and analogues			23161-31-1	POS	Up
M646.pos	38273.3	71479.5	1.86761	0.901193	0.145797	0.538231	10174.7	52290.1	54894.2	51603.1	22404.3	97111.8	79390	112451	34522.5	33921.9	1.10513	228.7	277.083	Tanshinone I	Polyketides	Naphthalenes	Abietane diterpenoids		HMDB0258714		POS	Nodiff
M647.neg	260714	405170	1.55408	0.636059	0.0162082	0.234888	233328	351959	215249	294704	208330	525357	326921	456162	418289	299120	1.67821	183.5	161.045	1,6-ANHYDRO-B-GLUCOSE							NEG	Up
M648.pos	421118	560568	1.33114	0.412662	0.170894	0.577601	241810	518342	615488	327192	402761	526491	586461	696135	645902	347849	1.07068	36.2	820.62	PC(22:4(7Z,10Z,13Z,16Z)/P-18:1(9Z))	Lipids and lipid-like molecules	Glycerophospholipids	Glycerophosphocholines	C00157	HMDB0008655		POS	Nodiff
M649.pos	25020	36140.7	1.44447	0.530541	0.790302	0.899845	22693.2	20860.6	30131.5	38216.5	13198.3	39093.3	31919.4	52317	53153	4220.78	0.216512	23.3	158.117	Homostachydrine							POS	Nodiff
M65.pos	101423	163922	1.61621	0.692615	0.309378	0.69058	44100.6	115735	119580	43904.4	183797	18.6134	215602	426822	19.5001	177146	0.84269	116.5	245.186	Leu-Ile	Organic acids and derivatives	Carboxylic acids and derivatives	Amino acids, peptides, and analogues		HMDB0028932	36077-41-5	POS	Nodiff
M650.pos	43036.9	56886	1.3218	0.402501	0.381791	0.719971	66339.8	37163.5	54256.3	15.4254	57409.2	91413.5	28438.1	36155.7	49848.8	78574	0.739718	18	172.133	Gabapentin	Organic acids and derivatives	Carboxylic acids and derivatives	Amino acids, peptides, and analogues		HMDB0005015	60142-96-3	POS	Nodiff
M651.pos	31974.8	53195.3	1.66367	0.734366	0.0248128	0.229828	30358.6	24965.3	50264.5	30154.2	24131.1	52689.3	40632.9	82869.8	40785.5	48999.2	1.58127	213.9	216.032	1-(3,4-Dichlorophenyl)pyrrolidine	Organoheterocyclic compounds	Pyrrolidines	Phenylpyrrolidines			957065-92-8	POS	Up
M652.pos	66776.4	132205	1.97982	0.985373	0.0595278	0.343772	69322.3	29577.1	62856	43560.7	128566	111716	197488	188914	62190.8	100719	1.3467	205.2	219.133	4-Piperidinamine, 1-(9H-purin-6-yl)-	Organoheterocyclic compounds	Imidazopyrimidines	Purines and purine derivatives			848635-49-4	POS	Nodiff
M653.neg	38551.5	40769.1	1.05752	0.0806889	0.595491	0.784349	40490	3159.86	23432	81759.5	43916.2	89597.1	33039.5	21.5387	31886	49301.4	0.490184	89.7	244.931	6-Iodopurine	Organoheterocyclic compounds	Imidazopyrimidines	Purines and purine derivatives			2545-26-8	NEG	Nodiff
M654.neg	248241	174292	0.702109	-0.510234	0.0165632	0.236693	249438	225457	225092	249264	291952	130631	238282	168339	153124	181084	1.78391	188.1	225.062	Glucoheptonic acid	Carbohydrates	Saccharides	Monosaccharides				NEG	Down
M655.neg	72495.1	75741.6	1.04478	0.0632024	0.451288	0.720547	66848.7	70491.4	81805.5	91071.2	52258.7	85742.4	117810	21.5387	91560.4	83573.5	0.677568	252.6	203.067	Ala-Asp	Amino acids and Peptides	Small peptides	Aminoacids			20727-65-5	NEG	Nodiff
M656.pos	243644	204084	0.837632	-0.255611	0.706408	0.844135	163396	270857	429433	15.4254	354518	5902.83	424093	361954	183792	44679.4	0.328837	106.9	456.405	Arachidyl_carnitine							POS	Nodiff
M657.neg	255907	333566	1.30347	0.382355	0.239822	0.676729	331060	337848	363056	133340	114232	249459	421009	342297	383446	271620	1.02419	56	169.011	Diethylthiophosphate	Organic acids and derivatives	Organic thiophosphoric acids and derivatives	Thiophosphoric acid esters	C06607	HMDB0001460	5871-17-0	NEG	Nodiff
M658.pos	1.8222e+07	2.7984e+07	1.53572	0.61892	0.0571845	0.339107	1.18913e+07	3.10062e+07	1.82106e+07	1.40616e+07	1.59403e+07	1.92336e+07	3.13542e+07	2.17762e+07	3.08302e+07	3.67255e+07	1.41278	39.5	744.588	PC(18:1(9Z)/P-16:0)	Lipids and lipid-like molecules	Glycerophospholipids	Glycerophosphocholines	C00157	HMDB0008126		POS	Nodiff
M659.neg	11294.1	19332.8	1.71176	0.775477	0.653771	0.819122	11016.4	6797.16	12527.6	10084	16045.5	20.4323	15637.5	38669.1	28733.3	13603.7	0.327693	187.6	230.114	Val-Asn	Organic acids and derivatives	Carboxylic acids and derivatives	Amino acids, peptides, and analogues			66170-00-1	NEG	Nodiff
M66.pos	122858	109809	0.893793	-0.161987	0.405812	0.719971	76298	105383	170677	120717	141213	99502.8	188377	21.6472	120337	140808	0.698185	274.8	428.036	Adenosine 5'-diphosphate (ADP)	Carbohydrates	Nucleosides	Purine nucleotides	C00008	HMDB0001341	58-64-0	POS	Nodiff
M660.pos	3.44733e+06	4.94343e+06	1.43399	0.520032	0.00501442	0.102512	2.90437e+06	2.82222e+06	4.16547e+06	3.5963e+06	3.74831e+06	5.14992e+06	4.76923e+06	5.85632e+06	4.61624e+06	4.32546e+06	1.82362	236	263.111	3-Deazaneplanocin A	Organoheterocyclic compounds	Imidazopyridines	Imidazo-[4,5-c]pyridines			102052-95-9	POS	Up
M661.neg	23772.5	138170	5.81217	2.53908	0.820834	0.930856	30331.3	21487	53027.6	6980.68	7035.98	20.4323	122757	121001	260282	186789	0.269868	277.2	665.212	3.alpha.,4.beta.,3.alpha.-Galactotetraose	Organic oxygen compounds	Organooxygen compounds	Carbohydrates and carbohydrate conjugates			56038-38-1	NEG	Nodiff
M662.pos	140495	139620	0.993771	-0.0090141	0.960645	0.985448	101155	136939	173816	156784	133780	120642	166466	168605	105191	137196	0.0348211	245.5	182.111	1-(3-Fluoropyridin-2-yl)piperazine	Organoheterocyclic compounds	Diazinanes	Piperazines			85386-84-1	POS	Nodiff
M663.pos	74496	80802.8	1.08466	0.117242	0.461356	0.721918	68552.9	81502.7	89839.2	61442.9	71142.5	103212	108568	21.6472	97984.7	94227.4	0.620322	139.6	189.007	2-Amino-4-chloro-6-nitrophenol	Benzenoids	Phenols	Nitrophenols			1628467	POS	Nodiff
M664.neg	40444.6	85687.3	2.11864	1.08314	0.0210553	0.266257	74866.1	44716.2	37832.4	26946.5	17861.6	97831.6	63265.2	109614	64994.5	92731.4	1.73723	87	283.051	3-(3-Methoxyphenyl)-2-sulfanyl-4(3H)-quinazolinone	Organoheterocyclic compounds	Diazanaphthalenes	Benzodiazines			56671-19-3	NEG	Up
M665.pos	540974	546885	1.01093	0.0156798	0.860689	0.941793	369376	452689	774818	486786	621201	532677	536821	474048	742344	448537	0.163687	20	750.539	1-Palmitoyl-2-thiopalmitoyl phosphatidylcholine	Organic nitrogen compounds	Organonitrogen compounds	Quaternary ammonium salts			113881-60-0	POS	Nodiff
M666.neg	18919.3	11927.4	0.630438	-0.665575	0.711131	0.857653	22364.7	16040.6	18463.1	19.8188	37708.2	5980.48	10667.8	29152.6	6369.32	7466.94	0.333949	84.4	110.025	1H-Pyrrole-3-carboxylic acid	Alkaloids	Nicotinic acid alkaloids	Pyridine alkaloids			931-03-3	NEG	Nodiff
M667.pos	335355	481734	1.43649	0.522547	0.51859	0.738322	263636	348950	505951	325304	232935	439281	856423	21.6472	587028	525916	0.541853	196.4	267.11	6,7-Dimethoxy-2-phenylquinoxaline	Organoheterocyclic compounds	Diazanaphthalenes	Benzodiazines			146535-11-7	POS	Nodiff
M668.pos	298276	473311	1.58682	0.666141	0.543944	0.755225	258084	228843	368439	301757	334257	757938	593639	21.6472	547733	467223	0.513986	195.7	242.078	Koeniginequinone_A							POS	Nodiff
M669.pos	2.97002e+06	2.98425e+06	1.00479	0.00689595	0.958529	0.985038	3.85754e+06	4.29543e+06	2.41327e+06	2.08947e+06	2.19441e+06	2.0054e+06	2.21939e+06	4.70838e+06	2.13364e+06	3.85446e+06	0.0209003	173.8	165.05	2-Mercaptomethylbenzimidazole	Organoheterocyclic compounds	Benzimidazoles				53988-10-6	POS	Nodiff
M67.pos	122858	109809	0.893793	-0.161987	0.405812	0.719971	76298	105383	170677	120717	141213	99502.8	188377	21.6472	120337	140808	0.698185	274.8	428.036	Adenosine 3',5'-diphosphate (PAP)	Carbohydrates	Nucleosides	Purine nucleotides	C00054	HMDB0000061	1053-73-2	POS	Nodiff
M670.neg	84770.2	53484.5	0.630935	-0.664437	0.0101335	0.181645	61268.5	90932.9	99971.9	68689.6	102988	49336.5	58806.3	48684.5	52604.4	57990.7	1.86995	129.1	834.524	2-Docosahexaenoyl-1-stearoyl-sn-glycero-3-phosphoserine	Fatty acids	Glycerophospholipids	Glycerophosphoserines			137173-98-9	NEG	Down
M671.neg	542308	531209	0.979532	-0.0298352	0.936195	0.996335	345771	435185	604220	506392	819975	776892	602797	461714	480619	334020	0.122687	39.3	746.511	(2-aminoethoxy)[2-[docosa-4.7.10.13.16.19-hexaenoyloxy]-3-[hexadec-1-en-1-yloxy]propoxy]phosphinic acid							NEG	Nodiff
M672.neg	35085.7	21530.5	0.613653	-0.704504	0.116544	0.561473	27226.8	51494.4	26594.9	50882.8	19229.5	15852.7	11406.2	20529.9	15764	44099.5	1.18604	24.5	225.185	Myristoleic_acid							NEG	Nodiff
M673.pos	32461.9	373964	11.5201	3.52608	0.000101871	0.0181733	26428	62723.4	18197.9	30778.5	24181.8	542337	186695	190134	636874	313778	2.08417	269.4	283.018	3,6-Dichloro-N-(pyridin-2-ylmethyl)pyridazine-4-carboxamide	Organoheterocyclic compounds	Diazines	Pyridazines and derivatives			380344-61-6	POS	Up
M674.pos	46462.4	36406.2	0.783562	-0.35188	0.365132	0.710359	39853	46423.5	52043.8	48331.2	45660.5	47320.2	55176.9	21.6472	46546.5	32965.6	0.762516	207.8	214.066	Ethyl 4-amino-2-(methylsulfanyl)-5-pyrimidinecarboxylate	Organoheterocyclic compounds	Diazines	Pyrimidines and pyrimidine derivatives			776-53-4	POS	Nodiff
M675.neg	384513	146558	0.381153	-1.39156	0.0186836	0.250279	355688	395215	361969	362432	447261	79086.7	95243.8	248610	58453.8	251397	1.82704	257.1	256.104	2-(Aminomethyl)-4-(tert-butyl)-6-(methylsulfonyl)phenol	Benzenoids	Benzene and substituted derivatives	Benzenesulfonyl compounds			88041-40-1	NEG	Down
M676.pos	29993	41529.6	1.38464	0.469515	0.0701686	0.36718	22900.7	29513.8	43945.5	26739.5	26865.6	30463.4	39675.5	59377	42368.6	35763.6	1.36036	205.6	268	4(1H)-Quinolinone, 3-bromo-8-methoxy-2-methyl-	Organoheterocyclic compounds	Quinolines and derivatives	Quinolones and derivatives			385392-32-5	POS	Nodiff
M677.neg	144281	144380	1.00069	0.000989459	0.828123	0.93383	122441	184968	150188	151365	112445	117670	116486	178084	84580.7	225080	0.147512	167.4	288.076	1H-3-Benzazepine-7,8-diol, 6-chloro-2,3,4,5-tetrahydro-1-phenyl-	Organoheterocyclic compounds	Benzazepines				71636-61-8	NEG	Nodiff
M678.neg	262192	257606	0.982508	-0.0254593	0.47196	0.726375	293026	293007	215949	19.8188	508960	175940	224681	615791	160957	110660	0.63262	83	282.039	4-(1,3-Dioxo-1,3-dihydro-2H-isoindol-2-yl)-2-hydroxybenzoic acid	Organoheterocyclic compounds	Isoindoles and derivatives	Isoindolines			36467-52-4	NEG	Nodiff
M679.neg	178519	87064.6	0.487705	-1.03592	0.00401853	0.12343	168326	178744	178487	166293	200746	63275.9	125156	100268	61943	84679.8	2.05787	270.7	271.116	Sotalol	Benzenoids	Benzene and substituted derivatives	Sulfanilides	C07309	HMDB0014632	3930-20-9	NEG	Down
M68.pos	94820.8	121512	1.2815	0.357828	0.505167	0.73341	68080.3	89062.7	114334	108746	93880.2	182343	156464	21.6472	159323	109410	0.56318	231.3	216.063	Glycerophosphoethanolamine	Lipids and lipid-like molecules	Glycerophospholipids	Glycerophosphoethanolamines	C01233	HMDB0059660		POS	Nodiff
M680.neg	132210	120329	0.910136	-0.135846	0.406614	0.718551	129566	121828	129142	141728	138784	162846	149431	21.5387	141856	147489	0.745762	235.6	321.117	neobavaisoflavone							NEG	Nodiff
M681.pos	285488	312107	1.09324	0.128611	0.71036	0.84587	273264	251802	436837	215077	250459	332197	398072	339957	329784	160524	0.308259	25.5	209.138	Tetraethylene glycol monomethyl ether	Organic oxygen compounds	Organooxygen compounds	Ethers			23783-42-8	POS	Nodiff
M682.neg	3.3882e+07	3.47159e+07	1.02461	0.035079	0.995867	0.999671	20.0371	4.20058e+07	4.37482e+07	4.08236e+07	4.28324e+07	4.17234e+07	4.4142e+07	4.39559e+07	20.2954	4.37584e+07	0.0150901	123	217.002	3-Pyridinecarbonitrile, 1,2-dihydro-4-methyl-2-thioxo-6-(trifluoromethyl)-	Organoheterocyclic compounds	Pyridines and derivatives	3-pyridinecarbonitriles			182127-90-8	NEG	Nodiff
M683.neg	182175	153526	0.842736	-0.246847	0.0369525	0.329411	181867	187388	178303	178477	184841	125543	178273	163394	148234	152185	1.67603	298.1	255.12	5-((1E,3E)-Hepta-1,3-dien-1-yl)-1,2,3-trihydroxycyclopentanecarboxylic acid	Organic acids and derivatives	Hydroxy acids and derivatives	Beta hydroxy acids and derivatives			2062662-30-8	NEG	Down
M684.neg	3.97526e+06	5.51025e+06	1.38613	0.471067	0.357483	0.718551	4.8763e+06	5.21848e+06	5.06156e+06	19.8188	4.71996e+06	5.49367e+06	5.80026e+06	6.27481e+06	5.61532e+06	4.36718e+06	0.811328	123.1	201.025	2-Hydroxy-6-methyl-4-(trifluoromethyl)nicotinonitrile	Organoheterocyclic compounds	Pyridines and derivatives	3-pyridinecarbonitriles			654-49-9	NEG	Nodiff
M685.pos	56952.7	54728.8	0.960953	-0.0574622	0.659552	0.817289	50036.1	51112.3	68614.5	54186.5	60813.9	41225.7	59106.9	56795.5	56478.1	60038	0.319929	253.2	214.081	1-(3-Chloro-4-fluorophenyl)piperidine	Organoheterocyclic compounds	Piperidines	Phenylpiperidines			1033201-89-6	POS	Nodiff
M686.pos	18228.7	19188.5	1.05265	0.0740286	0.554207	0.761046	16934.2	16705.4	19794.5	15.4254	37694.1	8403.47	10539	59219.8	7469.25	10311.1	0.499062	147.8	266.074	4-[(6-Aminopyrimidin-4-yl)amino]benzenesulfonamide	Benzenoids	Benzene and substituted derivatives	Benzenesulfonamides			400611-95-2	POS	Nodiff
M687.pos	5382.38	32730.4	6.08103	2.60431	0.615775	0.791102	6022.41	4134.13	13959.3	1496.03	1300.06	18.6134	32059.6	33343.8	59488.2	38741.6	0.464581	277.7	667.228	3-beta-Glucosylcellotriose	Organic oxygen compounds	Organooxygen compounds	Carbohydrates and carbohydrate conjugates		HMDB0039173	58484-04-1	POS	Nodiff
M688.neg	114121	119994	1.05146	0.0723941	0.0127334	0.204979	110989	114784	111883	115118	117832	118387	117173	124422	117988	122000	1.73835	208.1	359.1	Pyridine, 4-[4-(4-fluorophenyl)-2-(4-nitrophenyl)-1H-imidazol-5-yl]-	Organoheterocyclic compounds	Azoles	Imidazoles			152121-53-4	NEG	Up
M689.pos	387262	243482	0.628726	-0.669497	0.182305	0.590102	322205	391725	476675	377718	367987	424465	352980	21.6472	439924	16.6279	1.12369	149.4	328.001	6-Bromo-2-phenyl-4-quinolinecarboxylic acid	Organoheterocyclic compounds	Quinolines and derivatives	Phenylquinolines			33007-99-7	POS	Nodiff
M69.pos	2.43762e+07	3.00453e+07	1.23257	0.301667	0.445643	0.719971	1.51903e+07	2.26065e+07	3.14295e+07	2.57488e+07	2.69059e+07	4.86877e+07	4.03449e+07	21.6472	3.1083e+07	3.01111e+07	0.643863	228.7	258.109	Glycerophosphocholine	Lipids and lipid-like molecules	Glycerophospholipids	Glycerophosphocholines	C00670	HMDB0000086	28319-77-9	POS	Nodiff
M690.pos	72637.4	102214	1.40718	0.492809	0.0494041	0.322141	66775.1	70095.4	83319.4	86347.1	56649.8	94215.8	89179.1	143902	111001	72772.4	1.45229	241.2	306.075	4-Chloro-5,7-diphenyl-7H-pyrrolo[2,3-d]pyrimidine	Organoheterocyclic compounds	Pyrroles	Substituted pyrroles			287177-10-0	POS	Up
M691.pos	6.85617e+06	1.07068e+07	1.56163	0.643052	0.0146141	0.177193	4.90821e+06	6.64452e+06	1.01553e+07	6.12995e+06	6.44289e+06	1.05688e+07	8.98064e+06	1.31061e+07	1.22654e+07	8.61292e+06	1.69625	236.1	242.132	1-Ethyl-5-methyl[1,2,4]triazolo[4,3-a]quinolin-8-yl methyl ether	Organoheterocyclic compounds	Quinolines and derivatives				303793-26-2	POS	Up
M692.pos	42092.8	39864.6	0.947066	-0.0784633	0.565395	0.76927	43886.6	42210.4	41811.9	44787.4	37767.6	35833.5	36368.9	45877.4	60664.4	20578.9	0.474142	25.9	173.201	N1,N1-Diethyl-1,6-hexanediamine	Organic nitrogen compounds	Organonitrogen compounds	Amines			13029-29-3	POS	Nodiff
M693.pos	153698	212504	1.38261	0.46739	0.103633	0.44993	115247	121448	283319	122338	126140	155680	180914	270207	219604	236115	1.29046	239.1	401.212	Reserpic acid	Alkaloids and derivatives	Corynanthean-type alkaloids				83-60-3	POS	Nodiff
M694.pos	2.36275e+06	2.52462e+06	1.06851	0.0955969	0.375306	0.716256	2.04989e+06	2.2104e+06	2.78524e+06	2.05448e+06	2.71375e+06	2.62286e+06	2.61031e+06	2.71587e+06	2.46301e+06	2.21105e+06	0.710085	246.6	249.095	1-Hydroxy-6-methoxypyrene	Benzenoids	Pyrenes			HMDB0060321		POS	Nodiff
M695.neg	244090	181687	0.744345	-0.425957	0.357385	0.718551	262517	238086	231970	239342	248535	222252	246097	21.5387	226288	213777	0.822774	245.5	307.102	Warfarin	Phenylpropanoids and polyketides	Coumarins and derivatives	Hydroxycoumarins	C01541	HMDB0001935	81-81-2	NEG	Nodiff
M696.pos	221271	390138	1.76317	0.818168	0.00168913	0.0609918	187172	170987	274741	234151	239305	428453	343106	513310	331371	334448	1.90457	235.9	225.105	N-Methoxy-1-vinyl-beta-carboline	Alkaloids and derivatives	Harmala alkaloids			HMDB0030379	69355-01-7	POS	Up
M697.pos	2.15033e+06	2.20183e+06	1.02395	0.0341444	0.426605	0.719971	1.45627e+06	2.57119e+06	2.1873e+06	2.87469e+06	1.66219e+06	2.69317e+06	2.61561e+06	2.53346e+06	3.16688e+06	16.6279	0.686619	38.3	772.617	PC(18:1(9Z)/P-18:0)	Lipids and lipid-like molecules	Glycerophospholipids	Glycerophosphocholines	C00157	HMDB0008127		POS	Nodiff
M698.pos	992288	1.04556e+06	1.05369	0.0754502	0.436911	0.719971	777954	682334	1.2725e+06	1.25993e+06	968721	1.11394e+06	1.44616e+06	21.6472	1.17365e+06	1.49405e+06	0.653984	307.9	179.128	1-(Pyrimidin-2-yl)-1,4-diazepane	Organic nitrogen compounds	Organonitrogen compounds	Amines			21279-57-2	POS	Nodiff
M699.pos	941620	455181	0.483402	-1.0487	0.0757163	0.380547	765529	786738	1.11423e+06	1.04613e+06	995469	881370	19.2391	21.6472	1.39448e+06	16.6279	1.44276	261.4	234.087	5-Acetoacetamido-2-benzimidazolone	Organoheterocyclic compounds	Benzimidazoles				26576-46-5	POS	Nodiff
M7.neg	80186.1	182959	2.28168	1.19009	0.0147695	0.221173	50463.9	54389.7	148433	50652.6	96991.4	204428	228590	182298	212118	87358.1	1.71744	29.1	121.04	Nicotinamide	Alkaloids	Nicotinic acid alkaloids	Pyridine alkaloids	C00153	HMDB0001406	98-92-0	NEG	Up
M70.neg	21726	31308.7	1.44107	0.527139	0.39999	0.718551	47249.5	24249.6	20273.3	16836.6	21.167	39581.5	13719.6	21165	72850.1	9227.35	0.752195	227.3	174.041	N-Acetylaspartic acid	Fatty acids	Fatty Acids and Conjugates	Dicarboxylic acids	C01042	HMDB0000812	997-55-7	NEG	Nodiff
M700.neg	234233	613909	2.62094	1.39008	0.00159146	0.0748609	215075	171838	250143	338273	195836	666745	500408	834299	345346	722750	1.99593	221.2	313.113	4-Hydroxy-2',4',6'-trimethoxychalcone	Phenylpropanoids and polyketides	Linear 1,3-diarylpropanoids	Cinnamylphenols			61777-22-8	NEG	Up
M701.pos	71126.2	61011.3	0.857789	-0.221305	0.241981	0.639253	76583.8	73981.5	74766.7	63258.3	67040.8	42541	78590.3	44764.7	59234.6	79925.9	0.9353	241.2	255.12	1-Methyl-4-(p-tolylsulfonyl)piperazine	Benzenoids	Benzene and substituted derivatives	Toluenes			46779-48-0	POS	Nodiff
M702.neg	265162	148719	0.560861	-0.834284	0.0692631	0.44638	309186	266777	146907	407384	195556	110275	101775	361367	84899.3	85278.7	1.40937	110	261.029	4'-Chloro-2-hydroxy-4-methoxybenzophenone	Benzenoids	Benzene and substituted derivatives	Benzophenones			85-28-9	NEG	Nodiff
M703.neg	17741.4	19555.3	1.10224	0.140434	0.762438	0.892533	26672.1	15733.3	12822.9	15326.9	18152	13203.7	15546.3	27624.9	13009.2	28392.2	0.267831	351.4	248.973	Saluamine	Benzenoids	Benzene and substituted derivatives	Benzenesulfonamides			3086-91-7	NEG	Nodiff
M704.pos	131938	100195	0.75941	-0.397048	0.200991	0.593855	126000	105162	154622	144804	129101	18.6134	138446	210622	19.5001	151869	1.05703	277.5	266.123	7-Methoxy-1-methyl-2-phenyl-4(1H)-quinolinone	Alkaloids	Tryptophan alkaloids	Quinoline alkaloids			483-51-2	POS	Nodiff
M705.pos	75120.1	46910	0.624466	-0.679304	0.182827	0.590102	70290.7	62717	85801.9	68215.7	88575.2	71431.1	84053.9	21.6472	79026.6	16.6279	1.12317	269.1	197.102	1-(2-Thienyl)-1-heptanone	Organic oxygen compounds	Organooxygen compounds	Carbonyl compounds		HMDB0040241	30711-40-1	POS	Nodiff
M706.pos	7.26568e+06	4.92398e+06	0.677703	-0.561274	0.186035	0.590102	6.67145e+06	6.81474e+06	8.79379e+06	7.44932e+06	6.5991e+06	18.6134	8.93597e+06	21.6472	8.85436e+06	6.82951e+06	1.07469	245.5	210.087	10-methylacridone							POS	Nodiff
M707.neg	199127	219416	1.10189	0.13998	0.442636	0.719483	321318	206668	156519	157662	153469	236917	171163	257587	199949	231466	0.645021	242.1	216.099	Glutethimide	Organoheterocyclic compounds	Piperidines	Phenylpiperidines	C07489	HMDB0015505	77-21-4	NEG	Nodiff
M708.pos	132203	220927	1.67113	0.740821	0.0018481	0.0615289	113042	106772	156869	144694	139636	238897	194645	289571	189947	191576	1.89906	235.7	212.102	2-Methoxy-3-methyl-9H-carbazole	Organoheterocyclic compounds	Indoles and derivatives	Carbazoles		HMDB0033456	24224-28-0	POS	Up
M709.pos	1.52803e+06	2.42521e+06	1.58715	0.666437	0.00293846	0.0786537	1.30314e+06	1.18017e+06	1.82542e+06	1.62951e+06	1.7019e+06	2.57362e+06	2.24998e+06	3.06402e+06	2.15211e+06	2.0863e+06	1.8569	235.7	503.233	Cyclocalamin	Benzenoids	Benzene and substituted derivatives	Benzoic acids and derivatives		HMDB0035863	74751-39-6	POS	Up
M71.pos	565035	1.08775e+06	1.92511	0.94494	0.104674	0.451645	534454	437037	262806	934070	656807	1.63311e+06	1.03857e+06	1.5398e+06	846950	380343	1.17524	225.5	147.076	Glutamine	Amino acids and Peptides	Small peptides	Aminoacids	C00064	HMDB0000641	56-85-9	POS	Nodiff
M710.pos	455298	517543	1.13671	0.184868	0.642039	0.807116	347941	265403	745605	489143	428400	351898	700758	769544	463791	301725	0.38775	230.9	285.155	Tropicamide	Benzenoids	Benzene and substituted derivatives	Phenylacetamides		HMDB0014947	1508-75-4	POS	Nodiff
M711.pos	3.72673e+06	4.04413e+06	1.08517	0.117919	0.433083	0.719971	2.85532e+06	3.02838e+06	4.99605e+06	3.86356e+06	3.89033e+06	18.6134	4.74077e+06	5.51863e+06	5.49859e+06	4.46264e+06	0.62336	229.1	280.091	Avenalumin_II							POS	Nodiff
M712.pos	85166.1	43008	0.50499	-0.985673	0.000942421	0.0468762	80786.3	73594.9	90057.3	70328.6	111064	34927.1	51786.4	31839.9	42764.2	53722.5	1.9646	217.3	203.09	Metamitron	Organoheterocyclic compounds	Triazines	1,2,4-triazines			41394-05-2	POS	Down
M713.neg	300699	342420	1.13875	0.187447	0.178802	0.633873	331267	294017	277777	299031	301403	381258	293619	410189	281765	345268	1.09145	215.1	99.0062	Succinic_anhydride							NEG	Nodiff
M714.pos	610215	478430	0.784036	-0.351009	0.200957	0.593855	563390	583333	715202	584416	604733	844513	717656	21.6472	829943	16.6279	1.08089	210.4	154.058	2-Fluoro-7H-purin-6-amine	Organoheterocyclic compounds	Imidazopyrimidines	Purines and purine derivatives			700-49-2	POS	Nodiff
M715.pos	369156	296497	0.803176	-0.316211	0.375847	0.716639	302990	354714	439890	354579	393607	372658	395431	21.6472	395237	319139	0.744826	198.4	123.088	4-(Dimethylamino)pyridine							POS	Nodiff
M716.pos	230210	343439	1.49185	0.577102	0.0306206	0.254849	186769	160783	243853	228827	330818	370640	312931	463542	300271	269810	1.51017	187	226.104	N-Benzyladenine							POS	Up
M717.pos	93789.3	388096	4.13796	2.04892	0.000316659	0.0309396	67117.2	59409.4	126876	84173.9	131370	579731	317022	351483	216177	476069	2.01517	179.7	241.093	Cyanazine	Organoheterocyclic compounds	Triazines	Aminotriazines	C14299	HMDB0250604		POS	Up
M718.pos	91346.2	140238	1.53523	0.618456	0.238079	0.635112	46925.5	38633.1	97042.1	131358	142772	60308	96414.9	168350	238140	137974	0.934864	171.5	276.18	Cyclobenzaprine	Benzenoids	Dibenzocycloheptenes		C06931	HMDB0015060	303-53-7	POS	Nodiff
M719.pos	1.18689e+06	1.11859e+06	0.942458	-0.0854999	0.410245	0.719971	1.02606e+06	695616	1.22032e+06	1.51737e+06	1.47508e+06	897002	1.65004e+06	21.6472	1.44005e+06	1.60584e+06	0.692693	162.1	233.157	Naphtho[2,3-b]furan-2(4H)-one, 4a,5,6,7,8,8a,9,9a-octahydro-3,8a-dimethyl-5-methylene-	Terpenoids	Sesquiterpenoids	Eudesmane sesquiterpenoids			94163-11-8	POS	Nodiff
M72.neg	245172	245038	0.999451	-0.000792882	0.440189	0.719483	345749	301474	275580	174967	128092	217772	355148	21.5387	293529	358718	0.68845	216	74.0247	Glycine	Organic acids and derivatives	Carboxylic acids and derivatives	Amino acids, peptides, and analogues	C00037	HMDB0000123	56-40-6	NEG	Nodiff
M720.pos	14333.6	31685.6	2.21058	1.14443	0.00228593	0.0681596	15806.8	16841	15505.7	14168.4	9346.14	28346	29927.5	48074.6	31496.9	20583	1.90384	138	146.092	2,4-Dimethyl-1H-indole	Organoheterocyclic compounds	Indoles and derivatives	Indoles		HMDB0032967	10299-61-3	POS	Up
M722.pos	112380	82584.6	0.734867	-0.444445	0.322418	0.697265	71104.9	186403	175576	96481	32337.1	7324.55	177329	167272	43874.8	17123.4	0.773009	116.2	397.314	.delta.-Tocotrienol	Terpenoids	Meroterpenoids	Prenyl quinone meroterpenoids			25612-59-3	POS	Nodiff
M723.neg	112075	115851	1.03369	0.0478083	0.695802	0.847843	167542	134963	75973.6	107193	74702.8	93738.8	104030	145711	122283	113493	0.34614	105.6	239.039	Laxapur							NEG	Nodiff
M724.neg	57918.8	62379.8	1.07702	0.107046	0.82031	0.930856	54709	59901.9	46664.9	67672.4	60645.8	36044.3	68698.1	88394.5	65979.6	52782.3	0.216555	80.2	109.004	Ethylphosphonic acid	Organic acids and derivatives	Organic phosphonic acids and derivatives	Organic phosphonic acids			1782267	NEG	Nodiff
M725.pos	132782	194464	1.46453	0.550441	0.0552039	0.335059	87982.4	221420	143095	112881	98533.6	189313	160335	192931	227644	202097	1.50282	37.3	774.632	PC(18:0/P-18:0)	Lipids and lipid-like molecules	Glycerophospholipids	Glycerophosphocholines	C00157	HMDB0008061		POS	Nodiff
M726.pos	3829.06	6145.2	1.60488	0.682468	0.488098	0.728176	13.6843	6401.59	19.1094	5771.62	6939.32	7143.57	9086.46	7943.41	19.5001	6533.06	0.512567	16.2	615.495	DG(18:4(6Z,9Z,12Z,15Z)/18:1(11Z)/0:0)	Lipids and lipid-like molecules	Fatty Acyls	Lineolic acids and derivatives		HMDB0007333		POS	Nodiff
M727.pos	76322.2	255466	3.34721	1.74296	0.00987585	0.148892	77427.8	61519	34144.2	138827	69692.6	362582	111095	385700	291093	126863	1.69935	158.2	279.038	(E)-1-[4-4-Methoxyphenyl]-2-(3,5-dichlorophenyl)ethene	Phenylpropanoids and polyketides	Stilbenes				688348-37-0	POS	Up
M728.neg	579975	694571	1.19759	0.260133	0.382946	0.718551	651891	752027	743758	19.8188	752178	725963	620161	708910	750611	667211	0.771532	150.1	201.025	3-(3,3,3-Trifluoropropylsulfanyl)propanoic acid	Lipids and lipid-like molecules	Fatty Acyls	Fatty acids and conjugates			958814-81-8	NEG	Nodiff
M729.neg	27516.4	22136	0.804465	-0.313898	0.373713	0.718551	23607.3	33897.8	24124	23457.5	32495.2	26277.5	25102.4	21.5387	21085.6	38192.8	0.79488	205.6	236.077	(3E)-3-(4-Hydroxybenzylidene)-1,3-dihydro-2H-indol-2-one	Organoheterocyclic compounds	Indoles and derivatives	Indolines			40811-69-6	NEG	Nodiff
M73.neg	215711	334064	1.54867	0.631028	0.0457158	0.365433	217680	158668	286812	134845	280548	259038	236893	359295	384670	430426	1.54299	212.9	173.093	N5-acetyl-l-ornithine	Amino acids and Peptides	Small peptides	Aminoacids		HMDB0242109	2185-16-2	NEG	Up
M730.neg	34071	56024.8	1.64436	0.717522	0.0226473	0.268962	39190.4	39022.1	33288.1	36346.1	22508.1	38817.1	58664.6	80782.1	41807.1	60053	1.66835	188.6	272.045	N-(3-Chloro-4-fluorophenyl)-4-quinazolinamine	Organoheterocyclic compounds	Diazanaphthalenes	Benzodiazines			457932-97-7	NEG	Up
M731.pos	572303	792186	1.38421	0.46906	0.29518	0.680406	543198	391655	1.0632e+06	442952	420512	927793	395945	968980	1.18495e+06	483265	0.856505	123.7	182.031	6-Chloro-1,2,3,4-tetrahydroquinolin-2-one	Organoheterocyclic compounds	Quinolines and derivatives	Quinolones and derivatives			19358-40-8	POS	Nodiff
M732.neg	763117	1.76502e+06	2.31291	1.20971	0.125472	0.581118	889373	1.39286e+06	1.31483e+06	90899.9	127623	405234	2.02621e+06	1.78205e+06	2.04409e+06	2.56753e+06	1.28356	54	197.007	6-Aminosaccharin	Organoheterocyclic compounds	Benzothiazoles				22094-62-8	NEG	Nodiff
M733.pos	6.65015e+07	9.76003e+07	1.46764	0.553498	0.0284023	0.243753	4.73887e+07	6.50923e+07	9.91459e+07	5.86673e+07	6.22134e+07	104852557	8.6445e+07	127856693	8.36655e+07	8.51817e+07	1.57143	236.1	241.129	Dosetil	Benzenoids	Benzene and substituted derivatives	Benzoic acids and derivatives			51832-87-2	POS	Up
M734.neg	171560	109707	0.639471	-0.645049	0.0327794	0.312491	146599	173637	195635	181319	160607	77566.1	184609	83530.4	116319	86512.8	1.68008	211.6	223.083	2-Benzimidazolinone, 1-benzyl-	Organoheterocyclic compounds	Benzimidazoles				28643-53-0	NEG	Down
M735.neg	425834	337509	0.792585	-0.335363	0.0283933	0.296672	422809	422030	409349	428506	446475	258393	387687	382730	334648	324090	1.73106	207.7	210.052	1H-Benz[g]indole-2-carboxylic acid	Organoheterocyclic compounds	Indoles and derivatives	Indolecarboxylic acids and derivatives			36193-80-3	NEG	Down
M736.neg	161964	118839	0.733737	-0.446666	0.546294	0.761381	225965	184043	19.9591	230684	169105	192918	20.5769	21.5387	211670	189563	0.527583	195.1	253.093	N-Naphthalen-2-yl-5-oxoprolinamide	Organic acids and derivatives	Carboxylic acids and derivatives	Amino acids, peptides, and analogues			1219381-92-6	NEG	Nodiff
M737.neg	5108	16644.4	3.25849	1.7042	0.938242	0.996773	4575.47	9593.09	4966.14	3629.92	2775.39	19136.1	23489.6	22423.3	20.2954	18152.5	0.0271302	185.5	267.098	4'-Hydroxy-4-methoxy-2'-methylchalcone	Phenylpropanoids and polyketides	Linear 1,3-diarylpropanoids	Chalcones and dihydrochalcones			720676-09-5	NEG	Nodiff
M738.neg	96825.1	98113.3	1.0133	0.019068	0.979434	0.999671	86403.1	89221.8	110422	109995	88083.9	87667.6	87427.9	132705	72111.9	110654	0.0144774	183.4	274.061	Flufenacet ethanesulfonic acid	Benzenoids	Benzene and substituted derivatives	Anilides			201668-32-8	NEG	Nodiff
M739.neg	70445	61474.7	0.872662	-0.196505	0.362674	0.718551	61332.6	87828.2	77350.6	49257.1	76456.5	73712.5	69723.8	48153.7	48945.6	66837.7	0.772443	136	171.027	Benzylphosphonic acid	Benzenoids	Benzene and substituted derivatives				6881-57-8	NEG	Nodiff
M74.neg	25884	44931.9	1.73589	0.795679	0.635889	0.808483	24540.9	22381.9	29935.1	20353.6	32208.5	81176	50473.8	21.5387	51087.2	41900.9	0.440469	185.9	173.093	Gly-Val	Amino acids and Peptides	Small peptides	Dipeptides		HMDB0028854	1963-21-9	NEG	Nodiff
M740.neg	84475.9	141759	1.67811	0.746834	0.0197411	0.255674	87992.5	69582.4	84237	99553.3	81014.1	154796	114197	193539	88636.7	157629	1.74359	220.8	167.043	1-Allyl-6-hydroxy-2,4(1H,3H)-pyrimidinedione	Organoheterocyclic compounds	Diazines	Pyrimidines and pyrimidine derivatives			3685-62-9	NEG	Up
M741.pos	1.27572e+06	1.67244e+06	1.31098	0.390648	0.333945	0.700839	553180	557247	1.37966e+06	1.87624e+06	2.01227e+06	1.65081e+06	1.31694e+06	2.91846e+06	1.49639e+06	979626	0.755491	90.9	159.027	3-Methyl-2-thioxo-2,3-dihydro-1H-imidazole-4-carboxylic acid	Organoheterocyclic compounds	Azoles	Imidazoles			64038-57-9	POS	Nodiff
M742.pos	158715	199148	1.25475	0.3274	0.485395	0.726964	128944	173791	180694	168157	141991	202621	204566	306131	282405	16.6279	0.604493	90.6	152.021	Thieno[3,2-b]pyridin-7-ol	Organoheterocyclic compounds	Thienopyridines				107818-20-2	POS	Nodiff
M743.neg	125426	180876	1.4421	0.528169	0.534677	0.758488	125307	93050.9	131362	168105	109304	247436	281242	21.5387	161758	213924	0.567709	87.6	196.028	Methyl 3-hydroxy-4-nitrobenzoate	Benzenoids	Benzene and substituted derivatives	Benzoic acids and derivatives			713-52-0	NEG	Nodiff
M744.neg	91738.6	68843.6	0.750432	-0.414207	0.368201	0.718551	128546	91709.2	85610.3	105856	46971.6	20.4323	77341.9	114362	74893.5	77600	0.719232	69.7	175.014	2-Amino-6-sulfanyl-3,5-pyridinedicarbonitrile	Organoheterocyclic compounds	Pyridines and derivatives	3-pyridinecarbonitriles			111971-56-3	NEG	Nodiff
M745.neg	144616	156292	1.08074	0.112026	0.498574	0.740291	159494	173878	112609	134503	142594	141480	132684	187151	134467	185680	0.570024	26.7	236.105	1-(2-Fluorobenzyl)-4-piperidinecarboxylic acid	Organoheterocyclic compounds	Piperidines	Benzylpiperidines			901313-43-7	NEG	Nodiff
M746.pos	2.0607e+06	1.44901e+06	0.703167	-0.508061	0.1898	0.590102	1.60364e+06	2.02123e+06	2.74923e+06	2.02202e+06	1.90736e+06	1.89645e+06	19.2391	21.6472	3.03375e+06	2.31482e+06	1.07508	240.2	229.154	Pro-Leu	Organic acids and derivatives	Carboxylic acids and derivatives	Amino acids, peptides, and analogues			52899-07-7	POS	Nodiff
M747.pos	84146.3	150406	1.78743	0.83789	0.326119	0.699998	54727.2	88244.8	96604.3	121311	59844.5	175414	163754	207109	177534	28218.1	0.787685	236.1	267.145	2-(4-tert-Butylphenyl)-1,3-benzoxazol-6-amine	Organoheterocyclic compounds	Azoles	Oxazoles			775302-23-3	POS	Nodiff
M748.neg	546566	829888	1.51837	0.60252	0.26592	0.704972	396732	1.2722e+06	337890	447747	278262	400690	355874	1.01912e+06	1.23034e+06	1.14342e+06	0.963375	123.4	236.992	2-Hydroxy-2',3'-dichlorobiphenyl	Benzenoids	Benzene and substituted derivatives	Biphenyls and derivatives			666747-22-4	NEG	Nodiff
M749.pos	2.54084e+06	2.33647e+06	0.919565	-0.120976	0.401224	0.719971	2.15946e+06	2.33078e+06	2.97473e+06	2.66241e+06	2.5768e+06	2.90096e+06	2.96389e+06	21.6472	3.03275e+06	2.7847e+06	0.706443	208.2	133.079	7-Methylimidazo[1,2-a]pyridine	Organoheterocyclic compounds	Imidazopyridines				874-39-5	POS	Nodiff
M75.neg	544946	792385	1.45406	0.540087	0.345977	0.718551	949847	443161	445279	19.8188	886423	552900	715737	1.38808e+06	519053	786155	0.827384	178.3	181.071	Mannitol	Carbohydrates	Fatty acyls	Fatty alcohols	C00392	HMDB0000765	69-65-8	NEG	Nodiff
M750.neg	255357	203235	0.795883	-0.329371	0.290253	0.718551	160602	179725	320010	302055	314396	172424	181545	162617	215198	284390	0.832331	314.6	166.984	4-Hydroxy-2-(trifluoromethyl)thiophene	Organoheterocyclic compounds	Heteroaromatic compounds				217959-45-0	NEG	Nodiff
M751.neg	178483	284446	1.59369	0.672371	0.520016	0.75203	280547	315771	296055	19.8188	21.167	20.4323	330129	402608	326060	363413	0.605432	64.7	227.054	10-Methylbenzo[g]pteridine-2,4(3H,10H)-dione	Organoheterocyclic compounds	Pteridines and derivatives	Alloxazines and isoalloxazines			4074-58-2	NEG	Nodiff
M752.pos	170020	152289	0.895715	-0.158888	0.402161	0.719971	151846	152653	198108	162472	185019	18.6134	201622	195570	168964	195271	0.669318	253.2	197.103	2,3,4,9-Tetrahydro-1H-carbazole-6-carbonitrile	Organoheterocyclic compounds	Indoles and derivatives	Carbazoles			100723-77-1	POS	Nodiff
M753.neg	33139.9	92655.6	2.79589	1.48331	0.00691573	0.149685	35123.7	29304.9	33724.1	32725.8	34821.1	147712	59368.8	99106.1	104955	52136.9	1.9909	180.4	169.061	4-Phenylphenol	Benzenoids	Benzene and substituted derivatives	Biphenyls and derivatives			92-69-3	NEG	Up
M754.pos	91219.1	75214.3	0.824545	-0.27833	0.376879	0.71729	85546.9	82696.7	114550	90226.3	83075.7	62228.2	126547	21.6472	93847.1	93427.1	0.740992	245.5	122.071	2-Chloro-N,N-dimethylpropan-1-amine	Organic nitrogen compounds	Organonitrogen compounds	Amines			108-14-5	POS	Nodiff
M755.pos	74563.9	71253.7	0.955606	-0.0655124	0.426923	0.719971	61237.7	66546.1	95582.5	84760.2	64693	92548.2	85593.1	21.6472	93914.1	84191.4	0.667617	177.8	282.118	2-(4-Morpholinyl)-4H-pyrimido[2,1-a]isoquinolin-4-one	Organoheterocyclic compounds	Pyridopyrimidines				168425-64-7	POS	Nodiff
M756.neg	121015	124594	1.02958	0.04205	0.863668	0.953359	111238	122029	121883	132813	117111	106295	139609	160620	110941	105503	0.149984	241.6	487.203	Methyl (4aR,4bR,10aR,12aS)-6,10-dihydroxy-3,4b,7,7,10a,12a-hexamethyl-12-methylidene-1,4,5,8-tetraoxo-9,10,10b,11-tetrahydronaphtho[2,1-f]isochromene-4a-carboxylate	Lipids and lipid-like molecules	Steroids and steroid derivatives	Steroid lactones				NEG	Nodiff
M757.pos	77769.6	164999	2.12164	1.08518	0.0206096	0.208987	92669.6	69286.9	63250	51297	112344	75848.4	179240	256050	168067	145789	1.61903	230.5	159.076	7-Methylnaphthalen-2-ol	Shikimates and Phenylpropanoids	Phenanthrenoids	Phenanthrenes			26593-50-0	POS	Up
M758.neg	49313.7	45845.4	0.929669	-0.105211	0.459524	0.722772	52891.8	51438.6	46095.9	48368.9	47773.2	31943.1	51446.1	65936.8	41968	37933.1	0.620365	223.4	209.067	(3Z)-3-(1H-Pyrrol-2-ylmethylene)-1,3-dihydro-2H-indol-2-one	Organoheterocyclic compounds	Indoles and derivatives	Indolines			91822-51-4	NEG	Nodiff
M759.pos	468968	869600	1.85428	0.890862	0.00467998	0.0992061	362280	332273	618298	569220	462769	1.08147e+06	725355	999396	619109	922672	1.809	221.2	130.05	3-Amino-1,1,1-trifluoro-2-propanol	Organohalogen compounds	Halohydrins	Fluorohydrins			431-38-9	POS	Up
M76.pos	9307.51	10216.7	1.09768	0.134457	0.847758	0.935079	13.6843	2177.18	7930.98	31214.3	5201.41	23462.3	3170.81	21.6472	12070.1	12358.5	0.153221	162.5	284.099	Guanosine	Carbohydrates	Nucleosides	Purine nucleosides	C00387	HMDB0000133	118-00-3	POS	Nodiff
M760.pos	230906	296124	1.28245	0.358897	0.497454	0.730804	218307	199688	336332	201233	198968	361986	376449	21.6472	399939	342225	0.570225	210.8	200.068	3-Cyano-4,7-dimethylcoumarin	Phenylpropanoids and polyketides	Coumarins and derivatives				56394-30-0	POS	Nodiff
M761.neg	119993	94172.2	0.784815	-0.349576	0.0097596	0.17914	119763	117981	117942	119009	125270	77249.2	107988	91643.3	98779	95201.1	1.93594	210.8	250.094	1-(3-Fluorobenzoyl)-4-piperidinecarboxylic acid	Benzenoids	Benzene and substituted derivatives	Benzoyl derivatives			436093-13-9	NEG	Down
M762.pos	79366.9	75212.6	0.947656	-0.0775648	0.591815	0.781948	89965.5	90638.8	118575	97638.3	17.1391	121369	126569	21.6472	128086	16.6279	0.426544	206.9	171.036	5-Carboxy-3-methyluracil	Organoheterocyclic compounds	Diazines	Pyrimidines and pyrimidine derivatives			51727-06-1	POS	Nodiff
M763.pos	24407.9	23041.6	0.944024	-0.0831047	0.658935	0.817264	21604.8	33430.3	23904.9	24763.5	18335.7	31520.4	20885.1	29693.7	20940.2	12168.7	0.375339	206.9	274.091	2-(1H-Indol-3-ylmethylene)-1H-indene-1,3(2H)-dione	Benzenoids	Indanes	Indanones			31060-64-7	POS	Nodiff
M764.neg	316710	265206	0.837377	-0.25605	0.382116	0.718551	319805	298171	299773	358220	307581	420012	333877	21.5387	275690	296428	0.785351	205.5	245.042	2'-Chloro-2-hydroxy-5-methylbenzophenone	Benzenoids	Benzene and substituted derivatives	Benzophenones			6280-52-0	NEG	Nodiff
M765.pos	9728.18	17773	1.82696	0.869444	0.771647	0.886594	14654	6180.84	19.1094	6904.5	20882.4	16371.6	19.2391	28003.3	19335.2	25135.5	0.220168	202.6	234.133	N-(4-Methylphenyl)-2-naphthalenamine	Benzenoids	Naphthalenes				644-16-6	POS	Nodiff
M766.neg	22241.1	16005.7	0.719643	-0.474648	0.00987959	0.179741	21671.5	22499.1	22289.5	22363.4	22382.3	13108.8	20388.2	16570.1	15456.3	14505	1.97075	190.3	236.078	Benzamide, N-1H-pyrrolo[2,3-c]pyridin-5-yl-	Organoheterocyclic compounds	Pyrrolopyridines				300586-90-7	NEG	Down
M767.pos	169653	166268	0.980048	-0.0290757	0.854954	0.939189	155652	141621	205351	148257	197385	124029	189137	183872	149474	184830	0.129445	169.2	223.082	2-(3-Pyridinyl)-1H-indole-3-carbaldehyde	Organoheterocyclic compounds	Indoles and derivatives	Indoles			95854-06-1	POS	Nodiff
M768.pos	131208	178747	1.36231	0.446055	0.211772	0.604251	84063.7	99821.2	211528	149723	110907	175472	122341	287259	119751	188910	0.985681	149.1	286.974	2-Bromoanthraquinone	Benzenoids	Anthracenes	Anthraquinones			572-83-8	POS	Nodiff
M769.pos	44319.8	64538.9	1.45621	0.542217	0.0132506	0.168772	37858.8	53713.6	47587.2	36879.7	45559.8	60582	54643.8	90139.7	60425.6	56903.2	1.68508	139.6	230.033	2-Chloro-9(10H)-acridinone	Organoheterocyclic compounds	Quinolines and derivatives	Benzoquinolines			7497-52-1	POS	Up
M77.neg	88807	87492.1	0.985194	-0.0215207	0.998463	0.999671	126463	111764	94518.7	111268	21.167	105737	109110	21.5387	115050	107541	0.00481831	147.8	243.061	Pseudouridine	Carbohydrates			C02067	HMDB0000767	1445-07-4	NEG	Nodiff
M770.neg	405975	246380	0.606883	-0.720509	0.178735	0.633873	411946	421529	415263	377454	403684	20.4323	427004	426945	377909	20.599	1.13733	220.4	230.078	Ethyl 4-hydroxy-2-methyl-6-quinolinecarboxylate	Organoheterocyclic compounds	Quinolines and derivatives	Quinolones and derivatives			300590-94-7	NEG	Nodiff
M771.pos	1.65619e+06	1.65733e+06	1.00069	0.000988507	0.418172	0.719971	1.61625e+06	1.77679e+06	1.89312e+06	1.53361e+06	1.4612e+06	2.11417e+06	2.2114e+06	21.6472	2.21448e+06	1.74658e+06	0.681464	91.1	136.048	imidazo[1,2-c]pyrimidin-5-ol	Organoheterocyclic compounds	Imidazopyrimidines				55662-66-3	POS	Nodiff
M772.pos	32777.3	48927.9	1.49274	0.577959	0.0966002	0.433274	44999.8	22131	33559.4	21911.8	41284.7	49308.7	33576.1	61461.7	32744.4	67548.6	1.23774	71.9	206.045	5-(2-Chlorophenyl)-4-pyrimidinamine	Organoheterocyclic compounds	Diazines	Pyrimidines and pyrimidine derivatives			56239-12-4	POS	Nodiff
M773.neg	483890	423659	0.875527	-0.191777	0.631189	0.805573	248500	243353	725717	531939	669943	216752	738390	231532	249020	682602	0.396126	174.6	203.023	4-Hydroxy-4'-chlorobiphenyl	Benzenoids	Benzene and substituted derivatives	Biphenyls and derivatives			28034-99-3	NEG	Nodiff
M774.pos	1.21195e+06	567654	0.46838	-1.09425	0.158859	0.563837	1.18065e+06	1.15705e+06	1.20471e+06	1.39651e+06	1.12084e+06	1.00961e+06	766221	21.6472	1.06241e+06	16.6279	1.18331	112.9	136.061	6-Fluoroindole	Organoheterocyclic compounds	Indoles and derivatives	Indoles			399-51-9	POS	Nodiff
M775.pos	93460.8	87728.5	0.938666	-0.0913161	0.675	0.824439	104821	79606.9	128100	66186.9	88589.6	77584.5	121010	112935	76208.7	50904.1	0.339	25.9	231.119	4,4'-Oxydibenzene-1,2-diamine	Benzenoids	Benzene and substituted derivatives	Diphenylethers			2676-59-7	POS	Nodiff
M776.neg	21340	17812.9	0.83472	-0.260635	0.387981	0.718551	20160.3	20982.2	21553.8	19873.2	24130.6	20.4323	22086.1	22714.6	22001	22242.5	0.690849	359.6	181.009	MCPA	Benzenoids	Benzene and substituted derivatives	Phenoxyacetic acid derivatives	C18528	HMDB0254366		NEG	Nodiff
M777.pos	2.12236e+06	3.0582e+06	1.44094	0.527011	0.0529742	0.330907	1.44561e+06	1.9366e+06	3.12388e+06	1.95926e+06	2.14647e+06	2.93613e+06	2.09819e+06	4.11982e+06	2.94569e+06	3.19118e+06	1.42609	276.1	132.076	3-Methylindole	Alkaloids	Tryptophan alkaloids	Simple indole alkaloids	C08313	HMDB0000466	83-34-1	POS	Nodiff
M778.pos	62457.3	27370.7	0.438231	-1.19024	0.0116721	0.158686	77758.1	78567.1	30418.8	71563.5	53978.9	35847.4	19260.1	36924	30117.3	14704.8	1.70638	239.5	255.144	(S)-Argpyrimidine	Organic acids and derivatives	Carboxylic acids and derivatives	Amino acids, peptides, and analogues		HMDB0037180		POS	Down
M779.pos	21454	28304.2	1.3193	0.399769	0.131658	0.509922	17281.8	25545.9	27590.6	20064.6	16787.2	28796	28942.5	34318.7	32401.1	17062.8	1.15915	212.1	252.026	5-[Bis(2-chloroethyl)amino]uracil	Organic nitrogen compounds	Organonitrogen compounds	Nitrogen mustard compounds			66-75-1	POS	Nodiff
M78.neg	62857.6	106425	1.69311	0.759672	0.00628615	0.14523	84460.1	69716.5	53304.5	57114.7	49692.2	111707	101808	146604	77783.2	94221.5	1.81975	128.9	151.026	Xanthine	Alkaloids	Histidine alkaloids	Imidazole alkaloids	C00385	HMDB0000292	69-89-6	NEG	Up
M780.neg	57149.2	68176.8	1.19296	0.254548	0.953153	0.999671	70610	64608.2	79751.5	70755.2	21.167	72788	99664.9	21.5387	75936.5	92473.2	0.0567083	211.6	271.102	2',6'-Dihydroxy 4'-methoxydihydrochalcone	Shikimates and Phenylpropanoids	Flavonoids	Chalcones			35241-55-5	NEG	Nodiff
M781.neg	26182.7	24010	0.917018	-0.124979	0.412482	0.718551	27429.7	28288.9	21305.9	29622.1	24267	24128.4	23147.9	19887.1	33394.2	19492.5	0.697039	194.6	227.067	2-Hydroxy-4-methoxybenzophenone	Polyketides	Phloroglucinols	Acyl phloroglucinols			131-57-7	NEG	Nodiff
M782.pos	45084.3	96635.3	2.14343	1.09992	0.693055	0.835183	30196.4	11940.7	39094.3	39687.5	104503	223757	55735.9	21.6472	30958.9	172703	0.342124	158.2	211.119	Naphazoline	Benzenoids	Naphthalenes				835-31-4	POS	Nodiff
M783.neg	2.86904e+06	3.34756e+06	1.16679	0.222543	0.970742	0.999671	3.71438e+06	3.87692e+06	3.653e+06	3.10087e+06	21.167	3.95016e+06	4.26175e+06	21.5387	4.27469e+06	4.25118e+06	0.0381618	139.5	307.034	5-Benzoyl-4-hydroxy-2-methoxybenzenesulfonic acid	Benzenoids	Benzene and substituted derivatives	Benzophenones			4065-45-6	NEG	Nodiff
M784.neg	227066	219017	0.964553	-0.0520683	0.705378	0.852574	160774	250918	288190	240704	194746	112259	262835	222500	158816	338677	0.266231	110.9	283.263	(+)-Isostearic_acid							NEG	Nodiff
M785.pos	131045	377948	2.88411	1.52813	0.00439156	0.096492	88306.2	102787	126979	222344	114808	517042	278211	610692	214928	268869	1.81269	240.4	261.144	N,N'-Diphenyl-p-phenylenediamine	Benzenoids	Benzene and substituted derivatives	Aniline and substituted anilines			74-31-7	POS	Up
M786.pos	94338.2	105524	1.11858	0.161663	0.398625	0.719971	97949	14.8114	145859	136745	91122.8	121128	107580	89822	115134	93958.2	0.705442	174.2	240.002	Methyl 2-chloro-6-(trifluoromethyl)pyridine-3-carboxylate	Organoheterocyclic compounds	Pyridines and derivatives	Pyridinecarboxylic acids and derivatives			1073129-57-3	POS	Nodiff
M788.neg	8.25024e+06	6.6927e+06	0.811213	-0.301847	0.375767	0.718551	8.78762e+06	8.31575e+06	8.24868e+06	8.13601e+06	7.76313e+06	7.33522e+06	8.52063e+06	21.5387	9.4052e+06	8.20242e+06	0.791284	257.2	347.038	2-Chloro-1,3,8-trihydroxy-6-(2-hydroxypropyl)anthracene-9,10-dione	Polyketides	Polycyclic aromatic polyketides	Anthraquinones and anthrones			2108830-42-6	NEG	Nodiff
M789.neg	993312	1.06228e+06	1.06943	0.0968393	0.436505	0.719483	843726	1.05864e+06	811886	1.3356e+06	916714	1.45227e+06	1.51415e+06	21.5387	1.29444e+06	1.0505e+06	0.702651	231.2	214.048	4-(1H-Indol-3-yl)-1,3-thiazol-2-ylamine	Organoheterocyclic compounds	Indoles and derivatives	Indoles			22258-56-6	NEG	Nodiff
M79.pos	1.05173e+07	1.40278e+07	1.33379	0.415534	0.252689	0.649615	5.30279e+06	5.1985e+06	1.17204e+07	1.41841e+07	1.61805e+07	1.49814e+07	1.10768e+07	2.14875e+07	1.34102e+07	9.18334e+06	0.890869	90.2	137.045	Hypoxanthine	Alkaloids	Pseudoalkaloids	Purine alkaloids	C00262	HMDB0000157	68-94-0	POS	Nodiff
M790.neg	708766	429115	0.60544	-0.723945	0.319371	0.718551	595356	765183	765572	836682	581038	552226	461524	21.5387	638051	493753	0.883517	211.6	165.04	2-Carboxybenzeneboronic acid	Benzenoids	Benzene and substituted derivatives	Benzoic acids and derivatives			149105-19-1	NEG	Nodiff
M791.pos	41185	24879.1	0.604082	-0.727185	0.0482853	0.321072	50804.8	37128	44298.5	36703.5	36989.9	11297.7	36310.3	28091.9	18958.1	29737.4	1.50674	188.5	227.077	4-Amino-2-(1,3-benzoxazol-2-yl)phenol	Organoheterocyclic compounds	Azoles	Oxazoles			62129-02-6	POS	Down
M792.neg	18831.8	108154	5.74318	2.52185	0.0939326	0.507033	47718.7	25538.2	10199.6	10681.4	21.167	140390	70012.7	171370	74261.4	84738.7	1.42775	167.6	219.106	4-(Cyclohexyloxy)benzoic acid	Benzenoids	Benzene and substituted derivatives	Benzoic acids and derivatives			139-61-7	NEG	Nodiff
M793.pos	245107	158769	0.647751	-0.626488	0.316154	0.693147	201356	248423	277990	205902	291866	94745.4	297611	217725	183746	16.6279	0.857212	127.4	239.113	2-Phenyl-N-(pyridin-4-yl)cyclopropanecarboxamide	Organic nitrogen compounds	Organonitrogen compounds	N-arylamides			494842-46-5	POS	Nodiff
M794.neg	109118	213065	1.95261	0.965405	0.0257055	0.285646	91420.4	94953.6	141145	82077.9	135993	243385	119916	315264	250225	136536	1.67186	74.6	215.014	2-Chloro-4,5-dimethoxybenzoic acid	Benzenoids	Benzene and substituted derivatives	Benzoic acids and derivatives			60032-95-3	NEG	Up
M795.pos	2587.73	4209.27	1.62663	0.701883	0.333303	0.700839	3265.24	3115.94	2596.81	3943.53	17.1391	8135.04	2637.26	1942.68	2599.68	5731.69	0.825941	16.2	146.98	5-Chloro-2-furoic acid	Organoheterocyclic compounds	Furans	Furoic acid and derivatives			618-30-4	POS	Nodiff
M796.pos	42554.8	98704.5	2.31947	1.21379	0.0175729	0.195723	30897.4	27151.7	57984	57482.4	39258.4	148828	59800	111335	50159.1	123401	1.63518	220.9	169.058	4-Hydroxy-6-methyl-2-oxo-1,2-dihydropyridine-3-carboxamide	Organoheterocyclic compounds	Pyridines and derivatives	Pyridinecarboxylic acids and derivatives			68373-65-9	POS	Up
M797.pos	18738.5	522810	27.9004	4.80221	0.00122155	0.0523373	17825	49274.2	1694.19	18094.5	6804.41	770823	229487	235015	961029	417697	1.99636	269.6	225.015	5'-Amino-2,3'-bithiophene-4'-carboxamide	Organoheterocyclic compounds	Bi- and oligothiophenes				353772-94-8	POS	Up
M798.neg	50060.4	39479.7	0.788642	-0.342557	0.0275366	0.292103	48244.8	54350.6	50839.8	44177.1	52689.6	31453.5	47577.7	41164.9	42919.9	34282.7	1.65247	222.5	226.095	N-Isobutyl-4-methylbenzenesulfonamide	Benzenoids	Benzene and substituted derivatives	Toluenes			23705-38-6	NEG	Down
M799.neg	27588.3	6593.21	0.238985	-2.06501	0.0286519	0.296672	26326.8	30278.5	8277.83	62027.2	11031.5	229.701	516.083	31993.2	20.2954	206.788	1.71761	109.6	229.069	Diethyl 3-hydroxyphenylphosphonate	Benzenoids	Phenols	1-hydroxy-4-unsubstituted benzenoids			33733-32-3	NEG	Down
M8.neg	523375	1.50965e+06	2.88446	1.5283	0.00881147	0.16935	414675	801827	459431	217571	723372	1.76316e+06	1.40476e+06	2.00425e+06	621765	1.75434e+06	1.77529	22.9	129.056	2-Ketocaproic acid	Fatty acids	Fatty Acids and Conjugates	Oxo fatty acids	C00902	HMDB0001864	2492-75-3	NEG	Up
M80.neg	75713.2	71494.3	0.944277	-0.0827178	0.815826	0.927691	66265.3	47113.9	61572.6	91446.2	112168	104947	70123	49034.3	80182.5	53184.4	0.263138	87.7	742.537	PE(18:0/18:2)	Fatty acids	Glycerophospholipids	Glycerophosphoethanolamines		HMDB0008994	7266-53-7	NEG	Nodiff
M800.neg	971731	1.14467e+06	1.17797	0.236308	0.451916	0.720547	727719	950116	1.03704e+06	1.05737e+06	1.0864e+06	1.95846e+06	1.56448e+06	21.5387	1.09081e+06	1.10959e+06	0.681331	228.6	242.079	N-(4-Fluorobenzyl)-7H-purin-6-amine	Organoheterocyclic compounds	Imidazopyrimidines	Purines and purine derivatives			67023-52-3	NEG	Nodiff
M801.pos	102405	118855	1.16064	0.214922	0.0914382	0.418865	85222.8	105457	125097	87454.7	108791	116529	117934	126976	111127	121708	1.35284	205.4	249.155	Pindolol	Organoheterocyclic compounds	Indoles and derivatives	Indoles	C07445	HMDB0015095	13523-86-9	POS	Nodiff
M802.pos	44189.2	43617.5	0.987062	-0.018787	0.818772	0.918194	43726.1	40954	42269.5	42106.4	51890.2	40436.9	54211.4	34709.7	41768.4	46961.2	0.210278	203	186.087	1-Naphthaleneacetamide	Benzenoids	Naphthalenes				86-86-2	POS	Nodiff
M804.pos	53633.7	77981.8	1.45397	0.539996	0.0425078	0.295799	49968.9	57139.2	62247.4	53558.8	45254.4	78944.8	65011	109674	83215.9	53063.5	1.53079	241.3	177.032	4-Trifluoromethylpyrimidine-2-carbaldehyde	Organic oxygen compounds	Organooxygen compounds	Carbonyl compounds			1333222-14-2	POS	Up
M805.pos	392932	376248	0.957539	-0.0625968	0.223899	0.623072	291746	278043	465390	335914	593566	18.6134	679146	725815	476242	16.6279	1.00415	147.8	195.123	1-(2-Fluorophenyl)-4-piperidinamine	Organoheterocyclic compounds	Piperidines	Phenylpiperidines			494861-66-4	POS	Nodiff
M806.neg	4.47645e+06	4.61329e+06	1.03057	0.0434408	0.420177	0.719219	4.55606e+06	4.89082e+06	4.5485e+06	4.4692e+06	3.91767e+06	5.71675e+06	5.83538e+06	21.5387	6.08058e+06	5.43371e+06	0.723591	139.5	221.012	2-Hydroxy-3-(trifluoromethoxy)benzoic acid	Benzenoids	Benzene and substituted derivatives	Benzoic acids and derivatives			773873-50-0	NEG	Nodiff
M807.neg	108271	97008.4	0.895977	-0.158467	0.48713	0.732989	74786.6	96265.9	112945	117784	139574	86217.3	115821	86667	131816	64520.7	0.587304	95.6	157.013	(2,5-Dioxotetrahydrofuran-3-yl)acetic acid	Organic acids and derivatives	Carboxylic acids and derivatives	Tricarboxylic acids and derivatives			1043416	NEG	Nodiff
M808.neg	56081.4	44174.3	0.787681	-0.344317	0.370127	0.718551	55441.3	53517.6	55376.3	52775.9	63296.2	20.4323	57941	53510.3	56256.6	53143.1	0.72015	359.6	246.981	3-Bromo[1,1'-biphenyl]-4-ol	Benzenoids	Benzene and substituted derivatives	Biphenyls and derivatives			33668	NEG	Nodiff
M809.neg	16716.9	23073.2	1.38023	0.464912	0.226924	0.663868	14735.7	17458.3	18108.7	18759.4	14522.4	25578.4	23728.1	33364	21698.1	10997.7	1.00331	241.2	265.13	2-(1H-Indol-3-yl)-2-(4-methoxyphenyl)ethanamine	Organoheterocyclic compounds	Indoles and derivatives	Indoles			203394-30-3	NEG	Nodiff
M81.pos	31344.1	33589	1.07162	0.0997951	0.265724	0.660338	51649.6	18100.6	42511.8	18727.8	25730.5	18.6134	46960.5	67418.7	53530.5	16.6279	0.914827	74.8	150.112	Daltogen	Organic nitrogen compounds	Organonitrogen compounds	Amines	C06771	HMDB0032538	102-71-6	POS	Nodiff
M810.neg	5099.08	14384.4	2.82099	1.4962	0.947841	0.999671	6350.77	2204.08	8543	3390.02	5007.54	20.4323	6792.16	14737.6	31804.4	18567.5	0.0177448	214.4	337.077	Rabelomycin	Phenylpropanoids and polyketides	Angucyclines				28399-50-0	NEG	Nodiff
M811.pos	2.43694e+06	2.48653e+06	1.02035	0.0290582	0.421918	0.719971	2.16823e+06	2.22495e+06	3.10158e+06	2.39585e+06	2.29411e+06	2.86732e+06	3.13527e+06	21.6472	3.35687e+06	3.07314e+06	0.675276	206.9	170.032	2-Amino-1-(4-chlorophenyl)ethanone	Organic oxygen compounds	Organooxygen compounds	Carbonyl compounds			2098017	POS	Nodiff
M812.neg	48249.2	61284.4	1.27016	0.345015	0.111207	0.544473	50928.3	43959.8	50863.4	63530.2	31964.4	58643.1	68696	44947.5	68824.6	65311	1.25968	245.1	323.066	1H-Indole-2,3-dione, 5-[[2-(methoxymethyl)-1-pyrrolidinyl]sulfonyl]-	Organoheterocyclic compounds	Indoles and derivatives	Indolines			1110670-49-9	NEG	Nodiff
M813.pos	396912	651712	1.64196	0.715416	0.00268201	0.0748493	321978	320848	488741	422098	430894	714212	594517	831163	585328	533338	1.86198	236	195.123	1-(4-Fluorobenzyl)piperazine	Benzenoids	Benzene and substituted derivatives	Phenylmethylamines			70931-28-1	POS	Up
M814.neg	88223.2	65532.3	0.742802	-0.428951	0.34244	0.718551	74047.3	79877.2	93850.2	104928	88412.7	48980.4	119178	21.5387	100961	58521	0.844752	192.5	207.088	2-(4-Methylphenyl)-1H-benzimidazole	Organoheterocyclic compounds	Benzimidazoles	Phenylbenzimidazoles			120-03-6	NEG	Nodiff
M815.neg	184534	280963	1.52255	0.606493	0.533016	0.757769	41256.8	395716	284861	113808	87029.6	577548	84223.8	104634	521814	116597	0.543428	16.7	188.986	Tetrafluorosuccinic acid	Lipids and lipid-like molecules	Fatty Acyls	Fatty acids and conjugates			377-38-8	NEG	Nodiff
M816.pos	334303	377715	1.12986	0.17614	0.406723	0.719971	314663	446391	19.1094	521315	389128	261559	451455	606017	265927	303615	0.652718	271.8	156.076	2-Amino-3-(1H-pyrazol-1-yl)propanoic acid	Amino acids and Peptides	Small peptides	Aminoacids			28024-60-4	POS	Nodiff
M817.pos	440718	253947	0.576211	-0.795332	0.17445	0.58132	419872	382180	528345	493676	379520	18.6134	491369	21.6472	426903	351421	1.10292	262.3	218.108	1-Isothiocyanato-8-(methylthio)octane	Organosulfur compounds	Isothiocyanates			HMDB0038447	4430-41-5	POS	Nodiff
M818.neg	45392	61883.6	1.36332	0.447119	0.585189	0.777224	53107.2	18245.7	96853.7	23493.5	35259.9	20.4323	52706.8	58790.4	130628	67272	0.402889	228	401.129	Hexamethylquercetagetin	Phenylpropanoids and polyketides	Flavonoids	O-methylated flavonoids		HMDB0029308	1251-84-9	NEG	Nodiff
M819.neg	1.06051e+07	7.63495e+06	0.719934	-0.474064	0.0810287	0.472727	6.39064e+06	1.22855e+07	1.15001e+07	9.6694e+06	1.31797e+07	7.08593e+06	8.94057e+06	5.96642e+06	7.65127e+06	8.53057e+06	1.36596	127.3	885.545	1-Stearoyl-2-arachidonoyl-sn-glycero-3-phospho-(1'-myo-inositol)	Lipids and lipid-like molecules	Glycerophospholipids	Glycerophosphoinositols			71258-93-0	NEG	Nodiff
M82.neg	186200	152289	0.81788	-0.290039	0.379862	0.718551	199932	166378	195891	161433	207365	20.4323	185992	207413	169618	198404	0.703566	25.3	171.139	Capric acid	Fatty acids	Fatty Acids and Conjugates	Branched fatty acids	C01571	HMDB0000511	334-48-5	NEG	Nodiff
M820.pos	4.26909e+06	4.54865e+06	1.06548	0.0915076	0.432775	0.719971	2.74292e+06	3.0664e+06	6.39297e+06	3.5271e+06	5.61608e+06	7.04752e+06	4.41565e+06	4.60663e+06	6.67343e+06	16.6279	0.677985	38.7	784.582	PC(18:0/18:3(6Z,9Z,12Z))	Lipids and lipid-like molecules	Glycerophospholipids	Glycerophosphocholines	C00157	HMDB0008040		POS	Nodiff
M821.pos	410470	442006	1.07683	0.106792	0.315387	0.693147	356753	368719	478675	388199	460003	391952	500936	442648	420874	453622	0.806724	298.8	257.135	6-Phenyl-5-(1-piperazinyl)-3(2H)-pyridazinone	Organoheterocyclic compounds	Diazines	Pyridazines and derivatives			132814-16-5	POS	Nodiff
M822.pos	524249	414688	0.791013	-0.338227	0.547696	0.757223	284059	377678	869876	341397	748236	599590	388116	347409	427646	310678	0.495862	16.9	338.341	N-Cyclohexanecarbonylpentadecylamine	Organic acids and derivatives	Carboxylic acids and derivatives	Carboxylic acid derivatives			702638-84-4	POS	Nodiff
M823.neg	1.80912e+06	2.6804e+06	1.4816	0.567158	0.0716717	0.448063	1.41955e+06	1.41611e+06	2.18361e+06	1.93682e+06	2.08954e+06	3.16304e+06	3.28885e+06	2.01077e+06	3.29793e+06	1.64142e+06	1.36379	146.6	247.013	5-(2-Hydroxybenzylidene)-2-thioxodihydro-4,6(1H,5H)-pyrimidinedione	Organoheterocyclic compounds	Diazines	Pyrimidines and pyrimidine derivatives			114370-98-8	NEG	Nodiff
M824.neg	9168.89	32883	3.58637	1.84252	0.864496	0.953945	13268.4	3186.21	2447.83	1670.86	25271.2	20.4323	56764.1	97427.6	920.534	9282.61	0.129726	130.9	231.992	3-Amino-2-hydroxy-5-sulfobenzoic acid	Benzenoids	Benzene and substituted derivatives	Benzenesulfonic acids and derivatives			6201-86-1	NEG	Nodiff
M825.pos	40140	93604.2	2.33194	1.22153	0.00573665	0.111161	45335.6	25187.7	62643.5	24458.7	43074.5	101152	70098.3	146081	75087.9	75602.6	1.8058	212.6	125.02	3-Aminothiophene-2-carbonitrile	Organoheterocyclic compounds	Thiophenes	Aminothiophenes			56489-05-5	POS	Up
M826.pos	185529	174742	0.941859	-0.0864171	0.413113	0.719971	147382	164408	254709	178272	182874	164662	300220	21.6472	207481	201324	0.687642	184.2	251.136	N-(3-Chlorobenzyl)quinuclidin-3-amine	Organoheterocyclic compounds	Quinuclidines				682778-37-6	POS	Nodiff
M827.pos	93882.1	219981	2.34316	1.22845	0.00228745	0.0681596	97203.8	82205.2	107917	95360.7	86724.1	255336	160954	326969	171301	185344	2.00458	166.9	220.117	trans-Zeatin	Alkaloids	Pseudoalkaloids	Purine alkaloids	C00371	HMDB0012204	1637-39-4	POS	Up
M828.neg	133120	72109.9	0.541692	-0.884454	0.00239074	0.0943008	96432.2	121640	163645	141792	142088	49381	87527.9	65282.8	88441.5	69916.2	1.92217	128.6	812.543	2-amino-3-({hydroxy[2-[icosa-5.8.11-trienoyloxy]-3-(octadecanoyloxy)propoxy]phosphoryl}oxy)propanoic acid							NEG	Down
M829.pos	274601	260431	0.948397	-0.0764362	0.762639	0.88073	248318	240216	462777	305486	116206	277179	166452	460521	317360	80639.4	0.224487	99	116.107	Trimethylaminoacetone	Organic oxygen compounds	Organooxygen compounds	Carbonyl compounds		HMDB0012296	13429-97-5	POS	Nodiff
M83.neg	539270	574929	1.06612	0.0923743	0.593034	0.783014	495722	504695	547797	486039	662099	477842	497640	735831	517990	645341	0.488421	24.2	227.201	12-Methyltridecanoic acid	Fatty acids	Fatty Acids and Conjugates	Branched fatty acids		HMDB0031072	2724-57-4	NEG	Nodiff
M830.pos	281126	261647	0.930713	-0.103592	0.58753	0.780859	300032	14.8114	401121	345649	358812	429063	420942	458195	19.5001	16.6279	0.471458	37.6	808.582	PC(20:2(11Z,14Z)/18:3(9Z,12Z,15Z))	Lipids and lipid-like molecules	Glycerophospholipids	Glycerophosphocholines	C00157	HMDB0008338		POS	Nodiff
M831.pos	38736.5	73353.1	1.89364	0.921163	0.0186217	0.20074	51676	36458.5	39949.6	20882.5	44716.1	41220.4	65026.7	85301.1	100820	74397.4	1.63366	230.9	198.084	1-(6-Chloropyridin-2-yl)piperazine	Organoheterocyclic compounds	Diazinanes	Piperazines			87394-54-5	POS	Up
M832.pos	13116.1	24416.5	1.86157	0.896519	0.264794	0.660247	19356.7	14.8114	19807.3	11454.9	14946.7	20471.1	21224.4	26148.4	27811.3	26427.3	0.931232	86.3	229.016	2-(Chloromethyl)-5,6-dimethylthieno[2,3-d]pyrimidin-4-ol	Organoheterocyclic compounds	Thienopyrimidines				89567-05-5	POS	Nodiff
M833.pos	1.86268e+06	1.56396e+06	0.839631	-0.252173	0.381904	0.719971	1.71116e+06	1.69592e+06	2.30065e+06	1.88941e+06	1.71623e+06	1.53456e+06	2.306e+06	21.6472	2.26076e+06	1.71846e+06	0.734354	245.5	181.108	1-(p-Fluorophenyl)piperazine	Organoheterocyclic compounds	Diazinanes	Piperazines			2252-63-3	POS	Nodiff
M834.pos	851771	1.57934e+06	1.85418	0.890783	0.00816771	0.134014	681136	686875	1.43348e+06	766653	690713	1.57043e+06	1.70801e+06	2.0239e+06	1.04877e+06	1.54557e+06	1.76541	185.7	241.154	Heptanedioic acid, 1-(2-cyclopentylidenehydrazide)	Lipids and lipid-like molecules	Fatty Acyls	Fatty acids and conjugates			1136466-93-7	POS	Up
M835.neg	233490	228161	0.977178	-0.0333061	0.850675	0.94742	186944	210879	205477	384025	180125	138990	161531	358640	195345	286301	0.108241	102	202.108	Isopentenyladenine							NEG	Nodiff
M836.neg	266355	340539	1.27852	0.35447	0.109354	0.540233	233209	176560	236504	325129	360373	285092	373251	398273	297207	348872	1.26219	41.8	764.523	(2-aminoethoxy)[2-[icosa-5.8.11.14-tetraenoyloxy]-3-[octadec-11-enoyloxy]propoxy]phosphinic acid							NEG	Nodiff
M837.pos	39673.9	39612.4	0.998451	-0.00223625	0.424475	0.719971	37646.1	36053.6	41655.4	41979.5	41034.7	27566.9	19.2391	72978.8	51046.4	46450.7	0.648615	24.1	201.109	2E-Decenedioic_acid							POS	Nodiff
M838.neg	123528	119090	0.964069	-0.0527922	0.552242	0.762195	111740	130337	109443	128098	138022	109312	118492	131782	122052	113809	0.506095	23.9	166.994	5-(2-Furyl)-1,3,4-oxadiazole-2(3H)-thione	Organoheterocyclic compounds	Azoles	Oxadiazoles			13239-11-7	NEG	Nodiff
M839.pos	14157	75632.7	5.34241	2.41749	0.00340352	0.0839845	6917.85	22014.2	7096.24	5300.4	29456.5	88061.5	35102.8	139155	51342.7	64501.1	1.85807	205.2	283.105	5,7-dimethoxy-2-phenyl-4H-chromen-4-one							POS	Up
M84.neg	133041	256530	1.92821	0.94726	0.000879437	0.0619745	136837	112766	174132	115520	125949	255483	248216	355880	219402	203670	2.04566	211.6	146.082	6-Hydroxynorleucine	Organic acids and derivatives	Carboxylic acids and derivatives	Amino acids, peptides, and analogues			6033-32-5	NEG	Up
M840.neg	50075.4	45075.9	0.900161	-0.151745	0.860248	0.951998	31101.4	36570.7	34702.5	58270.9	89731.6	58997.7	50820.7	41482.4	41473.5	32605.4	0.221853	85.7	698.511	(2-aminoethoxy)[2-[hexadec-9-enoyloxy]-3-[octadeca-1.11-dien-1-yloxy]propoxy]phosphinic acid							NEG	Nodiff
M841.pos	54343.5	91843.7	1.69006	0.757074	0.0922332	0.421254	37191.2	38344.7	58648.6	73371.4	64161.5	72100.6	41608.6	133717	95237	116556	1.28439	90.6	116.07	Methyl 1-aminocyclopropanecarboxylate	Organic acids and derivatives	Carboxylic acids and derivatives	Amino acids, peptides, and analogues			72784-43-1	POS	Nodiff
M842.pos	22324.7	30574.9	1.36956	0.453711	0.128426	0.504676	17608.1	14080.9	35557.7	28019.7	16356.7	31943.3	30739.5	21966.5	41566.5	26658.8	1.19601	222.2	226.049	2-(2-Hydroxyphenyl)-1,3-thiazolidine-4-carboxylic acid	Organic acids and derivatives	Carboxylic acids and derivatives	Amino acids, peptides, and analogues			72678-82-1	POS	Nodiff
M843.neg	13051.2	12149.2	0.930883	-0.103328	0.973716	0.999671	15249.6	14828.2	16497.8	18659.3	21.167	11368.2	14411.5	21.5387	18073.7	16870.8	0.0171087	276	305.069	Epigallocatechin	Shikimates and Phenylpropanoids	Flavonoids	Flavan-3-ols	C12136	HMDB0038361	970-74-1	NEG	Nodiff
M844.neg	172162	178109	1.03454	0.0489909	0.898932	0.977646	163439	181391	193787	169050	153142	128476	210411	230579	166680	154398	0.150043	218.6	283.104	His-Glu	Organic acids and derivatives	Carboxylic acids and derivatives	Amino acids, peptides, and analogues			53634-28-9	NEG	Nodiff
M845.neg	208435	410741	1.9706	0.978634	0.00154072	0.0743268	202815	215430	202286	147332	274310	548129	321217	447457	419811	317091	1.96849	183.5	119.035	L-Erythrulose	Organic oxygen compounds	Organooxygen compounds	Carbohydrates and carbohydrate conjugates	C02045	HMDB0006293	533-50-6	NEG	Up
M846.pos	2.18801e+06	3.98394e+06	1.82081	0.864576	0.0664768	0.361078	1.24014e+06	1.69173e+06	1.96559e+06	3.28416e+06	2.75843e+06	4.24266e+06	2.80814e+06	7.21998e+06	3.48593e+06	2.16298e+06	1.32737	132.6	291.069	8-(p-Chlorophenyl)theophylline	Organoheterocyclic compounds	Imidazopyrimidines	Purines and purine derivatives			29064-02-6	POS	Nodiff
M847.neg	624604	507884	0.81313	-0.298442	0.011009	0.189685	601153	625309	620342	568903	707314	469759	597503	445818	501919	524424	1.79333	211.6	202.083	Indole-3-butyric acid	Alkaloids	Tryptophan alkaloids	Simple indole alkaloids	C11284	HMDB0002096	133-32-4	NEG	Down
M848.pos	14563.9	16611.8	1.14062	0.18982	0.272067	0.665777	13382.6	16391.3	12909.1	15392.4	14743.8	18.6134	27432.4	29827.8	25763.8	16.6279	0.908857	213.4	203.138	.beta.-Alanylleucine	Organic acids and derivatives	Peptidomimetics	Hybrid peptides			102029-56-1	POS	Nodiff
M849.pos	86556.4	108851	1.25757	0.330638	0.323669	0.698776	94563.2	127229	97426.9	57770.8	55792.3	65483.4	125357	142498	131826	79088.8	0.813612	92.4	328.067	Etaconazole	Benzenoids	Benzene and substituted derivatives	Halobenzenes			71245-23-3	POS	Nodiff
M85.neg	22280.8	42155.9	1.89203	0.919935	0.701383	0.850749	14827.9	26639.1	28212.7	10051.6	31672.4	72829.5	37142.4	61352.7	20.2954	39434.4	0.374734	102.7	277.155	Phe-Leu	Amino acids and Peptides	Small peptides	Dipeptides		HMDB0253025	3303-55-7	NEG	Nodiff
M850.pos	232368	293837	1.26453	0.338603	0.447008	0.719971	290414	138371	153005	275656	304393	159521	396607	453136	193782	266138	0.58772	174.1	198.043	3-Hydroxy-2-methylpyridine-4,5-dicarboxylate	Organoheterocyclic compounds	Pyridines and derivatives	Pyridinecarboxylic acids and derivatives	C04604	HMDB0006955		POS	Nodiff
M851.pos	517624	750306	1.44952	0.535574	0.347673	0.705029	461297	530163	853417	15.4254	743228	654344	867953	564271	1.12543e+06	539531	0.796638	37.3	751.546	PG(16:0/18:0)	Lipids and lipid-like molecules	Glycerophospholipids	Glycerophosphoglycerols		HMDB0010572		POS	Nodiff
M852.neg	35358.5	88182	2.49394	1.31843	0.0324007	0.311911	38300.8	28801.8	31238.5	33545	44906.3	40115.2	100509	157230	46558.9	96497.1	1.68744	220.3	298.113	10-Oxomorphine	Alkaloids and derivatives	Morphinans				68254-48-8	NEG	Up
M853.pos	475936	557603	1.17159	0.22847	0.461647	0.721995	354075	472844	691886	404094	456781	18.6134	693142	928934	532858	633061	0.583063	236.1	243.134	3-[5-(2-Methylpropyl)-3,6-dioxopiperazin-2-yl]propanoic acid	Organic acids and derivatives	Carboximidic acids and derivatives	Carboximidic acids			861021-94-5	POS	Nodiff
M854.neg	817179	810285	0.991565	-0.0122214	0.823253	0.931692	902317	682101	797813	717923	985740	575397	673591	978925	663815	1.1597e+06	0.149852	16.9	211.133	9,10-Dihydrojasmonic acid	Fatty acids	Octadecanoids	Jasmonic acids			98674-52-3	NEG	Nodiff
M855.pos	71320.7	106389	1.49171	0.576963	0.196074	0.590102	31055	53733.6	93313.6	66046.4	112455	181628	71259.4	73012.3	130976	75071.9	0.987164	127.7	522.355	LysoPC(18:1(11Z))	Lipids and lipid-like molecules	Glycerophospholipids	Glycerophosphocholines	C04230	HMDB0010385		POS	Nodiff
M856.pos	8171.24	16915.1	2.07007	1.04968	0.0224635	0.21983	7986.13	13330.7	8403.74	7467.84	3667.8	21988.6	24005.4	13408.6	15363.1	9809.67	1.58878	14.5	233.02	1-(3,4-Dichlorophenyl)-3,3-dimethylurea	Benzenoids	Benzene and substituted derivatives	N-phenylureas			330-54-1	POS	Up
M857.neg	312898	256798	0.820707	-0.28506	0.377893	0.718551	352715	312880	309986	314651	274260	246588	324098	385369	327915	20.599	0.797666	245.1	251.114	Pro-His	Organic acids and derivatives	Carboxylic acids and derivatives	Amino acids, peptides, and analogues			92027-43-5	NEG	Nodiff
M858.neg	520947	447035	0.85812	-0.220749	0.254921	0.692985	589367	580974	565320	447365	421708	316443	583491	521555	352030	461654	0.909684	168.8	221.068	[1,2,4]Triazolo[1,5-a]pyrimidine-2-carboxylic acid, 1,7-dihydro-5-methyl-7-oxo-, ethyl ester	Organoheterocyclic compounds	Triazolopyrimidines				171618-87-4	NEG	Nodiff
M859.neg	4.55601e+06	1.00699e+07	2.21024	1.1442	0.0268801	0.290161	5.00694e+06	8.02726e+06	5.36412e+06	2.7173e+06	1.66441e+06	1.23127e+07	1.06475e+07	9.07937e+06	1.16996e+07	6.61018e+06	1.70617	14.5	186.045	(1R,4R,6R)-4-Amino-2-oxabicyclo[3.1.0]hexane-4,6-dicarboxylic acid	Organic acids and derivatives	Carboxylic acids and derivatives	Amino acids, peptides, and analogues			191471-52-0	NEG	Up
M86.neg	11310	25696.4	2.27201	1.18397	0.952613	0.999671	13232.1	9354.57	12246.9	1054.98	20661.5	20.4323	20485.2	38632.5	35581	33762.9	0.0126709	68	498.289	Taurochenodeoxycholic acid	Terpenoids	Steroids	Cholane steroids	C05465	HMDB0000951	516-35-8	NEG	Nodiff
M860.pos	1.94764e+06	3.05903e+06	1.57064	0.651352	0.00551171	0.109146	1.60833e+06	1.6948e+06	2.61368e+06	2.03489e+06	1.78647e+06	2.80484e+06	2.70271e+06	4.16074e+06	2.97976e+06	2.64712e+06	1.80448	229.2	296.065	N-Acetylsulfamethoxazole	Benzenoids	Benzene and substituted derivatives	Benzenesulfonamides			21312-10-7	POS	Up
M861.pos	97372.7	122105	1.254	0.326537	0.51553	0.736788	56951.8	51394.9	152365	114458	111695	18.6134	164328	176834	174370	94975.8	0.51095	222.8	299.17	Aurapten	Shikimates and Phenylpropanoids	Coumarins	Simple coumarins			495-02-3	POS	Nodiff
M862.pos	41506.8	52552.2	1.26611	0.340405	0.333909	0.700839	31370	38789.5	45374.2	46874.8	45125.2	59924.3	33613.2	83627.6	37370.9	48224.9	0.775465	235.7	194.091	4-(Nitrosoamino)-1-(3-pyridinyl)-1-butanone	Organic oxygen compounds	Organooxygen compounds	Carbonyl compounds		HMDB0062376		POS	Nodiff
M863.neg	859909	812104	0.944407	-0.0825195	0.40901	0.718551	945743	986935	890027	642763	834078	20.4323	944696	857992	1.23201e+06	1.0258e+06	0.65657	183.3	215.033	5-Methoxypsoralen	Shikimates and Phenylpropanoids	Coumarins	Furocoumarins			484-20-8	NEG	Nodiff
M864.neg	162094	123216	0.760153	-0.395638	0.211823	0.65281	178183	133578	109477	141162	248068	181343	74743.8	101297	133128	125569	1.03655	44.2	790.561	1,2-Distearoyl-sn-glycero-3-phospho-L-serine	Lipids and lipid-like molecules	Glycerophospholipids	Glycerophosphoserines			51446-62-9	NEG	Nodiff
M865.neg	1.05258e+07	1.14216e+07	1.0851	0.117835	0.442706	0.719483	7.74025e+06	7.51981e+06	1.32884e+07	1.20656e+07	1.20149e+07	1.09276e+07	1.16079e+07	1.10264e+07	1.31617e+07	1.03844e+07	0.675315	40	722.513	(2-aminoethoxy)[3-[hexadec-1-en-1-yloxy]-2-[icosa-5.8.11.14-tetraenoyloxy]propoxy]phosphinic acid							NEG	Nodiff
M866.pos	67238.9	139531	2.07516	1.05322	0.663397	0.819612	52492.4	46056.1	91020	75699.2	70926.7	18.6134	124928	157979	191746	222986	0.328874	257.6	147.076	N-Nitroso-N-methyl-3-aminopropionic acid, methyl ester	Organic acids and derivatives	Carboxylic acids and derivatives	Carboxylic acid derivatives			383417-47-8	POS	Nodiff
M867.neg	36748.2	56994.3	1.55094	0.633146	0.632334	0.806605	47640	19805.5	35844.9	62771.2	17679.3	84380.3	61668.8	21.5387	64843.9	74057	0.43958	145.7	189.04	3-(2H-Tetraazol-5-yl)benzoic acid	Organoheterocyclic compounds	Azoles	Tetrazoles			73096-39-6	NEG	Nodiff
M868.neg	282610	837333	2.96286	1.56699	0.137709	0.602338	344201	300390	2798.89	556292	209367	1.21228e+06	463553	1.18645e+06	854842	469542	1.19836	160.6	215.033	3-(Trifluoromethyl)cinnamic acid	Phenylpropanoids and polyketides	Cinnamic acids and derivatives	Cinnamic acids			779-89-5	NEG	Nodiff
M869.pos	5.863e+06	8.09051e+06	1.37993	0.464593	0.0232706	0.224016	4.97631e+06	4.60901e+06	6.3924e+06	5.82039e+06	7.51687e+06	8.51177e+06	7.66474e+06	1.03033e+07	7.43045e+06	6.54227e+06	1.55884	187.5	205.125	1-[4-Hydroxy-3-(3-methylbut-2-enyl)phenyl]ethanone	Organic oxygen compounds	Organooxygen compounds	Carbonyl compounds			26932-05-8	POS	Up
M87.neg	107255	64334.6	0.599828	-0.73738	0.181652	0.633873	132466	64585.2	102911	77631	158682	20.4323	78486.4	21.5387	121326	121819	1.1186	25.9	297.243	9-Oxooctadecanoic acid	Fatty acids	Octadecanoids	Other Octadecanoids		HMDB0030979	4114-74-3	NEG	Nodiff
M870.pos	439827	501111	1.13934	0.188195	0.59902	0.783922	312793	493038	530912	401714	460676	360610	617354	445272	745874	336444	0.446516	40.2	718.573	PC(16:0/P-16:0)	Lipids and lipid-like molecules	Glycerophospholipids	Glycerophosphocholines	C00157	HMDB0007994		POS	Nodiff
M871.pos	1.76103e+07	1.57933e+07	0.896821	-0.157108	0.390654	0.719971	1.65027e+07	2.22126e+07	1.75535e+07	1.50825e+07	1.67e+07	1.80084e+07	19.2391	24045550	2.24613e+07	1.4451e+07	0.700663	38	742.573	PC(18:2(9Z,12Z)/P-16:0)	Lipids and lipid-like molecules	Glycerophospholipids	Glycerophosphocholines	C00157	HMDB0008159		POS	Nodiff
M872.pos	18882	32107	1.7004	0.765874	0.484124	0.726901	61196.6	776.455	9698.78	14916.2	7822.1	48724.4	4626.85	2962.76	56592	47629	0.568627	40.5	234.205	2-(Hydroxymethyl)-2-(octylamino)-1,3-propanediol	Organic nitrogen compounds	Organonitrogen compounds	Amines			100543-12-2	POS	Nodiff
M873.pos	60367.7	65659	1.08765	0.121215	0.241475	0.638637	52676.3	54718.5	70014.1	57671.9	66757.7	63257.4	65501.7	76119.8	61615	61801	0.923327	242.1	489.217	6a-Hydroxy-3,13-dimethoxy-4a,7a,9,14b-tetramethyl-1,2,3,4a,5,6a,7,7a,10,14,14a,14b-dodecahydro-12H-3,14c-epoxy-4,6,8,11-tetraoxaazuleno[8,1-ab]cyclopenta[i]anthracen-12-one	Organoheterocyclic compounds	Benzopyrans	1-benzopyrans				POS	Nodiff
M874.pos	64056.7	23141.4	0.361264	-1.46887	0.131367	0.509421	65493.2	70439	43885.2	78687.4	61778.7	37087.5	3078.5	21.6472	8342.62	67176.6	1.24347	259.3	253.081	N5-(3,4-Dioxo-1,5-cyclohexadien-1-yl)-L-glutamine	Organic acids and derivatives	Carboxylic acids and derivatives	Amino acids, peptides, and analogues		HMDB0035993	30382-25-3	POS	Nodiff
M875.pos	177595	164045	0.923704	-0.114497	0.666497	0.820873	129034	129366	229457	168235	231883	220397	137116	107490	217899	137326	0.352969	118.4	759.637	SM(d18:1/20:0)	Lipids and lipid-like molecules	Sphingolipids	Phosphosphingolipids	C00550	HMDB0012102		POS	Nodiff
M876.pos	227624	221606	0.973562	-0.0386549	0.588272	0.781122	267310	256026	226567	206628	181591	92403.6	413739	294557	185789	121544	0.443241	40.4	730.573	PC(15:0/P-18:1(11Z))	Lipids and lipid-like molecules	Glycerophospholipids	Glycerophosphocholines	C00157	HMDB0007963		POS	Nodiff
M877.pos	298314	308530	1.03425	0.0485785	0.434253	0.719971	243276	247337	311112	333782	356062	355373	19.2391	470449	402004	314804	0.637736	36.9	764.557	PC(20:5(5Z,8Z,11Z,14Z,17Z)/P-16:0)	Lipids and lipid-like molecules	Glycerophospholipids	Glycerophosphocholines	C00157	HMDB0008521		POS	Nodiff
M878.pos	661799	546720	0.826112	-0.275591	0.57243	0.773291	734420	769481	990975	15.4254	814103	1.01361e+06	19.2391	21.6472	906401	813545	0.439109	246.4	265.069	3,7,8-Trihydroxy-3-methyl-1,4-dihydropyrano[4,3-b]chromen-10-one	Organoheterocyclic compounds	Benzopyrans	1-benzopyrans			1083192-96-4	POS	Nodiff
M879.pos	64461.5	72256.2	1.12092	0.164682	0.792888	0.902301	46217.4	39228	75467.1	84789.6	76605.7	13500	107290	142933	55528.5	42029.5	0.204555	145.6	332.243	Cyclohexyl(phenyl)[3-(piperidin-1-yl)propyl]silanol	Organometallic compounds	Organometalloid compounds	Organosilicon compounds			98299-40-2	POS	Nodiff
M88.neg	544946	792385	1.45406	0.540087	0.345977	0.718551	949847	443161	445279	19.8188	886423	552900	715737	1.38808e+06	519053	786155	0.827384	178.3	181.071	Glucitol	Organic oxygen compounds	Organooxygen compounds	Carbohydrates and carbohydrate conjugates	C00794	HMDB0000247		NEG	Nodiff
M880.neg	130600	101205	0.774923	-0.367874	0.366109	0.718551	132283	128634	127141	128145	136798	129362	124910	21.5387	127749	123983	0.808139	164.2	291.095	5,6,7,8-Tetrahydro-1H-spiro[benzo[4,5]thieno[2,3-d]pyrimidine-2,1'-cyclohexane]-4(3H)-thione	Organoheterocyclic compounds	Thiophenes	Aminothiophenes			130089-88-2	NEG	Nodiff
M881.neg	162604	64318.4	0.395552	-1.33806	0.134984	0.597821	277045	164186	147579	108321	115891	39600.5	133437	21.5387	148512	20.599	1.31018	276.6	338.988	D-myo-Inositol-1,2-diphosphate	Organic oxygen compounds	Organooxygen compounds	Alcohols and polyols			208584-51-4	NEG	Nodiff
M882.pos	711725	1.1751e+06	1.65105	0.723387	0.0040889	0.092579	614470	776703	893382	615692	658377	995630	1.12566e+06	1.62703e+06	1.19041e+06	936739	1.85296	139.3	211.039	5-[(2-Chlorophenoxy)methyl]-1H-tetrazole	Benzenoids	Phenol ethers				24896-25-1	POS	Up
M883.pos	48280.4	37934.5	0.785713	-0.347925	0.200147	0.593302	27802.1	56369.9	52065.9	51543.6	53620.4	42083.6	40055.2	25867.1	40695.3	40971.5	1.00159	129.4	863.564	PI(18:1(11Z)/18:1(11Z))	Lipids and lipid-like molecules	Glycerophospholipids	Glycerophosphoinositols	C00626	HMDB0009824		POS	Nodiff
M884.pos	105890	109091	1.03023	0.0429628	0.68776	0.832136	67110.8	83455.6	140396	112447	126042	105648	101422	102294	129234	106857	0.348146	122.3	675.543	SM(d18:1/14:0)	Lipids and lipid-like molecules	Sphingolipids	Phosphosphingolipids		HMDB0012097		POS	Nodiff
M885.neg	84543.1	134566	1.59168	0.67055	0.313084	0.718551	20.0371	139846	77227.2	125298	80325.3	108152	126136	168425	140924	129191	0.889432	105.7	315.025	Thymidine_3,5-cyclic_monophosphate							NEG	Nodiff
M886.neg	14849.5	10830	0.729317	-0.455382	0.560533	0.764076	16717.4	21056	6381.36	30071.7	21.167	11197.5	8477.38	14532.4	14530.1	5412.67	0.529549	45.5	773.542	Nis(monooleoylglycero)phosphate (S,R Isomer)	Lipids and lipid-like molecules	Glycerophospholipids	Lysobisphosphatidic acids			748759-46-8	NEG	Nodiff
M887.neg	682692	609320	0.892526	-0.164035	0.397027	0.718551	688959	692939	692038	683236	656289	765347	759994	21.5387	738078	783160	0.758933	210.3	283.113	2-(3,4,5-Trimethoxyphenyl)-1H-benzimidazole	Organoheterocyclic compounds	Benzimidazoles	Phenylbenzimidazoles			175714-45-1	NEG	Nodiff
M888.pos	148905	187632	1.26008	0.333515	0.922257	0.973741	157497	14.8114	235902	179769	171340	215626	235741	21.6472	251847	234922	0.0761554	206.7	172.03	5-Aminoorotic acid	Organoheterocyclic compounds	Diazines	Pyrimidines and pyrimidine derivatives			7164-43-4	POS	Nodiff
M889.pos	4351.67	11886.5	2.73149	1.44969	0.996065	0.997803	2325.19	1612.24	6383.5	4141.76	7295.65	18.6134	13011.7	24494.5	10968.8	10939	0.0355392	254.9	232.123	Asparaginyl-Valine	Organic acids and derivatives	Carboxylic acids and derivatives	Amino acids, peptides, and analogues		HMDB0028744		POS	Nodiff
M89.pos	4.19398e+06	2.99499e+06	0.714117	-0.485767	0.19034	0.590102	3.74037e+06	3.88521e+06	5.10457e+06	4.07124e+06	4.1685e+06	18.6134	5.06005e+06	21.6472	5.59915e+06	4.31573e+06	1.06437	257.5	349.053	Inosine 5'-monophosphate (IMP)	Carbohydrates	Nucleosides	Purine nucleotides	C00130	HMDB0000175	131-99-7	POS	Nodiff
M890.pos	101993	85202.8	0.835376	-0.259502	0.0842507	0.402885	96486.6	94499.4	121429	87160.4	110392	68821.6	107380	83510.2	84785.7	81516.7	1.26767	197.2	219.064	8-Hydroxy-2-methoxy-6-methyl-1,4-naphthoquinone	Benzenoids	Naphthalenes	Naphthoquinones		HMDB0030769	1589-92-0	POS	Nodiff
M891.pos	86829.9	96475.6	1.11109	0.151972	0.621112	0.793762	35990.6	60199.5	204215	82420.9	51323.7	7604.96	189821	215577	51322.6	18051.8	0.384962	29.8	429.375	3-Hydroxystigmast-5-en-7-one					HMDB0034422	2034-74-4	POS	Nodiff
M892.pos	163543	144126	0.881273	-0.182338	0.479655	0.726287	117530	152566	210794	129209	207615	178285	157540	132541	156672	95592.3	0.581232	17.2	336.325	Pipericine	Lipids and lipid-like molecules	Fatty Acyls	Fatty amides		HMDB0031678		POS	Nodiff
M893.neg	136709	124146	0.9081	-0.139076	0.178743	0.633873	135358	119263	148987	137899	142038	114664	150987	109117	125387	120574	1.09502	49.8	225.113	3-[(1E,3E)-Hepta-1,3-dienyl]pentanedioic acid	Lipids and lipid-like molecules	Fatty Acyls	Fatty acids and conjugates			2111897-28-8	NEG	Nodiff
M894.pos	23604.9	32591.5	1.38071	0.465408	0.644372	0.808763	16102.2	19027.4	43264	34607.7	5023.15	37310.5	33788.4	55140.8	36701.1	16.6279	0.395866	339.4	193.17	(S)-Amiflamine	Benzenoids	Benzene and substituted derivatives	Phenethylamines			77518-07-1	POS	Nodiff
M895.neg	379062	711244	1.87633	0.907913	0.00267559	0.100692	457418	305948	448486	254736	428720	844667	632529	582073	805468	691486	1.9817	74.6	213.017	2-Deoxyribose 5-phosphate	Organic oxygen compounds	Organooxygen compounds	Carbohydrates and carbohydrate conjugates	C00673	HMDB0001031	102916-66-5	NEG	Up
M896.neg	157063	147551	0.939435	-0.0901348	0.388351	0.718551	206955	95612.6	220504	112695	149548	223060	68488.7	21.5387	110106	336076	0.765548	14.3	353.199	(E)-3-(4-Acetyloxy-2,3-dihydroxy-2,5,5,8a-tetramethyl-3,4,4a,6,7,8-hexahydro-1H-naphthalen-1-yl)prop-2-enoic acid	Organic acids and derivatives	Carboxylic acids and derivatives	Dicarboxylic acids and derivatives			1379792-18-3	NEG	Nodiff
M897.pos	30229.7	20366.2	0.673715	-0.56979	0.193718	0.590102	23799.7	24061.8	35006.4	33943.8	34336.7	33701.6	19.2391	21.6472	35489.8	32598.6	1.06718	136.6	170.117	Homoarecoline	Alkaloids and derivatives				HMDB0038321	28125-84-0	POS	Nodiff
M898.pos	202745	158331	0.780939	-0.356718	0.21104	0.603019	97322.3	137614	308921	193304	276562	18.6134	261359	21.6472	332603	197653	1.01466	130.1	496.338	PC(0:0/16:0)[U]							POS	Nodiff
M899.pos	63881.4	79618.7	1.24635	0.31771	0.250893	0.647849	61834.3	32797.1	75752.1	88640.3	60383.4	100820	76933.6	58151.3	95668.6	66519.5	0.904294	19.4	326.252	Tolterodine	Benzenoids	Benzene and substituted derivatives	Diphenylmethanes	C07750	HMDB0015170	124937-51-5	POS	Nodiff
M9.neg	523375	1.50965e+06	2.88446	1.5283	0.00881147	0.16935	414675	801827	459431	217571	723372	1.76316e+06	1.40476e+06	2.00425e+06	621765	1.75434e+06	1.77529	22.9	129.056	3-Methyl-2-oxovaleric acid	Organic acids and derivatives	Keto acids and derivatives	Short-chain keto acids and derivatives	C03465	HMDB0000491	1460-34-0	NEG	Up
M90.neg	106770	71738.4	0.671899	-0.573683	0.331242	0.718551	115281	89968.4	67160.8	92543.3	168894	86971.5	46950	21.5387	101770	122979	0.863145	227.8	103.004	Malonic acid	Fatty acids	Fatty Acids and Conjugates	Dicarboxylic acids	C00383	HMDB0000691	141-82-2	NEG	Nodiff
M900.pos	38452.2	87990.2	2.2883	1.19428	0.00125396	0.0527125	34610.8	35582	42295.9	37922.9	41849.5	105266	78263.3	116106	79705.1	60610	2.04333	219.1	190.143	O-t-Butyl-L-threonine methyl ester	Organic acids and derivatives	Carboxylic acids and derivatives	Amino acids, peptides, and analogues			24205-25-2	POS	Up
M901.pos	99217.6	91861.6	0.92586	-0.111135	0.578683	0.775915	99409	71259.5	100991	93919.3	130509	86320	93915.9	70437	137768	70866.9	0.453377	117	785.652	SM(d16:1/24:1(15Z))	Lipids and lipid-like molecules	Sphingolipids	Phosphosphingolipids		HMDB0011694		POS	Nodiff
M902.neg	32472	37692.6	1.16077	0.215083	0.521113	0.75203	17479	37637.8	50500.6	15290.4	41452.5	20.4323	55720.2	48890	55839.9	27992.5	0.493659	132.6	540.367	13-(Dodecan-2-yl)-6-(1-hydroxyethyl)-3-(hydroxymethyl)-12-methyl-9-(propan-2-yl)-1-oxa-4,7,10-triazacyclotridecane-2,5,8,11-tetrone	Organic acids and derivatives	Peptidomimetics	Depsipeptides				NEG	Nodiff
M903.pos	3309.79	18892.7	5.70813	2.51302	0.777593	0.891318	1022.21	3509.28	5796.58	2212.89	4008.01	18.6134	23626.9	37598.4	19.5001	33200.1	0.228136	279.3	306.094	Asp-Gly-Asp	Organic acids and derivatives	Carboxylic acids and derivatives	Amino acids, peptides, and analogues			577970-28-6	POS	Nodiff
M904.neg	17281.7	55647.6	3.22003	1.68708	0.000807252	0.0610792	18688.1	19016	18088.3	12654.6	17961.4	55624.9	51296.8	72199.9	29678.1	69438.5	2.11447	272.9	302.051	Clofarabine	Nucleosides, nucleotides, and analogues	Purine nucleosides	Purine 2'-deoxyribonucleosides		HMDB0014769	123318-82-1	NEG	Up
M905.pos	1.0479e+06	1.21521e+06	1.15967	0.213711	0.416822	0.719971	1.22136e+06	855979	976349	965096	1.2207e+06	961866	1.39346e+06	924233	1.77349e+06	1.02301e+06	0.660124	41.8	732.551	PC(16:0/16:1(9Z))	Lipids and lipid-like molecules	Glycerophospholipids	Glycerophosphocholines	C00157	HMDB0007969		POS	Nodiff
M906.pos	77191.7	105565	1.36758	0.451621	0.248762	0.645748	57281.9	54162	91741	98882.7	83890.7	149342	68228.6	134757	60086.2	115414	0.894562	230.6	148.06	.beta.-Glutamic acid	Amino acids and Peptides	Small peptides	Aminoacids			1948-48-7	POS	Nodiff
M907.neg	36377.7	35233.5	0.968547	-0.046106	0.431478	0.719483	27593.1	34208.5	42522.1	38546	39018.9	20.4323	46118.3	52844.1	34164.5	43020.3	0.623882	160.3	235.083	2-Hydroxyimino-4-methylnitrosamino-1-(3-pyridyl)-1-butanone	Organic oxygen compounds	Organooxygen compounds	Carbonyl compounds			67351-31-9	NEG	Nodiff
M908.pos	177145	308008	1.73874	0.79804	0.104473	0.451427	80329	139381	251184	75374.1	339456	270160	543850	196044	214029	315959	1.22963	37.9	740.555	PC(18:3(6Z,9Z,12Z)/P-16:0)	Lipids and lipid-like molecules	Glycerophospholipids	Glycerophosphocholines	C00157	HMDB0008192		POS	Nodiff
M909.pos	16605.5	28454.8	1.71357	0.777007	0.366439	0.71137	13.6843	5921.26	13738.2	28002.1	35352.4	46198.4	8534.5	3581.22	33942.2	50017.6	0.735274	34	262.237	2-(Dipentylamino)-2-(hydroxymethyl)-1,3-propanediol	Organic nitrogen compounds	Organonitrogen compounds	Amines			61206-64-2	POS	Nodiff
M91.neg	376378	263548	0.70022	-0.51412	0.129663	0.592134	410619	405150	310986	442559	312578	117946	200237	570339	196216	233000	1.22469	223	104.035	Serine	Amino acids and Peptides	Small peptides	Amino fatty acids	C00716	HMDB0062263	302-84-1	NEG	Nodiff
M910.pos	18720	28334.5	1.51359	0.597976	0.859608	0.941263	22354.2	27886.7	20022.9	23319.2	17.1391	33151.6	33505.6	21.6472	43653.5	31340.1	0.167393	163.8	328.037	3-Benzyl-6-bromo-2-methoxyquinoline	Organoheterocyclic compounds	Quinolines and derivatives	Quinolones and derivatives			654655-69-3	POS	Nodiff
M911.neg	216993	651472	3.00228	1.58606	0.00526768	0.134748	305445	289055	179117	167054	144293	365975	889074	342339	963259	696715	1.89353	267.7	246.967	[N'-(2,4-Dichlorophenyl)hydrazinecarbonyl]formic acid	Organic acids and derivatives	Carboxylic acids and derivatives	Amino acids, peptides, and analogues			1210220-80-6	NEG	Up
M912.neg	142261	122150	0.858636	-0.219881	0.429226	0.719483	176388	173130	77546	190176	94062.2	59723.5	54183	273029	58529	165286	0.634784	250.3	540.054	Benzoic acid, 3-[2-[2-chloro-4-[[3-(2,6-dichlorophenyl)-5-(1-methylethyl) -4-isoxazolyl]methoxy]phenyl]ethenyl]-	Phenylpropanoids and polyketides	Stilbenes				278779-30-9	NEG	Nodiff
M913.pos	1.18636e+06	784204	0.661016	-0.597243	0.0221533	0.21983	830947	1.30793e+06	941278	1.39051e+06	1.46115e+06	819368	769691	861004	793155	677803	1.71632	174.2	282.013	N-(2,5-Dichlorophenyl)-2-hydroxybenzamide	Benzenoids	Benzene and substituted derivatives	Anilides			6137-53-7	POS	Down
M914.pos	709282	667557	0.941173	-0.0874683	0.825376	0.921346	903314	464130	575818	445589	1.15756e+06	570335	494299	1.23269e+06	581729	458726	0.196719	174.2	141.005	CYCLOSERINE							POS	Nodiff
M915.pos	87956.5	65640.8	0.746288	-0.422196	0.415247	0.719971	49625.8	97401	156421	99316.8	37017.5	10823	97335.4	111974	67915.6	40156.2	0.616767	116.7	371.298	26,27-Dinorcholest-5-en-24-yne-3,20-diol, (3.beta.)-	Lipids and lipid-like molecules	Steroids and steroid derivatives	Hydroxysteroids			1397692-46-4	POS	Nodiff
M916.pos	13225.9	14999.9	1.13413	0.181581	0.501868	0.733042	8343.53	13960.1	14388.6	11799.7	17637.7	11269.3	12214.3	14074.2	22847.2	14594.3	0.560083	23.4	171.185	1-Hexylpiperazine	Organoheterocyclic compounds	Diazinanes	Piperazines			51619-55-7	POS	Nodiff
M917.pos	50905.1	50465.2	0.991358	-0.012522	0.910652	0.968754	45810.4	48411.3	56599	44921.8	58783.1	40099.4	57731.3	51099.3	51590.2	51805.9	0.0743122	304.9	211.13	N-Cyclohexyl-N'-(1H-tetraazol-5-yl)urea	Organoheterocyclic compounds	Azoles	Tetrazoles			501003-91-4	POS	Nodiff
M918.pos	57571.6	66145.6	1.14893	0.200288	0.322216	0.697265	38210.7	57929.5	68757.1	49423.1	73537.3	78211	75056.8	49343	61994.6	66122.4	0.772202	228.9	336.086	S-Formylglutathione	Organic acids and derivatives	Carboxylic acids and derivatives	Amino acids, peptides, and analogues	C01031	HMDB0001550	50409-81-9	POS	Nodiff
M919.neg	203376	468929	2.30573	1.20522	0.00105125	0.0696589	231023	243804	231121	119752	191179	582901	424343	474915	498217	364268	2.06327	185	367.105	3-O-Feruloylquinic acid	Shikimates and Phenylpropanoids	Phenylpropanoids	Cinnamic acids and derivatives			62929-69-5	NEG	Up
M92.pos	59795.8	66889.2	1.11863	0.16173	0.820368	0.919004	59007	59529.8	85084.2	64037.7	31320.3	30399	71983.2	118321	62575.6	51167.9	0.227714	211.7	120.065	Threonine	Amino acids and Peptides	Small peptides	Aminoacids	C00188	HMDB0000167	72-19-5	POS	Nodiff
M920.pos	187756	182716	0.973158	-0.0392538	0.817783	0.917765	159614	137439	187026	209560	245141	162652	219229	162172	248902	120627	0.203662	117.3	787.665	SM(d18:1/22:0)	Lipids and lipid-like molecules	Sphingolipids	Phosphosphingolipids	C00550	HMDB0012103		POS	Nodiff
M921.pos	31630.3	19234.3	0.608099	-0.717621	0.29616	0.680519	40508.4	28940.9	15901.5	30395.1	42405.4	39482	22656.3	12706.1	19.5001	21307.8	0.903672	16.5	902.813	Glyceryl trioleate							POS	Nodiff
M922.pos	131322	177480	1.35149	0.434552	0.90728	0.96791	13.6843	152148	213419	129067	161963	213393	19.2391	243012	230402	200576	0.109001	16.4	429.372	Mangiferdesmethylursanone	Organic oxygen compounds	Organooxygen compounds	Alcohols and polyols		HMDB0036018	259144-62-2	POS	Nodiff
M923.neg	24226.6	29826.6	1.23115	0.300003	0.420347	0.719219	22383.2	23142.9	21661.1	26582.6	27363.5	32480.7	32868.3	45120.8	17341.6	21321.5	0.638391	253.8	447.209	3-[5-[Acetyl(hydroxy)amino]pentylcarbamoyl]-5-[3-[acetyl(hydroxy)amino]propylamino]-3-hydroxy-5-oxopentanoic acid	Alkaloids					1393117-64-0	NEG	Nodiff
M924.neg	16406.7	30733.8	1.87324	0.905538	0.860389	0.951998	15826.2	5543.46	48874	2467.29	9322.64	20.4323	29735.6	12472.6	70273.9	41166.5	0.0777642	217.8	561.165	9-(4-Hydroxy-3,5-dimethoxyphenyl)-8-oxo-5,5a,6,8,8a,9-hexahydrofuro[3',4':6,7]naphtho[2,3-d][1,3]dioxol-4-yl hexopyranoside	Shikimates and Phenylpropanoids	Lignans	Arylnaphthalene and aryltetralin lignans				NEG	Nodiff
M925.neg	39259	23966.3	0.610466	-0.712017	0.381221	0.718551	48229.5	12694	10054.8	75834.5	49482.3	31044.1	23394.2	38556.9	26815.7	20.599	0.795529	16.9	242.013	N-Acetyl-2-carboxybenzenesulfonamide	Benzenoids	Benzene and substituted derivatives	Benzenesulfonamides			849067-18-1	NEG	Nodiff
M926.neg	174192	190480	1.09351	0.128967	0.977878	0.999671	219539	227645	186895	236858	21.167	239395	211165	21.5387	271772	230049	0.0302181	241.2	321.087	2-Amino-3-[5-tert-butyl-3-(phosphonomethoxy)isoxazol-4-yl]propionic acid	Organic acids and derivatives	Carboxylic acids and derivatives	Amino acids, peptides, and analogues			252930-37-3	NEG	Nodiff
M927.pos	416357	463278	1.11269	0.154058	0.440901	0.719971	441990	376943	456692	444341	361819	369797	557164	800333	589081	16.6279	0.665384	249.8	298.151	(3aS,8aR)-1,3a,8-trimethyl-1,2,3,3a,8,8a-hexahydropyrrolo[2,3-b]indol-5-yl methylcarbamate							POS	Nodiff
M928.neg	1.19849e+06	1.21653e+06	1.01505	0.021549	0.430931	0.719483	1.54e+06	1.26352e+06	1.14524e+06	1.43682e+06	606865	1.16625e+06	1.49973e+06	1.74479e+06	1.67184e+06	20.599	0.715273	224.3	117.019	Erythronolactone							NEG	Nodiff
M929.pos	213348	294578	1.38074	0.465439	0.0277426	0.240735	182552	168931	230648	208945	275665	315510	278237	380341	267914	230886	1.52017	187.5	145.049	Dimethyl fumarate	Lipids and lipid-like molecules	Fatty Acyls	Fatty acid esters		HMDB0031257	624-49-7	POS	Up
M93.neg	252866	255291	1.00959	0.0137729	0.915088	0.986599	321560	286543	190995	262523	202708	230751	223247	347614	224117	250727	0.0918391	206	187.108	N6-Acetyllysine	Amino acids and Peptides	Small peptides	Aminoacids	C02727	HMDB0000206	692-04-6	NEG	Nodiff
M930.pos	9148.71	32619.1	3.56544	1.83408	0.728215	0.858554	10825	22370	10616.8	1263.98	667.806	45151.4	31261.7	21.6472	20736.9	65924.2	0.297847	168.1	195.599	Balofloxacin	Organoheterocyclic compounds	Quinolines and derivatives	Quinoline carboxylic acids			127294-70-6	POS	Nodiff
M931.pos	272117	426362	1.56683	0.647852	0.33005	0.700109	299624	292238	19.1094	305461	463243	372630	368950	585597	513478	291156	0.773012	19.7	756.55	PC(20:3(5Z,8Z,11Z)/14:0)	Lipids and lipid-like molecules	Glycerophospholipids	Glycerophosphocholines	C00157	HMDB0008361		POS	Nodiff
M932.neg	92421.5	58632.1	0.634398	-0.656539	0.310125	0.718551	90253.2	88729.5	94335.5	109161	79628.9	48604	101900	21.5387	81371.8	61263.2	0.900667	232.9	387.152	Bepotastine	Benzenoids	Benzene and substituted derivatives	Benzylethers		HMDB0015600	190786-44-8	NEG	Nodiff
M933.pos	11811.9	7116.32	0.60247	-0.731039	0.914587	0.970387	9650.73	8513.54	13894.3	15.4254	26985.5	4357.67	4762.07	22072.4	675.612	3713.83	0.0880981	148.3	342.06	N-[4-Acetyl-2-(2,4-difluorophenoxy)phenyl]methanesulfonamide	Benzenoids	Benzene and substituted derivatives	Diphenylethers			116686-15-8	POS	Nodiff
M934.pos	54388.3	47373.4	0.871021	-0.199221	0.373229	0.715317	21760.7	43571.9	64202.8	80067.2	62339	578.35	91651.7	92613.7	39039.3	12983.8	0.717342	128.7	445.37	(3beta,5alpha,6beta,22E,24R)-23-Methylergosta-7,22-diene-3,5,6-triol					HMDB0033633	243449-54-9	POS	Nodiff
M935.pos	151208	255349	1.68872	0.755934	0.124058	0.495864	97624.3	131909	131482	155248	239778	252675	125091	451887	161804	285290	1.16443	124.1	274.975	Ribose-1-arsenate	Organic oxygen compounds	Organooxygen compounds	Carbohydrates and carbohydrate conjugates		HMDB0012285		POS	Nodiff
M936.pos	577885	663592	1.14831	0.199515	0.972363	0.990114	340770	730283	1.25167e+06	365350	201345	87629.3	1.27383e+06	1.15664e+06	402867	396990	0.0102883	112.6	425.344	(22E,24R)-Stigmasta-4,22-diene-3,6-dione	Lipids and lipid-like molecules	Steroids and steroid derivatives	Stigmastanes and derivatives		HMDB0038656	50868-51-4	POS	Nodiff
M937.pos	97709.7	149511	1.53016	0.61368	0.901452	0.965001	88975.8	125418	19.1094	126333	147803	165682	186839	198682	196336	16.6279	0.0545098	125.2	111.066	1H-Pyrazole-1-carboximidamide	Organoheterocyclic compounds	Azoles	Pyrazoles			4023-00-1	POS	Nodiff
M938.pos	87818.4	210016	2.39148	1.25791	0.676416	0.825206	80973	80858.9	94630.3	83181.2	99448.4	406694	252680	187097	203594	16.6279	0.375249	298.8	246.155	Alanyl-Arginine	Organic acids and derivatives	Carboxylic acids and derivatives	Amino acids, peptides, and analogues		HMDB0028681		POS	Nodiff
M939.pos	52186.7	57343.2	1.09881	0.135941	0.407289	0.719971	46325.6	45566	60706.2	46836.5	61499.2	44236.9	66985.6	64493.4	50279.7	60720.5	0.6702	270.9	256.104	Ganciclovir	Alkaloids				HMDB0015139	82410-32-0	POS	Nodiff
M94.neg	10484.6	16142	1.5396	0.622556	0.861833	0.952469	8654.97	9464.69	17066.1	17215.8	21.167	14186.8	14435.3	31668.1	20399.2	20.599	0.150597	205.1	108.012	Hypotaurine	Amino acids and Peptides			C00519	HMDB0000965	300-84-5	NEG	Nodiff
M940.neg	174738	266957	1.52775	0.611412	0.567302	0.767507	185641	86813.9	345999	105867	149370	20.4323	246111	272594	541788	274272	0.429183	234.7	581.231	(.+/-.)-Lyoniresinol 2a-O-.beta.-D-glucopyranoside	Shikimates and Phenylpropanoids	Lignans	Arylnaphthalene and aryltetralin lignans			1373213-15-0	NEG	Nodiff
M941.neg	43697.6	53129.7	1.21585	0.281966	0.498077	0.740012	43996.5	48751.2	41914.3	42234.2	41591.5	49447.7	66267.6	21.5387	73149.8	76761.8	0.61004	197	139.976	Carbamoyl_phosphate							NEG	Nodiff
M942.pos	6166.97	36886.1	5.98124	2.58044	0.0675018	0.363593	131.293	13893.1	4845.81	362.067	11602.6	67613.3	26281.6	41364.5	46951	2220.33	1.34976	84.2	323.109	Berberrubine	Alkaloids and derivatives	Protoberberine alkaloids and derivatives			HMDB0030266	17388-19-1	POS	Nodiff
M943.pos	264423	255614	0.966686	-0.0488802	0.731784	0.859714	216037	282123	326492	218181	279283	222034	311421	195289	355632	193697	0.263261	36.7	778.574	PE(P-18:1(11Z)/22:4(7Z,10Z,13Z,16Z))	Lipids and lipid-like molecules	Glycerophospholipids	Glycerophosphoethanolamines		HMDB0011424		POS	Nodiff
M944.neg	523551	509365	0.972904	-0.0396306	0.447356	0.719921	627160	20.1787	544893	822911	622770	235879	489430	388356	791238	641920	0.656538	20.4	726.541	(2-aminoethoxy)[2-[octadec-9-enoyloxy]-3-[octadeca-1.11-dien-1-yloxy]propoxy]phosphinic acid							NEG	Nodiff
M945.neg	152923	86618.5	0.566419	-0.820058	0.171895	0.633873	139046	166183	150412	152738	156235	20.4323	164435	123218	20.2954	145399	1.16035	232.1	309.17	6-[(E)-2,8-Dihydroxy-5,7-dimethylnon-5-enyl]-4-hydroxy-3-methylpyran-2-one	Lipids and lipid-like molecules	Fatty Acyls	Fatty alcohols			1798396-91-4	NEG	Nodiff
M946.neg	274994	282213	1.02625	0.0373829	0.216399	0.657733	269924	271008	275002	275689	283347	273240	282266	299976	279756	275826	1.02771	208.1	288.051	2-(4-Methoxyphenoxy)-5-nitrobenzoic acid	Benzenoids	Benzene and substituted derivatives	Diphenylethers			33459-12-0	NEG	Nodiff
M947.neg	251258	246010	0.979114	-0.0304511	0.436538	0.719483	347136	206058	210008	136947	356142	20.4323	270830	343852	350740	264610	0.617023	65.7	113.024	3-Oxocyclobutanecarboxylic acid	Organic oxygen compounds	Organooxygen compounds	Carbonyl compounds			23761-23-1	NEG	Nodiff
M948.pos	11662	26715	2.29077	1.19583	0.0293618	0.248381	19476.8	11464.9	10727.7	10072.4	6568.29	9933.62	25551.6	31098.8	40556.9	26434.1	1.57613	291.8	289.187	Sakacin_A							POS	Up
M949.neg	27271.4	44637.1	1.63677	0.710856	0.00409879	0.12343	23550.7	24028.6	27003.4	37218	24556.3	54023.8	39323.4	49545.9	32736.5	47556	1.87087	221.3	303.051	Dihydroquercetin							NEG	Up
M95.neg	25715.9	20351.8	0.79141	-0.337503	0.0470762	0.369221	26128	27085	26800.2	21606.1	26960	17915.9	25784.6	19286	15753.9	23018.6	1.54716	205.1	140.083	Histidinol	Alkaloids	Histidine alkaloids	Imidazole alkaloids	C00860	HMDB0003431	4836-52-6	NEG	Down
M950.pos	25981.4	44323.7	1.70598	0.7706	0.293756	0.680406	29780.2	29026	19.1094	36463.4	34618.1	42378.8	37250.4	54657.2	42173.1	45158.7	0.836903	211.5	315.163	Clomipramine	Organoheterocyclic compounds	Benzazepines	Dibenzazepines			303-49-1	POS	Nodiff
M951.neg	20737.7	16364.5	0.789117	-0.341689	0.546889	0.761381	25819.7	20261	21438.3	19.8188	36149.8	17379.5	16032.1	12135.1	25597.4	10678.4	0.532958	133.9	186.113	7-Keto-8-aminopelargonic acid	Lipids and lipid-like molecules	Fatty Acyls	Fatty acids and conjugates			4707-58-8	NEG	Nodiff
M952.pos	11753.8	15114.6	1.28594	0.362821	0.354486	0.706846	5327.83	4202.07	17687.9	10895	20656.1	18002	20056.2	15108.4	15801.5	6605.05	0.723607	129.9	482.324	LysoPE(0:0/18:0)	Lipids and lipid-like molecules	Glycerophospholipids	Glycerophosphoethanolamines		HMDB0011129		POS	Nodiff
M953.pos	18339.7	21777.7	1.18746	0.247884	0.504214	0.733216	7832.71	16905.8	27852.7	15916.9	23190.4	18.6134	11215.2	40127.3	37340	20187.4	0.521114	125.6	502.293	LysoPE(0:0/20:4(8Z,11Z,14Z,17Z))	Lipids and lipid-like molecules	Glycerophospholipids	Glycerophosphoethanolamines		HMDB0011488		POS	Nodiff
M954.pos	1.65129e+06	2.29453e+06	1.38953	0.474598	0.0106108	0.152784	1.49436e+06	1.56437e+06	1.84881e+06	1.46892e+06	1.88e+06	1.84841e+06	2.72046e+06	2.576e+06	2.39505e+06	1.93272e+06	1.73119	41.8	700.527	PE(P-16:0/18:2(9Z,12Z))	Lipids and lipid-like molecules	Glycerophospholipids	Glycerophosphoethanolamines		HMDB0011343		POS	Up
M955.neg	47510.9	60488.2	1.27314	0.348396	0.344606	0.718551	76588.3	15287.6	56475.8	55833.7	33369	41649.6	65880.1	90642.9	40125.4	64142.9	0.796927	41.7	814.557	2-amino-3-({hydroxy[2-(icosanoyloxy)-3-(octadecanoyloxy)propoxy]phosphoryl}oxy)propanoic acid							NEG	Nodiff
M956.pos	470086	472115	1.00432	0.00621251	0.879352	0.951489	502181	331149	456432	551368	509301	480208	524980	418415	437143	499828	0.10286	20.4	700.527	PE(P-18:1(9Z)/16:1(9Z))	Lipids and lipid-like molecules	Glycerophospholipids	Glycerophosphoethanolamines		HMDB0011438		POS	Nodiff
M957.neg	50820.2	35348.4	0.695557	-0.523759	0.220766	0.659109	45284.9	59799.6	39401.8	42476.2	67138.6	55596.9	6378.01	25331.2	29385	60050.7	1.02142	245.5	345.048	2-[(6-Oxido-6H-dibenzo[c,e][1,2]oxaphosphinin-6-yl)methyl]succinic acid	Benzenoids					63562-33-4	NEG	Nodiff
M958.neg	102656	75088.2	0.731456	-0.451156	0.351673	0.718551	94998.4	105849	102599	101934	107898	93121.4	94659.5	21.5387	93494.4	94144.4	0.83115	117	182.076	2-[(2-Fluorophenyl)amino]acetohydrazide	Organic acids and derivatives	Carboxylic acids and derivatives	Amino acids, peptides, and analogues			2371-27-9	NEG	Nodiff
M959.neg	180282	77272.1	0.428617	-1.22224	0.00714409	0.150592	167471	175662	179378	165619	213283	54271.5	124554	87492.1	41996.4	78046.5	1.99555	264.6	274.115	5-Methoxycarbonylamino-N-acetyltryptamine	Organic acids and derivatives	Carboxylic acids and derivatives	Carboxylic acid derivatives			190277-13-5	NEG	Down
M96.neg	255211	323974	1.26943	0.344183	0.486512	0.732989	281087	289594	258323	277180	169873	317479	451427	21.5387	319833	531107	0.626779	189	114.056	Proline	Amino acids and Peptides	Small peptides	Aminoacids	C16435	HMDB0003411	344-25-2	NEG	Nodiff
M960.pos	62144.6	90096.2	1.44978	0.535837	0.00427913	0.0951804	58780	63307	76174.3	48521.1	63940.5	78987	88683.6	108035	95141.9	79633.2	1.84447	139.4	282.025	Methyl 3-[(2-thienylacetyl)amino]-2-thiophenecarboxylate	Organoheterocyclic compounds	Thiophenes	Thiophene carboxylic acids and derivatives			676594-38-0	POS	Up
M961.neg	172166	110295	0.640631	-0.642435	0.074692	0.456574	116820	216943	210667	197893	118508	85149.9	122271	62853.2	185592	95608.2	1.33225	220.4	185.056	4-Isoxazolepropanoic acid, .alpha.-amino-2,3-dihydro-5-methyl-3-oxo-	Organic acids and derivatives	Carboxylic acids and derivatives	Amino acids, peptides, and analogues			77521-29-0	NEG	Nodiff
M962.pos	40746.2	144374	3.54325	1.82507	0.000652919	0.0443734	28711	25507	56869.7	54591.2	38052.3	105072	154122	235517	89321.2	137838	1.98271	179.9	251.036	Daidzein	Shikimates and Phenylpropanoids	Isoflavonoids	Isoflavones	C10208	HMDB0003312	486-66-8	POS	Up
M963.pos	53808.7	122620	2.27882	1.18829	0.00111887	0.0513527	40784.6	39678.6	68777.7	63766.7	56036.1	98279.7	125450	180080	90160	119132	1.94446	179.9	128.017	2-Acetylthiazole	Organic oxygen compounds	Organooxygen compounds	Carbonyl compounds		HMDB0032964	24295-03-2	POS	Up
M964.neg	21280.8	55362.1	2.60151	1.37935	0.0363344	0.328083	20843.2	16966.6	26974.2	17080.6	24539.4	36646.4	18394.1	74870.7	67057.1	79842.1	1.70091	111.7	256.026	Tolfenamic_acid							NEG	Up
M965.pos	987934	1.1069e+06	1.12042	0.164041	0.993378	0.996691	545160	961027	2.26523e+06	693682	474573	141727	1.6727e+06	1.75329e+06	1.05453e+06	912267	0.0535417	110.9	427.36	(6beta,22E)-6-Hydroxystigmasta-4,22-dien-3-one	Organic acids and derivatives	Carboxylic acids and derivatives	Amino acids, peptides, and analogues		HMDB0039425	36450-01-8	POS	Nodiff
M966.neg	20113.9	36598.9	1.81958	0.863609	0.296024	0.718551	23776.4	27682.6	29838	19251.3	21.167	30957.3	51169.8	20381.2	59231	21255.4	0.930668	40	792.554	(2-aminoethoxy)[2-[docosa-4.7.10.13.16-pentaenoyloxy]-3-(octadecanoyloxy)propoxy]phosphinic acid							NEG	Nodiff
M967.neg	385983	158400	0.410379	-1.28497	0.0252311	0.282726	362972	339340	375139	456472	395994	54985.9	250358	285416	92965.9	108271	1.7713	262.5	433.195	3-[4-[Acetyl(hydroxy)amino]butylcarbamoyl]-5-[3-[acetyl(hydroxy)amino]propylamino]-3-hydroxy-5-oxopentanoic acid	Alkaloids					2101852-46-2	NEG	Down
M968.pos	51501.1	143762	2.79145	1.48101	0.000318265	0.0309396	47562.7	46667	59729.2	66092.2	37454.3	193615	138929	165125	90182.6	130961	2.0305	148.6	127.097	5-(2-Aminoethyl)-1H-imidazol-2-amine	Organic nitrogen compounds	Organonitrogen compounds	Amines			39050-13-0	POS	Up
M969.pos	1.12933e+07	1.18353e+07	1.04799	0.0676301	0.425067	0.719971	8.63422e+06	7.67888e+06	1.53017e+07	1.43565e+07	1.04952e+07	1.30595e+07	1.7044e+07	21.6472	1.30442e+07	1.60288e+07	0.671053	307.9	357.248	16-Dehydropregnenolone acetate	Terpenoids	Steroids	Pregnane steroids			979-02-2	POS	Nodiff
M97.pos	152962	388945	2.54276	1.34639	7.89e-05	0.0181733	202094	118517	142093	141889	160217	404286	282227	495715	366355	396143	2.08627	176.7	138.054	Trigonelline	Alkaloids and derivatives			C01004	HMDB0000875	535-83-1	POS	Up
M970.pos	58352.4	60117.4	1.03025	0.0429888	0.781644	0.894177	51749.2	52694.5	70170.1	48674.6	68473.8	47633.8	72044.1	60548.3	53484.7	66875.9	0.239022	271	212.114	Trp-P-1							POS	Nodiff
M971.neg	345325	270368	0.782937	-0.353031	0.217956	0.658617	220223	500033	288087	367660	350623	313603	223121	202728	260774	351613	0.99487	128.9	859.531	[3-(hexadecanoyloxy)-2-[icosa-5.8.11-trienoyloxy]propoxy]({[2.3.4.5.6-pentahydroxycyclohexyl]oxy})phosphinic acid							NEG	Nodiff
M972.neg	100660	96841.2	0.962058	-0.0558049	0.434139	0.719483	118450	74334	94085.8	150509	65924.4	20.4323	120162	136768	128305	98949.3	0.619669	48.8	190.035	Nitrilotriacetic acid	Organic acids and derivatives	Carboxylic acids and derivatives	Amino acids, peptides, and analogues			139-13-9	NEG	Nodiff
M973.pos	285017	307449	1.0787	0.109297	0.680328	0.827901	136067	286148	423205	281986	297682	258140	444951	354153	282343	197658	0.336798	36.3	780.587	PE(P-18:0/22:4(7Z,10Z,13Z,16Z))	Lipids and lipid-like molecules	Glycerophospholipids	Glycerophosphoethanolamines		HMDB0011391		POS	Nodiff
M974.neg	81092.1	80908.8	0.99774	-0.00326443	0.981947	0.999671	75673.2	86674.6	78742.5	75249.3	89120.6	83028.7	86391.9	75558.1	82361	77204.1	0.0650679	236	324.092	1,4-Dihydroxy-2-(4-morpholinyl)anthra-9,10-quinone	Benzenoids	Anthracenes	Anthraquinones			1002291	NEG	Nodiff
M975.pos	38791.4	42064.8	1.08438	0.116876	0.483663	0.726901	28987.1	34261.2	59263.4	46145.3	25300	48793	54333.1	21.6472	49512.5	57663.7	0.58588	161.7	205.096	5-(Hydroxymethyl)-1-methyl-2-phenyl-2,3-dihydro-1H-pyrazol-3-one	Organoheterocyclic compounds	Azoles	Pyrazoles			18125-49-0	POS	Nodiff
M976.pos	1.43273e+06	2.06217e+06	1.43933	0.525395	0.200889	0.593855	1.96774e+06	1.69769e+06	1.28775e+06	1.18458e+06	1.02591e+06	1.19622e+06	2.38306e+06	1.58164e+06	3.55155e+06	1.5984e+06	1.02953	38.8	788.608	PC(18:1(11Z)/18:0)	Lipids and lipid-like molecules	Glycerophospholipids	Glycerophosphocholines	C00157	HMDB0008069		POS	Nodiff
M977.neg	30648.1	56405.3	1.84042	0.880034	0.145758	0.616543	8673.1	23229.9	29165.6	51419.1	40752.8	87381.5	19072	67235	61275.6	47062.6	1.15723	74.2	228.027	4-(Trifluoromethyl)quinoline-2,7-diol	Organoheterocyclic compounds	Quinolines and derivatives	Quinolones and derivatives			73496-29-4	NEG	Nodiff
M978.pos	131761	120720	0.916203	-0.126261	0.653242	0.814715	145169	116551	194605	92406.6	110073	104966	152400	149688	120703	75842.2	0.344211	24.1	245.135	N-(2-Pyridinyl)-2-(1,3,5-trimethyl-1H-pyrazol-4-yl)acetamide	Organic nitrogen compounds	Organonitrogen compounds	N-arylamides			1171575-61-3	POS	Nodiff
M979.pos	56784.7	31048.1	0.546768	-0.870998	0.0106177	0.152784	34386.7	58964.8	53883.4	57879.1	78809.5	31847.6	29438.5	44181.9	29037.5	20735	1.71991	129	465.342	Lyso-sphingomyelin	Lipids and lipid-like molecules	Sphingolipids	Phosphosphingolipids			1670-26-4	POS	Down
M98.pos	786774	998912	1.26963	0.344408	0.590033	0.781884	394446	840138	1.23212e+06	1.0258e+06	441371	1.18119e+06	493689	1.66283e+06	418476	1.23838e+06	0.450758	167.1	132.101	Norleucine	Amino acids and Peptides	Small peptides	Amino fatty acids	C01933	HMDB0251526	104809-14-5	POS	Nodiff
M980.neg	113766	152504	1.3405	0.422774	0.924154	0.99117	106255	155046	171495	136013	21.167	211098	198181	21.5387	168182	185036	0.086847	183.8	180.066	.beta.-Hydroxyphenylalanine	Organic acids and derivatives	Carboxylic acids and derivatives	Amino acids, peptides, and analogues			69-96-5	NEG	Nodiff
M981.neg	85771.4	250562	2.92128	1.5466	0.000793924	0.0610731	70877.7	63440.8	97732.5	118356	78449.8	198097	275056	390539	156139	232981	2.0575	180	249.022	4,4'-Sulfonylbisphenol	Shikimates and Phenylpropanoids					29465	NEG	Up
M982.pos	241587	118822	0.491841	-1.02374	0.114218	0.473127	144727	314362	276510	353146	119189	728.257	309133	264209	17723.1	2316.55	1.27638	109.6	453.375	phyllohydroquinone							POS	Nodiff
M983.pos	77689.5	18845.4	0.242574	-2.0435	0.0177785	0.196341	68150.3	73272.8	95291.5	72358.5	79374.4	18.6134	19.2391	21.6472	94151.1	16.6279	1.78871	153.4	169.108	2-(3,5-Dimethyl-1H-pyrazol-1-yl)acetohydrazide	Organoheterocyclic compounds	Azoles	Pyrazoles			64019-58-5	POS	Down
M984.pos	124107	184786	1.48892	0.574271	0.0163076	0.186622	117604	138788	151039	102537	110568	140789	182804	256130	187386	156820	1.67945	141.5	316.985	3-(4-Bromophenyl)-7-hydroxy-4H-chromen-4-one	Phenylpropanoids and polyketides	Isoflavonoids	Isoflav-2-enes			96644-05-2	POS	Up
M985.pos	5.17778e+06	6.27856e+06	1.2126	0.278099	0.446968	0.719971	5.95476e+06	3.8056e+06	6.02973e+06	5.58375e+06	4.51507e+06	18.6134	6.29256e+06	1.06893e+07	8.45334e+06	5.95763e+06	0.60375	232.6	262.127	3-(.beta.-D-Glucopyranosyloxy)-2-methylbutanenitrile	Organic oxygen compounds	Organooxygen compounds	Carbohydrates and carbohydrate conjugates				POS	Nodiff
M986.neg	65352.8	57865.9	0.885439	-0.175535	0.718301	0.863259	27123.2	49268.6	67760.1	95792.9	86818.9	43648.7	64981.9	51947.7	100015	28735.6	0.29934	94.8	247.044	5-[(Benzylsulfanyl)methyl]-2-furoic acid	Organoheterocyclic compounds	Furans	Furoic acid and derivatives			91903-26-3	NEG	Nodiff
M987.pos	25065	67103.9	2.67719	1.42072	0.895286	0.960473	32459.6	45201.2	33324.9	8339.37	6000.21	89150.5	73004.1	21.6472	37866.3	135477	0.105144	168.1	333.132	3,3'-Dihydroxy-4',5,7-trimethoxyflavan							POS	Nodiff
M988.pos	209241	307200	1.46817	0.554018	0.0563776	0.337571	191961	159211	233383	228441	233207	360373	233613	402925	199877	339214	1.41258	80	340.047	Mesotrione	Organic oxygen compounds	Organooxygen compounds	Carbonyl compounds			104206-82-8	POS	Nodiff
M989.neg	464495	407932	0.878227	-0.187335	0.30005	0.718551	417465	383981	488713	539872	492446	263753	513352	383592	462762	416201	0.830644	41.9	768.548	(2-aminoethoxy)[2-[icosa-5.8.11-trienoyloxy]-3-(octadecanoyloxy)propoxy]phosphinic acid							NEG	Nodiff
M99.pos	786774	998912	1.26963	0.344408	0.590033	0.781884	394446	840138	1.23212e+06	1.0258e+06	441371	1.18119e+06	493689	1.66283e+06	418476	1.23838e+06	0.450758	167.1	132.101	Leucine	Amino acids and Peptides	Small peptides	Amino fatty acids	C00123	HMDB0062203	61-90-5	POS	Nodiff
M990.pos	174013	139274	0.800369	-0.321262	0.247339	0.644059	134958	117835	216928	201816	198526	181820	91751.9	107518	186312	128970	0.897297	24.9	267.179	1,4-Androstadiene-3,17-dione							POS	Nodiff
M991.pos	5177.52	6685.82	1.29132	0.368844	0.367844	0.712563	5440.22	4221.25	5122.77	15.4254	11087.9	4199.29	4310.62	6753.19	6663.99	11502	0.761489	18.2	412.325	Cyclopamine	Alkaloids	Lysine alkaloids	Piperidine alkaloids				POS	Nodiff
M992.pos	489707	818835	1.67209	0.741655	0.042056	0.295799	608215	377568	561320	467866	433567	1.16577e+06	523924	1.04642e+06	814620	543440	1.50111	232.2	263.131	4-Hydroxy-6,9-dimethyl-3-methylidene-4,5,6,6a,7,9b-hexahydro-3aH-azuleno[4,5-b]furan-2,8-dione	Organoheterocyclic compounds	Lactones	Gamma butyrolactones			108299-33-8	POS	Up
M993.neg	97416.1	99797.2	1.02444	0.0348393	0.442253	0.719483	94860.4	68134.4	91677.2	124455	107954	160620	107787	21.5387	105111	125446	0.694501	89.6	252.945	4-(4-Bromophenyl)-1,3-dihydro-2H-imidazole-2-thione	Organoheterocyclic compounds	Azoles	Imidazoles			436095-86-2	NEG	Nodiff
M994.neg	39404.3	48977.6	1.24295	0.313766	0.264572	0.703306	23648.7	33449.3	31606.1	56163.8	52153.8	56701.1	41238.8	65418.1	48101	33428.8	0.880783	131.8	715.126	Schizotenuin A	Shikimates and Phenylpropanoids	Lignans	Neolignans			144608-09-3	NEG	Nodiff
M995.pos	456587	733068	1.60554	0.683058	0.0867238	0.410818	260346	270278	519123	623902	609285	775643	550627	1.19802e+06	655331	485718	1.26311	90	250.104	1-(Methylamino)-3-[2-(trifluoromethyl)phenoxy]-2-propanol	Benzenoids	Benzene and substituted derivatives	Trifluoromethylbenzenes			1019477-18-9	POS	Nodiff
M996.pos	36125.8	28803	0.797297	-0.326811	0.3749	0.715913	28855.7	38378.1	34580.1	38076.6	40738.8	38323.6	34678.4	21.6472	34790	36201.5	0.747592	129.2	885.542	PI(20:3(5Z,8Z,11Z)/18:2(9Z,12Z))	Lipids and lipid-like molecules	Glycerophospholipids	Glycerophosphoinositols	C00626	HMDB0009883		POS	Nodiff
M997.neg	98667.3	108551	1.10017	0.137731	0.661812	0.823858	64904.5	60021.8	99682.8	139215	129512	93125.9	103928	164476	117960	63266.5	0.361972	92	351.01	Thelephoric acid					HMDB0030552	479-64-1	NEG	Nodiff
M998.neg	230059	220094	0.956686	-0.0638823	0.421982	0.719219	270275	227267	160804	297808	194138	323016	255698	21.5387	272587	249147	0.724232	209.9	195.05	[(4-Methylbenzyl)sulfanyl]acetic acid	Benzenoids	Benzene and substituted derivatives	Toluenes			58511-20-9	NEG	Nodiff
M999.pos	89997.2	137387	1.52656	0.610289	0.0485646	0.321238	82979.3	68425.6	101763	96581	100237	165237	102073	178449	87152.7	154021	1.45725	80	179.04	3-Cyano-2-hydroxy-6-methylisonicotinic acid	Organoheterocyclic compounds	Pyridines and derivatives	Pyridinecarboxylic acids and derivatives			98436-89-6	POS	Up
