# Supplementary material for: Transcriptome and Metabolome Insights into Key Genes Regulating Fat Deposition and Meat Quality in Pig Breeds
Source: Animals (Basel). 2024 Dec 10;14(24):3560. doi: 10.3390/ani14243560 (PMC11672692; doi:10.3390/ani14243560)
Supplement: Supplementary file 1 [file animals-14-03560-s001.zip › Table S14.xlsx]

## Sheet: Sheet1
PathwayID	Pathway	level1	level2	Up	Down	DEM	Total	Pvalue	FDR	Up_meta	Down_meta	URL
map00051	Fructose and mannose metabolism	Metabolism	Carbohydrate metabolism	6	0	6	55	4.37e-06	0.000186612	M208.neg(Mannose|C00159);M53.neg(Glucose|C00267);M141.neg(Mannose 6-phosphate|C00275);M207.neg(Mannose 1-phosphate|C00636);M142.neg(Fructose 1-phosphate|C01094);M146.pos(Fructose 6-phosphate|C05345)	-	http://www.kegg.jp/kegg-bin/show_pathway?map00051/C00159%09%23FF0000,red/C00267%09%23FF0000,red/C00275%09%23FF0000,red/C00636%09%23FF0000,red/C01094%09%23FF0000,red/C05345%09%23FF0000,red
map01230	Biosynthesis of amino acids	Metabolism	Global and overview maps	7	1	8	128	6.55e-06	0.000186612	M178.pos(Lysine|C00047);M243.neg(Citric acid|C00158);M13.neg(Ketoleucine|C00233);M276.neg(Isocitric acid|C00311);M50.neg(Citrulline|C00327);M162.neg(N2-Acetylornithine|C00437);M146.pos(Fructose 6-phosphate|C05345)	M95.neg(Histidinol|C00860)	http://www.kegg.jp/kegg-bin/show_pathway?map01230/C00047%09%23FF0000,red/C00158%09%23FF0000,red/C00233%09%23FF0000,red/C00311%09%23FF0000,red/C00327%09%23FF0000,red/C00437%09%23FF0000,red/C05345%09%23FF0000,red/C00860%09%2300FF00,green
map00520	Amino sugar and nucleotide sugar metabolism	Metabolism	Carbohydrate metabolism	7	0	7	118	3.8e-05	0.000722037	M165.pos(Glucose 1-phosphate|C00103);M208.neg(Mannose|C00159);M53.neg(Glucose|C00267);M141.neg(Mannose 6-phosphate|C00275);M207.neg(Mannose 1-phosphate|C00636);M161.neg(Galactose|C00984);M146.pos(Fructose 6-phosphate|C05345)	-	http://www.kegg.jp/kegg-bin/show_pathway?map00520/C00103%09%23FF0000,red/C00159%09%23FF0000,red/C00267%09%23FF0000,red/C00275%09%23FF0000,red/C00636%09%23FF0000,red/C00984%09%23FF0000,red/C05345%09%23FF0000,red
map04142	Lysosome	Cellular Processes	Transport and catabolism	2	0	2	4	0.000392773	0.00559702	M208.neg(Mannose|C00159);M141.neg(Mannose 6-phosphate|C00275)	-	http://www.kegg.jp/kegg-bin/show_pathway?map04142/C00159%09%23FF0000,red/C00275%09%23FF0000,red
map00052	Galactose metabolism	Metabolism	Carbohydrate metabolism	4	0	4	46	0.000495783	0.00565193	M165.pos(Glucose 1-phosphate|C00103);M208.neg(Mannose|C00159);M53.neg(Glucose|C00267);M161.neg(Galactose|C00984)	-	http://www.kegg.jp/kegg-bin/show_pathway?map00052/C00103%09%23FF0000,red/C00159%09%23FF0000,red/C00267%09%23FF0000,red/C00984%09%23FF0000,red
map01250	Biosynthesis of nucleotide sugars	Metabolism	Global and overview maps	7	0	7	200	0.00101506	0.00837188	M165.pos(Glucose 1-phosphate|C00103);M208.neg(Mannose|C00159);M53.neg(Glucose|C00267);M141.neg(Mannose 6-phosphate|C00275);M207.neg(Mannose 1-phosphate|C00636);M161.neg(Galactose|C00984);M146.pos(Fructose 6-phosphate|C05345)	-	http://www.kegg.jp/kegg-bin/show_pathway?map01250/C00103%09%23FF0000,red/C00159%09%23FF0000,red/C00267%09%23FF0000,red/C00275%09%23FF0000,red/C00636%09%23FF0000,red/C00984%09%23FF0000,red/C05345%09%23FF0000,red
map01100	Metabolic pathways	Metabolism	Global and overview maps	31	2	33	3063	0.00111267	0.00837188	M178.pos(Lysine|C00047);M48.neg(Glucose 6-phosphate|C00092);M165.pos(Glucose 1-phosphate|C00103);M7.neg(Nicotinamide|C00153);M243.neg(Citric acid|C00158);M208.neg(Mannose|C00159);M13.neg(Ketoleucine|C00233);M36.neg(Taurine|C00245);M53.neg(Glucose|C00267);M141.neg(Mannose 6-phosphate|C00275);M114.neg(ADP-ribose|C00301);M173.pos(Cytidine 5'-diphosphocholine (CDP-choline)|C00307);M276.neg(Isocitric …	M1120.pos(D-Arginine|C00792);M95.neg(Histidinol|C00860)	http://www.kegg.jp/kegg-bin/show_pathway?map01100/C00047%09%23FF0000,red/C00092%09%23FF0000,red/C00103%09%23FF0000,red/C00153%09%23FF0000,red/C00158%09%23FF0000,red/C00159%09%23FF0000,red/C00233%09%23FF0000,red/C00245%09%23FF0000,red/C00267%09%23FF0000,red/C00275%09%23FF0000,red/C00301%09%23FF0000,red/C00307%09%23FF0000,red/C00311%09%23FF0000,red/C00327%09%23FF0000,red/C00371%09%23FF0000,red/C003…
map04922	Glucagon signaling pathway	Organismal Systems	Endocrine system	3	0	3	26	0.001175	0.00837188	M165.pos(Glucose 1-phosphate|C00103);M243.neg(Citric acid|C00158);M276.neg(Isocitric acid|C00311)	-	http://www.kegg.jp/kegg-bin/show_pathway?map04922/C00103%09%23FF0000,red/C00158%09%23FF0000,red/C00311%09%23FF0000,red
map00010	Glycolysis / Gluconeogenesis	Metabolism	Carbohydrate metabolism	3	0	3	31	0.00197482	0.0125072	M165.pos(Glucose 1-phosphate|C00103);M53.neg(Glucose|C00267);M146.pos(Fructose 6-phosphate|C05345)	-	http://www.kegg.jp/kegg-bin/show_pathway?map00010/C00103%09%23FF0000,red/C00267%09%23FF0000,red/C05345%09%23FF0000,red
map01210	2-Oxocarboxylic acid metabolism	Metabolism	Global and overview maps	5	0	5	144	0.00600086	0.0342049	M178.pos(Lysine|C00047);M243.neg(Citric acid|C00158);M13.neg(Ketoleucine|C00233);M276.neg(Isocitric acid|C00311);M162.neg(N2-Acetylornithine|C00437)	-	http://www.kegg.jp/kegg-bin/show_pathway?map01210/C00047%09%23FF0000,red/C00158%09%23FF0000,red/C00233%09%23FF0000,red/C00311%09%23FF0000,red/C00437%09%23FF0000,red
map00310	Lysine degradation	Metabolism	Amino acid metabolism	3	0	3	56	0.0105793	0.054382	M178.pos(Lysine|C00047);M177.pos(Pipecolic acid|C00408);M267.pos(N6,N6,N6-Trimethyllysine|C03793)	-	http://www.kegg.jp/kegg-bin/show_pathway?map00310/C00047%09%23FF0000,red/C00408%09%23FF0000,red/C03793%09%23FF0000,red
map00020	Citrate cycle (TCA cycle)	Metabolism	Carbohydrate metabolism	2	0	2	20	0.0114488	0.054382	M243.neg(Citric acid|C00158);M276.neg(Isocitric acid|C00311)	-	http://www.kegg.jp/kegg-bin/show_pathway?map00020/C00158%09%23FF0000,red/C00311%09%23FF0000,red
map01200	Carbon metabolism	Metabolism	Global and overview maps	4	0	4	114	0.0136303	0.0597638	M243.neg(Citric acid|C00158);M53.neg(Glucose|C00267);M276.neg(Isocitric acid|C00311);M146.pos(Fructose 6-phosphate|C05345)	-	http://www.kegg.jp/kegg-bin/show_pathway?map01200/C00158%09%23FF0000,red/C00267%09%23FF0000,red/C00311%09%23FF0000,red/C05345%09%23FF0000,red
map00220	Arginine biosynthesis	Metabolism	Amino acid metabolism	2	0	2	23	0.0150111	0.0599216	M50.neg(Citrulline|C00327);M162.neg(N2-Acetylornithine|C00437)	-	http://www.kegg.jp/kegg-bin/show_pathway?map00220/C00327%09%23FF0000,red/C00437%09%23FF0000,red
map01240	Biosynthesis of cofactors	Metabolism	Global and overview maps	7	0	7	328	0.0157688	0.0599216	M165.pos(Glucose 1-phosphate|C00103);M7.neg(Nicotinamide|C00153);M243.neg(Citric acid|C00158);M141.neg(Mannose 6-phosphate|C00275);M276.neg(Isocitric acid|C00311);M207.neg(Mannose 1-phosphate|C00636);M146.pos(Fructose 6-phosphate|C05345)	-	http://www.kegg.jp/kegg-bin/show_pathway?map01240/C00103%09%23FF0000,red/C00153%09%23FF0000,red/C00158%09%23FF0000,red/C00275%09%23FF0000,red/C00311%09%23FF0000,red/C00636%09%23FF0000,red/C05345%09%23FF0000,red
map02010	ABC transporters	Environmental Information Processing	Membrane transport	4	0	4	138	0.0256968	0.0915449	M178.pos(Lysine|C00047);M208.neg(Mannose|C00159);M36.neg(Taurine|C00245);M158.pos(Betaine|C00719)	-	http://www.kegg.jp/kegg-bin/show_pathway?map02010/C00047%09%23FF0000,red/C00159%09%23FF0000,red/C00245%09%23FF0000,red/C00719%09%23FF0000,red
map00030	Pentose phosphate pathway	Metabolism	Carbohydrate metabolism	2	0	2	36	0.0349666	0.116458	M895.neg(2-Deoxyribose 5-phosphate|C00673);M146.pos(Fructose 6-phosphate|C05345)	-	http://www.kegg.jp/kegg-bin/show_pathway?map00030/C00673%09%23FF0000,red/C05345%09%23FF0000,red
map00500	Starch and sucrose metabolism	Metabolism	Carbohydrate metabolism	2	0	2	37	0.0367761	0.116458	M48.neg(Glucose 6-phosphate|C00092);M165.pos(Glucose 1-phosphate|C00103)	-	http://www.kegg.jp/kegg-bin/show_pathway?map00500/C00092%09%23FF0000,red/C00103%09%23FF0000,red
map00340	Histidine metabolism	Metabolism	Amino acid metabolism	1	1	2	47	0.0567244	0.170173	M268.pos(1-Methylhistidine|C01152);M269.neg(3-Methylhistidine|C01152)	M95.neg(Histidinol|C00860)	http://www.kegg.jp/kegg-bin/show_pathway?map00340/C01152%09%23FF0000,red/C00860%09%2300FF00,green
map04212	Longevity regulating pathway - worm	Organismal Systems	Aging	1	0	1	10	0.0795926	0.216116	M7.neg(Nicotinamide|C00153)	-	http://www.kegg.jp/kegg-bin/show_pathway?map04212/C00153%09%23FF0000,red
map00523	Polyketide sugar unit biosynthesis	Metabolism	Metabolism of terpenoids and polyketides	2	0	2	58	0.0820338	0.216116	M165.pos(Glucose 1-phosphate|C00103);M504.pos(Maltol|C11918)	-	http://www.kegg.jp/kegg-bin/show_pathway?map00523/C00103%09%23FF0000,red/C11918%09%23FF0000,red
map04625	C-type lectin receptor signaling pathway	Organismal Systems	Immune system	1	0	1	11	0.0872047	0.216116	M208.neg(Mannose|C00159)	-	http://www.kegg.jp/kegg-bin/show_pathway?map04625/C00159%09%23FF0000,red
map04917	Prolactin signaling pathway	Organismal Systems	Endocrine system	1	0	1	11	0.0872047	0.216116	M48.neg(Glucose 6-phosphate|C00092)	-	http://www.kegg.jp/kegg-bin/show_pathway?map04917/C00092%09%23FF0000,red
map04911	Insulin secretion	Organismal Systems	Endocrine system	1	0	1	12	0.0947556	0.221306	M48.neg(Glucose 6-phosphate|C00092)	-	http://www.kegg.jp/kegg-bin/show_pathway?map04911/C00092%09%23FF0000,red
map00630	Glyoxylate and dicarboxylate metabolism	Metabolism	Carbohydrate metabolism	2	0	2	64	0.0970642	0.221306	M243.neg(Citric acid|C00158);M276.neg(Isocitric acid|C00311)	-	http://www.kegg.jp/kegg-bin/show_pathway?map00630/C00158%09%23FF0000,red/C00311%09%23FF0000,red
map00470	D-Amino acid metabolism	Metabolism	Metabolism of other amino acids	1	1	2	69	0.110147	0.241475	M178.pos(Lysine|C00047)	M1120.pos(D-Arginine|C00792)	http://www.kegg.jp/kegg-bin/show_pathway?map00470/C00047%09%23FF0000,red/C00792%09%2300FF00,green
map04964	Proximal tubule bicarbonate reclamation	Organismal Systems	Excretory system	1	0	1	17	0.131609	0.277841	M53.neg(Glucose|C00267)	-	http://www.kegg.jp/kegg-bin/show_pathway?map04964/C00267%09%23FF0000,red
map04918	Thyroid hormone synthesis	Organismal Systems	Endocrine system	1	0	1	21	0.160039	0.319774	M48.neg(Glucose 6-phosphate|C00092)	-	http://www.kegg.jp/kegg-bin/show_pathway?map04918/C00092%09%23FF0000,red
map00232	Caffeine metabolism	Metabolism	Biosynthesis of other secondary metabolites	1	0	1	22	0.167003	0.319774	M78.neg(Xanthine|C00385)	-	http://www.kegg.jp/kegg-bin/show_pathway?map00232/C00385%09%23FF0000,red
map00290	Valine, leucine and isoleucine biosynthesis	Metabolism	Amino acid metabolism	1	0	1	23	0.173912	0.319774	M13.neg(Ketoleucine|C00233)	-	http://www.kegg.jp/kegg-bin/show_pathway?map00290/C00233%09%23FF0000,red
map04714	Thermogenesis	Organismal Systems	Environmental adaptation	1	0	1	23	0.173912	0.319774	M51.pos(Carnitine|C00318)	-	http://www.kegg.jp/kegg-bin/show_pathway?map04714/C00318%09%23FF0000,red
map00430	Taurine and hypotaurine metabolism	Metabolism	Metabolism of other amino acids	1	0	1	24	0.180765	0.321988	M36.neg(Taurine|C00245)	-	http://www.kegg.jp/kegg-bin/show_pathway?map00430/C00245%09%23FF0000,red
map04973	Carbohydrate digestion and absorption	Organismal Systems	Digestive system	1	0	1	27	0.200995	0.338139	M48.neg(Glucose 6-phosphate|C00092)	-	http://www.kegg.jp/kegg-bin/show_pathway?map04973/C00092%09%23FF0000,red
map00230	Purine metabolism	Metabolism	Nucleotide metabolism	2	0	2	101	0.202192	0.338139	M114.neg(ADP-ribose|C00301);M78.neg(Xanthine|C00385)	-	http://www.kegg.jp/kegg-bin/show_pathway?map00230/C00301%09%23FF0000,red/C00385%09%23FF0000,red
map00250	Alanine, aspartate and glutamate metabolism	Metabolism	Amino acid metabolism	1	0	1	28	0.207629	0.338139	M243.neg(Citric acid|C00158)	-	http://www.kegg.jp/kegg-bin/show_pathway?map00250/C00158%09%23FF0000,red
map00780	Biotin metabolism	Metabolism	Metabolism of cofactors and vitamins	1	0	1	29	0.214211	0.339167	M178.pos(Lysine|C00047)	-	http://www.kegg.jp/kegg-bin/show_pathway?map00780/C00047%09%23FF0000,red
map04742	Taste transduction	Organismal Systems	Sensory system	1	0	1	32	0.233637	0.359927	M243.neg(Citric acid|C00158)	-	http://www.kegg.jp/kegg-bin/show_pathway?map04742/C00158%09%23FF0000,red
map00920	Sulfur metabolism	Metabolism	Energy metabolism	1	0	1	33	0.240008	0.35995	M36.neg(Taurine|C00245)	-	http://www.kegg.jp/kegg-bin/show_pathway?map00920/C00245%09%23FF0000,red
map00300	Lysine biosynthesis	Metabolism	Amino acid metabolism	1	0	1	35	0.252597	0.35995	M178.pos(Lysine|C00047)	-	http://www.kegg.jp/kegg-bin/show_pathway?map00300/C00047%09%23FF0000,red
map00400	Phenylalanine, tyrosine and tryptophan biosynthesis	Metabolism	Amino acid metabolism	1	0	1	35	0.252597	0.35995	M142.neg(Fructose 1-phosphate|C01094)	-	http://www.kegg.jp/kegg-bin/show_pathway?map00400/C01094%09%23FF0000,red
map00480	Glutathione metabolism	Metabolism	Metabolism of other amino acids	1	0	1	38	0.2711	0.367409	M35.neg(Pyroglutamic acid|C01879)	-	http://www.kegg.jp/kegg-bin/show_pathway?map00480/C01879%09%23FF0000,red
map00561	Glycerolipid metabolism	Metabolism	Lipid metabolism	1	0	1	38	0.2711	0.367409	M165.pos(Glucose 1-phosphate|C00103)	-	http://www.kegg.jp/kegg-bin/show_pathway?map00561/C00103%09%23FF0000,red
map04977	Vitamin digestion and absorption	Organismal Systems	Digestive system	1	0	1	39	0.277169	0.367409	M7.neg(Nicotinamide|C00153)	-	http://www.kegg.jp/kegg-bin/show_pathway?map04977/C00153%09%23FF0000,red
map00280	Valine, leucine and isoleucine degradation	Metabolism	Amino acid metabolism	1	0	1	42	0.295081	0.382264	M13.neg(Ketoleucine|C00233)	-	http://www.kegg.jp/kegg-bin/show_pathway?map00280/C00233%09%23FF0000,red
map00785	Lipoic acid metabolism	Metabolism	Metabolism of cofactors and vitamins	1	0	1	44	0.306782	0.383436	M13.neg(Ketoleucine|C00233)	-	http://www.kegg.jp/kegg-bin/show_pathway?map00785/C00233%09%23FF0000,red
map00120	Primary bile acid biosynthesis	Metabolism	Lipid metabolism	1	0	1	47	0.32398	0.383436	M36.neg(Taurine|C00245)	-	http://www.kegg.jp/kegg-bin/show_pathway?map00120/C00245%09%23FF0000,red
map00562	Inositol phosphate metabolism	Metabolism	Carbohydrate metabolism	1	0	1	47	0.32398	0.383436	M48.neg(Glucose 6-phosphate|C00092)	-	http://www.kegg.jp/kegg-bin/show_pathway?map00562/C00092%09%23FF0000,red
map04974	Protein digestion and absorption	Organismal Systems	Digestive system	1	0	1	47	0.32398	0.383436	M178.pos(Lysine|C00047)	-	http://www.kegg.jp/kegg-bin/show_pathway?map04974/C00047%09%23FF0000,red
map00260	Glycine, serine and threonine metabolism	Metabolism	Amino acid metabolism	1	0	1	48	0.329621	0.383436	M158.pos(Betaine|C00719)	-	http://www.kegg.jp/kegg-bin/show_pathway?map00260/C00719%09%23FF0000,red
map00970	Aminoacyl-tRNA biosynthesis	Genetic Information Processing	Translation	1	0	1	52	0.351728	0.39916	M178.pos(Lysine|C00047)	-	http://www.kegg.jp/kegg-bin/show_pathway?map00970/C00047%09%23FF0000,red
map04080	Neuroactive ligand-receptor interaction	Environmental Information Processing	Signaling molecules and interaction	1	0	1	53	0.357143	0.39916	M36.neg(Taurine|C00245)	-	http://www.kegg.jp/kegg-bin/show_pathway?map04080/C00245%09%23FF0000,red
map00760	Nicotinate and nicotinamide metabolism	Metabolism	Metabolism of cofactors and vitamins	1	0	1	55	0.367842	0.401287	M7.neg(Nicotinamide|C00153)	-	http://www.kegg.jp/kegg-bin/show_pathway?map00760/C00153%09%23FF0000,red
map00564	Glycerophospholipid metabolism	Metabolism	Lipid metabolism	1	0	1	56	0.373126	0.401287	M173.pos(Cytidine 5'-diphosphocholine (CDP-choline)|C00307)	-	http://www.kegg.jp/kegg-bin/show_pathway?map00564/C00307%09%23FF0000,red
map00040	Pentose and glucuronate interconversions	Metabolism	Carbohydrate metabolism	1	0	1	58	0.383566	0.404876	M165.pos(Glucose 1-phosphate|C00103)	-	http://www.kegg.jp/kegg-bin/show_pathway?map00040/C00103%09%23FF0000,red
map00330	Arginine and proline metabolism	Metabolism	Amino acid metabolism	1	0	1	69	0.438037	0.453966	M367.neg(4-Hydroxyglutamic acid|C05947)	-	http://www.kegg.jp/kegg-bin/show_pathway?map00330/C05947%09%23FF0000,red
map00524	Neomycin, kanamycin and gentamicin biosynthesis	Metabolism	Biosynthesis of other secondary metabolites	1	0	1	81	0.492128	0.500916	M48.neg(Glucose 6-phosphate|C00092)	-	http://www.kegg.jp/kegg-bin/show_pathway?map00524/C00092%09%23FF0000,red
map04976	Bile secretion	Organismal Systems	Digestive system	1	0	1	97	0.55644	0.55644	M51.pos(Carnitine|C00318)	-	http://www.kegg.jp/kegg-bin/show_pathway?map04976/C00318%09%23FF0000,red
