# Supplementary material for: Transcriptome and Metabolome Insights into Key Genes Regulating Fat Deposition and Meat Quality in Pig Breeds
Source: Animals (Basel). 2024 Dec 10;14(24):3560. doi: 10.3390/ani14243560 (PMC11672692; doi:10.3390/ani14243560)
Supplement: Supplementary file 1 [file animals-14-03560-s001.zip › Table S2.xlsx]

## Sheet: Sheet1
						Table S2. q-RT-PCR primers used for validation.
						Gene name	Accession No	Sequence (5'->3')	Product size	TM	GC%
						PPARGC1A	NM_213963.2	F:TGTGCAACCAGGACTCTGTAT	161	60	50
								R:GTCACTGCACCACTTGAGTCC
						EIF4E	XM_003129314.5	F:TCCGTCACGTGAACAGTAGC	148	60	55
								R:AGGCGGGGGATTAGGAGTAG
						PRKAR2A	NM_214258.2	F:ATCAAACCCGCTCTGTTGGT	136	60	55
								R:AAAGTCACACGGTCCAGTCC
						PRKAG2	XM_021078620.1	F:CCTCGGTCTCTCCTGTGTTG	108	60	55
								R:AAGCTTGGAGCTGGTTGGAA
						FASN	NM_001099930.1	F:CGTTGGGTCGACTCACTGAA	111	60	55
								R:GAGACAGTTCACCATGCCCA
						PPP1R3B	XM_021075036.1	F:ACAAACGGATGCGACTGTCA	147	60	55
								R:AGCTGGTACAGCTCGTAAGC
						MSTN	NM_214435.2	F:CTGATTGTTGCTGGTCCCGT	164	60	55
								R:GCTGTTTCCAGGCGAAGTTT
						INHBB	NM_001164842.1	F:GTGAAGCGCCACATCTTGAA	113	60	50
								R:ACCTTGCCCGCATGTAGTTT
						MYOG	NM_001012406.1	F:TCAACCAGGAGGAGCGAGAC	197	60	55
								R:CACTGTGATGCTGTCCACGATG
						EGR2	NM_001097488.1	F:GAGGAGCAAATGATGACCGC	136	60	55
								R:CGGCATTGGGAAAGATGGTC
						GAPDH	House keeping gene	F:AGGTCGGAGTGAACGGATTTG	118
								R:GACCATGTAGTGGAGGTCAATGAAG
