# Supplementary material for: Transcriptome and Metabolome Insights into Key Genes Regulating Fat Deposition and Meat Quality in Pig Breeds
Source: Animals (Basel). 2024 Dec 10;14(24):3560. doi: 10.3390/ani14243560 (PMC11672692; doi:10.3390/ani14243560)
Supplement: Supplementary file 1 [file animals-14-03560-s001.zip › Table S3.xlsx]

## Sheet: Sheet1
Table S3. Profile of fatty acids concentration(mg/100g) longissimus muscles of Songliao Black Pig (SBP) and commercial LWLDP pig breeds.
Name of Fatty acid	Fatty acids	Songliao Black Pig (SBP)						LWLDP
		B1	B2	B3	B4	B5	Average	W1	W2	W3	W4	W5	Average
Methyl butyrate	C4:0	0.0576228	0.153921	0.0791105	0.0783321	0.186382	0.111074	0.104139	0.0702359	0.0992394	0.0972983	0.134016	0.100986
Methyl hexanoate	C6:0	0.00854065	0.0182966	0.0126403	0.0114437	0.0110723	0.0123987	0.0227791	0.0239315	0.0169247	0.0174868	0.0262724	0.0214789
Methyl octanoate	C8:0	0.0454055	0.0476024	0.0498677	0.0453245	0.0257459	0.0427892	0.0913811	0.101179	0.0570778	0.0683728	0.102791	0.0841603
Methyl cyanate	C10:0	0.762668	0.46564	0.477346	0.446517	0.27215	0.484864	0.870488	1.25285	0.559475	0.825347	1.20319	0.94227
Methyl undecanoate	C11:0	0.0186567	0.0178978	0.0191924	0.0172631	0.0106613	0.0167343	0.0334423	0.0543004	0.0215946	0.0297554	0.00388786	0.0285961
Methyl dodecanoate	C12:0	0.7856	0.368461	0.33818	0.347149	0.196974	0.407273	0.644275	0.98386	0.468263	0.650786	0.962176	0.741872
Methyl tridecanoate	C13:0	0.00787298	0.00347047	0.00296504	0.00297771	0.00282988	0.00402322	0.00535565	0.00875995	0.00499664	0.0110914	0.00780117	0.00760097
Methyl tetradecanoate	C14:0	11.7207	5.95846	5.09716	5.42954	3.1291	6.26699	9.35157	13.8022	7.40106	9.77418	14.506	10.967
Methyl cis-9-tetradecanoate	C14:1n5	0.240478	0.124862	0.106899	0.12446	0.0686711	0.133074	0.157437	0.384173	0.129329	0.219701	0.301102	0.238348
Methyl pentadecacarbonate	C15:0	0.234485	0.117534	0.0887949	0.0986893	0.0738256	0.122666	0.140454	0.208362	0.180227	0.194575	0.259255	0.196575
Methyl cetadecanate	C16:0	91.4154	72.5933	57.678	62.5005	52.8454	67.4065	90.2518	109.903	80.9486	92.4427	132.025	101.114
Cis-9-hexadecenoic acid methyl ester	C16:1n7	20.7843	14.2269	12.5294	12.6444	8.49073	13.7351	19.1209	31.5568	15.4055	21.4002	30.4882	23.5943
Methyl heptadecanate	C17:0	1.46109	0.75202	0.562166	0.544015	0.427312	0.749321	0.904358	1.14221	0.928547	1.18893	1.43435	1.11968
Cis-10-heptadecanoneoic acid methyl ester	C17:1n7	1.21917	0.595959	0.47905	0.46841	0.379441	0.628407	0.779544	1.18214	0.727061	1.01692	1.27841	0.996814
Methyl octadecanoate	C18:0	56.7647	43.2031	33.8177	35.7317	32.223	40.348	54.0074	57.8005	47.0345	53.3489	77.7964	57.9975
Trans-9-octadecanoic acid methyl ester	C18:1n9t	1.7124	0.557585	0.59611	0.545973	0.270299	0.736474	0.932151	1.18901	0.714573	0.93055	1.39274	1.03181
Cis-9-octadecanoic acid methyl ester	C18:1n9c	123.647	97.1691	83.0106	82.4318	86.7521	94.6021	122.25	147.174	99.1174	124.596	168.008	132.229
Trans, trans-9,12-octadecadienoic acid methyl ester	C18:2n6t	0.0463638	0.0245862	0.0226376	0.0197308	0.0334614	0.0293559	0.0377279	0.0367036	0.0307892	0.0288391	0.042138	0.0352396
cis, cis-9,12-octadecadienoic acid methyl ester	C18:2n6c	43.6495	28.8332	27.6386	22.0506	21.3366	28.7017	34.4148	40.8887	36.4563	45.163	42.4349	39.8715
Methyl eicosate	C20:0	1.57211	1.14533	0.895227	1.07299	0.761551	1.08944	1.88941	1.84067	1.31683	1.4988	2.65418	1.83998
cis, cis, cis-6,9,12-octadecatrienoic acid methyl ester	C18:3n6	0.235539	0.178978	0.145566	0.132151	0.108696	0.160186	0.200628	0.306494	0.269519	0.27113	0.303329	0.27022
Cis-11-eicosamonoate methyl ester	C20:1	8.52647	3.93095	3.76969	3.87521	3.07328	4.63512	6.84794	7.52035	4.57429	6.13912	10.3309	7.08252
cis, cis, cis-9,12,15-octadecatrienoic acid methyl ester	C18:3n3	2.63923	1.36983	1.20352	0.874691	0.806388	1.37873	1.748	2.01282	1.44116	2.16268	1.85551	1.84404
Methyl twenty-one carbonate	C21:0	0.0150795	0.00783819	0.00843504	0.00526921	0.00571684	0.00846776	0.00988906	0.0187426	0.00887082	0.0138542	0.0196487	0.0142011
cis, cis-11,14-eicosadienoic acid methyl ester	C20:2	3.80823	1.61617	1.7564	1.40449	1.19045	1.95515	2.45543	2.96023	2.31359	3.4715	3.38255	2.91666
Methyl behenate	C22:0	0.0536119	0.0639915	0.048227	0.0672904	0.0554055	0.0577052	0.0938176	0.0955809	0.0885623	0.0944789	0.130307	0.100549
cis, cis, cis-8,11,14-eicosatrienoic acid methyl ester	C20:3n6	0.891053	0.621281	0.495027	0.656924	0.503009	0.633459	0.730757	0.955153	0.936539	1.05502	1.13205	0.961904
cis 11,14,17-eicosatrienoic acid methyl ester	C20:3n3	0.538835	0.189084	0.241315	0.156615	0.111424	0.247454	0.353832	0.452304	0.255076	0.451254	0.470789	0.396651
Cis-5,8,11,14-eicosatetraenoic acid methyl ester	C20:4n6	3.90546	4.82922	3.0465	3.87556	3.67046	3.86544	3.62838	4.52433	5.61933	4.65335	5.20255	4.72559
cis 3,16-docosadienoic acid methyl ester	C22:2n6	0.0687744	0.107287	0.104963	0.176332	0.320771	0.155625	0.0883699	0.122658	0.058117	0.0366638	0.0768744	0.0765366
Methyl benzene carbonate	C24:0	0.00677537	0.0345199	0.0256797	0.0342562	0.0469681	0.0296398	0.0373144	0.0424165	0.0475923	0.0456676	0.0610087	0.0467999
Cis-5,8,11,14,17-eicosapentaenoic acid methyl ester	C20:5n3	0.122169	0.0807662	0.0492897	0.0594619	0.0441247	0.0711622	0.0751625	0.0834627	0.0808995	0.0752313	0.0811361	0.0791784
Cis-4,7,10,13,16,19-docosahexaenoic acid methyl ester	C22:6n3	1.03484	0.774323	0.491829	0.637799	1.40461	0.868681	0.443059	0.505043	0.395995	0.34029	0.46358	0.429593

## Sheet: Sheet2
Fatty acids	SBP					LWLDP
	B1	B2	B3	B4	B5	W1	W2	W3	W4	W5
C4:0	0.0576228	0.153921	0.0791105	0.0783321	0.186382	0.104139	0.0702359	0.0992394	0.0972983	0.134016
C6:0	0.00854065	0.0182966	0.0126403	0.0114437	0.0110723	0.0227791	0.0239315	0.0169247	0.0174868	0.0262724
C8:0	0.0454055	0.0476024	0.0498677	0.0453245	0.0257459	0.0913811	0.101179	0.0570778	0.0683728	0.102791
C10:0	0.762668	0.46564	0.477346	0.446517	0.27215	0.870488	1.25285	0.559475	0.825347	1.20319
C11:0	0.0186567	0.0178978	0.0191924	0.0172631	0.0106613	0.0334423	0.0543004	0.0215946	0.0297554	0.00388786
C12:0	0.7856	0.368461	0.33818	0.347149	0.196974	0.644275	0.98386	0.468263	0.650786	0.962176
C13:0	0.00787298	0.00347047	0.00296504	0.00297771	0.00282988	0.00535565	0.00875995	0.00499664	0.0110914	0.00780117
C14:0	11.7207	5.95846	5.09716	5.42954	3.1291	9.35157	13.8022	7.40106	9.77418	14.506
C14:1n5	0.240478	0.124862	0.106899	0.12446	0.0686711	0.157437	0.384173	0.129329	0.219701	0.301102
C15:0	0.234485	0.117534	0.0887949	0.0986893	0.0738256	0.140454	0.208362	0.180227	0.194575	0.259255
C16:0	91.4154	72.5933	57.678	62.5005	52.8454	90.2518	109.903	80.9486	92.4427	132.025
C16:1n7	20.7843	14.2269	12.5294	12.6444	8.49073	19.1209	31.5568	15.4055	21.4002	30.4882
C17:0	1.46109	0.75202	0.562166	0.544015	0.427312	0.904358	1.14221	0.928547	1.18893	1.43435
C17:1n7	1.21917	0.595959	0.47905	0.46841	0.379441	0.779544	1.18214	0.727061	1.01692	1.27841
C18:0	56.7647	43.2031	33.8177	35.7317	32.223	54.0074	57.8005	47.0345	53.3489	77.7964
C18:1n9t	1.7124	0.557585	0.59611	0.545973	0.270299	0.932151	1.18901	0.714573	0.93055	1.39274
C18:1n9c	123.647	97.1691	83.0106	82.4318	86.7521	122.25	147.174	99.1174	124.596	168.008
C18:2n6t	0.0463638	0.0245862	0.0226376	0.0197308	0.0334614	0.0377279	0.0367036	0.0307892	0.0288391	0.042138
C18:2n6c	43.6495	28.8332	27.6386	22.0506	21.3366	34.4148	40.8887	36.4563	45.163	42.4349
C20:0	1.57211	1.14533	0.895227	1.07299	0.761551	1.88941	1.84067	1.31683	1.4988	2.65418
C18:3n6	0.235539	0.178978	0.145566	0.132151	0.108696	0.200628	0.306494	0.269519	0.27113	0.303329
C20:1	8.52647	3.93095	3.76969	3.87521	3.07328	6.84794	7.52035	4.57429	6.13912	10.3309
C18:3n3	2.63923	1.36983	1.20352	0.874691	0.806388	1.748	2.01282	1.44116	2.16268	1.85551
C21:0	0.0150795	0.00783819	0.00843504	0.00526921	0.00571684	0.00988906	0.0187426	0.00887082	0.0138542	0.0196487
C20:2	3.80823	1.61617	1.7564	1.40449	1.19045	2.45543	2.96023	2.31359	3.4715	3.38255
C22:0	0.0536119	0.0639915	0.048227	0.0672904	0.0554055	0.0938176	0.0955809	0.0885623	0.0944789	0.130307
C20:3n6	0.891053	0.621281	0.495027	0.656924	0.503009	0.730757	0.955153	0.936539	1.05502	1.13205
C20:3n3	0.538835	0.189084	0.241315	0.156615	0.111424	0.353832	0.452304	0.255076	0.451254	0.470789
C20:4n6	3.90546	4.82922	3.0465	3.87556	3.67046	3.62838	4.52433	5.61933	4.65335	5.20255
C22:2n6	0.0687744	0.107287	0.104963	0.176332	0.320771	0.0883699	0.122658	0.058117	0.0366638	0.0768744
C24:0	0.00677537	0.0345199	0.0256797	0.0342562	0.0469681	0.0373144	0.0424165	0.0475923	0.0456676	0.0610087
C20:5n3	0.122169	0.0807662	0.0492897	0.0594619	0.0441247	0.0751625	0.0834627	0.0808995	0.0752313	0.0811361
C22:6n3	1.03484	0.774323	0.491829	0.637799	1.40461	0.443059	0.505043	0.395995	0.34029	0.46358
