# Supplementary material for: Transcriptome and Metabolome Insights into Key Genes Regulating Fat Deposition and Meat Quality in Pig Breeds
Source: Animals (Basel). 2024 Dec 10;14(24):3560. doi: 10.3390/ani14243560 (PMC11672692; doi:10.3390/ani14243560)
Supplement: Supplementary file 1 [file animals-14-03560-s001.zip › Table S4.xlsx]

## Sheet: Sheet1
Table S4. Profile of Amino acid concentration(µg/mg) in Longissmuss dorsi muscles of Songliao Black Pig (SBP) and commercial LWLDP pig breeds.
Amino acid	Songlaio Black Pig						LWLDP
	B1	B2	B3	B4	B5	Average	W1	W2	W3	W4	W5	Average
MetSON	45.632	50.266	41.786	36.977	42.88	43.5082	31.665	49.956	45.063	49.031	42.331	43.6092
Thr	14.798	16.881	14.252	12.623	14.188	14.5484	11.453	15.579	14.771	15.837	14.092	14.3464
Ser	14.206	15.214	14.359	12.065	14.408	14.0504	12.876	14.174	14.241	16.963	12.314	14.1136
Glu	40.996	44.354	41.794	31.944	42.77	40.3716	48.655	43.417	41.614	49.16	35.325	43.6342
Gly	9.096	9.703	9.802	7.349	8.298	8.8496	6.773	9.474	8.443	9.499	8.813	8.6004
Ala	16.251	15.901	15.945	11.649	14.503	14.8498	11.167	15.41	14.853	15.985	14.24	14.331
Val	16.808	17.946	15.845	14.076	16.9	16.315	11.563	17.422	16.158	14.697	15.35	15.038
Met	8.294	8.962	6.036	6.089	7.827	7.4416	5.79	8.307	8.18	7.071	7.551	7.3798
Ile	12.27	13.55	11.132	9.502	12.131	11.717	9.344	12.897	11.762	10.793	11.178	11.1948
Leu	21.266	23.286	19.842	16.252	22.276	20.5844	16.163	22.412	20.479	19.255	19.499	19.5616
Tyr	7.613	7.956	7.852	7.243	8.052	7.7432	5.041	7.737	7.714	7.764	6.925	7.0362
Phe	2.495	3.254	3.066	2.903	3.224	2.9884	1.621	3.265	3.034	3.441	3.971	3.0664
His	4.378	5.01	3.953	3.543	4.05	4.1868	2.162	4.413	3.887	4.495	3.82	3.7554
Lys	21.075	23.253	19.605	15.556	19.951	19.888	13.568	23.156	21.227	22.273	18.121	19.669
NH4	0.394	0.404	0.43	0.364	0.342	0.3868	0.285	0.379	0.377	0.44	0.366	0.3694
Arg	7.194	8.979	7.064	6.634	6.393	7.2528	5.023	7.553	6.924	7.048	6.661	6.6418
Pro	26.212	26.345	26.034	20.801	27.315	25.3414	20.147	26.862	25.347	28.344	23.835	24.907
Total amount (ug/mg)	268.584	268.011	239.192	200.014	245.557	244.272	199.728	259.257	242.847	259.823	226.271	237.585
Total%	26.8584	26.8011	23.9192	20.0014	24.5557	24.4272	19.9728	25.9257	24.2847	25.9823	22.6271	23.7585
