# Supplementary material for: Transcriptome and Metabolome Insights into Key Genes Regulating Fat Deposition and Meat Quality in Pig Breeds
Source: Animals (Basel). 2024 Dec 10;14(24):3560. doi: 10.3390/ani14243560 (PMC11672692; doi:10.3390/ani14243560)
Supplement: Supplementary file 1 [file animals-14-03560-s001.zip › Table S5.xlsx]

## Sheet: Sheet1
Table S5. Statistics summary of RNA-Seq data of longissimus dorsi muscle.
Group	Sample	Raw Read	Raw Bases	Trimmed Read	Trimmed Bases	Total Mapped	Mapped to Gene	Mapped to Exon
SBP	B1	46294522	6990472822	45499940(98.28%)	6856166357(98.08%)	44615156 (98.06%)	41019454 (96.67%)	38542911 (93.96%)
SBP	B2	53997328	8153596528	53137498(98.41%)	8008490400(98.22%)	52168107 (98.18%)	47622148 (96.61%)	44172446 (92.76%)
SBP	B3	49000516	7399077916	48397246(98.77%)	7285754941(98.47%)	47505440 (98.16%)	43600774 (96.89%)	40573517 (93.06%)
SBP	B4	61993542	9361024842	60938038(98.3%)	9172788925(97.99%)	59523087 (97.68%)	54675130 (96.29%)	50186741 (91.79%)
SBP	B5	69106570	10435092070	67994034(98.39%)	10234303716(98.08%)	66539994 (97.86%)	60882758 (96.84%)	57466573 (94.39%)
LWLDP	W1	41996006	6341396906	41327712(98.41%)	6230500967(98.25%)	40461479 (97.90%)	37364654 (97.08%)	35066703 (93.85%)
LWLDP	W2	40569984	6126067584	39798900(98.1%)	5999586560(97.94%)	38967931 (97.91%)	35805004 (97.01%)	33491622 (93.54%)
LWLDP	W3	47274704	7138480304	46496792(98.35%)	7008973011(98.19%)	45581229 (98.03%)	41755191 (97.19%)	38987565 (93.37%)
LWLDP	W4	46295756	6990659156	45514478(98.31%)	6861910012(98.16%)	44608958 (98.01%)	40927470 (97.14%)	38535971 (94.16%)
LWLDP	W5	47671006	7198321906	46900472(98.38%)	7070272372(98.22%)	45962448 (98.00%)	42407260 (97.48%)	39279112 (92.62%)
