# Supplementary material for: Transcriptome and Metabolome Insights into Key Genes Regulating Fat Deposition and Meat Quality in Pig Breeds
Source: Animals (Basel). 2024 Dec 10;14(24):3560. doi: 10.3390/ani14243560 (PMC11672692; doi:10.3390/ani14243560)
Supplement: Supplementary file 1 [file animals-14-03560-s001.zip › Table S6.xlsx]

## Sheet: Gene_Expression
Table S6. Normalized result of totally expressed genes read conut to FPKM values.
Gene_ID	B1:read count	B1:fpkm	B2:read count	B2:fpkm	B3:read count	B3:fpkm	B4:read count	B4:fpkm	B5:read count	B5:fpkm	W1:read count	W1:fpkm	W2:read count	W2:fpkm	W3:read count	W3:fpkm	W4:read count	W4:fpkm	W5:read count	W5:fpkm
ENSSSCG00000000002	58	1.44293	96	2.06427	6	0.141528	93	1.77453	16	0.272786	13	0.357669	5	0.144094	1	0.024847	11	0.274512	8	0.195463
ENSSSCG00000000003	26	0.646562	20	0.429877	41	0.966706	66	1.25881	50	0.852099	52	1.43008	49	1.41153	48	1.19216	24	0.598686	23	0.56172
ENSSSCG00000000005	447	9.5759	445	8.23967	349	7.08878	790	12.9802	492	7.22305	432	10.2347	587	14.567	504	10.7835	440	9.45532	383	8.05798
ENSSSCG00000000006	163	2.48564	186	2.45155	133	1.92299	403	4.71343	165	1.72432	132	2.2261	255	4.50453	153	2.33023	131	2.00389	163	2.44115
ENSSSCG00000000007	134	2.7414	223	3.94321	115	2.23069	239	3.75013	195	2.73392	163	3.68786	123	2.91495	188	3.84133	175	3.59134	190	3.81748
ENSSSCG00000000010	298	4.68965	312	4.24382	382	5.69983	903	10.8992	464	5.0041	277	4.82085	200	3.64597	444	6.97852	238	3.7571	282	4.35842
ENSSSCG00000000014	1	0.024439	2	0.0422465	0	0	5	0.0937205	0	0	5	0.135137	9	0.254791	1	0.0244084	2	0.0490303	3	0.0720046
ENSSSCG00000000018	321	2.71645	420	3.07202	403	3.23352	599	3.88781	453	2.62711	260	2.43327	290	2.84285	305	2.57782	385	3.2682	266	2.21072
ENSSSCG00000000019	936	8.95297	1066	8.81305	1016	9.21422	1315	9.64713	1403	9.1967	807	8.53659	907	10.0498	833	7.95779	1156	11.0918	911	8.55786
ENSSSCG00000000020	17	0.157987	34	0.273106	24	0.211475	36	0.2566	22	0.140113	42	0.431661	74	0.796644	29	0.269171	26	0.242381	48	0.438097
ENSSSCG00000000021	0	0	0	0	0	0	0	0	0	0	0	0	0	0	0	0	0	0	0	0
ENSSSCG00000000022	190	1.93721	257	2.26482	176	1.70141	242	1.89243	210	1.46732	149	1.68007	89	1.05116	148	1.50709	176	1.80006	124	1.24165
ENSSSCG00000000024	780	12.9964	758	10.9163	755	11.9275	1053	13.4567	1217	13.8964	760	14.0043	571	11.021	783	13.03	875	14.6247	1004	16.4292
ENSSSCG00000000025	7	0.067872	11	0.0921855	22	0.20225	2	0.0148732	15	0.0996706	8	0.0857831	5	0.0561592	7	0.067787	6	0.0583573	10	0.0952243
ENSSSCG00000000026	0	0	0	0	0	0	0	0	0	0	0	0	0	0	0	0	0	0	0	0
ENSSSCG00000000028	1	0.0397685	0	0	0	0	0	0	0	0	0	0	0	0	0	0	0	0	0	0
ENSSSCG00000000029	40	0.278356	9	0.0541329	10	0.0659803	43	0.229504	21	0.100148	31	0.238573	8	0.0644895	17	0.118153	18	0.125651	9	0.061509
ENSSSCG00000000031	75	1.56942	70	1.26606	60	1.19043	96	1.54075	79	1.13289	70	1.61993	49	1.18777	54	1.12857	103	2.16206	77	1.58243
ENSSSCG00000000033	81	5.3284	66	3.75261	23	1.43454	185	9.33394	72	3.24585	44	3.20099	44	3.35292	60	3.94203	74	4.88309	38	2.455
ENSSSCG00000000034	487	3.81383	522	3.53331	466	3.46013	477	2.86505	701	3.76213	313	2.7108	417	3.78292	442	3.45709	389	3.05586	500	3.84555
ENSSSCG00000000035	288	6.51925	220	4.30433	138	2.96181	229	3.97577	257	3.98677	148	3.70498	121	3.17285	158	3.57206	206	4.6776	230	5.11315
ENSSSCG00000000036	515	7.33661	391	4.81441	486	6.56445	972	10.6203	519	5.06686	416	6.55392	342	5.64382	382	5.4351	459	6.55922	494	6.91148
ENSSSCG00000000037	601	5.06362	611	4.44945	503	4.01818	894	5.77705	589	3.40084	391	3.6432	368	3.59165	367	3.08823	504	4.2596	333	2.75541
ENSSSCG00000000038	461	9.11791	571	9.76131	792	14.8523	823	12.4846	616	8.34946	370	8.09311	368	8.43142	546	10.7856	447	8.86856	572	11.1108
ENSSSCG00000000039	487	3.77019	635	4.24899	398	2.9214	887	5.26671	714	3.78805	445	3.8099	396	3.55131	506	3.91238	518	4.02268	425	3.23131
ENSSSCG00000000040	23	0.141937	28	0.14935	16	0.0936186	61	0.288722	40	0.169166	7	0.0477734	6	0.0428922	19	0.117106	20	0.123808	15	0.0909107
ENSSSCG00000000045	624	29.3203	662	26.8856	529	23.5675	1718	61.9139	1097	35.3243	786	40.8438	514	27.9773	688	32.2871	684	32.2397	662	30.549
ENSSSCG00000000046	18	0.610599	5	0.146599	0	0	41	1.06672	0	0	0	0	1	0.0392954	2	0.0677594	5	0.170139	0	0
ENSSSCG00000000050	112	1.12346	91	0.788968	82	0.77988	138	1.0617	134	0.921145	84	0.931835	102	1.18522	128	1.28235	120	1.20746	95	0.935878
ENSSSCG00000000058	2020	86.0211	2467	90.8031	2020	81.5603	3247	106.052	3439	100.362	1864	87.7848	1592	78.5335	1705	72.516	1935	82.6582	1368	57.2131
ENSSSCG00000000059	561	13.0309	891	17.8882	503	11.0778	861	15.339	793	12.6232	588	15.1046	559	15.0412	579	13.4322	704	16.4035	496	11.3149
ENSSSCG00000000061	62	2.40932	82	2.75419	68	2.50544	138	4.11303	79	2.10384	68	2.92234	39	1.7556	76	2.94966	91	3.54727	53	2.02271
ENSSSCG00000000062	25	0.549201	18	0.341776	3	0.0624865	47	0.7919	13	0.195712	15	0.36442	14	0.356269	24	0.526573	13	0.286475	28	0.604095
ENSSSCG00000000063	129	1.38926	240	2.23399	57	0.582025	749	6.18665	221	1.63105	92	1.09572	122	1.52199	185	1.98985	100	1.0803	132	1.39612
ENSSSCG00000000064	9182	199.066	9449	177.061	8089	166.276	8772	145.861	10700	158.974	6673	159.993	8275	207.82	7758	167.983	6604	143.621	9003	191.692
ENSSSCG00000000066	201	1.53295	299	1.97098	186	1.34499	314	1.83672	245	1.28051	182	1.53505	157	1.38704	209	1.59197	166	1.26996	191	1.43061
ENSSSCG00000000067	19	0.346867	9	0.142014	2	0.0346189	20	0.280041	1	0.012511	3	0.0605691	22	0.465255	6	0.1094	1	0.0183131	2	0.0358588
ENSSSCG00000000068	1179	7.90516	1457	8.44372	2016	12.8163	1543	7.93494	1661	7.6322	1167	8.65341	1183	9.1884	1254	8.39751	1193	8.02395	1155	7.60561
ENSSSCG00000000071	4545	71.8479	5886	80.4227	5538	83.0056	6927	83.986	7687	83.2762	3272	57.2023	3814	69.8425	3792	59.8694	4176	66.2205	2447	37.9901
ENSSSCG00000000072	250	2.01099	216	1.50176	185	1.41096	446	2.75161	324	1.78607	202	1.79697	246	2.29226	167	1.34166	209	1.68643	172	1.3588
ENSSSCG00000000073	0	0	2	0.272256	0	0	0	0	0	0	1	0.174176	0	0	0	0	0	0	0	0
ENSSSCG00000000074	0	0	0	0	0	0	0	0	0	0	0	0	0	0	0	0	0	0	0	0
ENSSSCG00000000075	65	0.73206	86	0.837163	126	1.34548	64	0.552834	61	0.470811	47	0.585398	62	0.80888	59	0.663654	48	0.542283	49	0.541982
ENSSSCG00000000076	306	2.19855	351	2.17972	187	1.27389	365	2.01136	409	2.01383	205	1.62888	207	1.72284	264	1.89442	306	2.20541	204	1.43947
ENSSSCG00000000077	956	33.2441	1372	41.2372	1068	35.2129	1439	38.3795	2285	54.4536	1301	50.0327	1144	46.0831	1738	60.3619	1133	39.5219	1026	35.0397
ENSSSCG00000000078	340	2.7573	501	3.51173	344	2.64507	611	3.80039	447	2.48426	307	2.75336	361	3.39134	367	2.97254	389	3.16451	352	2.80352
ENSSSCG00000000079	1	0.00483854	0	0	0	0	0	0	0	0	1	0.00535099	1	0.00560497	0	0	0	0	0	0
ENSSSCG00000000080	0	0	0	0	0	0	0	0	0	0	0	0	0	0	0	0	0	0	0	0
ENSSSCG00000000081	0	0	0	0	1	0.0304621	0	0	0	0	0	0	0	0	0	0	0	0	0	0
ENSSSCG00000000082	0	0	0	0	0	0	0	0	0	0	0	0	0	0	0	0	0	0	0	0
ENSSSCG00000000084	45552	504.345	61769	591.111	39500	414.659	64589	548.48	74762	567.264	54602	668.573	49466	634.433	74273	821.311	52088	578.508	62301	677.441
ENSSSCG00000000087	203	4.00307	207	3.52814	171	3.19718	262	3.9626	346	4.67581	190	4.14353	217	4.95697	299	5.88877	243	4.80679	233	4.51242
ENSSSCG00000000091	28	0.436485	21	0.282949	28	0.41385	62	0.741283	32	0.341857	20	0.344795	22	0.397276	30	0.467077	26	0.40657	37	0.566459
ENSSSCG00000000092	1	0.0106405	5	0.0459842	2	0.0201774	6	0.0489658	3	0.0218759	4	0.0470696	5	0.0616296	10	0.106271	1	0.0106736	5	0.05225
ENSSSCG00000000093	57	1.31476	78	1.55505	50	1.09349	81	1.43298	70	1.10651	89	2.2703	41	1.09551	67	1.54349	82	1.89731	44	0.996738
ENSSSCG00000000094	1132	16.4812	1055	13.2762	951	13.128	1234	13.7797	1608	16.044	790	12.7201	880	14.8417	1021	14.8465	662	9.66836	620	8.86525
ENSSSCG00000000095	323	2.83702	390	2.96075	329	2.73986	351	2.36454	402	2.41974	278	2.70037	280	2.84889	373	3.27208	281	2.47581	351	3.02776
ENSSSCG00000000097	1266	14.122	1518	14.6357	1327	14.0349	1607	13.7487	1970	15.0596	1035	12.768	1064	13.7488	1094	12.1881	1363	15.2514	1339	14.669
ENSSSCG00000000103	1	0.0247643	5	0.107022	3	0.0704403	0	0	3	0.0509133	2	0.0547742	3	0.0860609	1	0.0247333	0	0	3	0.0729631
ENSSSCG00000000104	4632	52.2964	6068	59.2143	5137	54.9903	4712	40.8027	4494	34.7712	3099	38.694	3271	42.7801	3300	37.2111	3010	34.0895	2627	29.1285
ENSSSCG00000000105	135	3.25122	136	2.83093	151	3.44797	298	5.5044	162	2.67369	80	2.1307	87	2.42711	68	1.6356	104	2.51245	177	4.1864
ENSSSCG00000000106	0	0	3	0.0254818	0	0	5	0.0376862	0	0	0	0	0	0	0	0	0	0	0	0
ENSSSCG00000000107	806	7.01724	940	7.07355	885	7.30548	1181	7.88611	1068	6.37215	543	5.22819	622	6.27308	729	6.33892	543	4.74223	711	6.07934
ENSSSCG00000000108	333	3.50816	289	2.63155	326	3.25632	348	2.81187	349	2.51967	161	1.87578	162	1.97701	232	2.44107	200	2.11357	282	2.9177
ENSSSCG00000000110	68	0.88603	107	1.20504	71	0.877146	136	1.35913	119	1.0626	45	0.648443	72	1.08675	84	1.09314	81	1.05871	54	0.691017
ENSSSCG00000000111	107	2.92608	156	3.68727	132	3.42255	205	4.29969	302	5.65969	70	2.117	101	3.1995	85	2.32155	161	4.41651	64	1.71885
ENSSSCG00000000113	0	0	2	0.0593156	0	0	5	0.131587	9	0.211635	0	0	1	0.0397484	0	0	2	0.0688403	0	0
ENSSSCG00000000114	310	8.23532	350	8.03646	206	5.18872	355	7.23317	470	8.55658	339	9.95952	308	9.47825	345	9.15365	350	9.32692	308	8.03573
ENSSSCG00000000116	67	5.5943	68	4.90747	56	4.43336	135	8.64542	135	7.72482	119	10.9885	68	6.57716	67	5.5873	78	6.53307	71	5.82217
ENSSSCG00000000117	14	0.299916	13	0.24071	5	0.101558	25	0.410765	11	0.161491	6	0.142149	3	0.0744478	3	0.0641874	6	0.128936	3	0.0631174
ENSSSCG00000000118	223	2.44313	183	1.73289	136	1.41271	175	1.47048	201	1.50911	70	0.848123	72	0.91376	90	0.984781	78	0.857209	74	0.796211
ENSSSCG00000000119	1847	24.9791	2241	26.1957	2597	33.3009	2310	23.9609	3354	31.0854	1499	22.4198	1543	24.1733	1683	22.7327	1608	21.8146	1362	18.0902
ENSSSCG00000000120	66	1.8791	78	1.91946	49	1.32275	159	3.47204	111	2.16577	97	3.0542	76	2.50656	102	2.90043	109	3.11304	84	2.34878
ENSSSCG00000000121	1	0.0286218	1	0.0247386	2	0.0542752	0	0	0	0	1	0.0316532	0	0	5	0.14293	0	0	0	0
ENSSSCG00000000130	20	0.351229	20	0.303577	18	0.299714	31	0.417546	31	0.373084	17	0.330164	12	0.244119	9	0.157855	28	0.493254	41	0.707132
ENSSSCG00000000131	0	0	0	0	0	0	0	0	0	0	0	0	0	0	0	0	0	0	0	0
ENSSSCG00000000132	0	0	0	0	0	0	0	0	0	0	2	0.110375	2	0.115614	0	0	0	0	0	0
ENSSSCG00000000133	413	15.5813	365	11.9021	207	7.40454	785	22.7146	737	19.0548	401	16.7308	359	15.6894	313	11.7938	423	16.0083	339	12.5606
ENSSSCG00000000135	3	0.0584999	4	0.0674174	0	0	9	0.134604	2	0.0267268	0	0	1	0.0225888	9	0.17528	2	0.0391215	1	0.0191509
ENSSSCG00000000136	28	0.320441	24	0.237399	34	0.368929	55	0.482763	44	0.345085	19	0.240472	13	0.172342	10	0.1143	16	0.18368	9	0.101155
ENSSSCG00000000137	32	0.300011	30	0.243101	16	0.142227	70	0.503346	29	0.186324	10	0.103683	16	0.173766	25	0.23409	14	0.131664	40	0.368301
ENSSSCG00000000138	499	40.9754	659	46.772	559	43.522	139	8.75424	2448	137.758	687	62.3877	911	86.6562	235	19.2729	1171	96.4564	708	57.0968
ENSSSCG00000000139	10	0.189899	14	0.229789	15	0.270077	40	0.582592	34	0.442472	28	0.588032	14	0.307971	11	0.208628	11	0.20954	28	0.5222
ENSSSCG00000000141	1626	47.9927	2105	53.7013	1743	48.7782	1954	44.2344	2409	48.7276	1603	52.3249	1586	54.2271	2260	66.6223	1991	58.9491	1637	47.4525
ENSSSCG00000000142	105	1.02779	120	1.01525	135	1.25292	120	0.9009	69	0.462857	61	0.660334	48	0.54427	130	1.27091	93	0.913163	85	0.817125
ENSSSCG00000000144	290	8.52998	334	8.49131	175	4.88047	405	9.13664	415	8.3653	413	13.4345	358	12.1981	341	10.0175	421	12.4218	439	12.6815
ENSSSCG00000000145	192	5.53531	115	2.8656	219	5.9863	169	3.73687	170	3.35871	41	1.30721	47	1.56963	55	1.58365	30	0.867587	69	1.95364
ENSSSCG00000000146	549	3.88077	666	4.06909	679	4.55081	1758	9.53115	731	3.54117	386	3.01754	299	2.44836	441	3.11344	343	2.43215	453	3.14484
ENSSSCG00000000148	43	0.611547	21	0.258142	22	0.296659	31	0.338146	46	0.448335	17	0.267381	11	0.181223	15	0.213063	29	0.413724	30	0.419023
ENSSSCG00000000151	5	0.147872	2	0.051124	1	0.0280408	4	0.0907315	0	0	2	0.0654134	0	0	0	0	5	0.148333	0	0
ENSSSCG00000000152	770	5.47744	571	3.51076	566	3.81749	611	3.33357	636	3.10047	454	3.5716	489	4.02953	536	3.8081	394	2.81148	793	5.54008
ENSSSCG00000000156	178	4.31472	167	3.49886	250	5.74574	284	5.27997	260	4.31906	234	6.27289	193	5.41936	225	5.44717	183	4.44974	211	5.02308
ENSSSCG00000000157	0	0	0	0	0	0	0	0	0	0	0	0	0	0	0	0	0	0	0	0
ENSSSCG00000000158	832	24.2922	900	22.7124	672	18.6032	901	20.1767	928	18.5684	586	18.9217	535	18.0949	613	17.8756	657	19.2424	434	12.4448
ENSSSCG00000000159	0	0	0	0	0	0	0	0	0	0	0	0	0	0	0	0	0	0	0	0
ENSSSCG00000000160	237	3.36982	353	4.33821	261	3.51862	260	2.83539	266	2.59193	182	2.86186	191	3.14593	208	2.95377	216	3.08079	172	2.40183
ENSSSCG00000000161	318	5.66137	344	5.29335	313	5.28339	507	6.92283	445	5.42922	311	6.12314	293	6.04256	294	5.22755	318	5.67901	238	4.16128
ENSSSCG00000000162	77	0.763885	47	0.403007	62	0.58318	53	0.403268	126	0.856626	28	0.307195	31	0.356252	31	0.307153	41	0.408011	85	0.828155
ENSSSCG00000000164	524	8.18565	558	7.53414	563	8.33881	712	8.53067	570	6.10211	398	6.87582	392	7.0936	348	5.42947	401	6.28373	313	4.80199
ENSSSCG00000000167	563	2.78175	635	2.71182	737	3.45264	601	2.27754	1040	3.52149	406	2.21848	408	2.33522	410	2.02325	391	1.93793	485	2.35346
ENSSSCG00000000169	41	0.198622	60	0.251231	53	0.243441	48	0.178347	39	0.129477	46	0.246446	24	0.134683	56	0.27095	56	0.272134	55	0.261675
ENSSSCG00000000171	156	4.68105	103	2.67137	116	3.30028	133	3.06092	134	2.75554	52	1.72561	67	2.32891	42	1.25871	49	1.47491	57	1.67977
ENSSSCG00000000174	0	0	0	0	0	0	0	0	0	0	0	0	0	0	0	0	2	0.163838	0	0
ENSSSCG00000000175	191	1.93811	181	1.58745	112	1.07755	314	2.44374	239	1.66198	203	2.27803	189	2.2216	222	2.24985	224	2.28005	154	1.53469
ENSSSCG00000000176	645	12.1478	752	12.2414	838	14.9642	781	11.2815	989	12.7649	458	9.53941	510	11.1267	467	8.78434	517	9.76738	435	8.04602
ENSSSCG00000000179	11	0.30332	3	0.0715002	5	0.130723	24	0.507575	5	0.0944847	19	0.579404	12	0.383308	0	0	13	0.359586	0	0
ENSSSCG00000000182	3	0.0362935	2	0.0209129	1	0.0114705	16	0.14846	2	0.0165814	2	0.0267582	4	0.0560565	2	0.0241654	9	0.10922	5	0.0594063
ENSSSCG00000000183	0	0	0	0	0	0	0	0	0	0	0	0	0	0	0	0	0	0	0	0
ENSSSCG00000000184	3	0.0481013	1	0.0138584	0	0	9	0.110678	2	0.021976	1	0.0177319	0	0	4	0.0640548	0	0	1	0.0157468
ENSSSCG00000000185	146	4.4211	191	4.99906	80	2.29689	306	7.10689	176	3.65236	171	5.72655	118	4.13921	166	5.02044	152	4.61713	110	3.27134
ENSSSCG00000000186	0	0	1	0.0569207	0	0	11	0.555605	2	0.0902621	5	0.364151	0	0	5	0.328866	0	0	0	0
ENSSSCG00000000188	5	0.160208	1	0.0276945	0	0	1	0.0245752	8	0.175666	0	0	2	0.0742341	9	0.288014	3	0.0964245	1	0.0314681
ENSSSCG00000000189	102	2.54715	151	3.25919	55	1.30224	166	3.17939	160	2.73815	136	3.75589	110	3.18204	167	4.16512	109	2.73044	84	2.0601
ENSSSCG00000000190	1579	18.2177	1314	13.1034	1495	16.3541	2548	22.5471	2543	20.1067	1066	13.6015	873	11.6677	976	11.2465	1066	12.3373	1745	19.7725
ENSSSCG00000000194	45	0.926991	26	0.462929	19	0.371099	45	0.710979	36	0.508216	32	0.729008	20	0.477256	35	0.72009	31	0.640584	13	0.263004
ENSSSCG00000000195	1	0.0258841	2	0.0447446	0	0	0	0	4	0.0709539	1	0.0286255	0	0	2	0.0517034	1	0.0259648	1	0.0254208
ENSSSCG00000000197	0	0	0	0	0	0	0	0	1	0.0184525	0	0	0	0	0	0	0	0	0	0
ENSSSCG00000000198	0	0	0	0	0	0	0	0	0	0	2	0.0537238	0	0	0	0	0	0	0	0
ENSSSCG00000000199	153	1.99008	200	2.24847	176	2.17053	198	1.97527	219	1.95212	169	2.43101	148	2.22998	123	1.59787	214	2.79219	181	2.31214
ENSSSCG00000000202	243	6.33945	351	7.91462	221	5.46652	397	7.94359	391	6.99045	272	7.84754	244	7.37384	284	7.39979	318	8.32192	268	6.8665
ENSSSCG00000000203	3	0.0480366	1	0.0138398	0	0	13	0.159653	1	0.0109732	0	0	0	0	0	0	4	0.0642484	3	0.0471768
ENSSSCG00000000204	93	0.740386	120	0.825723	105	0.792571	101	0.616705	157	0.856561	135	1.18858	106	0.977552	182	1.44711	164	1.3097	124	0.96951
ENSSSCG00000000205	8	0.154783	10	0.167229	5	0.0917227	12	0.178072	4	0.0530367	6	0.128382	7	0.156888	2	0.0386473	1	0.0194082	8	0.152012
ENSSSCG00000000206	31	0.407943	26	0.295726	40	0.499082	13	0.131209	51	0.45993	27	0.392936	49	0.746952	20	0.26286	19	0.250809	23	0.29725
ENSSSCG00000000207	383	40.644	1738	159.414	641	64.4955	3974	323.45	479	34.8351	1278	149.985	380	46.7132	611	64.7583	299	31.8288	2501	260.656
ENSSSCG00000000209	67	0.612239	58	0.458091	55	0.476522	67	0.469572	67	0.41957	49	0.495179	56	0.592779	69	0.629726	55	0.504151	80	0.717946
ENSSSCG00000000211	0	0	0	0	0	0	1	0.0313603	0	0	3	0.135656	0	0	0	0	0	0	3	0.120469
ENSSSCG00000000212	0	0	0	0	0	0	0	0	0	0	0	0	0	0	0	0	0	0	0	0
ENSSSCG00000000214	27409	280.611	24394	215.86	9734	94.4879	24492	192.316	33600	235.74	21300	241.163	16042	190.252	20149	206.025	24711	253.777	18037	181.356
ENSSSCG00000000215	142	1.81061	139	1.5319	214	2.58717	213	2.08304	166	1.45054	136	1.91777	108	1.59521	188	2.39415	167	2.13602	226	2.83009
ENSSSCG00000000216	9	0.11912	19	0.217357	4	0.0501967	6	0.0609079	3	0.0272111	29	0.424482	23	0.352637	49	0.647729	20	0.265535	34	0.441953
ENSSSCG00000000217	67	1.20761	82	1.27745	62	1.05954	113	1.56211	92	1.13638	62	1.23584	64	1.33626	56	1.00808	66	1.19329	69	1.2214
ENSSSCG00000000220	82	0.95421	102	1.02591	95	1.04816	81	0.72293	101	0.805443	89	1.14535	72	0.970557	116	1.34817	104	1.21399	126	1.43998
ENSSSCG00000000223	18	0.642832	43	1.32731	30	1.01583	35	0.958681	33	0.807649	19	0.75041	17	0.703287	14	0.499355	19	0.68066	37	1.29772
ENSSSCG00000000228	40	0.328641	15	0.10652	32	0.249279	36	0.226854	25	0.140762	5	0.045431	10	0.0951746	8	0.065646	13	0.107141	16	0.129103
ENSSSCG00000000231	12	0.881976	0	0	3	0.20906	1	0.0563711	5	0.251843	1	0.0812822	0	0	0	0	0	0	0	0
ENSSSCG00000000232	195	1.84622	96	0.785592	182	1.63378	281	2.0405	275	1.78429	204	2.13598	121	1.32706	249	2.35453	113	1.07319	187	1.73878
ENSSSCG00000000233	314	2.67738	166	1.2234	190	1.53606	240	1.56954	284	1.65952	136	1.28245	136	1.34332	115	0.979343	78	0.667155	169	1.41522
ENSSSCG00000000234	81	1.31934	112	1.57677	42	0.648629	170	2.12375	212	2.36642	72	1.29696	64	1.20757	98	1.59425	73	1.19274	96	1.53568
ENSSSCG00000000235	0	0	0	0	0	0	0	0	0	0	0	0	0	0	0	0	0	0	0	0
ENSSSCG00000000236	0	0	0	0	0	0	0	0	0	0	0	0	0	0	0	0	0	0	0	0
ENSSSCG00000000238	0	0	0	0	0	0	0	0	0	0	0	0	0	0	0	0	0	0	0	0
ENSSSCG00000000239	0	0	0	0	0	0	0	0	0	0	0	0	0	0	0	0	0	0	0	0
ENSSSCG00000000240	0	0	0	0	0	0	0	0	0	0	0	0	0	0	0	0	0	0	0	0
ENSSSCG00000000241	0	0	0	0	0	0	0	0	0	0	0	0	0	0	0	0	0	0	0	0
ENSSSCG00000000247	0	0	0	0	0	0	0	0	0	0	0	0	0	0	0	0	0	0	0	0
ENSSSCG00000000248	1	0.00592431	0	0	0	0	0	0	0	0	0	0	0	0	0	0	0	0	0	0
ENSSSCG00000000249	0	0	0	0	0	0	0	0	0	0	0	0	0	0	0	0	0	0	0	0
ENSSSCG00000000250	0	0	0	0	0	0	0	0	0	0	0	0	0	0	0	0	0	0	0	0
ENSSSCG00000000251	0	0	0	0	0	0	0	0	0	0	0	0	0	0	0	0	0	0	0	0
ENSSSCG00000000252	64	0.897348	7	0.0848314	19	0.252585	16	0.172061	47	0.451608	14	0.217084	8	0.129936	34	0.476119	27	0.379748	11	0.151471
ENSSSCG00000000253	2	0.0370925	0	0	1	0.0175845	0	0	9	0.114388	2	0.0410209	6	0.128904	11	0.203753	0	0	2	0.0364285
ENSSSCG00000000257	13	0.252096	6	0.100566	18	0.330955	15	0.223098	16	0.212631	10	0.214458	8	0.179709	7	0.135574	8	0.155619	22	0.418987
ENSSSCG00000000258	116	1.67091	160	1.99202	95	1.29746	175	1.93337	171	1.68801	83	1.32219	85	1.41832	92	1.32355	125	1.80616	119	1.68344
ENSSSCG00000000259	41	0.782079	31	0.511101	21	0.379804	99	1.44838	49	0.64054	30	0.63286	34	0.751285	36	0.685844	52	0.994997	21	0.393407
ENSSSCG00000000260	5	0.122598	0	0	5	0.11624	1	0.0188059	0	0	5	0.135582	0	0	1	0.0244888	7	0.172172	0	0
ENSSSCG00000000261	600	16.1849	300	6.99451	158	4.041	990	20.4821	632	11.6831	323	9.63564	307	9.59302	286	7.70514	277	7.49531	240	6.35807
ENSSSCG00000000262	187	3.24475	238	3.5694	158	2.59939	259	3.44684	243	2.88955	172	3.30056	138	2.77382	180	3.11938	248	4.31661	152	2.59023
ENSSSCG00000000263	835	7.56052	738	5.77563	800	6.86798	1321	9.17379	900	5.58458	617	6.17831	586	6.1464	737	6.66482	579	5.2589	852	7.57635
ENSSSCG00000000264	66	2.05288	55	1.47863	53	1.56303	99	2.36176	97	2.06764	86	2.95826	74	2.6663	110	3.41718	66	2.05927	97	2.9631
ENSSSCG00000000265	20	0.165877	11	0.0788547	11	0.0865015	24	0.152669	5	0.0284191	7	0.0642059	2	0.0192152	2	0.016567	6	0.0499183	11	0.0895995
ENSSSCG00000000267	0	0	1	0.0249667	0	0	1	0.0221546	0	0	1	0.031945	0	0	0	0	0	0	0	0
ENSSSCG00000000268	55	1.245	81	1.58478	48	1.0302	91	1.57989	78	1.20999	74	1.85249	61	1.59953	97	2.19297	99	2.24797	85	1.88964
ENSSSCG00000000271	6	0.159893	6	0.1382	1	0.0252669	14	0.286145	3	0.0547876	0	0	13	0.40131	3	0.0798463	2	0.0534637	4	0.104687
ENSSSCG00000000272	114	2.32664	124	2.18738	366	7.08238	151	2.36365	139	1.94412	65	1.46709	123	2.90796	137	2.79255	100	2.04727	104	2.08455
ENSSSCG00000000273	850	38.0763	919	35.5819	678	28.7965	1746	59.9876	1612	49.4862	801	39.6815	727	37.725	809	36.1943	1008	45.2947	780	34.3151
ENSSSCG00000000274	5534	54.5912	6053	51.6098	5843	54.6504	8609	65.1354	9337	63.121	4842	52.8236	4724	53.9824	5100	50.247	5369	53.1286	5243	50.7947
ENSSSCG00000000275	27	0.378301	18	0.217984	12	0.159415	51	0.548056	23	0.220844	33	0.511337	23	0.373302	29	0.405815	27	0.37948	40	0.550414
ENSSSCG00000000276	132	3.15979	180	3.72422	71	1.61145	224	4.11258	233	3.8223	161	4.26217	119	3.29982	199	4.75767	197	4.73045	126	2.96218
ENSSSCG00000000277	4	0.556387	25	3.00562	4	0.527534	21	2.24036	4	0.381294	7	1.0768	6	0.966778	14	1.94492	17	2.37201	16	2.18571
ENSSSCG00000000278	601	5.06076	763	5.5532	1319	10.5308	742	4.79211	855	4.93391	511	4.75863	603	5.88189	703	5.91225	644	5.43974	743	6.14449
ENSSSCG00000000279	0	0	0	0	0	0	0	0	0	0	0	0	0	0	0	0	0	0	0	0
ENSSSCG00000000281	0	0	0	0	0	0	0	0	0	0	0	0	0	0	0	0	0	0	0	0
ENSSSCG00000000288	3885	106.732	4267	101.322	3919	102.082	5503	115.953	5238	98.6167	3593	109.164	2641	84.0483	3323	91.1776	3463	95.4345	3454	93.1922
ENSSSCG00000000289	4	0.135843	3	0.0880598	3	0.0965993	5	0.130236	5	0.116368	3	0.112673	2	0.0786805	0	0	0	0	7	0.233471
ENSSSCG00000000290	727	6.89075	792	6.48836	668	6.00319	1073	7.80033	1122	7.288	633	6.63522	642	7.04897	619	5.85975	633	6.01848	543	5.05461
ENSSSCG00000000292	31	0.747786	36	0.750578	129	2.95039	33	0.610535	116	1.9176	62	1.65397	52	1.45304	106	2.55375	53	1.28246	105	2.48748
ENSSSCG00000000293	1506	14.5737	946	7.91249	840	7.70722	1615	11.9867	1654	10.9689	589	6.30346	652	7.30888	482	4.65852	542	5.26132	1077	10.2357
ENSSSCG00000000295	41	0.33119	46	0.321165	41	0.314015	65	0.402706	37	0.204823	40	0.357333	27	0.252648	19	0.153286	23	0.186368	74	0.587057
ENSSSCG00000000296	0	0	0	0	0	0	0	0	0	0	0	0	0	0	0	0	0	0	0	0
ENSSSCG00000000297	39	0.554659	66	0.811303	51	0.68771	137	1.49439	61	0.594531	39	0.613403	29	0.477769	73	1.03691	47	0.670518	35	0.488861
ENSSSCG00000000298	21313	491.416	20617	410.873	9835	215.007	23032	407.303	35302	557.811	20046	511.154	19707	526.361	19828	456.604	13724	317.422	18036	408.414
ENSSSCG00000000299	1	0.00844445	4	0.0291951	5	0.0400328	6	0.0388601	5	0.0289351	1	0.0093388	4	0.0391282	1	0.00843389	1	0.00847077	2	0.0165866
ENSSSCG00000000312	0	0	0	0	0	0	0	0	0	0	0	0	0	0	0	0	0	0	0	0
ENSSSCG00000000318	0	0	0	0	0	0	0	0	0	0	0	0	0	0	0	0	0	0	0	0
ENSSSCG00000000327	0	0	0	0	0	0	0	0	0	0	0	0	0	0	0	0	0	0	0	0
ENSSSCG00000000332	0	0	0	0	0	0	0	0	0	0	0	0	0	0	0	0	0	0	0	0
ENSSSCG00000000333	0	0	0	0	0	0	0	0	0	0	0	0	0	0	0	0	0	0	0	0
ENSSSCG00000000353	0	0	0	0	0	0	0	0	0	0	0	0	0	0	0	0	0	0	0	0
ENSSSCG00000000359	542	37.5636	595	35.642	371	24.379	934	49.6473	1102	52.3399	872	66.835	594	47.6884	810	56.0672	868	60.3446	735	50.0277
ENSSSCG00000000361	3896	129.577	3449	99.1468	2330	73.4746	6047	154.251	5035	114.76	2861	105.231	2290	88.227	2692	89.4209	3035	101.255	2187	71.4352
ENSSSCG00000000362	0	0	20	0.710232	0	0	23	0.724772	2	0.0563126	2	0.0908745	7	0.333157	1	0.0410344	2	0.0824278	8	0.322803
ENSSSCG00000000363	12	0.160576	13	0.150356	21	0.266435	8	0.082105	10	0.0917026	6	0.0887911	2	0.0310018	1	0.0133646	5	0.067115	3	0.0394253
ENSSSCG00000000364	10	0.0917734	4	0.0317289	10	0.0870143	4	0.0281552	3	0.0188678	8	0.0811945	11	0.116941	4	0.0366634	7	0.0644416	5	0.0450653
ENSSSCG00000000365	0	0	0	0	0	0	0	0	0	0	0	0	0	0	0	0	0	0	0	0
ENSSSCG00000000366	492	2.97304	530	2.76815	496	2.84179	773	3.58259	712	2.94849	442	2.95378	365	2.55498	471	2.84258	470	2.84895	448	2.6587
ENSSSCG00000000367	130	3.26279	69	1.49683	91	2.16552	111	2.13673	65	1.118	54	1.49885	53	1.54092	82	2.05549	65	1.63648	97	2.39097
ENSSSCG00000000368	224	8.76757	152	5.14225	205	7.6078	175	5.25352	176	4.72093	86	3.72263	100	4.53409	111	4.33921	63	2.47357	81	3.11367
ENSSSCG00000000370	69	1.32254	89	1.47444	105	1.90819	97	1.42598	96	1.261	90	1.90775	90	1.9983	104	1.9909	78	1.4997	97	1.82594
ENSSSCG00000000371	0	0	0	0	0	0	0	0	0	0	0	0	0	0	0	0	2	0.0546877	0	0
ENSSSCG00000000376	267	6.83674	262	5.79852	247	5.99665	230	4.51697	505	8.86161	165	4.67241	131	3.88569	162	4.14294	196	5.03437	196	4.92889
ENSSSCG00000000377	1448	32.9024	1477	29.008	2214	47.6992	2066	36.0057	2293	35.7065	1216	30.5571	1264	33.2709	1526	34.6314	1502	34.2358	1639	36.5758
ENSSSCG00000000379	328	2.48688	300	1.96598	403	2.89707	425	2.47144	446	2.31739	194	1.62668	247	2.16938	234	1.77195	203	1.54393	266	1.98069
ENSSSCG00000000382	930	9.54094	1094	9.7007	1100	10.6998	1195	9.4028	1328	9.33662	763	8.6567	898	10.6719	938	9.61097	823	8.46953	978	9.85377
ENSSSCG00000000383	349	6.70664	318	5.28183	327	5.95801	353	5.20278	296	3.89811	214	4.54792	213	4.74152	225	4.31835	170	3.27702	294	5.54858
ENSSSCG00000000384	846	25.4499	1161	30.1873	728	20.7644	1227	28.3101	1021	21.0486	623	20.7263	677	23.5919	861	25.8687	732	22.0891	823	24.3148
ENSSSCG00000000385	5	0.104007	6	0.107875	1	0.0197226	13	0.207403	1	0.0142552	1	0.0230044	0	0	4	0.0831012	1	0.0208662	2	0.040858
ENSSSCG00000000386	575	4.18378	843	5.3016	647	4.46354	518	2.89076	529	2.63779	566	4.55446	508	4.28177	487	3.53905	631	4.60555	586	4.1875
ENSSSCG00000000393	291	2.09762	564	3.51391	276	1.88632	839	4.63849	336	1.6598	458	3.65106	366	3.05614	531	3.82282	594	4.29508	400	2.83171
ENSSSCG00000000394	218	10.5343	173	7.2256	139	6.36852	274	10.155	241	7.98087	164	8.76422	111	6.21343	139	6.70843	155	7.51334	141	6.69152
ENSSSCG00000000396	110	1.13006	70	0.62156	115	1.12016	163	1.28433	147	1.03492	71	0.80665	48	0.571225	66	0.677185	73	0.752283	77	0.776879
ENSSSCG00000000398	0	0	1	0.0546245	1	0.0599216	0	0	0	0	1	0.0698923	0	0	0	0	0	0	0	0
ENSSSCG00000000399	7	0.0834469	13	0.133947	14	0.158239	1	0.0091431	14	0.114373	3	0.0395506	4	0.0552371	5	0.0595303	1	0.0119581	1	0.0117076
ENSSSCG00000000400	0	0	1	0.0229102	0	0	5	0.101649	0	0	0	0	0	0	0	0	1	0.026589	0	0
ENSSSCG00000000401	11	0.230182	6	0.108519	4	0.0793619	4	0.0641977	5	0.0717021	5	0.115709	6	0.145441	4	0.0835978	6	0.125945	4	0.0822042
ENSSSCG00000000402	264	1.97696	216	1.39806	378	2.68386	380	2.18252	288	1.47798	166	1.37474	166	1.43999	225	1.6828	190	1.42724	258	1.89744
ENSSSCG00000000403	294	1.9804	360	2.09598	375	2.39503	495	2.55737	448	2.06808	382	2.8457	288	2.24728	477	3.20909	344	2.32443	379	2.50727
ENSSSCG00000000405	11084	322.516	11354	285.55	8980	247.745	17077	381.108	14252	284.194	12207	392.811	10718	361.266	10799	313.83	10960	319.902	9824	280.737
ENSSSCG00000000406	4925	157.044	5318	146.569	5332	161.206	5676	138.816	6985	152.639	3127	110.272	3760	138.887	3402	108.344	3754	120.078	2166	67.8313
ENSSSCG00000000411	95	2.18281	93	1.84695	110	2.3964	141	2.48481	173	2.7241	94	2.38859	111	2.95444	55	1.26215	67	1.54426	78	1.76012
ENSSSCG00000000413	1	0.015191	0	0	0	0	3	0.0349533	1	0.0104104	2	0.0335997	4	0.0703889	0	0	1	0.0152383	0	0
ENSSSCG00000000415	0	0	0	0	0	0	1	0.027791	4	0.0993268	2	0.0801443	2	0.0839483	0	0	0	0	0	0
ENSSSCG00000000418	0	0	0	0	0	0	0	0	0	0	2	0.015732	2	0.0164787	0	0	0	0	0	0
ENSSSCG00000000419	81	0.336723	117	0.420389	26	0.102479	220	0.701441	87	0.247851	87	0.399969	91	0.438215	109	0.452554	65	0.271052	70	0.285786
ENSSSCG00000000431	352	5.25734	361	4.66024	378	5.3529	397	4.54773	406	4.15559	280	4.62489	304	5.25963	404	6.02644	399	5.97789	331	4.8552
ENSSSCG00000000433	30	0.650401	23	0.430989	31	0.637229	52	0.864659	21	0.312006	9	0.215786	10	0.251142	19	0.411405	7	0.152233	22	0.468423
ENSSSCG00000000435	88	1.91552	110	2.06954	114	2.35278	204	3.40577	139	2.07349	139	3.34609	88	2.21894	186	4.04364	105	2.29268	131	2.80047
ENSSSCG00000000436	0	0	0	0	0	0	0	0	0	0	0	0	0	0	0	0	0	0	0	0
ENSSSCG00000000437	7	0.130638	4	0.064522	7	0.123863	12	0.171764	9	0.115105	7	0.144473	10	0.216187	9	0.167752	13	0.243369	29	0.531525
ENSSSCG00000000439	0	0	2	0.00977049	0	0	10	0.0433501	2	0.00774679	3	0.0187521	2	0.0130948	5	0.0282251	2	0.0113394	9	0.0499582
ENSSSCG00000000442	0	0	0	0	0	0	0	0	0	0	0	0	0	0	0	0	0	0	0	0
ENSSSCG00000000443	9	0.103217	3	0.0297378	3	0.0326216	19	0.167126	10	0.0785947	6	0.0760993	11	0.146137	6	0.0687254	9	0.103539	14	0.157686
ENSSSCG00000000444	1600	49.0744	1986	52.6493	1531	44.523	2481	58.3637	2192	46.0743	1446	49.0482	1267	45.0164	1771	54.2513	1727	53.1348	1278	38.4965
ENSSSCG00000000449	54	0.859343	94	1.29294	48	0.724249	102	1.24496	46	0.501665	46	0.809563	44	0.811118	67	1.06489	74	1.18129	75	1.17217
ENSSSCG00000000453	63	2.9007	63	2.50715	61	2.66297	90	3.17823	60	1.8932	70	3.56435	53	2.82681	63	2.89707	65	3.00211	64	2.89399
ENSSSCG00000000455	36	0.315223	37	0.280024	82	0.680775	126	0.846189	29	0.174019	54	0.522913	32	0.324582	45	0.393536	53	0.465525	90	0.773951
ENSSSCG00000000456	25	0.200828	7	0.0486026	17	0.129481	36	0.221803	20	0.110103	7	0.0621873	13	0.120972	5	0.0401153	7	0.056407	7	0.0552252
ENSSSCG00000000457	478	1.99698	857	3.0946	633	2.5074	658	2.1084	588	1.68347	412	1.90354	494	2.39073	389	1.62312	520	2.17922	313	1.28424
ENSSSCG00000000458	431	2.6703	499	2.67215	386	2.26748	497	2.36167	521	2.21209	271	1.85683	263	1.88754	374	2.31425	373	2.31816	234	1.42382
ENSSSCG00000000462	292	10.4974	233	7.23993	217	7.39663	503	13.8691	289	7.12003	213	8.46837	165	6.87136	224	8.04275	286	10.3138	121	4.2721
ENSSSCG00000000464	0	0	0	0	0	0	0	0	2	0.039784	0	0	0	0	0	0	0	0	0	0
ENSSSCG00000000466	67	0.349429	49	0.220881	28	0.138458	131	0.524007	62	0.221595	113	0.651753	43	0.259784	46	0.239607	58	0.303434	38	0.194636
ENSSSCG00000000469	260	3.09203	389	3.9985	298	3.36016	425	3.8765	476	3.87936	249	3.27483	203	2.79656	286	3.39697	326	3.88901	199	2.32423
ENSSSCG00000000473	667	12.1993	743	11.7456	713	12.3644	1155	16.2022	674	8.44798	519	10.4978	473	10.0214	528	9.64495	680	12.4758	301	5.40669
ENSSSCG00000000475	65	0.387354	84	0.432666	99	0.559377	141	0.644459	92	0.375722	70	0.461331	63	0.434905	57	0.339255	42	0.251071	63	0.368715
ENSSSCG00000000477	99	0.768724	123	0.825502	123	0.905554	214	1.27447	103	0.548095	66	0.56676	87	0.782552	59	0.457555	87	0.677651	56	0.42705
ENSSSCG00000000478	0	0	1	0.00792977	0	0	0	0	0	0	0	0	0	0	2	0.0183261	3	0.0276093	0	0
ENSSSCG00000000482	0	0	0	0	0	0	0	0	0	0	0	0	0	0	0	0	0	0	0	0
ENSSSCG00000000483	30	0.580248	20	0.334349	27	0.495142	46	0.682388	24	0.318117	15	0.320851	18	0.403295	39	0.753378	29	0.562654	3	0.0569861
ENSSSCG00000000486	129	1.47179	134	1.32141	167	1.80654	193	1.68887	166	1.29792	139	1.75384	93	1.22913	130	1.48134	114	1.30471	127	1.42304
ENSSSCG00000000487	43	0.769212	32	0.494772	41	0.695401	69	0.94669	45	0.551662	32	0.633063	39	0.808166	44	0.786115	53	0.951053	35	0.614895
ENSSSCG00000000488	1686	10.0263	2178	11.1949	2625	14.8008	2357	10.7504	3577	14.5776	1301	8.55619	1590	10.9531	1363	8.09534	1263	7.53421	1369	7.99544
ENSSSCG00000000492	0	0	0	0	0	0	0	0	0	0	0	0	0	0	0	0	0	0	0	0
ENSSSCG00000000493	24	0.430621	44	0.682362	69	1.17384	50	0.688075	31	0.381179	36	0.714342	30	0.62354	40	0.716804	33	0.59395	25	0.440534
ENSSSCG00000000496	1	0.0172511	2	0.0298211	0	0	0	0	0	0	1	0.0190781	0	0	0	0	0	0	0	0
ENSSSCG00000000499	1358	11.6075	993	7.33612	1324	10.73	1057	6.9294	987	5.78149	606	5.72838	954	9.44597	735	6.27456	348	2.9838	853	7.16051
ENSSSCG00000000500	127	0.641883	131	0.572271	94	0.450458	66	0.255845	53	0.183574	74	0.413622	96	0.562059	94	0.4745	45	0.228148	68	0.337533
ENSSSCG00000000502	602	5.85128	815	6.84684	1001	9.22492	1019	7.59644	864	5.75508	571	6.13777	534	6.01249	652	6.32934	564	5.49902	577	5.5079
ENSSSCG00000000504	1226	8.39617	811	4.80054	2018	13.1035	2456	12.9003	1690	7.93161	546	4.13526	521	4.13321	546	3.73456	308	2.11589	616	4.14312
ENSSSCG00000000509	363	1.94954	505	2.3442	342	1.74151	513	2.11312	318	1.1704	212	1.25916	216	1.34381	273	1.46435	212	1.14212	332	1.75113
ENSSSCG00000000510	5776	30.7077	4983	22.8975	3322	16.7453	5665	23.0994	4736	17.255	2115	12.4351	2557	15.7474	2064	10.9594	2140	11.4126	1476	7.70659
ENSSSCG00000000512	604	5.98206	645	5.52143	580	5.44648	830	6.30483	743	5.04297	449	4.9179	401	4.60063	496	4.90627	462	4.58994	411	3.99771
ENSSSCG00000000515	0	0	0	0	0	0	0	0	0	0	3	0.0355244	1	0.0124035	0	0	3	0.0322224	0	0
ENSSSCG00000000516	0	0	1	0.00804507	0	0	1	0.00713893	0	0	0	0	0	0	1	0.00929626	2	0.0186738	0	0
ENSSSCG00000000517	2	0.00924647	1	0.00399598	0	0	0	0	2	0.00633665	0	0	0	0	0	0	0	0	3	0.0136214
ENSSSCG00000000519	92	0.791142	137	1.01827	133	1.08441	181	1.19379	134	0.789686	121	1.15072	119	1.18542	83	0.712854	144	1.24217	71	0.599626
ENSSSCG00000000521	29	1.47941	23	1.01413	75	3.62765	72	2.81711	85	2.97161	9	0.507752	16	0.945515	20	1.019	5	0.255865	48	2.40484
ENSSSCG00000000522	3275	37.7341	4496	44.774	4036	44.0907	5680	50.194	4932	38.9429	3118	39.7299	3107	41.4689	2968	34.1541	3994	46.1617	2634	29.8053
ENSSSCG00000000523	9	0.0922363	20	0.177161	31	0.301228	13	0.102184	8	0.0561866	13	0.147341	16	0.189949	15	0.153535	22	0.226169	16	0.16104
ENSSSCG00000000527	0	0	0	0	0	0	0	0	0	0	0	0	0	0	0	0	0	0	0	0
ENSSSCG00000000528	12	0.178734	25	0.321843	10	0.141221	11	0.125661	21	0.214353	8	0.131776	5	0.0862691	17	0.25289	5	0.0747047	20	0.292558
ENSSSCG00000000530	256	1.15555	413	1.6113	393	1.68196	550	1.90411	355	1.09815	298	1.4876	240	1.25493	325	1.46517	381	1.72514	295	1.30775
ENSSSCG00000000531	28	0.173422	30	0.1606	45	0.264261	101	0.479788	20	0.0848907	23	0.157541	20	0.143495	27	0.167019	19	0.118046	24	0.145987
ENSSSCG00000000534	184	2.0376	234	2.23973	227	2.38342	414	3.51628	310	2.35259	224	2.74327	190	2.43733	222	2.45533	211	2.34388	167	1.81624
ENSSSCG00000000536	266	1.92979	527	3.30459	655	4.50551	597	3.32189	446	2.21742	249	1.99778	291	2.44557	291	2.10852	349	2.53984	231	1.64587
ENSSSCG00000000540	1	0.0131015	0	0	0	0	4	0.0401942	0	0	0	0	4	0.0607073	1	0.0130851	0	0	0	0
ENSSSCG00000000541	6	0.0526146	6	0.0454762	9	0.0748292	16	0.107611	13	0.0781235	4	0.0387913	9	0.0914231	7	0.0613069	6	0.0527785	4	0.0344485
ENSSSCG00000000545	26	0.435529	21	0.304047	17	0.270001	41	0.526755	23	0.264031	35	0.648382	24	0.465707	42	0.702666	47	0.789755	43	0.707404
ENSSSCG00000000546	5	0.0450942	11	0.0857475	3	0.0256535	12	0.0830067	3	0.018542	3	0.0299221	5	0.0522372	4	0.0360302	5	0.0452348	1	0.00885741
ENSSSCG00000000547	64	1.39976	100	1.89039	156	3.23498	105	1.76134	170	2.54803	39	0.943315	52	1.31745	65	1.41985	65	1.42606	69	1.4821
ENSSSCG00000000549	2252	25.4788	2037	19.9195	2366	25.3804	3235	28.0715	2417	18.74	1297	16.2282	1451	19.0167	1152	13.0172	1231	13.9707	1554	17.267
ENSSSCG00000000550	0	0	0	0	0	0	0	0	0	0	0	0	0	0	0	0	0	0	0	0
ENSSSCG00000000551	18	0.116365	27	0.150865	15	0.0919419	44	0.218163	18	0.0797451	7	0.0500456	14	0.104842	4	0.0258264	18	0.116727	3	0.0190469
ENSSSCG00000000553	218	3.09892	201	2.46961	235	3.16735	224	2.44221	241	2.34776	133	2.09086	106	1.74549	125	1.77468	152	2.16745	98	1.36816
ENSSSCG00000000554	983	17.9074	1208	19.0206	543	9.37891	1033	14.4331	747	9.32573	615	12.3901	537	11.3321	611	11.1167	1083	19.7906	362	6.47654
ENSSSCG00000000555	144	0.887271	182	0.969266	344	2.00968	260	1.22871	284	1.19921	104	0.708674	138	0.984989	142	0.873853	92	0.568634	83	0.502258
ENSSSCG00000000559	1160	12.3628	925	8.52078	1344	13.581	1088	8.89344	1402	10.2398	600	7.07181	775	9.56798	626	6.66331	611	6.53209	762	7.97573
ENSSSCG00000000563	2	0.0231108	19	0.189765	15	0.164343	18	0.159529	4	0.0316758	11	0.140571	6	0.0803146	19	0.219278	12	0.139097	12	0.136183
ENSSSCG00000000567	4	0.0674408	14	0.204018	25	0.399647	22	0.28449	10	0.115544	6	0.111875	6	0.117185	2	0.0336782	5	0.0845638	1	0.0165584
ENSSSCG00000000570	223	2.60824	350	3.53825	272	3.01638	461	4.13547	253	2.0279	239	3.09144	214	2.89945	307	3.58622	283	3.32033	252	2.89467
ENSSSCG00000000571	130	0.840685	181	1.01169	286	1.7536	164	0.81342	269	1.19213	130	0.929721	117	0.876464	141	0.910678	74	0.480035	118	0.749423
ENSSSCG00000000573	255	2.32945	172	1.35806	339	2.93621	298	2.0879	169	1.05799	343	3.46519	244	2.58203	393	3.5856	238	2.18093	599	5.37397
ENSSSCG00000000576	1717	75.2716	1577	59.7545	1675	69.6225	3610	121.381	1644	49.3908	1866	90.4674	930	47.2283	1441	63.093	1685	74.099	2021	87.0127
ENSSSCG00000000577	21	0.365022	53	0.796258	0	0	92	1.2265	3	0.0357359	6	0.115338	2	0.0402707	1	0.0173603	24	0.418468	1	0.0170709
ENSSSCG00000000579	367	4.04158	293	2.78888	367	3.83199	488	4.12179	452	3.41119	172	2.09475	161	2.05385	222	2.44171	215	2.37506	191	2.06573
ENSSSCG00000000580	23	0.178267	44	0.294763	51	0.374789	56	0.332899	29	0.154037	26	0.222862	27	0.242418	24	0.185785	21	0.163273	16	0.121792
ENSSSCG00000000582	0	0	0	0	0	0	0	0	0	0	0	0	0	0	0	0	0	0	0	0
ENSSSCG00000000583	45	0.518684	50	0.498125	46	0.502715	58	0.512743	55	0.434447	32	0.407906	25	0.333802	63	0.725249	63	0.728421	21	0.23772
ENSSSCG00000000584	0	0	0	0	1	0.0101999	0	0	1	0.00737233	12	0.142765	7	0.0872325	6	0.0644657	0	0	12	0.126782
ENSSSCG00000000585	0	0	1	0.00728224	0	0	0	0	0	0	0	0	0	0	0	0	0	0	0	0
ENSSSCG00000000587	693	6.9608	848	7.36206	614	5.84747	929	7.15686	798	5.49303	442	4.90984	406	4.72401	406	4.07294	433	4.3628	428	4.22207
ENSSSCG00000000588	83	0.538089	111	0.621981	120	0.737617	265	1.31766	57	0.253241	54	0.387159	62	0.465614	72	0.466192	63	0.409702	47	0.299247
ENSSSCG00000000590	1	0.0277157	1	0.0239554	0	0	0	0	0	0	0	0	0	0	0	0	0	0	0	0
ENSSSCG00000000591	3	0.0300471	12	0.103882	0	0	20	0.153636	2	0.0137276	2	0.022153	1	0.0116022	4	0.0400127	4	0.0401877	1	0.00983643
ENSSSCG00000000598	0	0	0	0	0	0	0	0	0	0	0	0	0	0	0	0	0	0	0	0
ENSSSCG00000000599	140	0.901826	155	0.862987	216	1.31924	268	1.32407	295	1.30227	129	0.918976	142	1.0596	99	0.636922	120	0.775403	121	0.765483
ENSSSCG00000000600	753	8.82454	582	5.89519	945	10.5003	841	7.55917	828	6.64983	635	8.22982	548	7.43937	612	7.16316	508	5.97189	612	7.04375
ENSSSCG00000000601	0	0	5	0.0391005	13	0.11152	10	0.0693931	2	0.0124008	8	0.0800469	9	0.094327	9	0.0813268	2	0.0181516	0	0
ENSSSCG00000000602	75	1.90812	96	2.11103	101	2.43635	145	2.8294	80	1.39482	66	1.85699	69	2.03354	74	1.88032	29	0.740106	46	1.14937
ENSSSCG00000000605	0	0	3	0.102028	1	0.0373075	0	0	1	0.0269653	0	0	3	0.136742	0	0	0	0	5	0.193218
ENSSSCG00000000607	87	0.728161	78	0.564261	107	0.849113	164	1.05277	47	0.269581	36	0.333219	17	0.164822	43	0.359445	43	0.361017	51	0.419212
ENSSSCG00000000610	3	0.263422	0	0	0	0	0	0	0	0	0	0	1	0.101716	0	0	0	0	1	0.0862356
ENSSSCG00000000611	671	9.25554	895	10.6704	1043	13.6407	985	10.4207	1108	10.4738	609	9.29001	687	10.9773	672	9.25773	663	9.17369	583	7.89775
ENSSSCG00000000612	337	2.29289	683	4.01653	839	5.41238	516	2.69267	500	2.33134	369	2.77651	335	2.64032	610	4.14513	416	2.83921	503	3.36106
ENSSSCG00000000614	3	0.0305247	2	0.0175889	0	0	2	0.0156078	5	0.0348645	1	0.0112525	0	0	0	0	0	0	1	0.00999278
ENSSSCG00000000619	32	0.558999	35	0.528454	32	0.530011	58	0.777088	31	0.371113	20	0.386377	32	0.647545	28	0.488512	29	0.508172	25	0.428901
ENSSSCG00000000623	8	0.12603	0	0	5	0.074684	6	0.0724964	12	0.129553	8	0.139378	0	0	4	0.0629361	1	0.0158028	1	0.0154717
ENSSSCG00000000625	215	2.35852	335	3.17631	220	2.28822	856	7.20204	359	2.69885	297	3.60311	211	2.68128	269	2.9472	374	4.11551	362	3.9
ENSSSCG00000000629	1	0.0256168	0	0	0	0	0	0	0	0	0	0	1	0.0296745	0	0	0	0	0	0
ENSSSCG00000000631	0	0	0	0	0	0	0	0	0	0	0	0	0	0	0	0	0	0	0	0
ENSSSCG00000000633	70230	2140.82	102949	2712.43	98940	2859.59	143842	3362.99	163519	3415.94	79336	2674.54	80227	2832.94	105909	3224.39	88766	2714.29	89469	2678.47
ENSSSCG00000000634	9	0.0925709	1	0.00889017	1	0.00975228	1	0.00788884	10	0.0704881	0	0	0	0	1	0.0102728	1	0.0103177	0	0
ENSSSCG00000000635	107	7.09362	52	2.97965	107	6.72577	233	11.8474	181	8.2233	68	4.98555	56	4.30062	73	4.83352	84	5.58618	46	2.99501
ENSSSCG00000000636	1	0.0654213	3	0.169636	6	0.372173	0	0	1	0.0448335	1	0.0723501	0	0	0	0	2	0.13125	0	0
ENSSSCG00000000638	0	0	0	0	0	0	0	0	0	0	0	0	0	0	0	0	0	0	0	0
ENSSSCG00000000639	0	0	1	0.0425963	0	0	0	0	0	0	0	0	0	0	0	0	0	0	0	0
ENSSSCG00000000640	1	0.0467662	2	0.0808426	2	0.0886821	1	0.0358685	0	0	0	0	1	0.054174	0	0	0	0	0	0
ENSSSCG00000000642	0	0	1	0.0584731	0	0	0	0	0	0	0	0	0	0	0	0	0	0	0	0
ENSSSCG00000000645	1257	37.1566	1290	32.9586	1246	34.9215	1703	38.6098	1583	32.0675	730	23.864	618	21.1616	786	23.2049	718	21.2901	613	17.7958
ENSSSCG00000000647	17	0.396113	14	0.281952	18	0.397664	26	0.464648	24	0.383234	14	0.360759	13	0.350891	14	0.325802	5	0.116867	5	0.114418
ENSSSCG00000000648	0	0	1	0.0203868	11	0.246002	10	0.180906	1	0.0161642	0	0	1	0.0273231	0	0	0	0	3	0.0694941
ENSSSCG00000000649	184	1.60242	122	0.918325	98	0.809205	305	2.03723	112	0.668436	98	0.943853	48	0.484238	60	0.521874	59	0.515421	137	1.17175
ENSSSCG00000000650	0	0	0	0	0	0	0	0	0	0	0	0	0	0	0	0	0	0	0	0
ENSSSCG00000000651	0	0	2	0.0954662	0	0	8	0.338854	1	0.0378465	3	0.183224	1	0.0639736	9	0.49641	1	0.0553979	7	0.379661
ENSSSCG00000000653	5	0.169418	8	0.234292	6	0.192759	14	0.36383	13	0.301867	13	0.487138	9	0.353256	4	0.135365	14	0.475848	14	0.465878
ENSSSCG00000000656	91	6.98137	68	4.50906	131	9.52893	262	15.4163	204	10.7254	43	3.64827	44	3.9103	40	3.06489	43	3.30917	51	3.8426
ENSSSCG00000000657	395	12.9634	325	9.21902	583	18.1412	993	24.995	607	13.652	342	12.4128	384	14.5987	225	7.375	242	7.96691	330	10.6364
ENSSSCG00000000659	0	0	1	0.011571	0	0	0	0	2	0.0183488	0	0	0	0	0	0	0	0	0	0
ENSSSCG00000000660	22	0.183642	20	0.144297	11	0.0870594	19	0.121642	22	0.125851	4	0.0369257	6	0.0580175	6	0.0500215	16	0.133974	9	0.0737815
ENSSSCG00000000661	234	3.47142	297	3.80825	219	3.08042	264	3.00384	267	2.71448	206	3.3797	200	3.437	313	4.63759	264	3.92868	272	3.96293
ENSSSCG00000000663	1	0.0888558	0	0	13	1.09522	4	0.272601	1	0.0608933	1	0.0982665	0	0	0	0	1	0.0891327	6	0.523592
ENSSSCG00000000664	0	0	0	0	3	0.0371764	3	0.0300729	3	0.0268706	2	0.0289083	0	0	5	0.0652677	4	0.0524425	3	0.0385078
ENSSSCG00000000665	104	0.659299	157	0.860253	120	0.72128	187	0.909226	88	0.382309	63	0.441681	49	0.359835	66	0.417877	74	0.470578	73	0.454493
ENSSSCG00000000667	0	0	0	0	0	0	0	0	0	0	0	0	0	0	0	0	0	0	0	0
ENSSSCG00000000668	0	0	0	0	0	0	0	0	0	0	0	0	0	0	0	0	0	0	0	0
ENSSSCG00000000669	0	0	0	0	0	0	0	0	0	0	0	0	0	0	0	0	0	0	0	0
ENSSSCG00000000672	33	0.400694	28	0.293856	17	0.195714	42	0.391137	17	0.141459	6	0.0805693	12	0.168787	4	0.0485082	1	0.0121801	11	0.131174
ENSSSCG00000000679	2	0.0570243	5	0.123219	0	0	2	0.0437362	0	0	4	0.126128	6	0.198171	7	0.199335	4	0.114404	2	0.0560036
ENSSSCG00000000680	1	0.0154954	0	0	0	0	0	0	1	0.0106191	1	0.0171365	0	0	0	0	0	0	0	0
ENSSSCG00000000681	96	2.24214	94	1.89756	40	0.885778	109	1.95253	99	1.58456	93	2.40211	56	1.51509	95	2.216	121	2.83483	101	2.31669
ENSSSCG00000000682	3	0.105931	6	0.183118	1	0.0334793	9	0.24374	0	0	6	0.234301	5	0.204518	3	0.105799	2	0.070841	1	0.0346784
ENSSSCG00000000683	15	0.71727	27	1.11592	23	1.04278	32	1.17361	14	0.458778	13	0.687471	17	0.94167	11	0.52534	24	1.15121	18	0.845317
ENSSSCG00000000684	823	13.6289	1044	14.9431	805	12.6395	1007	12.7901	1272	14.4355	780	14.2849	895	17.1689	683	11.2964	856	14.2196	597	9.70938
ENSSSCG00000000685	61598	1328.67	68893	1284.41	37582	768.609	72828	1204.85	92928	1373.67	46880	1118.3	53887	1346.46	41460	893.176	55236	1195.16	43954	931.12
ENSSSCG00000000687	1	0.0135828	6	0.0704398	8	0.103027	0	0	1	0.00930835	2	0.0300427	3	0.0472029	10	0.135658	2	0.0272503	9	0.120057
ENSSSCG00000000688	4	0.123321	6	0.159885	1	0.0292316	1	0.0236461	2	0.0422563	1	0.0340956	0	0	2	0.0615835	5	0.154632	4	0.121114
ENSSSCG00000000690	985	32.398	1099	31.2434	770	24.013	1028	25.9332	1513	34.1039	741	26.9538	754	28.7284	761	24.999	917	30.2554	986	31.8504
ENSSSCG00000000691	1359	15.5948	1550	15.3734	1310	14.253	1463	12.8762	2048	16.1055	995	12.6271	1109	14.7418	1197	13.7186	1406	16.1844	1270	14.3126
ENSSSCG00000000692	0	0	0	0	0	0	0	0	0	0	0	0	0	0	0	0	0	0	0	0
ENSSSCG00000000693	122	1.33194	214	2.01937	175	1.81149	275	2.30271	129	0.965158	201	2.42684	150	1.89703	267	2.91134	214	2.34364	176	1.88709
ENSSSCG00000000694	14	0.448342	24	0.664309	10	0.303637	12	0.294743	50	1.09732	6	0.212497	10	0.370971	33	1.05548	20	0.642484	26	0.81773
ENSSSCG00000000695	87	0.816555	119	0.965363	56	0.498342	264	1.90043	139	0.894055	109	1.13139	74	0.804556	131	1.22799	120	1.12979	70	0.645237
ENSSSCG00000000696	617	10.6285	694	10.3329	741	12.1026	778	10.2789	945	11.1558	562	10.7064	637	12.7112	505	8.68829	778	13.4437	649	10.9796
ENSSSCG00000000697	1276	10.6393	1355	9.76516	1386	10.9572	1404	8.97864	1438	8.21684	884	8.15144	917	8.85708	1038	8.64402	1019	8.52291	1189	9.73643
ENSSSCG00000000699	0	0	0	0	0	0	3	0.124078	0	0	1	0.0596364	0	0	0	0	0	0	0	0
ENSSSCG00000000700	8	0.115937	9	0.112733	7	0.0961838	34	0.377912	10	0.0993147	7	0.112188	8	0.134301	10	0.144739	4	0.0581489	16	0.227722
ENSSSCG00000000702	366	6.39731	404	6.10345	485	8.0377	494	6.62253	499	5.97723	289	5.58642	292	5.91231	403	7.03521	314	5.5055	237	4.06837
ENSSSCG00000000703	2	0.0188875	36	0.293849	7	0.0626782	18	0.130376	11	0.0711903	12	0.125327	11	0.120336	31	0.29239	12	0.113678	20	0.185494
ENSSSCG00000000704	0	0	2	0.0216294	2	0.0237269	0	0	0	0	2	0.0276749	0	0	0	0	0	0	0	0
ENSSSCG00000000705	1	0.00763151	3	0.0197883	0	0	0	0	0	0	1	0.00843976	4	0.0353614	0	0	2	0.0153106	1	0.0074949
ENSSSCG00000000706	772	14.7971	777	12.8724	519	9.43193	800	11.7606	817	10.7316	468	9.9203	418	9.28099	635	12.156	634	12.1899	470	8.84734
ENSSSCG00000000707	10	0.161425	7	0.0976665	19	0.290802	8	0.0990469	13	0.143812	7	0.124965	3	0.0560983	0	0	5	0.0809638	4	0.063414
ENSSSCG00000000708	768	19.1384	408	8.78785	884	20.8867	785	15.0036	964	16.4628	431	11.8779	409	11.8066	409	10.1794	395	9.874	501	12.2613
ENSSSCG00000000709	18	0.265379	1	0.012743	0	0	44	0.49754	9	0.0909327	1	0.0163047	2	0.0341573	1	0.0147248	0	0	0	0
ENSSSCG00000000712	1200	6.05527	1107	4.82812	1629	7.79376	3035	11.7461	2980	10.3051	1518	8.47118	986	5.76352	1925	9.70151	750	3.79634	1283	6.3582
ENSSSCG00000000716	0	0	1	0.0184431	0	0	0	0	0	0	0	0	0	0	0	0	0	0	1	0.0209562
ENSSSCG00000000718	0	0	0	0	0	0	0	0	0	0	0	0	0	0	0	0	0	0	0	0
ENSSSCG00000000719	1958	41.616	2022	37.1455	2206	44.4556	3216	52.4258	2963	43.1581	2092	49.1733	1569	38.6304	2095	44.4721	1959	41.767	2271	47.4046
ENSSSCG00000000720	39	0.227672	27	0.136235	24	0.132841	67	0.299986	24	0.0960153	23	0.148489	10	0.0676245	18	0.104948	27	0.158111	16	0.0917321
ENSSSCG00000000721	1	0.00854015	5	0.0369074	3	0.0242919	0	0	7	0.0409682	1	0.00944464	2	0.0197858	6	0.0511768	3	0.0257003	0	0
ENSSSCG00000000722	16	0.433759	10	0.234318	6	0.154225	17	0.353475	12	0.222943	5	0.149906	1	0.0314041	6	0.162456	5	0.135972	3	0.0798739
ENSSSCG00000000723	195	1.69673	281	2.1133	269	2.21924	246	1.6417	253	1.50863	181	1.74171	168	1.69335	209	1.81627	204	1.78057	117	0.999814
ENSSSCG00000000728	3	0.03684	1	0.0106139	4	0.0465728	0	0	0	0	1	0.0135806	1	0.0142251	0	0	0	0	0	0
ENSSSCG00000000730	0	0	0	0	0	0	1	0.00773778	0	0	1	0.0111572	0	0	0	0	1	0.0101201	0	0
ENSSSCG00000000732	4	0.0226708	4	0.0195949	6	0.0322427	4	0.0173879	8	0.0310727	5	0.0313398	6	0.0393927	3	0.0169818	9	0.0511682	0	0
ENSSSCG00000000734	88	1.52694	65	0.974835	110	1.8097	119	1.58368	88	1.04642	77	1.47758	31	0.623104	67	1.1611	80	1.39246	88	1.49961
ENSSSCG00000000735	404	5.77744	392	4.84527	167	2.26436	466	5.11118	353	3.45949	254	4.01705	179	2.96528	202	2.88511	322	4.61914	332	4.66281
ENSSSCG00000000736	859	6.63112	927	6.18516	581	4.25249	792	4.68921	1045	5.52832	793	6.76997	640	5.72311	926	7.13939	799	6.18717	1018	7.71786
ENSSSCG00000000737	44	0.428929	38	0.32018	42	0.3882	64	0.478513	61	0.407517	43	0.463576	22	0.248436	57	0.554963	35	0.342257	46	0.440399
ENSSSCG00000000738	40	0.985244	11	0.234183	57	1.33117	45	0.850115	70	1.18159	48	1.30751	40	1.14131	55	1.35302	98	2.42137	66	1.59655
ENSSSCG00000000739	0	0	0	0	4	0.0636372	16	0.20591	4	0.045996	0	0	0	0	0	0	1	0.0168317	3	0.0494372
ENSSSCG00000000740	0	0	0	0	0	0	0	0	0	0	0	0	0	0	0	0	0	0	0	0
ENSSSCG00000000741	5	0.120513	8	0.16666	7	0.159969	17	0.314263	13	0.214729	6	0.159932	3	0.0837613	7	0.168507	12	0.290132	8	0.189369
ENSSSCG00000000742	59	0.757324	83	0.920844	126	1.53347	109	1.07309	189	1.66255	64	0.90851	54	0.802939	118	1.51275	114	1.46786	75	0.945468
ENSSSCG00000000743	3717	94.6879	3967	87.3458	2370	57.2432	4074	79.5984	5034	87.8817	3163	89.1089	3165	93.3973	3050	77.5993	3893	99.4804	2318	57.9924
ENSSSCG00000000745	19	0.178159	27	0.218825	13	0.115577	12	0.0863014	10	0.0642597	10	0.103699	11	0.119483	21	0.196667	26	0.244557	18	0.165761
ENSSSCG00000000746	232	2.34654	287	2.509	238	2.2824	210	1.62907	337	2.3359	235	2.62862	231	2.70652	461	4.65691	311	3.15538	416	4.13228
ENSSSCG00000000748	0	0	0	0	0	0	0	0	0	0	0	0	0	0	0	0	0	0	0	0
ENSSSCG00000000749	3	0.0387924	10	0.111764	7	0.0858217	18	0.178517	10	0.0886153	1	0.0143003	3	0.0449371	1	0.0129146	2	0.0259422	11	0.139693
ENSSSCG00000000751	34	0.340592	35	0.303041	45	0.427407	33	0.253542	38	0.260869	32	0.354507	28	0.324916	20	0.200097	30	0.301458	41	0.403361
ENSSSCG00000000753	1314	9.92727	1789	11.6821	2334	16.719	1540	8.92352	1562	8.08721	740	6.18281	1101	9.63564	858	6.47408	938	7.10867	943	6.99684
ENSSSCG00000000754	55	1.00317	101	1.59224	131	2.26546	100	1.39892	94	1.17496	78	1.57335	77	1.6269	119	2.16777	93	1.70155	45	0.806081
ENSSSCG00000000755	333	1.43876	340	1.2697	496	2.03188	533	1.76625	481	1.4242	213	1.01775	229	1.14614	193	0.83283	298	1.29155	233	0.988677
ENSSSCG00000000757	1258	19.0713	1699	22.2623	1267	18.2117	1933	22.4757	1811	18.8149	1035	17.3524	1079	18.9487	1121	16.9731	1237	18.8114	1039	15.4693
ENSSSCG00000000759	216	5.45575	145	3.16553	67	1.60454	107	2.07284	217	3.75616	95	2.65365	84	2.45776	98	2.4722	106	2.6857	99	2.45579
ENSSSCG00000000760	4	0.0425771	1	0.00920012	2	0.0201846	5	0.0408194	0	0	2	0.0235432	5	0.0616516	1	0.0106309	4	0.0427098	3	0.0313612
ENSSSCG00000000764	51	2.31771	75	2.94597	23	0.99104	118	4.11294	73	2.2735	59	2.96525	67	3.52714	60	2.72331	44	2.00583	44	1.9638
ENSSSCG00000000765	220	4.6527	135	2.46771	175	3.50909	266	4.31465	264	3.82622	121	2.83001	125	3.06232	112	2.36568	136	2.88518	191	3.96708
ENSSSCG00000000766	215	1.6688	225	1.50947	228	1.67793	162	0.96441	303	1.61173	137	1.176	106	0.953081	142	1.1008	169	1.31584	167	1.27303
ENSSSCG00000000767	1750	16.6294	1959	16.0898	1749	15.7581	2734	19.926	2845	18.527	1726	18.1384	1718	18.9113	1636	15.5267	1761	16.7861	1436	13.4014
ENSSSCG00000000769	142	0.891745	286	1.55237	86	0.512064	238	1.14633	135	0.580991	114	0.79173	180	1.30943	170	1.06625	124	0.781134	112	0.690758
ENSSSCG00000000770	2301	10.4594	1971	7.74379	1170	5.04253	2323	8.09877	1868	5.81901	1097	5.51461	1477	7.77728	1375	6.24234	921	4.19952	1073	4.79009
ENSSSCG00000000774	53	0.796987	49	0.636867	25	0.356442	110	1.26867	54	0.556484	35	0.582054	37	0.644519	32	0.480597	40	0.603374	30	0.443049
ENSSSCG00000000777	0	0	0	0	0	0	0	0	0	0	0	0	0	0	0	0	0	0	0	0
ENSSSCG00000000778	45	0.351345	50	0.337418	61	0.451569	57	0.341332	42	0.224726	28	0.241768	24	0.217065	32	0.249532	18	0.140976	10	0.076679
ENSSSCG00000000779	189	1.57258	273	1.96332	222	1.75137	434	2.76963	281	1.60229	177	1.62871	168	1.61927	111	0.922423	143	1.19354	117	0.956076
ENSSSCG00000000781	13	0.157914	8	0.0839931	12	0.138207	22	0.204965	10	0.0832452	0	0	1	0.0140713	3	0.036396	3	0.0365551	0	0
ENSSSCG00000000782	0	0	0	0	0	0	0	0	0	0	0	0	0	0	0	0	0	0	0	0
ENSSSCG00000000783	2	0.0420879	7	0.127322	7	0.139669	3	0.0484206	2	0.028843	3	0.0698182	0	0	4	0.0840706	0	0	4	0.0826691
ENSSSCG00000000784	37	0.261111	35	0.213486	66	0.441613	64	0.346406	80	0.386899	23	0.179503	47	0.384221	25	0.176206	33	0.233609	37	0.256437
ENSSSCG00000000789	15	0.137937	6	0.0476889	5	0.0435945	4	0.0282117	2	0.0126038	4	0.0406788	3	0.0319571	4	0.036737	13	0.119918	10	0.0903116
ENSSSCG00000000791	7	0.0655139	1	0.00808934	14	0.124233	8	0.0574257	12	0.0769662	2	0.0207007	4	0.0433665	4	0.0373897	2	0.0187766	8	0.0735328
ENSSSCG00000000793	560	4.68372	944	6.82421	1093	8.66756	1066	6.83819	1005	5.76039	523	4.83753	594	5.75503	549	4.58597	572	4.79899	524	4.30417
ENSSSCG00000000795	138	0.519219	242	0.786982	139	0.495862	166	0.479028	125	0.322304	57	0.237174	62	0.270223	72	0.270558	89	0.335902	62	0.229097
ENSSSCG00000000798	173	3.06617	177	2.71145	214	3.59615	262	3.5615	227	2.75715	110	2.15607	103	2.11469	121	2.14187	140	2.48903	107	1.86247
ENSSSCG00000000799	67	0.629436	76	0.617118	137	1.22031	187	1.34741	109	0.701757	49	0.509088	34	0.370011	43	0.403461	69	0.650246	58	0.535131
ENSSSCG00000000800	19	0.175587	28	0.223654	29	0.254104	54	0.38275	26	0.164663	25	0.255505	13	0.139169	50	0.461494	27	0.250297	23	0.208748
ENSSSCG00000000801	381	4.03814	331	3.03223	278	2.79367	229	1.86154	254	1.8449	194	2.27393	165	2.02581	308	3.26034	220	2.339	185	1.92568
ENSSSCG00000000802	4	0.0606401	0	0	0	0	8	0.0930189	0	0	2	0.0335312	0	0	0	0	4	0.0608291	0	0
ENSSSCG00000000804	998	9.10844	934	7.3678	1643	14.2175	1635	11.4449	1504	9.40686	650	6.56064	699	7.39008	811	7.39248	732	6.70156	497	4.45477
ENSSSCG00000000806	726	3.91143	1187	5.52748	1362	6.95744	1239	5.11978	1087	4.01339	679	4.04565	703	4.38745	895	4.8159	825	4.45865	545	2.8837
ENSSSCG00000000808	7254	92.1193	6374	69.9621	5466	65.8137	6704	65.2963	7198	62.6424	3910	54.9123	4511	66.3597	3237	41.0556	4015	51.1458	2770	34.5468
ENSSSCG00000000810	186	3.44209	66	1.05568	136	2.38629	276	3.91742	109	1.38235	88	1.80099	42	0.900363	68	1.25682	50	0.928177	188	3.41683
ENSSSCG00000000811	5	0.0777808	5	0.067228	8	0.117996	6	0.0715871	0	0	0	0	1	0.0180203	3	0.0466101	2	0.0312093	2	0.0305554
ENSSSCG00000000816	53	0.766587	64	0.800098	61	0.836544	86	0.954036	61	0.604642	60	0.959746	51	0.854504	77	1.11233	68	0.98661	86	1.22163
ENSSSCG00000000820	0	0	0	0	0	0	0	0	0	0	0	0	0	0	0	0	0	0	0	0
ENSSSCG00000000837	12	0.104368	7	0.0526215	29	0.239144	15	0.10006	34	0.202651	14	0.134659	9	0.0906752	15	0.130297	11	0.0959691	19	0.162292
ENSSSCG00000000838	77	0.960015	60	0.646571	98	1.15848	79	0.755432	52	0.444298	38	0.523951	47	0.678803	53	0.659963	53	0.662849	37	0.453048
ENSSSCG00000000839	248	2.13141	326	2.42165	316	2.575	429	2.82783	336	1.97897	183	1.73935	196	1.95133	236	2.02574	189	1.6294	165	1.39269
ENSSSCG00000000840	463	3.62255	758	5.12602	713	5.28928	977	5.86285	717	3.84446	398	3.44378	398	3.60724	381	2.97724	528	4.14399	293	2.25142
ENSSSCG00000000841	201	2.84031	275	3.35877	304	4.07302	277	3.00213	352	3.40875	200	3.1255	176	2.88098	198	2.79441	218	3.09013	137	1.90128
ENSSSCG00000000842	662	11.6086	551	8.35123	469	7.79772	720	9.68355	777	9.33739	518	10.0455	516	10.4816	410	7.1806	598	10.519	363	6.25148
ENSSSCG00000000843	1001	10.4586	1043	9.4189	1401	13.8787	984	7.88523	1258	9.00746	766	8.85088	847	10.2513	702	7.3254	770	8.07013	586	6.013
ENSSSCG00000000844	326	3.91525	413	4.28716	428	4.87371	489	4.50435	547	4.50207	321	4.2635	329	4.57716	328	3.93434	330	3.97564	231	2.72464
ENSSSCG00000000846	535	4.8207	803	6.25388	625	5.33962	660	4.56123	706	4.35958	570	5.68003	532	5.55299	596	5.36363	654	5.91133	364	3.22117
ENSSSCG00000000847	115	1.49778	139	1.56474	175	2.16103	258	2.57721	144	1.28527	155	2.23255	119	1.79537	97	1.26176	133	1.73761	100	1.2791
ENSSSCG00000000848	154	3.59817	140	2.82727	174	3.85464	184	3.29731	136	2.17763	101	2.60977	104	2.81484	117	2.73026	129	3.02345	71	1.6292
ENSSSCG00000000849	2707	45.7053	3323	48.4938	3793	60.7205	3821	49.4808	3423	39.6067	1665	31.0894	2094	40.9556	1454	24.5188	1573	26.6415	1705	28.2721
ENSSSCG00000000853	1603	15.3502	1493	12.3571	1388	12.6021	2031	14.9166	1363	8.94456	788	8.34499	900	9.98346	815	7.7946	919	8.82768	709	6.66779
ENSSSCG00000000854	92	0.65957	62	0.384187	41	0.278696	159	0.874282	60	0.294787	20	0.158571	21	0.174402	18	0.128885	10	0.0719159	6	0.0422455
ENSSSCG00000000856	0	0	0	0	0	0	2	0.0181445	0	0	0	0	0	0	0	0	0	0	0	0
ENSSSCG00000000857	58	0.625306	66	0.615015	37	0.378216	103	0.851692	41	0.302923	68	0.810761	29	0.362177	43	0.463008	52	0.562366	81	0.85764
ENSSSCG00000000858	0	0	0	0	0	0	0	0	0	0	0	0	0	0	0	0	0	0	0	0
ENSSSCG00000000859	1	0.00466709	3	0.0121017	6	0.0265504	1	0.00357954	8	0.025587	2	0.0103228	1	0.00540636	1	0.00466125	1	0.00468163	1	0.00458355
ENSSSCG00000000860	108	1.7467	147	2.0549	111	1.70213	224	2.77859	164	1.8177	91	1.62763	84	1.57374	73	1.17916	90	1.46012	65	1.03244
ENSSSCG00000000862	384	2.98288	348	2.33648	587	4.32332	611	3.64022	582	3.09822	374	3.21289	402	3.61734	355	2.75416	430	3.35062	383	2.92186
ENSSSCG00000000863	12	0.798213	32	1.83978	19	1.1983	15	0.765262	16	0.729358	15	1.10344	10	0.770542	8	0.531476	9	0.600526	7	0.45729
ENSSSCG00000000864	856	10.9334	1443	15.9304	676	8.18657	1301	12.745	1551	13.5762	621	8.77188	549	8.12293	737	9.40168	624	7.99498	460	5.77025
ENSSSCG00000000866	10606	80.3016	16966	111.027	24554	176.266	13245	76.914	7432	38.5622	12112	101.416	7925	69.5073	16324	123.44	10042	76.2683	13764	102.346
ENSSSCG00000000867	4	0.0972371	7	0.147078	1	0.0230487	16	0.298314	3	0.0499777	1	0.0268839	4	0.112639	10	0.242788	15	0.365775	0	0
ENSSSCG00000000869	156	1.01389	245	1.37629	346	2.13214	257	1.28109	203	0.904159	160	1.15002	172	1.29495	220	1.42805	212	1.38214	120	0.765953
ENSSSCG00000000870	1006	7.51262	1487	9.59803	1131	8.00811	1507	8.63153	1449	7.41558	803	6.63176	706	6.1074	927	6.914	1094	8.19525	735	5.39059
ENSSSCG00000000871	0	0	0	0	0	0	0	0	0	0	0	0	0	0	0	0	0	0	0	0
ENSSSCG00000000873	0	0	1	0.0114909	0	0	2	0.0203933	0	0	0	0	0	0	1	0.013278	2	0.0266721	2	0.0261133
ENSSSCG00000000874	20	0.25109	17	0.18447	7	0.0833242	19	0.182951	9	0.0774328	15	0.208262	17	0.247233	2	0.0250776	12	0.151123	18	0.221936
ENSSSCG00000000875	0	0	0	0	0	0	0	0	0	0	0	0	0	0	0	0	0	0	0	0
ENSSSCG00000000877	366	2.78563	491	3.23	513	3.70198	494	2.88371	584	3.04606	346	2.91232	348	3.06818	426	3.23824	425	3.24476	206	1.5398
ENSSSCG00000000883	0	0	0	0	0	0	0	0	0	0	0	0	0	0	0	0	0	0	0	0
ENSSSCG00000000884	171	1.51853	163	1.2511	196	1.65028	108	0.735583	174	1.05891	127	1.24724	151	1.55332	96	0.85144	163	1.452	134	1.16866
ENSSSCG00000000886	10406	307.142	10361	264.323	7639	213.779	12113	274.213	14646	296.249	10921	356.481	8050	275.239	10855	319.993	9694	287.018	8946	259.322
ENSSSCG00000000887	22	0.181078	44	0.31302	90	0.702358	269	1.69815	211	1.19017	141	1.28346	38	0.362313	118	0.970019	247	2.03934	186	1.50353
ENSSSCG00000000890	216	2.86142	242	2.7709	191	2.39903	304	3.08875	401	3.64045	151	2.2122	112	1.71872	209	2.76522	200	2.65772	125	1.62627
ENSSSCG00000000891	834	22.7756	950	22.4236	856	22.1642	1058	22.1601	1078	20.1747	694	20.9596	641	20.2778	777	21.1925	928	25.4216	726	19.4714
ENSSSCG00000000892	0	0	0	0	0	0	0	0	0	0	0	0	0	0	0	0	0	0	0	0
ENSSSCG00000000893	4	0.189446	0	0	4	0.179622	8	0.290601	1	0.032457	1	0.0523775	0	0	1	0.0473022	0	0	0	0
ENSSSCG00000000894	3	0.0392355	3	0.0339123	5	0.0620015	3	0.0300927	0	0	0	0	1	0.0151502	2	0.0261243	1	0.0131193	0	0
ENSSSCG00000000895	17	0.641768	2	0.0652585	1	0.0357934	38	1.10026	2	0.0517419	8	0.333994	5	0.218654	0	0	4	0.151475	1	0.0370753
ENSSSCG00000000896	2260	36.0229	2969	40.9033	1219	18.4225	4224	51.6387	974	10.6393	1060	18.6851	1422	26.256	811	12.9106	1623	25.9502	729	11.4118
ENSSSCG00000000900	510	4.54249	600	4.61906	602	5.08387	571	3.90069	442	2.69793	409	4.02872	462	4.76678	434	3.86074	414	3.69893	285	2.49301
ENSSSCG00000000901	28	0.184989	42	0.239836	50	0.313207	279	1.41375	59	0.26713	32	0.233807	51	0.390316	51	0.336522	32	0.212075	29	0.188166
ENSSSCG00000000902	50	0.736253	116	1.47636	116	1.61953	150	1.69406	105	1.05957	90	1.46561	77	1.31343	130	1.91186	83	1.22599	104	1.50399
ENSSSCG00000000905	1253	24.0553	1661	27.5617	1499	27.2857	2673	39.3585	2094	27.5498	1426	30.276	1070	23.7959	1417	27.1697	1404	27.0382	1898	35.7858
ENSSSCG00000000906	157	1.55313	70	0.598528	154	1.44445	139	1.05464	221	1.49825	49	0.536073	58	0.664653	67	0.661972	44	0.436629	57	0.553782
ENSSSCG00000000907	15	0.122413	33	0.23277	38	0.294031	34	0.212812	21	0.117446	18	0.162453	21	0.198524	30	0.244519	13	0.106422	8	0.0641181
ENSSSCG00000000908	837	7.061	810	5.90614	866	6.92679	1319	8.53427	1334	7.71223	767	7.15576	827	8.08174	659	5.55242	808	6.83759	626	5.18645
ENSSSCG00000000910	65	0.38856	79	0.408178	90	0.510107	149	0.683144	101	0.413761	75	0.495822	34	0.235441	107	0.638829	54	0.32381	74	0.434442
ENSSSCG00000000915	13308	420.973	11289	308.656	15076	452.169	13517	327.946	11734	254.373	7056	246.842	7401	271.2	7698	243.206	7136	226.437	8227	255.587
ENSSSCG00000000916	2997	56.4804	2857	46.5371	3197	57.1252	3264	47.1783	1544	19.9408	1432	29.8451	1052	22.966	1125	21.1748	1304	24.6513	1646	30.4647
ENSSSCG00000000917	27	0.739375	30	0.710068	26	0.675069	196	4.1166	31	0.581763	33	0.999389	21	0.666161	32	0.8752	46	1.2636	9	0.242047
ENSSSCG00000000918	0	0	0	0	0	0	0	0	0	0	0	0	0	0	0	0	0	0	0	0
ENSSSCG00000000920	48	0.914726	46	0.757679	68	1.22866	73	1.06697	48	0.626865	49	1.03268	62	1.36867	81	1.54167	54	1.03227	48	0.898352
ENSSSCG00000000924	24	0.612431	43	0.948401	3	0.072584	34	0.665436	5	0.0874378	8	0.225764	21	0.62076	11	0.280346	7	0.179182	5	0.125306
ENSSSCG00000000925	82	1.47708	105	1.63477	87	1.48588	149	2.05853	122	1.50603	87	1.73312	86	1.79451	118	2.12289	139	2.51163	48	0.849153
ENSSSCG00000000926	14	0.0851868	23	0.120962	66	0.380769	27	0.126005	33	0.137607	18	0.121126	21	0.148021	40	0.243086	32	0.195319	20	0.119517
ENSSSCG00000000927	58	0.369852	117	0.644857	160	0.967372	100	0.489081	101	0.441372	55	0.387866	36	0.265926	65	0.41397	73	0.466954	31	0.194141
ENSSSCG00000000932	0	0	0	0	0	0	0	0	0	0	0	0	0	0	0	0	0	0	0	0
ENSSSCG00000000934	0	0	0	0	0	0	0	0	0	0	0	0	0	0	0	0	0	0	0	0
ENSSSCG00000000936	0	0	0	0	0	0	3	0.0255754	0	0	1	0.0122925	0	0	0	0	0	0	0	0
ENSSSCG00000000937	40	1.73188	44	1.6466	109	4.47464	79	2.62341	174	5.16286	53	2.53778	20	1.00311	85	3.67564	136	5.90674	30	1.27566
ENSSSCG00000000939	194	1.70774	248	1.88691	167	1.39384	346	2.33603	199	1.20049	122	1.18768	144	1.46839	115	1.01106	174	1.53646	106	0.916395
ENSSSCG00000000940	13	0.126812	43	0.362546	16	0.147983	80	0.598534	9	0.0601649	12	0.129455	10	0.112999	6	0.0584554	34	0.332696	3	0.0287405
ENSSSCG00000000941	31	0.0991211	55	0.152	50	0.151582	41	0.100547	28	0.0613544	17	0.0601136	23	0.0851904	33	0.105384	21	0.0673558	28	0.0879261
ENSSSCG00000000943	0	0	0	0	0	0	1	0.00561148	2	0.0100279	0	0	0	0	0	0	0	0	0	0
ENSSSCG00000000948	7	0.106283	10	0.131233	1	0.0143959	18	0.209613	13	0.135267	6	0.100748	2	0.0351765	4	0.0606569	0	0	11	0.164026
ENSSSCG00000000950	7	0.0649725	9	0.0722025	6	0.0528028	17	0.121021	9	0.0572476	5	0.0513241	7	0.0752642	3	0.0278105	6	0.0558643	1	0.00911564
ENSSSCG00000000951	94	3.63622	54	1.80548	103	3.77775	167	4.95473	160	4.24156	67	2.86627	49	2.19572	59	2.27945	58	2.25062	63	2.39342
ENSSSCG00000000952	376	4.15298	539	5.14563	433	4.53454	580	4.91339	400	3.02772	378	4.61725	316	4.04313	513	5.65908	354	3.92217	343	3.72067
ENSSSCG00000000955	135	2.60013	164	2.73013	124	2.26442	140	2.0681	161	2.12506	111	2.36431	133	2.96737	151	2.90466	116	2.24115	100	1.89155
ENSSSCG00000000958	736	6.95281	889	7.25875	655	5.86675	848	6.14412	1132	7.32845	616	6.43551	593	6.48927	740	6.98184	543	5.14557	614	5.69648
ENSSSCG00000000959	787	11.4779	889	11.2064	642	8.87762	943	10.5483	1159	11.5839	834	13.4516	844	14.259	498	7.25393	861	12.5963	771	11.0433
ENSSSCG00000000960	0	0	0	0	0	0	0	0	0	0	0	0	0	0	0	0	0	0	0	0
ENSSSCG00000000963	0	0	0	0	0	0	0	0	0	0	0	0	0	0	0	0	0	0	0	0
ENSSSCG00000000964	236	4.68173	266	4.56094	161	3.02827	275	4.18416	254	3.45312	202	4.43165	194	4.45815	229	4.53718	278	5.53211	262	5.10448
ENSSSCG00000000965	33	0.578505	53	0.803058	29	0.48202	41	0.551262	59	0.708808	30	0.581613	29	0.588911	40	0.70034	37	0.650648	14	0.241033
ENSSSCG00000000967	0	0	0	0	0	0	2	0.0441806	0	0	0	0	0	0	0	0	0	0	0	0
ENSSSCG00000000968	647	3.33432	766	3.41201	525	2.56529	882	3.48621	910	3.21387	620	3.53358	550	3.28341	796	4.09706	815	4.2132	670	3.39105
ENSSSCG00000000970	522	7.32935	666	8.08252	375	4.99229	779	8.38906	672	6.46618	477	7.40684	553	8.99453	697	9.77426	602	8.47896	498	6.8672
ENSSSCG00000000971	32	0.66915	36	0.650659	37	0.733582	63	1.0104	52	0.745178	39	0.901898	29	0.702473	76	1.58724	64	1.34247	66	1.35542
ENSSSCG00000000972	194	2.71561	230	2.78273	112	1.48647	254	2.72697	250	2.39822	142	2.19823	137	2.22149	221	3.08968	201	2.82236	125	1.71843
ENSSSCG00000000973	328	8.44591	392	8.72442	235	5.73739	485	9.57846	546	9.63494	368	10.4795	366	10.9172	408	10.4927	385	9.94454	452	11.4305
ENSSSCG00000000974	194	5.36935	204	4.88009	79	2.0731	244	5.17954	263	4.98838	210	6.42775	207	6.63665	189	5.22442	185	5.13622	218	5.9256
ENSSSCG00000000975	14	0.283589	18	0.315146	7	0.134441	26	0.403939	25	0.347044	13	0.291222	16	0.375439	12	0.242772	13	0.264153	11	0.218831
ENSSSCG00000000978	4	0.16423	10	0.354871	0	0	11	0.346391	0	0	0	0	0	0	0	0	5	0.205927	1	0.0403226
ENSSSCG00000000980	59	1.75975	80	2.06238	49	1.3857	130	2.97389	94	1.92137	88	2.9027	70	2.41856	98	2.91932	64	1.91484	51	1.49391
ENSSSCG00000000981	66	2.41055	73	2.30448	51	1.76611	143	4.00581	124	3.10369	74	2.98899	54	2.28468	95	3.4654	46	1.68532	53	1.9011
ENSSSCG00000000982	0	0	0	0	0	0	0	0	0	0	0	0	0	0	0	0	0	0	0	0
ENSSSCG00000000983	1	0.00992389	0	0	3	0.0282278	0	0	0	0	4	0.0438997	2	0.0229917	2	0.0198229	0	0	0	0
ENSSSCG00000000985	1010	4.19425	1237	4.43997	713	2.80735	1078	3.43347	892	2.53852	932	4.28024	851	4.09375	1016	4.21388	1041	4.33645	846	3.45031
ENSSSCG00000000991	0	0	0	0	0	0	0	0	1	0.0342557	0	0	0	0	0	0	0	0	0	0
ENSSSCG00000000994	95	0.991006	88	0.793439	46	0.454972	115	0.920093	143	1.02229	92	1.06135	56	0.676705	107	1.11479	70	0.732491	58	0.594205
ENSSSCG00000000997	2	0.112116	1	0.0484523	3	0.159452	3	0.128985	0	0	2	0.12399	1	0.0649374	0	0	1	0.0562325	0	0
ENSSSCG00000000998	112	0.920577	170	1.20773	125	0.974151	210	1.32386	149	0.83929	107	0.972626	126	1.1997	110	0.903007	174	1.43464	132	1.06554
ENSSSCG00000000999	95	2.15372	165	3.23316	113	2.42895	150	2.60819	110	1.709	61	1.52938	51	1.33935	60	1.35854	93	2.11495	121	2.69406
ENSSSCG00000001000	425	4.31549	424	3.72121	388	3.73548	602	4.68833	420	2.92263	371	4.16615	334	3.92867	434	4.40136	400	4.07429	485	4.83658
ENSSSCG00000001001	0	0	0	0	0	0	0	0	0	0	4	0.335056	0	0	0	0	0	0	0	0
ENSSSCG00000001002	581	4.12411	942	5.7794	827	5.56587	1006	5.47688	848	4.12509	590	4.63154	584	4.80204	620	4.39544	749	5.33319	497	3.4647
ENSSSCG00000001004	519	5.75057	722	6.91447	491	5.15821	967	8.21772	435	3.30306	297	3.63932	372	4.77469	412	4.55929	353	3.92347	333	3.62363
ENSSSCG00000001005	0	0	0	0	0	0	0	0	0	0	0	0	0	0	0	0	0	0	0	0
ENSSSCG00000001008	184	5.11159	177	4.25001	127	3.34515	180	3.83524	241	4.58816	148	4.54695	132	4.24787	157	4.35607	201	5.60126	172	4.6927
ENSSSCG00000001009	328	2.31307	407	2.48078	268	1.79194	687	3.71581	455	2.19892	335	2.61264	296	2.41805	369	2.59895	344	2.43346	417	2.88806
ENSSSCG00000001010	396	7.5829	466	7.71265	313	5.68274	578	8.48885	670	8.79221	359	7.60246	326	7.2313	432	8.2619	379	7.27998	368	6.92059
ENSSSCG00000001011	219	5.95334	188	4.41725	316	8.14475	292	6.08808	475	8.84899	181	5.44145	124	3.90478	129	3.50237	191	5.20836	178	4.75217
ENSSSCG00000001021	97	2.71497	129	3.12076	72	1.91073	111	2.38285	120	2.30175	37	1.14529	83	2.6911	83	2.32021	71	1.99344	58	1.59432
ENSSSCG00000001022	1294	10.4385	1130	7.87881	1351	10.3332	1467	9.07644	2145	11.8581	951	8.48408	781	7.29817	817	6.58237	1215	9.83177	848	6.71824
ENSSSCG00000001024	126	1.4907	185	1.89178	187	2.09766	179	1.62426	177	1.43508	139	1.81867	132	1.80906	152	1.79606	206	2.44477	79	0.917915
ENSSSCG00000001025	30	0.184238	40	0.212322	35	0.203798	81	0.381526	23	0.0967986	44	0.298834	44	0.313018	41	0.251477	28	0.172491	50	0.301567
ENSSSCG00000001027	164	2.33186	115	1.4133	135	1.81997	322	3.51152	226	2.20216	119	1.87122	89	1.46591	162	2.30054	118	1.68303	183	2.55543
ENSSSCG00000001033	83	0.60164	96	0.601462	106	0.728515	142	0.789457	90	0.44708	68	0.545114	49	0.411447	74	0.535731	111	0.807111	80	0.569514
ENSSSCG00000001036	5	0.0834736	0	0	2	0.031658	1	0.0128044	0	0	1	0.0184629	2	0.0386784	5	0.0833692	0	0	0	0
ENSSSCG00000001038	1125	6.71631	1263	6.51718	1084	6.13595	1821	8.33815	1785	7.30298	1077	7.11072	786	5.43575	774	4.61504	1185	7.09656	934	5.47622
ENSSSCG00000001040	0	0	0	0	0	0	0	0	0	0	0	0	0	0	0	0	0	0	0	0
ENSSSCG00000001041	348	13.0793	353	11.4672	311	11.0826	482	13.8942	557	14.3464	261	10.8484	307	13.366	253	9.49691	368	13.8741	259	9.56006
ENSSSCG00000001042	5	0.0743424	2	0.0257024	2	0.0281949	4	0.045615	15	0.152841	3	0.0493296	0	0	12	0.178199	10	0.149148	6	0.087614
ENSSSCG00000001045	13	0.161505	5	0.0536898	10	0.117793	2	0.019057	6	0.0510833	13	0.17861	3	0.0431741	3	0.0372239	21	0.261706	1	0.0122011
ENSSSCG00000001048	0	0	0	0	11	0.112647	0	0	8	0.0592141	1	0.0119446	1	0.0125115	0	0	0	0	0	0
ENSSSCG00000001049	84	0.509922	96	0.503702	242	1.39288	141	0.656485	110	0.457615	73	0.49008	86	0.604758	93	0.56385	50	0.304471	97	0.578298
ENSSSCG00000001052	88	0.837426	107	0.880087	62	0.559409	145	1.05831	134	0.873881	44	0.463059	37	0.407872	42	0.399181	41	0.39138	54	0.504677
ENSSSCG00000001053	351	8.98762	212	4.69193	197	4.78275	391	7.67884	317	5.56263	294	8.32539	222	6.5849	431	11.0223	292	7.50018	166	4.17447
ENSSSCG00000001056	329	6.39872	449	7.54782	740	13.6459	399	5.95184	395	5.26475	173	3.72103	310	6.98422	266	5.16696	266	5.18956	209	3.99208
ENSSSCG00000001057	150	1.786	107	1.10116	191	2.15624	184	1.68031	199	1.62378	107	1.40895	102	1.40686	86	1.02269	99	1.18243	134	1.56694
ENSSSCG00000001060	0	0	0	0	0	0	0	0	0	0	0	0	0	0	0	0	0	0	0	0
ENSSSCG00000001061	370	2.28927	501	2.67924	453	2.65746	545	2.58627	476	2.0183	303	2.07328	302	2.16452	278	1.71789	291	1.80609	370	2.24829
ENSSSCG00000001062	430	12.343	556	13.7945	176	4.79003	536	11.8004	469	9.22589	512	16.2533	414	13.7661	514	14.7357	420	12.0935	514	14.4901
ENSSSCG00000001063	432	8.40197	359	6.03489	342	6.30663	591	8.81589	496	6.61093	329	7.07641	367	8.26841	343	6.66266	330	6.43817	310	5.92127
ENSSSCG00000001064	3475	29.5837	5177	38.0937	2361	19.0575	5326	34.776	5022	29.2993	3691	34.7505	3578	35.2855	3363	28.5943	4515	38.5573	3864	32.3065
ENSSSCG00000001065	261	2.24833	379	2.82187	407	3.32421	376	2.48421	419	2.47353	189	1.80053	170	1.6964	174	1.49701	174	1.50356	139	1.17595
ENSSSCG00000001067	0	0	0	0	0	0	0	0	0	0	0	0	0	0	0	0	0	0	0	0
ENSSSCG00000001068	4230	81.8415	6721	112.394	6164	113.076	5032	74.6715	5728	75.9486	4273	91.4294	4709	105.541	5082	98.2028	4987	96.7885	3087	58.6577
ENSSSCG00000001070	737	10.0128	976	11.4608	1350	17.3899	1152	12.0039	1426	13.2767	691	10.3821	619	9.74176	774	10.5023	819	11.1615	540	7.20506
ENSSSCG00000001073	83	3.01113	68	2.13225	60	2.06385	88	2.44859	48	1.19337	33	1.32399	39	1.63899	29	1.05077	38	1.38289	59	2.10213
ENSSSCG00000001074	65	0.684776	70	0.637399	81	0.809085	77	0.622167	80	0.577576	54	0.629142	45	0.54917	86	0.904878	50	0.528393	42	0.43455
ENSSSCG00000001075	1978	16.1643	2917	20.6037	2809	21.7649	3802	23.83	4047	22.6646	1796	16.2314	1919	18.1662	2083	17.0011	2091	17.141	1310	10.5138
ENSSSCG00000001076	410	2.45956	531	2.75325	521	2.96337	283	1.30209	595	2.4461	386	2.56083	258	1.79288	461	2.76205	405	2.43714	288	1.69677
ENSSSCG00000001078	41	0.383905	21	0.169956	33	0.292973	94	0.675071	53	0.340094	49	0.507406	30	0.325402	34	0.317962	29	0.272389	23	0.211506
ENSSSCG00000001080	255	2.2832	314	2.43003	331	2.81	161	1.10563	405	2.48509	134	1.32687	208	2.15738	177	1.58283	90	0.808348	83	0.729857
ENSSSCG00000001083	0	0	0	0	0	0	0	0	0	0	0	0	0	0	0	0	1	0.0952455	2	0.1865
ENSSSCG00000001085	0	0	0	0	0	0	1	0.0130161	0	0	1	0.0187681	2	0.0393178	4	0.0677981	0	0	4	0.0666679
ENSSSCG00000001087	264	2.18138	394	2.81385	387	3.03188	302	1.91388	316	1.78936	296	2.70482	230	2.20147	257	2.12088	370	3.06676	176	1.42822
ENSSSCG00000001088	3	0.500281	3	0.432406	0	0	8	1.02321	0	0	1	0.184422	1	0.193175	3	0.499655	0	0	2	0.32755
ENSSSCG00000001089	0	0	11	0.105502	0	0	22	0.187238	4	0.0304183	3	0.0368156	8	0.102835	21	0.232738	3	0.0333936	1	0.010898
ENSSSCG00000001090	192	2.06998	207	1.92891	256	2.61685	257	2.1251	289	2.13523	107	1.27576	55	0.686887	127	1.36749	135	1.45999	104	1.10117
ENSSSCG00000001091	1	0.00921427	1	0.00796414	3	0.0262093	0	0	4	0.0252583	0	0	0	0	2	0.0184055	4	0.0369719	0	0
ENSSSCG00000001092	615	15.58	756	16.5536	438	10.5206	1228	23.8601	814	14.1319	352	9.86178	301	8.8332	352	8.90618	616	15.654	222	5.52333
ENSSSCG00000001095	221	2.73475	222	2.37441	309	3.62541	386	3.66348	277	2.34903	179	2.44962	216	3.09626	205	2.53358	185	2.2964	155	1.8837
ENSSSCG00000001096	0	0	0	0	0	0	0	0	1	0.0350804	0	0	0	0	0	0	0	0	0	0
ENSSSCG00000001097	346	2.76751	318	2.19846	246	1.86561	185	1.13492	300	1.64444	231	2.04336	242	2.24226	346	2.76404	91	0.730139	165	1.29614
ENSSSCG00000001099	11	0.071313	19	0.106465	5	0.0307341	4	0.0198892	13	0.0577568	10	0.0716961	2	0.0150198	13	0.0841735	7	0.0455224	11	0.0700365
ENSSSCG00000001100	51	0.524841	61	0.542581	104	1.01476	167	1.31812	64	0.451358	20	0.227618	27	0.321869	53	0.54474	46	0.474861	25	0.25267
ENSSSCG00000001101	0	0	0	0	0	0	0	0	0	0	0	0	0	0	0	0	0	0	0	0
ENSSSCG00000001105	0	0	0	0	0	0	0	0	0	0	0	0	0	0	0	0	0	0	0	0
ENSSSCG00000001107	0	0	0	0	0	0	0	0	0	0	0	0	0	0	0	0	0	0	0	0
ENSSSCG00000001131	6	0.106152	1	0.0152916	2	0.033549	2	0.0271386	1	0.0121244	2	0.0391314	0	0	5	0.088349	4	0.0709883	0	0
ENSSSCG00000001132	0	0	0	0	0	0	0	0	0	0	0	0	0	0	0	0	0	0	0	0
ENSSSCG00000001137	171	7.45803	235	8.85878	108	4.46607	224	7.49303	222	6.63536	64	3.08694	67	3.38502	108	4.70444	101	4.41876	53	2.27018
ENSSSCG00000001156	149	1.79346	182	1.89346	180	2.05425	197	1.81867	182	1.50128	165	2.19639	155	2.16121	131	1.57483	130	1.56964	111	1.31215
ENSSSCG00000001164	33	0.637858	79	1.31982	113	2.07092	89	1.31941	50	0.662313	80	1.71009	53	1.18671	104	2.0077	99	1.91954	59	1.12
ENSSSCG00000001197	13	0.125659	23	0.192157	16	0.146637	30	0.222409	22	0.145733	28	0.299315	19	0.212747	29	0.279966	37	0.35876	13	0.12341
ENSSSCG00000001201	224	1.84804	277	1.97525	448	3.50442	321	2.03119	195	1.10251	187	1.70618	153	1.46223	291	2.3978	260	2.15174	189	1.53137
ENSSSCG00000001202	3	0.0760324	13	0.284773	18	0.432538	12	0.23326	4	0.0694738	7	0.196198	11	0.322945	19	0.480936	6	0.152539	9	0.224014
ENSSSCG00000001203	0	0	5	0.148375	4	0.13021	1	0.0263325	0	0	0	0	2	0.0795427	0	0	3	0.10332	6	0.20231
ENSSSCG00000001204	4	0.0982805	8	0.169893	1	0.023296	11	0.207291	7	0.117866	7	0.190206	4	0.113848	18	0.441709	18	0.44364	19	0.458476
ENSSSCG00000001205	5	0.201535	6	0.20903	8	0.305734	12	0.370973	10	0.276225	5	0.222879	8	0.373533	14	0.563591	14	0.566056	4	0.158342
ENSSSCG00000001206	10	0.0718655	10	0.0621153	30	0.204416	29	0.159845	19	0.0935745	14	0.111267	17	0.141523	10	0.0717756	13	0.0937163	9	0.0635212
ENSSSCG00000001207	3	0.0340126	19	0.186187	20	0.214992	22	0.191303	19	0.147624	4	0.0501532	5	0.065667	19	0.215144	21	0.23883	4	0.0445384
ENSSSCG00000001209	59	0.530825	63	0.489912	94	0.801865	56	0.386428	53	0.326783	35	0.348247	44	0.458575	74	0.664948	61	0.55053	33	0.291588
ENSSSCG00000001211	0	0	0	0	0	0	0	0	0	0	0	0	0	0	0	0	0	0	0	0
ENSSSCG00000001213	0	0	0	0	0	0	0	0	0	0	0	0	0	0	0	0	0	0	0	0
ENSSSCG00000001214	0	0	0	0	0	0	0	0	0	0	0	0	0	0	0	0	0	0	0	0
ENSSSCG00000001216	0	0	2	0.0257539	4	0.0565027	5	0.0571329	2	0.0204197	2	0.0329522	1	0.0172581	0	0	3	0.044834	2	0.0292631
ENSSSCG00000001219	186	5.24052	227	5.52796	167	4.4612	333	7.19592	251	4.84639	189	5.88902	165	5.38522	247	6.95047	257	7.26349	147	4.06756
ENSSSCG00000001229	4415	13.2996	1331	3.46548	2791	7.97153	8470	19.5692	5403	11.1539	3085	10.2774	2698	9.41474	3493	10.509	2675	8.08319	1746	5.16544
ENSSSCG00000001232	0	0	0	0	0	0	0	0	0	0	0	0	0	0	0	0	0	0	0	0
ENSSSCG00000001233	138	2.57866	241	3.89233	182	3.22448	264	3.78355	251	3.21419	189	3.90568	143	3.09535	211	3.9378	194	3.63637	204	3.7437
ENSSSCG00000001234	0	0	0	0	0	0	0	0	0	0	0	0	0	0	0	0	0	0	0	0
ENSSSCG00000001235	0	0	0	0	0	0	0	0	0	0	0	0	0	0	0	0	0	0	3	0.0272112
ENSSSCG00000001236	0	0	0	0	0	0	0	0	0	0	0	0	0	0	0	0	0	0	1	0.0110379
ENSSSCG00000001242	201	1.7943	213	1.64345	228	1.92978	382	2.61544	241	1.47435	177	1.7474	199	2.05784	308	2.74604	228	2.04167	188	1.64821
ENSSSCG00000001245	99	1.46394	105	1.342	90	1.26184	162	1.83731	101	1.02351	119	1.94605	68	1.16481	98	1.44734	146	2.16566	106	1.53939
ENSSSCG00000001248	2	0.020055	0	0	0	0	5	0.0384543	0	0	4	0.0443581	1	0.0116159	6	0.0600898	2	0.0201175	7	0.0689362
ENSSSCG00000001252	150	12.8121	124	9.15435	151	12.2287	387	25.3525	284	16.6238	135	12.7521	81	8.01441	132	11.2605	119	10.1959	153	12.8344
ENSSSCG00000001253	0	0	0	0	0	0	4	0.194507	1	0.0434489	0	0	0	0	0	0	0	0	0	0
ENSSSCG00000001254	0	0	0	0	0	0	0	0	0	0	0	0	0	0	0	0	0	0	0	0
ENSSSCG00000001297	0	0	0	0	0	0	0	0	0	0	0	0	0	0	0	0	0	0	0	0
ENSSSCG00000001304	0	0	0	0	0	0	0	0	0	0	0	0	0	0	0	0	0	0	0	0
ENSSSCG00000001341	1083	26.7752	678	14.4881	1051	24.6366	1665	31.5718	1565	26.5156	779	21.2991	523	14.9784	988	24.3959	679	16.8393	634	15.3939
ENSSSCG00000001342	116	1.87813	136	1.9032	125	1.91889	136	1.68883	155	1.71982	115	2.05913	98	1.83803	117	1.89195	79	1.28306	89	1.41518
ENSSSCG00000001346	1202	23.1808	1400	23.3362	1129	20.6439	1414	20.9148	1713	22.6394	865	18.4484	999	22.3176	1051	20.2434	1237	23.9301	798	15.1141
ENSSSCG00000001347	571	5.92739	640	5.74229	578	5.68891	858	6.83118	697	4.95842	299	3.43256	334	4.01636	352	3.64944	309	3.21764	324	3.30315
ENSSSCG00000001362	182	1.35388	222	1.42738	283	1.99604	275	1.569	210	1.07056	143	1.17642	155	1.33567	212	1.57507	202	1.50734	196	1.43192
ENSSSCG00000001372	233	1.96505	154	1.12258	142	1.13548	230	1.48774	202	1.16749	110	1.02596	98	0.957419	116	0.977083	103	0.871377	106	0.877968
ENSSSCG00000001376	201	2.95681	201	2.55565	183	2.55242	257	2.89962	227	2.28843	175	2.84699	157	2.67538	178	2.61519	257	3.79238	186	2.68718
ENSSSCG00000001379	4707	51.2573	5559	52.3222	3170	32.7299	5595	46.7297	5583	41.6642	3273	39.4164	3161	39.8745	3362	36.565	3879	42.3724	3432	36.7041
ENSSSCG00000001382	321	2.17458	356	2.08448	215	1.38097	470	2.44202	313	1.45311	218	1.63323	166	1.30268	191	1.29229	272	1.84838	306	2.03586
ENSSSCG00000001384	152	1.1526	323	2.11698	145	1.0425	385	2.23912	249	1.29395	251	2.10489	217	1.90614	333	2.52195	349	2.65468	199	1.48199
ENSSSCG00000001388	0	0	0	0	0	0	0	0	0	0	0	0	0	0	0	0	0	0	0	0
ENSSSCG00000001391	0	0	0	0	0	0	1	0.0159485	0	0	0	0	0	0	0	0	2	0.0417177	3	0.0612655
ENSSSCG00000001392	14	0.400513	9	0.22254	5	0.135623	35	0.767959	11	0.215658	8	0.253104	4	0.132558	8	0.228578	14	0.401761	5	0.14048
ENSSSCG00000001393	0	0	0	0	0	0	0	0	0	0	0	0	0	0	0	0	0	0	0	0
ENSSSCG00000001394	46	2.54985	30	1.43733	34	1.78694	84	3.57122	73	2.77308	29	1.77776	17	1.0916	41	2.26985	48	2.669	33	1.79649
ENSSSCG00000001395	6	0.379194	3	0.163874	2	0.119843	14	0.678608	8	0.346484	13	0.9086	2	0.146419	12	0.757438	5	0.316979	3	0.186203
ENSSSCG00000001396	125	1.79751	163	2.02594	130	1.77246	439	4.84179	182	1.79356	201	3.19651	121	2.0156	244	3.50434	118	1.70213	223	3.14935
ENSSSCG00000001398	186	1.14618	260	1.38481	252	1.47236	663	3.13353	516	2.17907	228	1.55379	172	1.22779	234	1.44016	229	1.41555	276	1.67033
ENSSSCG00000001400	2583	30.6446	3323	34.0752	3109	34.9723	4063	36.9707	3575	29.0663	3000	39.3614	2753	37.8351	3549	42.0525	3311	39.404	3150	36.7025
ENSSSCG00000001401	13	0.509167	19	0.643204	22	0.816984	26	0.781037	32	0.858916	6	0.259889	15	0.680561	18	0.704119	7	0.275021	6	0.230794
ENSSSCG00000001402	507	18.9001	645	20.7823	231	8.16473	569	16.2686	824	21.0507	471	19.4176	484	20.9006	612	22.7858	528	19.7443	448	16.4017
ENSSSCG00000001403	3	0.115152	3	0.0995286	5	0.181967	2	0.058879	1	0.0263046	0	0	1	0.0444639	3	0.115008	0	0	0	0
ENSSSCG00000001404	0	0	0	0	4	0.0758685	3	0.0460289	8	0.109673	1	0.0221232	0	0	0	0	1	0.0200668	3	0.0589392
ENSSSCG00000001407	0	0	0	0	0	0	0	0	0	0	1	0.11799	0	0	0	0	0	0	0	0
ENSSSCG00000001409	1395	12.0326	1726	12.8678	1709	13.9766	1654	10.9421	1933	11.4262	1107	10.5597	1366	13.6488	1288	11.0958	1479	12.7969	1382	11.7071
ENSSSCG00000001410	1010	9.87173	1438	12.1481	941	8.72038	1435	10.7573	1574	10.5429	978	10.5714	856	9.6918	1233	12.0363	1128	11.0594	854	8.19758
ENSSSCG00000001411	7	0.13919	18	0.309356	13	0.24509	8	0.122006	8	0.109014	11	0.241892	3	0.0691017	18	0.357468	7	0.139623	7	0.136698
ENSSSCG00000001413	286	4.35573	343	4.5151	279	4.02878	407	4.75413	520	5.42727	338	5.69287	314	5.53966	431	6.55584	338	5.16372	377	5.63887
ENSSSCG00000001414	1649	13.5651	1914	13.6089	1710	13.3374	2358	14.8774	2464	13.8908	1699	15.4566	1827	17.41	1991	16.358	2052	16.9329	2313	18.6867
ENSSSCG00000001416	0	0	0	0	0	0	0	0	0	0	0	0	0	0	0	0	0	0	0	0
ENSSSCG00000001418	208	2.31111	138	1.3253	170	1.79094	196	1.6703	405	3.08387	136	1.67115	90	1.1584	200	2.21944	108	1.20374	76	0.829329
ENSSSCG00000001419	1	0.016662	1	0.0144014	0	0	2	0.0255587	0	0	1	0.0184267	0	0	0	0	0	0	0	0
ENSSSCG00000001420	111	1.19736	107	0.997612	151	1.54437	180	1.4892	164	1.21235	114	1.35996	108	1.34953	194	2.09006	153	1.65555	186	1.97047
ENSSSCG00000001421	18	0.442262	20	0.424732	16	0.372736	15	0.28267	26	0.437788	17	0.46193	12	0.341544	10	0.245394	16	0.394347	15	0.361955
ENSSSCG00000001422	0	0	0	0	0	0	0	0	0	0	0	0	0	0	0	0	0	0	0	0
ENSSSCG00000001423	136	1.25333	191	1.52139	119	1.0398	170	1.2016	167	1.0547	135	1.37588	92	0.982143	157	1.44505	159	1.46986	147	1.33046
ENSSSCG00000001424	27	0.382351	36	0.440634	38	0.510218	32	0.347559	28	0.271731	23	0.360201	19	0.311681	22	0.311155	17	0.241489	20	0.278153
ENSSSCG00000001425	70	0.507037	83	0.519634	26	0.178562	94	0.522217	74	0.36733	84	0.672885	59	0.495054	89	0.643855	85	0.617607	61	0.433937
ENSSSCG00000001426	65	2.07156	97	2.67198	41	1.23892	120	2.93323	101	2.20591	72	2.53767	62	2.28894	76	2.4191	81	2.58953	51	1.59628
ENSSSCG00000001427	229	2.48011	64	0.599091	87	0.893363	366	3.04017	215	1.59572	89	1.06597	90	1.12911	222	2.40129	99	1.07553	71	0.755177
ENSSSCG00000001428	0	0	0	0	0	0	1	0.0207454	0	0	2	0.059826	0	0	0	0	0	0	0	0
ENSSSCG00000001430	151	1.64946	166	1.56729	193	1.99892	283	2.371	205	1.53462	122	1.47382	90	1.13885	200	2.18198	186	2.03811	141	1.51265
ENSSSCG00000001431	19	0.953739	26	1.12805	17	0.809094	31	1.19349	18	0.619201	26	1.44334	26	1.51185	44	2.2059	39	1.96378	20	0.985965
ENSSSCG00000001433	506	11.9587	423	8.64074	252	5.64686	437	7.92128	511	8.27631	389	10.1672	294	8.04894	407	9.6069	444	10.5261	282	6.54541
ENSSSCG00000001434	27	1.2205	6	0.234425	16	0.685755	4	0.138681	26	0.805437	6	0.299948	10	0.523641	9	0.406325	7	0.317413	17	0.754709
ENSSSCG00000001435	383	8.83771	529	10.5505	288	6.30097	471	8.33572	345	5.45561	226	5.76725	249	6.65578	263	6.06112	326	7.54588	327	7.41044
ENSSSCG00000001436	587	35.6229	713	37.3989	344	19.7936	791	36.8171	888	36.9307	638	42.8186	590	41.4765	609	36.9118	793	48.2743	594	35.4025
ENSSSCG00000001437	1	0.00991067	1	0.00856605	0	0	4	0.0304049	3	0.0203755	2	0.0219206	2	0.022961	2	0.0197965	1	0.00994156	0	0
ENSSSCG00000001438	2	0.0373954	0	0	0	0	2	0.0286813	2	0.0256272	0	0	0	0	3	0.0560228	0	0	0	0
ENSSSCG00000001439	7	0.227475	3	0.0842625	3	0.0924337	16	0.398783	7	0.155889	5	0.17969	7	0.263507	17	0.551747	9	0.293379	23	0.734038
ENSSSCG00000001440	551	4.88647	315	2.41453	424	3.5652	1018	6.92425	516	3.13601	307	3.01094	275	2.82511	361	3.19748	372	3.30932	517	4.50288
ENSSSCG00000001441	0	0	1	0.00856748	0	0	0	0	0	0	0	0	0	0	0	0	0	0	0	0
ENSSSCG00000001444	0	0	0	0	0	0	0	0	0	0	0	0	0	0	0	0	0	0	0	0
ENSSSCG00000001447	0	0	0	0	0	0	0	0	0	0	0	0	0	0	0	0	0	0	0	0
ENSSSCG00000001453	1809	18.6907	1294	11.5558	3924	38.4406	3996	31.6661	3037	21.5038	1228	14.0315	994	11.8969	1535	15.8399	1317	13.6497	1933	19.6144
ENSSSCG00000001455	349	4.4817	133	1.47621	243	2.95868	516	5.08216	406	3.57295	173	2.45687	130	1.93383	177	2.27011	235	3.02717	231	2.9133
ENSSSCG00000001456	952	15.678	842	11.9851	916	14.3028	1856	23.4429	1237	13.9606	719	13.0949	483	9.21421	387	6.36531	701	11.5804	1034	16.7235
ENSSSCG00000001457	669	6.63466	403	3.45442	538	5.05881	1258	9.56873	927	6.30022	621	6.81089	410	4.71015	454	4.49681	636	6.32704	779	7.58727
ENSSSCG00000001458	2	0.0944225	3	0.122418	2	0.0895261	4	0.144839	0	0	2	0.104423	0	0	1	0.0471522	3	0.142075	0	0
ENSSSCG00000001459	5	0.108956	2	0.0376693	9	0.18595	30	0.501398	9	0.134402	3	0.0722971	7	0.1767	3	0.0652916	3	0.0655772	8	0.171209
ENSSSCG00000001463	37	1.05143	38	0.933336	44	1.1855	104	2.26669	132	2.5706	67	2.10558	23	0.757117	42	1.19202	31	0.883669	63	1.75822
ENSSSCG00000001469	119	1.89831	97	1.33742	66	0.998244	224	2.74062	179	1.95684	108	1.9053	58	1.07178	81	1.29051	103	1.64819	98	1.53533
ENSSSCG00000001470	74	2.24197	42	1.09983	162	4.65358	159	3.69468	136	2.82371	67	2.24488	35	1.22836	64	1.93657	57	1.7323	87	2.58865
ENSSSCG00000001471	4199	30.4076	3934	24.6234	8440	57.9499	3830	21.2724	6835	33.9202	2646	21.1907	3713	31.1472	3176	22.9706	3004	21.8216	3455	24.572
ENSSSCG00000001472	12	0.237975	14	0.239969	38	0.714509	45	0.684453	42	0.570798	34	0.745673	16	0.36756	23	0.455548	76	1.51187	34	0.662193
ENSSSCG00000001473	19	0.16627	2	0.0151275	2	0.0165945	57	0.382575	0	0	4	0.0387115	0	0	2	0.0174802	7	0.0614483	0	0
ENSSSCG00000001474	299	6.02182	293	5.10037	220	4.201	391	6.03968	418	5.7692	304	6.77095	233	5.43589	345	6.93955	310	6.26281	243	4.80638
ENSSSCG00000001475	306	7.37241	207	4.31058	223	5.09409	425	7.85341	301	4.96979	266	7.08744	167	4.66083	172	4.13878	270	6.52534	246	5.82075
ENSSSCG00000001476	101	5.11734	140	6.13096	112	5.3804	364	14.1451	234	8.12498	153	8.57302	119	6.98439	137	6.93265	127	6.45473	119	5.92141
ENSSSCG00000001477	355	7.72737	334	6.28388	207	4.27216	558	9.31577	427	6.36964	369	8.88279	267	6.73245	372	8.08728	378	8.25366	331	7.07598
ENSSSCG00000001478	120	1.72727	246	3.0605	237	3.23446	267	2.94763	125	1.23303	166	2.64246	143	2.38438	220	3.16271	224	3.23429	179	2.5304
ENSSSCG00000001479	8	0.0838203	10	0.0905602	13	0.129145	16	0.128576	15	0.107705	4	0.0463489	7	0.0849603	7	0.073251	1	0.0105102	4	0.04116
ENSSSCG00000001480	0	0	0	0	0	0	0	0	0	0	0	0	0	0	4	0.163349	0	0	0	0
ENSSSCG00000001481	1	0.0105931	0	0	0	0	0	0	0	0	0	0	0	0	0	0	0	0	0	0
ENSSSCG00000001483	0	0	0	0	0	0	1	0.00584419	2	0.0104437	0	0	4	0.0353071	0	0	0	0	0	0
ENSSSCG00000001484	0	0	0	0	0	0	0	0	0	0	0	0	0	0	0	0	0	0	0	0
ENSSSCG00000001485	2346	25.2925	3639	33.9097	6390	65.3189	1910	15.7935	3608	26.6572	2537	30.2485	2899	36.2052	3934	42.3599	2498	27.0152	2410	25.5174
ENSSSCG00000001486	26	0.438117	12	0.174774	36	0.575166	92	1.18901	38	0.438818	11	0.204988	29	0.566075	21	0.353421	33	0.557805	21	0.34753
ENSSSCG00000001487	15783	140.137	28521	218.879	19770	166.434	19825	135.007	21007	127.823	14862	145.935	19121	196.667	13372	118.581	17516	156.008	14424	125.778
ENSSSCG00000001488	393	5.72745	489	6.15964	493	6.81223	567	6.33772	838	8.36943	272	4.38387	370	6.24639	234	3.40597	333	4.86815	234	3.34919
ENSSSCG00000001490	0	0	0	0	6	0.218784	0	0	1	0.0263556	2	0.0850627	0	0	0	0	0	0	0	0
ENSSSCG00000001493	86	2.04713	77	1.58422	114	2.57292	79	1.4423	121	1.97386	58	1.52684	74	2.0405	66	1.56909	61	1.45656	55	1.28578
ENSSSCG00000001497	228	1.11883	237	1.0052	305	1.41906	312	1.17426	226	0.760011	191	1.03653	171	0.972037	202	0.990001	227	1.11739	218	1.05061
ENSSSCG00000001498	16	0.37844	32	0.654192	40	0.897039	38	0.689354	32	0.518694	17	0.444678	17	0.465784	22	0.519704	19	0.450798	5	0.116146
ENSSSCG00000001499	4812	10.7025	9478	18.2203	6624	13.9687	8998	15.3493	7500	11.4316	4434	10.9063	6092	15.6957	5279	11.7265	5308	11.8425	3881	8.47735
ENSSSCG00000001500	386	3.13505	291	2.04281	279	2.1485	174	1.08389	251	1.39706	125	1.12276	66	0.620954	133	1.07886	153	1.24652	122	0.973133
ENSSSCG00000001501	395	6.79644	537	7.98614	469	7.65123	551	7.27139	525	6.19052	382	7.26888	410	8.17198	507	8.71262	501	8.64716	381	6.43821
ENSSSCG00000001502	2439	262.571	2253	209.64	1421	145.045	4513	372.634	3710	273.711	3473	413.485	1672	208.512	2521	271.059	3145	339.631	2022	213.783
ENSSSCG00000001503	33	0.367215	25	0.24045	10	0.105507	46	0.392596	64	0.488057	44	0.541476	32	0.412492	47	0.522349	38	0.424172	37	0.404356
ENSSSCG00000001504	0	0	2	0.0185897	0	0	0	0	3	0.022109	0	0	0	0	0	0	0	0	3	0.0316841
ENSSSCG00000001505	0	0	0	0	0	0	0	0	0	0	0	0	0	0	0	0	0	0	0	0
ENSSSCG00000001506	45	0.303192	43	0.25041	40	0.255528	116	0.599438	55	0.253952	78	0.581192	49	0.382437	34	0.228792	92	0.621791	58	0.383785
ENSSSCG00000001507	644	6.90678	466	4.3197	1064	10.8194	1172	9.64047	959	7.04842	582	6.90291	434	5.39185	720	7.7122	605	6.50873	900	9.47955
ENSSSCG00000001509	364	8.10705	417	8.02741	212	4.47684	512	8.74607	474	7.23475	370	9.11346	334	8.61721	394	8.76424	480	10.7239	412	9.01186
ENSSSCG00000001510	2	0.0353629	2	0.0305651	2	0.0335291	6	0.0813673	5	0.0605858	4	0.0782163	2	0.0409644	3	0.0529779	0	0	7	0.121555
ENSSSCG00000001511	139	1.02593	176	1.12278	82	0.573839	180	1.01896	183	0.925629	161	1.31416	121	1.03454	211	1.5554	181	1.34009	180	1.30476
ENSSSCG00000001512	0	0	0	0	0	0	0	0	0	0	0	0	0	0	0	0	0	0	0	0
ENSSSCG00000001513	44	0.249616	74	0.362852	53	0.285082	46	0.200151	30	0.116634	38	0.238409	50	0.328585	43	0.243638	48	0.273157	52	0.28972
ENSSSCG00000001516	141	2.11228	181	2.34363	69	0.980067	186	2.13711	161	1.65288	117	1.93838	93	1.61389	123	1.84032	135	2.0287	155	2.28045
ENSSSCG00000001517	7	0.432745	18	0.9618	10	0.586149	22	1.04313	18	0.762589	17	1.16226	18	1.28904	12	0.740921	17	1.05423	8	0.485713
ENSSSCG00000001518	138	0.779544	298	1.45497	132	0.706983	280	1.21311	134	0.51874	39	0.243638	77	0.503861	65	0.366717	50	0.283323	27	0.149789
ENSSSCG00000001520	544	7.05889	579	6.49372	251	3.08805	630	6.26988	711	6.32252	350	5.02256	323	4.8551	316	4.09525	391	5.08939	359	4.57496
ENSSSCG00000001521	273	3.41155	82	0.885688	83	0.983424	25	0.239613	15	0.128459	15	0.2073	19	0.275043	8	0.099847	6	0.0752128	9	0.110455
ENSSSCG00000001523	23	0.148963	49	0.274299	66	0.405292	50	0.248372	52	0.230801	24	0.171902	23	0.172559	9	0.0582169	35	0.227389	42	0.26715
ENSSSCG00000001527	3621	51.0105	6132	74.664	5509	73.5831	3741	40.4204	6897	66.5848	2606	40.5999	3799	61.9953	3764	52.9587	3033	42.8603	2393	33.1077
ENSSSCG00000001531	1317	55.6067	1329	48.5003	779	31.1855	1788	57.9016	1835	53.0959	910	42.4916	922	45.0953	1145	48.284	1149	48.6646	1202	49.8427
ENSSSCG00000001532	28	0.364916	62	0.6984	37	0.457204	35	0.349852	52	0.464431	38	0.547694	23	0.347233	27	0.351443	33	0.43142	33	0.422381
ENSSSCG00000001533	384	15.594	447	15.6896	346	13.3222	636	19.8091	613	17.0597	370	16.6168	358	16.841	396	16.0612	419	17.0684	298	11.885
ENSSSCG00000001534	179	1.34535	114	0.740565	107	0.762497	399	2.30004	162	0.834409	116	0.96418	128	1.11442	118	0.885766	122	0.919797	118	0.871
ENSSSCG00000001535	10	0.148796	3	0.0385826	4	0.0564321	11	0.125535	3	0.0305912	4	0.0658221	2	0.0344731	2	0.029722	7	0.104482	8	0.116906
ENSSSCG00000001536	48	0.640288	101	1.16448	54	0.68297	70	0.716165	38	0.347377	61	0.899877	47	0.726257	80	1.06581	70	0.936663	89	1.16595
ENSSSCG00000001537	4	0.0289559	10	0.0625684	7	0.0480451	5	0.0277606	0	0	6	0.048034	5	0.0419282	6	0.0433795	2	0.0145231	4	0.0284376
ENSSSCG00000001538	0	0	5	0.0386193	0	0	2	0.0137078	2	0.0122481	0	0	0	0	4	0.0357003	3	0.0268923	0	0
ENSSSCG00000001539	433	6.28118	534	6.69534	680	9.35268	390	4.33909	663	6.59098	188	3.016	275	4.62109	256	3.70894	234	3.40503	242	3.44766
ENSSSCG00000001543	14	0.139844	20	0.172672	16	0.151533	2	0.0153224	33	0.225898	12	0.132561	3	0.0347132	11	0.10974	1	0.01002	8	0.0784802
ENSSSCG00000001544	406	4.73561	401	4.04271	375	4.1472	488	4.36567	551	4.40438	244	3.14745	376	5.08038	269	3.13371	295	3.45162	312	3.57405
ENSSSCG00000001546	3	0.0476521	5	0.068645	2	0.0301207	16	0.194923	7	0.0761978	4	0.0702653	6	0.1104	4	0.0634567	4	0.0637342	7	0.109198
ENSSSCG00000001549	3382	30.7392	5744	45.1244	3197	27.5509	5142	35.8453	2792	17.3907	3237	32.5373	3768	39.6724	3605	32.7251	4212	38.4025	2636	23.5299
ENSSSCG00000001550	58	0.470235	405	2.83805	83	0.638027	419	2.60545	60	0.333366	125	1.12077	142	1.33363	174	1.40894	185	1.50456	39	0.310533
ENSSSCG00000001551	0	0	3	0.375593	0	0	1	0.111096	0	0	0	0	0	0	0	0	0	0	0	0
ENSSSCG00000001552	0	0	1	0.0879595	0	0	1	0.0780524	0	0	0	0	0	0	0	0	0	0	0	0
ENSSSCG00000001553	0	0	2	0.0302328	0	0	4	0.0536553	0	0	0	0	1	0.0202595	1	0.0174674	0	0	0	0
ENSSSCG00000001554	416	4.45911	625	5.79045	506	5.14256	857	7.04558	572	4.20179	462	5.47667	422	5.23993	502	5.37421	547	5.88157	407	4.28455
ENSSSCG00000001555	0	0	2	0.0232466	0	0	0	0	0	0	0	0	0	0	1	0.013431	3	0.0404691	2	0.0264142
ENSSSCG00000001556	1152	11.7115	1359	11.9414	1233	11.8849	1684	13.1305	1574	10.966	1057	11.8838	930	10.9522	964	9.78797	950	9.68801	845	8.43669
ENSSSCG00000001559	0	0	0	0	2	0.0749617	0	0	0	0	0	0	0	0	0	0	0	0	0	0
ENSSSCG00000001560	0	0	0	0	4	0.051303	0	0	0	0	0	0	0	0	0	0	0	0	0	0
ENSSSCG00000001561	21	0.327535	15	0.202212	12	0.177457	33	0.39476	30	0.320659	14	0.241483	14	0.252944	13	0.202506	13	0.203392	25	0.382943
ENSSSCG00000001562	309	3.70883	414	4.29494	378	4.30175	558	5.13682	361	2.96941	358	4.75206	251	3.48989	405	4.85501	410	4.93644	380	4.47938
ENSSSCG00000001563	416	6.88898	592	8.47347	605	9.49929	693	8.8019	494	5.60625	348	6.37325	391	7.50062	319	5.27605	434	7.20946	365	5.93622
ENSSSCG00000001564	3370	64.928	3257	54.2373	3061	55.9164	4920	72.7024	4915	64.8947	2472	52.6709	2435	54.345	1912	36.7914	2670	51.6018	2068	39.1299
ENSSSCG00000001565	2706	84.61	1960	52.9697	2321	68.8086	1161	27.8424	3715	79.6042	1072	37.0688	909	32.9243	1824	56.9606	815	25.5625	819	25.1497
ENSSSCG00000001566	4	0.0698134	0	0	0	0	2	0.0267726	2	0.0239217	0	0	0	0	0	0	0	0	0	0
ENSSSCG00000001567	0	0	3	0.0386502	6	0.0847965	0	0	0	0	3	0.0494531	0	0	0	0	2	0.0299043	4	0.0585556
ENSSSCG00000001570	990	16.8684	1080	15.9052	1118	18.0615	2282	29.8219	1222	14.269	1199	22.5931	1276	25.1853	1284	21.8504	1279	21.8605	898	15.0269
ENSSSCG00000001571	746	21.824	754	19.0654	609	16.8922	1230	27.5983	1178	23.617	790	25.559	631	21.3838	786	22.9655	856	25.1201	704	20.2267
ENSSSCG00000001572	22	0.512015	30	0.603475	25	0.551663	86	1.53511	36	0.574177	22	0.566243	12	0.323519	29	0.674084	32	0.74707	31	0.708561
ENSSSCG00000001573	265	5.46651	316	5.63416	390	7.62786	377	5.96468	231	3.26558	232	5.29264	333	7.95733	221	4.55316	263	5.44216	360	7.29327
ENSSSCG00000001574	0	0	0	0	0	0	0	0	0	0	0	0	0	0	0	0	0	0	0	0
ENSSSCG00000001576	0	0	0	0	0	0	0	0	0	0	0	0	0	0	0	0	0	0	0	0
ENSSSCG00000001577	86	1.3875	137	1.91044	110	1.68268	125	1.54677	91	1.00614	89	1.58798	99	1.85024	132	2.12699	127	2.05537	138	2.1866
ENSSSCG00000001578	312	1.37752	361	1.37761	242	1.01305	497	1.68298	360	1.08925	307	1.49899	316	1.61617	349	1.53895	296	1.31095	279	1.20977
ENSSSCG00000001582	10	0.149469	10	0.12919	2	0.0283435	13	0.14903	9	0.0921884	9	0.148769	8	0.138516	4	0.0597127	4	0.0599738	9	0.132114
ENSSSCG00000001589	0	0	0	0	2	0.0627877	0	0	1	0.022691	0	0	0	0	0	0	0	0	5	0.162591
ENSSSCG00000001592	0	0	0	0	0	0	0	0	0	0	0	0	0	0	0	0	0	0	0	0
ENSSSCG00000001594	0	0	0	0	0	0	0	0	0	0	0	0	0	0	0	0	0	0	0	0
ENSSSCG00000001595	600	5.66266	591	4.82097	666	5.9596	741	5.36375	602	3.89358	565	5.89708	501	5.47729	742	6.99406	413	3.90994	888	8.23071
ENSSSCG00000001596	101	2.99744	109	2.79598	75	2.1104	76	1.72991	167	3.39648	155	5.08723	73	2.50964	311	9.2182	225	6.69828	127	3.7016
ENSSSCG00000001597	6	0.0635588	2	0.0183118	2	0.0200876	2	0.0162493	0	0	0	0	0	0	0	0	1	0.0106261	0	0
ENSSSCG00000001611	225	1.51527	415	2.41565	272	1.73681	442	2.28303	251	1.15842	257	1.91409	241	1.88011	246	1.65463	249	1.68213	166	1.09792
ENSSSCG00000001612	3	0.0358203	14	0.144482	14	0.158493	17	0.155682	19	0.15547	16	0.211275	15	0.207471	16	0.190803	16	0.191637	7	0.0820847
ENSSSCG00000001613	0	0	0	0	0	0	0	0	0	0	0	0	0	0	0	0	0	0	0	0
ENSSSCG00000001616	0	0	4	0.0907919	0	0	0	0	0	0	0	0	0	0	0	0	0	0	0	0
ENSSSCG00000001618	0	0	0	0	0	0	0	0	1	0.0287922	0	0	0	0	0	0	0	0	0	0
ENSSSCG00000001619	74	0.729624	63	0.536891	84	0.785273	89	0.673037	91	0.614883	80	0.872323	67	0.765246	91	0.896118	98	0.96927	77	0.745614
ENSSSCG00000001620	1	0.0305299	3	0.0791635	0	0	1	0.0234157	6	0.125534	1	0.0337634	0	0	0	0	1	0.0306251	0	0
ENSSSCG00000001621	563	11.0984	608	10.3594	347	6.4857	480	7.25732	920	12.4287	610	13.2985	490	11.1894	826	16.2626	529	10.4607	494	9.56393
ENSSSCG00000001624	25	0.699406	28	0.677056	24	0.636611	35	0.750997	32	0.613511	23	0.711601	24	0.777784	55	1.53677	30	0.841902	26	0.714361
ENSSSCG00000001625	0	0	5	0.155928	0	0	21	0.581135	2	0.0494527	5	0.199511	0	0	5	0.180178	5	0.180966	6	0.21261
ENSSSCG00000001629	3	0.0348013	21	0.210558	8	0.0879909	12	0.106767	12	0.0953979	8	0.102632	4	0.0537518	10	0.115859	13	0.151276	10	0.113928
ENSSSCG00000001636	0	0	3	0.0869684	0	0	0	0	2	0.0459701	1	0.0370921	0	0	0	0	0	0	1	0.0329396
ENSSSCG00000001637	1	0.0344721	2	0.0595904	1	0.0326845	6	0.158636	0	0	0	0	3	0.119798	0	0	1	0.0345796	1	0.0338551
ENSSSCG00000001638	300	10.5931	309	9.4306	575	19.2506	522	14.1369	760	18.3908	247	9.64539	224	9.16241	206	7.26485	227	8.04045	195	6.76228
ENSSSCG00000001639	51	0.372906	33	0.208555	27	0.187183	40	0.224321	39	0.195424	30	0.242589	24	0.203282	32	0.233688	26	0.190702	41	0.294421
ENSSSCG00000001641	721	3.56094	1121	4.78534	1000	4.68278	991	3.75391	1119	3.78742	639	3.4902	735	4.20509	784	3.86725	617	3.05679	496	2.40584
ENSSSCG00000001646	238	2.10565	355	2.71467	371	3.11213	366	2.48355	316	1.91593	290	2.83745	246	2.52118	417	3.6847	306	2.71571	269	2.33732
ENSSSCG00000001650	0	0	0	0	0	0	0	0	0	0	0	0	0	0	0	0	0	0	0	0
ENSSSCG00000001651	124	3.00209	122	2.55294	67	1.53798	142	2.63677	136	2.25644	117	3.13262	98	2.74844	121	2.92579	96	2.33144	147	3.49522
ENSSSCG00000001653	31	0.441621	67	0.824975	23	0.310663	45	0.491679	33	0.32217	39	0.61443	17	0.280541	98	1.39435	56	0.800254	39	0.545643
ENSSSCG00000001654	29	0.335497	29	0.289979	47	0.51554	52	0.461398	42	0.332984	11	0.140735	36	0.48245	39	0.450621	14	0.162469	22	0.249959
ENSSSCG00000001655	3	0.0360736	8	0.0831449	4	0.0456039	6	0.055335	2	0.0164809	7	0.0930862	0	0	11	0.132104	7	0.0844339	14	0.16533
ENSSSCG00000001656	335	6.59732	349	5.94054	258	4.81744	559	8.44336	507	6.84249	321	6.99113	245	5.58917	261	5.13357	324	6.40057	225	4.35172
ENSSSCG00000001657	39	0.425005	45	0.423857	47	0.485625	67	0.559997	46	0.343535	41	0.494121	36	0.454455	37	0.402705	59	0.64496	39	0.417397
ENSSSCG00000001658	247	10.8203	286	10.8289	147	6.10566	547	18.3785	432	12.9691	297	14.3886	213	10.8088	267	11.6818	291	12.7875	226	9.72311
ENSSSCG00000001659	170	3.67757	192	3.58997	135	2.76898	149	2.47218	195	2.89088	163	3.8996	144	3.60856	257	5.55267	171	3.71073	141	2.99562
ENSSSCG00000001660	52	0.657269	42	0.458846	17	0.203734	21	0.203582	26	0.225215	22	0.307526	22	0.322123	12	0.151488	27	0.342338	47	0.583436
ENSSSCG00000001661	716	14.5829	1102	19.3995	815	15.7385	683	10.6692	1133	15.8141	602	13.5596	695	16.3974	788	16.0293	772	15.7725	867	17.3423
ENSSSCG00000001664	0	0	0	0	0	0	0	0	0	0	0	0	0	0	0	0	0	0	0	0
ENSSSCG00000001667	351	2.77175	442	3.0168	408	3.05479	444	2.68913	396	2.14302	254	2.2182	300	2.74427	376	2.96545	271	2.14668	321	2.48947
ENSSSCG00000001672	6	0.0934346	3	0.040379	10	0.147649	3	0.035831	2	0.0213437	8	0.137774	3	0.0541173	9	0.139976	4	0.0624838	17	0.259993
ENSSSCG00000001676	1	0.0494053	1	0.0427023	0	0	4	0.151571	3	0.101573	0	0	0	0	6	0.296061	0	0	0	0
ENSSSCG00000001679	643	6.53911	665	5.84531	641	6.18073	766	5.97473	661	4.60673	465	5.22975	520	6.1259	346	3.51431	535	5.45774	394	3.93514
ENSSSCG00000001680	60	0.723957	101	1.05332	63	0.720736	143	1.32336	66	0.545744	86	1.14757	82	1.14613	126	1.51841	137	1.65819	100	1.185
ENSSSCG00000001682	1	0.0219276	4	0.0758104	0	0	0	0	1	0.0150271	0	0	0	0	2	0.0438003	0	0	10	0.215351
ENSSSCG00000001683	801	11.5323	1333	16.588	1671	22.8105	1319	14.565	1068	10.5376	677	10.7794	989	16.4945	482	6.93088	793	11.4527	538	7.60717
ENSSSCG00000001688	207	2.06942	229	1.97876	139	1.31755	249	1.90924	270	1.84981	180	1.99008	119	1.37811	257	2.56607	260	2.60738	178	1.74765
ENSSSCG00000001689	206	3.82768	365	5.86191	197	3.47063	407	5.80021	410	5.22078	194	3.98648	192	4.13264	263	4.88068	203	3.78369	156	2.84674
ENSSSCG00000001691	6	0.369773	13	0.692476	0	0	25	1.18169	1	0.0422345	5	0.340779	5	0.356954	7	0.430862	0	0	1	0.0605256
ENSSSCG00000001692	946	7.61886	1065	7.41355	751	5.73472	1345	8.30811	1399	7.72147	1083	9.64599	1036	9.66534	1064	8.55848	1250	10.0986	1125	8.89829
ENSSSCG00000001695	2447	59.7042	2216	46.7324	3378	78.1456	4340	81.216	3842	64.2409	1991	53.7232	2793	78.9406	3321	80.9275	1388	33.9713	2256	54.0587
ENSSSCG00000001696	427	4.69711	452	4.29753	264	2.75347	667	5.62743	646	4.86989	548	6.66658	319	4.06492	389	4.27375	502	5.53934	362	3.91081
ENSSSCG00000001697	364	6.34744	252	3.79818	338	5.5884	327	4.37347	354	4.23042	181	3.49056	185	3.73704	202	3.51807	196	3.4285	195	3.33955
ENSSSCG00000001698	2	0.0309586	0	0	0	0	0	0	0	0	0	0	2	0.0358625	1	0.0154599	0	0	1	0.0152022
ENSSSCG00000001700	444	5.30247	580	5.98689	536	6.06924	508	4.65308	681	5.57347	406	5.36218	335	4.63446	495	5.90414	347	4.15696	616	7.2249
ENSSSCG00000001701	3455	31.3931	3966	31.1471	6909	59.5218	3612	25.1719	4958	30.8729	1688	16.9621	2127	22.3879	2001	18.1589	2023	18.4389	1689	15.072
ENSSSCG00000001702	7	0.0800641	19	0.187833	0	0	21	0.184222	35	0.274341	7	0.0885437	0	0	5	0.0571171	4	0.0458935	0	0
ENSSSCG00000001703	65	1.59508	65	1.37867	74	1.72177	94	1.76921	110	1.84989	46	1.24838	58	1.64876	53	1.29898	42	1.03388	77	1.85574
ENSSSCG00000001705	14	0.277268	2	0.0342357	21	0.394335	26	0.394936	5	0.0678618	15	0.328536	2	0.0458839	7	0.138461	9	0.178799	27	0.525159
ENSSSCG00000001706	83	0.847414	82	0.723618	97	0.938995	128	1.00233	92	0.643708	114	1.28719	80	0.946164	92	0.938127	106	1.08561	101	1.01273
ENSSSCG00000001708	599	5.58417	816	6.57506	850	7.51319	747	5.34114	786	5.02155	494	5.09306	428	4.62204	596	5.54925	634	5.92888	396	3.62562
ENSSSCG00000001709	533	2.36818	679	2.60757	660	2.78039	637	2.17075	735	2.23799	542	2.66322	466	2.39846	668	2.96429	569	2.53602	629	2.7447
ENSSSCG00000001710	40	0.176434	28	0.106748	56	0.234199	36	0.121789	29	0.0876607	19	0.0926823	22	0.11241	30	0.13216	24	0.106191	21	0.09097
ENSSSCG00000001715	0	0	3	0.0338232	0	0	1	0.0100045	0	0	0	0	0	0	0	0	0	0	0	0
ENSSSCG00000001716	154	3.35706	137	2.58129	242	5.00182	308	5.14957	133	1.98689	124	2.98937	112	2.82824	90	1.95947	91	1.9899	154	3.29697
ENSSSCG00000001718	63	0.683544	89	0.834629	68	0.699533	133	1.10677	54	0.401516	30	0.35997	54	0.6787	51	0.552652	28	0.304744	43	0.458194
ENSSSCG00000001720	64	0.429893	197	1.14373	228	1.45207	192	0.98915	102	0.46953	129	0.958273	92	0.715857	165	1.10693	87	0.586206	166	1.09507
ENSSSCG00000001723	184	3.07701	245	3.54123	261	4.13833	330	4.23259	164	1.87948	234	4.32759	337	6.52829	155	2.5888	134	2.24785	368	6.04386
ENSSSCG00000001724	0	0	0	0	0	0	0	0	0	0	0	0	0	0	0	0	0	0	0	0
ENSSSCG00000001725	2303	23.6552	1549	13.7519	3804	37.0465	5621	44.282	4252	29.9302	1888	21.4464	2080	24.7488	2555	26.2107	1417	14.6	2116	21.3454
ENSSSCG00000001726	0	0	0	0	0	0	0	0	0	0	0	0	0	0	0	0	0	0	0	0
ENSSSCG00000001727	467	7.46365	375	5.18016	1146	17.3657	982	12.0372	920	10.0764	429	7.58248	366	6.77601	522	8.33223	418	6.70135	509	7.98928
ENSSSCG00000001729	5	0.0521765	2	0.018039	8	0.0791533	0	0	4	0.0286054	2	0.023081	0	0	0	0	0	0	0	0
ENSSSCG00000001731	2	0.0190659	28	0.230709	43	0.388661	16	0.116985	16	0.104528	6	0.0632556	3	0.033129	12	0.114252	9	0.0860641	3	0.028087
ENSSSCG00000001732	383	7.0201	638	10.1075	701	12.1825	845	11.8791	706	8.86814	268	5.43249	238	5.05336	259	4.74133	368	6.76618	136	2.44816
ENSSSCG00000001735	0	0	0	0	0	0	0	0	0	0	0	0	0	0	0	0	0	0	0	0
ENSSSCG00000001736	0	0	0	0	0	0	0	0	0	0	0	0	0	0	0	0	0	0	0	0
ENSSSCG00000001738	0	0	0	0	0	0	0	0	0	0	0	0	0	0	0	0	0	0	0	0
ENSSSCG00000001739	0	0	0	0	0	0	0	0	0	0	0	0	0	0	0	0	0	0	0	0
ENSSSCG00000001741	0	0	0	0	0	0	0	0	0	0	0	0	0	0	0	0	0	0	0	0
ENSSSCG00000001743	0	0	0	0	0	0	0	0	0	0	0	0	0	0	0	0	0	0	0	0
ENSSSCG00000001744	0	0	0	0	0	0	0	0	0	0	0	0	0	0	0	0	0	0	0	0
ENSSSCG00000001746	0	0	1	0.00314007	0	0	1	0.00278639	0	0	0	0	2	0.00841686	2	0.00725684	3	0.0109329	0	0
ENSSSCG00000001748	0	0	0	0	0	0	0	0	0	0	0	0	0	0	0	0	0	0	0	0
ENSSSCG00000001749	0	0	0	0	0	0	0	0	0	0	0	0	0	0	0	0	0	0	0	0
ENSSSCG00000001750	33	0.270308	20	0.141597	34	0.264058	34	0.213602	42	0.235765	25	0.226467	12	0.113864	19	0.155437	19	0.156117	4	0.0321782
ENSSSCG00000001751	1	0.0191919	3	0.0497643	2	0.0363934	5	0.0735987	0	0	3	0.0636737	0	0	1	0.0191679	2	0.0385035	2	0.0376968
ENSSSCG00000001752	1	0.0149469	0	0	1	0.0141718	10	0.114639	1	0.0102432	0	0	5	0.0865723	1	0.0149282	2	0.0299869	0	0
ENSSSCG00000001755	17	0.196251	10	0.0997795	18	0.19702	7	0.0619787	19	0.150314	18	0.229803	13	0.173846	32	0.368952	19	0.220023	15	0.170063
ENSSSCG00000001756	350	4.14248	507	5.18655	559	6.27304	501	4.54791	424	3.43908	277	3.6257	269	3.68811	359	4.24369	324	3.84671	243	2.82458
ENSSSCG00000001757	202	2.98702	237	3.0291	199	2.79006	276	3.13024	334	3.38467	178	2.9109	202	3.46017	206	3.04236	169	2.50683	146	2.12029
ENSSSCG00000001760	10	0.0915054	21	0.16609	5	0.0433801	37	0.259675	25	0.156773	18	0.182154	18	0.1908	11	0.10053	22	0.201939	6	0.0539204
ENSSSCG00000001762	105	4.66493	86	3.30242	66	2.78018	237	8.0758	192	5.84575	92	4.52026	65	3.34524	91	4.03788	100	4.45664	107	4.66869
ENSSSCG00000001764	1	0.0195384	0	0	0	0	3	0.0449563	0	0	1	0.0216077	0	0	0	0	0	0	0	0
ENSSSCG00000001765	27	0.294342	20	0.18845	34	0.351432	43	0.359533	10	0.0747088	16	0.192898	15	0.189425	11	0.119767	22	0.240582	77	0.824394
ENSSSCG00000001769	5068	35.0424	7045	42.1033	7301	47.8645	7870	41.7363	8687	41.1634	4097	31.3288	4635	37.125	4984	34.4185	4855	33.6743	4736	32.1606
ENSSSCG00000001770	683	14.3477	641	11.6385	763	15.197	1050	16.9173	610	8.78161	332	7.71292	388	9.44172	278	5.8326	356	7.50174	505	10.4186
ENSSSCG00000001771	1	0.0108105	2	0.0186876	4	0.0409996	3	0.0248741	0	0	4	0.0478217	2	0.0250458	0	0	0	0	1	0.010617
ENSSSCG00000001773	91	2.61843	50	1.24351	29	0.791174	111	2.44965	89	1.75499	80	2.54572	31	1.03329	47	1.35069	72	2.07818	83	2.34549
ENSSSCG00000001775	0	0	3	0.0149785	0	0	5	0.0221524	0	0	0	0	0	0	0	0	4	0.0231783	0	0
ENSSSCG00000001776	0	0	0	0	0	0	0	0	0	0	0	0	0	0	0	0	0	0	0	0
ENSSSCG00000001779	4073	115.853	4661	114.59	3477	93.7713	4773	104.127	6415	125.046	3820	120.164	3565	117.465	3243	92.1286	4249	121.235	2422	67.6583
ENSSSCG00000001780	141	2.15956	96	1.27085	104	1.51027	216	2.53735	128	1.34351	120	2.03258	101	1.79195	103	1.57558	159	2.44284	90	1.35377
ENSSSCG00000001782	32	0.75598	10	0.204192	15	0.335989	39	0.706653	24	0.388557	24	0.627034	10	0.273665	16	0.377517	28	0.663544	10	0.232015
ENSSSCG00000001786	34	0.908499	3	0.0692859	14	0.354689	117	2.3978	63	1.15364	5	0.147753	1	0.0309531	7	0.18681	8	0.214431	6	0.157453
ENSSSCG00000001787	71	0.906276	62	0.684024	90	1.08923	110	1.0769	155	1.35587	57	0.804631	91	1.34556	56	0.713915	39	0.499365	93	1.16584
ENSSSCG00000001788	8	0.393284	10	0.424907	4	0.186445	8	0.301639	5	0.16845	3	0.163101	7	0.398633	9	0.441891	5	0.246569	11	0.531086
ENSSSCG00000001789	0	0	0	0	0	0	0	0	0	0	0	0	0	0	0	0	0	0	0	0
ENSSSCG00000001790	0	0	0	0	0	0	0	0	0	0	0	0	0	0	0	0	0	0	0	0
ENSSSCG00000001792	488	6.40765	517	5.86742	804	10.0094	523	5.26698	668	6.01089	341	4.95169	357	5.43008	405	5.31117	487	6.41445	445	5.73845
ENSSSCG00000001793	54	0.399951	63	0.403303	102	0.716286	176	0.999785	152	0.771507	42	0.344018	46	0.394665	101	0.74712	36	0.267465	54	0.392791
ENSSSCG00000001795	1	0.00380794	8	0.0263305	8	0.0288838	0	0	2	0.0052192	0	0	1	0.00441112	2	0.00760636	1	0.00381981	4	0.0149591
ENSSSCG00000001798	0	0	0	0	5	0.0606296	0	0	0	0	0	0	0	0	0	0	0	0	0	0
ENSSSCG00000001800	329	4.62709	360	4.37616	489	6.52071	563	6.07298	541	5.21426	269	4.18393	221	3.6005	299	4.19991	330	4.65562	327	4.51664
ENSSSCG00000001801	1887	48.971	2899	65.0269	2767	68.0848	2688	53.503	2616	46.5252	1161	33.3211	1404	42.2078	1316	34.1098	1298	33.7904	933	23.7796
ENSSSCG00000001804	1455	25.9345	1541	23.7408	1243	21.0068	1644	22.4749	1021	12.4716	1260	24.8373	1138	23.4971	1162	20.686	1728	30.8965	1408	24.6475
ENSSSCG00000001805	414	8.19376	755	12.9154	868	16.2883	486	7.37735	605	8.20581	479	10.4843	591	13.5497	671	13.2636	576	11.4355	541	10.5156
ENSSSCG00000001806	2923	55.2257	3026	49.415	2486	44.5335	2178	31.561	3188	41.2776	1954	40.8279	2167	47.4275	2251	42.476	2013	38.1511	2368	43.9389
ENSSSCG00000001807	1	0.0113505	3	0.0294316	0	0	7	0.0609389	6	0.0466713	2	0.0251053	3	0.0394453	3	0.0340089	8	0.091087	1	0.0111473
ENSSSCG00000001808	0	0	8	0.110897	4	0.0608256	24	0.29522	2	0.0219819	6	0.10642	5	0.0928926	5	0.0800901	6	0.0965284	3	0.047253
ENSSSCG00000001810	348	5.43484	392	5.29141	516	7.64067	630	7.54622	514	5.50116	241	4.16241	264	4.77607	184	2.87	273	4.27683	197	3.02155
ENSSSCG00000001814	1215	6.69999	1134	5.40491	1919	10.0334	2919	12.3456	1927	7.28221	939	5.72642	750	4.79091	982	5.40836	940	5.19968	1402	7.59279
ENSSSCG00000001816	61	0.67413	27	0.257902	102	1.06878	112	0.949321	97	0.73463	16	0.195548	15	0.192028	16	0.1766	18	0.199543	21	0.227923
ENSSSCG00000001817	495	6.76671	489	5.77776	341	4.41978	431	4.51888	699	6.54837	341	5.15521	374	5.92247	409	5.58409	406	5.56737	408	5.47757
ENSSSCG00000001818	84	1.43166	57	0.839682	66	1.06655	175	2.28761	100	1.16801	77	1.45135	45	0.88845	71	1.20858	67	1.14548	65	1.08801
ENSSSCG00000001819	1634	14.9566	2318	18.3388	1632	14.1636	1702	11.9487	2311	14.4965	1718	17.3909	1793	19.0116	2204	20.1487	1973	18.1158	1401	12.5943
ENSSSCG00000001820	85	3.31174	129	4.34415	86	3.17694	186	5.55817	144	3.84488	88	3.79175	89	4.01685	75	2.91847	133	5.19805	105	4.01774
ENSSSCG00000001821	26	0.29579	34	0.334323	13	0.140226	75	0.654414	23	0.179317	45	0.566164	21	0.27675	40	0.454492	34	0.388008	40	0.446916
ENSSSCG00000001822	20	0.193888	20	0.167583	29	0.266559	20	0.148707	15	0.0996543	14	0.150096	24	0.26952	22	0.21301	17	0.165319	14	0.133292
ENSSSCG00000001823	45	0.390014	24	0.179786	8	0.0657402	14	0.0930629	26	0.154427	26	0.249207	16	0.160637	2	0.0173122	29	0.252125	26	0.221307
ENSSSCG00000001824	232	3.51087	312	4.08093	196	2.81227	264	3.06416	331	3.43271	148	2.4769	177	3.10283	209	3.15885	216	3.27892	170	2.52657
ENSSSCG00000001825	537	5.69764	607	5.56656	344	3.46061	418	3.40156	615	4.47176	283	3.32068	325	3.9945	357	3.78307	303	3.22489	321	3.34488
ENSSSCG00000001826	2	0.0543684	3	0.0704881	1	0.0257745	5	0.104248	0	0	0	0	2	0.0629804	0	0	0	0	0	0
ENSSSCG00000001830	0	0	0	0	0	0	0	0	0	0	0	0	0	0	0	0	0	0	0	0
ENSSSCG00000001832	0	0	0	0	0	0	2	0.00856592	1	0.00382689	0	0	0	0	0	0	0	0	2	0.0109685
ENSSSCG00000001834	1357	29.91	918	17.4887	874	18.2651	1409	23.8193	1235	18.6546	731	17.8186	700	17.8728	968	21.3092	632	13.9735	1045	22.6208
ENSSSCG00000001835	151	1.49427	33	0.282257	114	1.06963	65	0.493341	168	1.13932	58	0.634747	54	0.619021	64	0.632541	31	0.307727	76	0.738622
ENSSSCG00000001836	1900	17.6767	1178	9.47265	2542	22.4232	916	6.5362	1635	10.4244	989	10.1757	1250	13.4715	1332	12.3768	692	6.45812	1015	9.27407
ENSSSCG00000001837	21	0.154824	22	0.140191	10	0.0699024	18	0.101782	25	0.126311	20	0.163068	12	0.102484	16	0.117813	13	0.0961419	5	0.0362029
ENSSSCG00000001838	415	5.53086	469	5.40251	333	4.20787	513	5.24377	691	6.31112	340	5.01122	353	5.44977	321	4.27273	351	4.69249	265	3.46854
ENSSSCG00000001840	114	1.0973	118	0.981705	113	1.03127	267	1.97112	205	1.35225	100	1.06449	101	1.12616	155	1.49008	132	1.27452	101	0.954768
ENSSSCG00000001841	65	1.48719	64	1.26564	71	1.54023	31	0.543997	44	0.689905	54	1.36637	48	1.27219	63	1.43963	90	2.0656	53	1.19093
ENSSSCG00000001844	300	4.30155	473	5.86195	114	1.54982	1175	12.9218	119	1.16932	125	1.98213	52	0.863705	74	1.05972	423	6.08408	40	0.563273
ENSSSCG00000001846	1	0.0245701	2	0.0424732	0	0	0	0	0	0	0	0	0	0	0	0	1	0.0246467	0	0
ENSSSCG00000001847	8	0.25772	5	0.139222	1	0.0305445	4	0.0988325	4	0.0883084	1	0.0356269	3	0.111954	4	0.128699	6	0.193893	1	0.0316384
ENSSSCG00000001848	0	0	1	0.0285551	0	0	6	0.152033	0	0	0	0	0	0	3	0.0989882	0	0	0	0
ENSSSCG00000001849	92	1.39295	110	1.43952	97	1.39249	232	2.69412	107	1.11023	63	1.05489	53	0.929569	92	1.39121	82	1.24541	109	1.6208
ENSSSCG00000001850	79	0.875491	70	0.670503	150	1.57612	151	1.28346	128	0.972116	74	0.906935	48	0.616204	68	0.752644	94	1.04497	66	0.71833
ENSSSCG00000001852	5844	121.989	5499	99.2139	3828	75.763	7140	114.312	6484	92.7551	5749	132.716	4210	101.801	5991	124.901	5182	108.508	6441	132.044
ENSSSCG00000001858	576	29.5105	747	33.079	349	16.9533	744	29.2354	820	28.7907	680	38.5286	578	34.3037	714	36.535	700	35.9753	611	30.7434
ENSSSCG00000001862	1265	22.8419	1413	22.0527	1127	19.2948	2021	27.9891	1665	20.6034	1073	21.427	881	18.4279	993	17.908	1140	20.6489	699	12.3958
ENSSSCG00000001863	273	6.84321	519	11.2446	197	4.68206	220	4.22962	499	8.57198	186	5.1562	179	5.19767	299	7.48556	162	4.07346	217	5.3421
ENSSSCG00000001865	172	0.984212	188	0.929814	239	1.29668	117	0.513485	248	0.972513	148	0.936573	141	0.934626	137	0.782956	117	0.67158	106	0.595692
ENSSSCG00000001866	1497	32.2904	1558	29.0467	1554	31.7817	2086	34.5102	2217	32.7718	930	22.1847	1079	26.9607	1031	22.2109	1014	21.9402	761	16.121
ENSSSCG00000001867	23	0.380036	70	0.999706	27	0.422994	21	0.266132	14	0.158529	22	0.402012	15	0.287109	24	0.396063	28	0.464094	23	0.373233
ENSSSCG00000001868	3847	41.7016	3929	36.812	3273	33.6395	4359	36.2408	5286	39.2682	3442	41.263	2879	36.1518	2949	31.9272	3610	39.2544	2546	27.1047
ENSSSCG00000001869	187	1.59312	113	0.832078	193	1.55897	177	1.15654	117	0.683089	56	0.527613	59	0.582262	57	0.484997	54	0.46148	73	0.610782
ENSSSCG00000001871	378	5.88023	557	7.4892	620	9.14466	488	5.82242	487	5.19176	346	5.95248	404	7.28018	407	6.32343	459	7.16253	423	6.46246
ENSSSCG00000001872	434	5.5374	484	5.33752	514	6.21803	461	4.51126	704	6.15562	377	5.31958	505	7.4639	284	3.61902	451	5.77223	674	8.44562
ENSSSCG00000001873	152	1.13696	66	0.426701	99	0.70212	179	1.02692	143	0.73303	84	0.694866	65	0.563215	90	0.672358	67	0.502722	119	0.874188
ENSSSCG00000001875	201	2.95171	269	3.41434	215	2.99357	306	3.44651	185	1.8618	160	2.59846	165	2.80685	185	2.71334	205	3.01983	246	3.54787
ENSSSCG00000001877	407	3.42572	439	3.19374	500	3.99026	586	3.783	740	4.26847	454	4.22603	340	3.31508	610	5.12794	432	3.64747	395	3.2652
ENSSSCG00000001878	721	9.01188	551	5.95264	511	6.05585	677	6.49008	546	4.67688	307	4.24364	402	5.82056	281	3.50786	353	4.42595	351	4.30867
ENSSSCG00000001879	0	0	0	0	0	0	0	0	0	0	0	0	0	0	0	0	0	0	0	0
ENSSSCG00000001880	286	2.72077	639	5.25417	576	5.19543	719	5.24608	433	2.82291	437	4.59755	411	4.52924	508	4.82664	473	4.51375	555	5.1853
ENSSSCG00000001881	133	2.19821	366	5.22849	91	1.42604	624	7.91011	204	2.31063	260	4.75237	200	3.82918	224	3.69761	577	9.5663	149	2.41857
ENSSSCG00000001882	73	1.88954	245	5.48121	55	1.3498	252	5.00282	74	1.31265	121	3.46368	87	2.60862	188	4.86012	228	5.91996	164	4.169
ENSSSCG00000001884	20	1.05743	31	1.41665	11	0.551428	107	4.33898	61	2.21022	50	2.92356	17	1.04119	36	1.901	41	2.17449	33	1.71353
ENSSSCG00000001885	37	0.328668	53	0.406921	54	0.454804	103	0.701738	56	0.340901	89	0.874311	79	0.812909	108	0.958156	69	0.614832	96	0.837497
ENSSSCG00000001887	70	1.10539	45	0.6142	38	0.568954	90	1.09004	46	0.497807	38	0.663625	47	0.859757	38	0.59932	40	0.633623	60	0.930521
ENSSSCG00000001888	6	0.232552	0	0	3	0.110246	5	0.148635	8	0.212492	4	0.171455	3	0.134694	1	0.0387102	2	0.077759	5	0.190325
ENSSSCG00000001892	278	6.37039	375	7.42729	273	5.93141	388	6.81922	382	5.99885	300	7.60261	275	7.29983	450	10.2989	277	6.36726	271	6.09883
ENSSSCG00000001895	0	0	0	0	0	0	5	0.15745	0	0	0	0	1	0.047561	0	0	0	0	0	0
ENSSSCG00000001898	197	4.05956	291	5.18303	173	3.38013	299	4.72569	259	3.6576	251	5.72014	227	5.41873	282	5.80388	324	6.69745	277	5.60594
ENSSSCG00000001899	0	0	4	0.110659	0	0	1	0.0245487	0	0	0	0	0	0	0	0	1	0.032107	0	0
ENSSSCG00000001900	198	3.38142	187	2.76028	106	1.71638	196	2.56726	265	3.10143	170	3.21072	179	3.54116	128	2.18323	176	3.01507	144	2.41519
ENSSSCG00000001901	0	0	0	0	0	0	0	0	0	0	0	0	0	0	0	0	1	0.0289757	0	0
ENSSSCG00000001903	251	2.18815	326	2.4564	322	2.66154	288	1.92565	331	1.97749	254	2.44882	202	2.03992	264	2.2986	310	2.71092	256	2.19179
ENSSSCG00000001904	136	1.20377	187	1.43062	182	1.52739	301	2.04339	196	1.18889	174	1.70323	186	1.90711	242	2.13932	185	1.64258	181	1.5734
ENSSSCG00000001905	71	0.579579	176	1.24178	74	0.572743	132	0.826437	86	0.481101	121	1.09234	111	1.04963	123	1.0028	121	0.990812	208	1.66753
ENSSSCG00000001906	10	0.17127	24	0.355279	37	0.600837	34	0.446623	24	0.281693	20	0.378818	23	0.456318	6	0.102633	57	0.97928	15	0.252306
ENSSSCG00000001907	349	13.3873	304	10.0791	236	8.58331	349	10.2678	434	11.4089	281	11.9205	333	14.7969	429	16.4355	395	15.1991	273	10.2846
ENSSSCG00000001908	0	0	1	0.0182275	0	0	0	0	1	0.0144522	0	0	0	0	2	0.0421246	0	0	0	0
ENSSSCG00000001909	12	0.229785	2	0.0331015	1	0.0181557	0	0	4	0.0524908	1	0.0211768	2	0.0443638	1	0.0191248	0	0	0	0
ENSSSCG00000001910	201	4.9529	142	3.02434	200	4.6727	223	4.21454	222	3.74887	113	3.07937	124	3.53952	175	4.30683	113	2.79315	83	2.00862
ENSSSCG00000001912	269	1.44028	215	0.994973	248	1.25898	390	1.60155	271	0.994369	148	0.876348	138	0.855919	263	1.40639	196	1.05269	307	1.61432
ENSSSCG00000001913	23	0.339096	36	0.458749	12	0.167745	29	0.327924	48	0.484975	25	0.407619	17	0.290337	29	0.42702	39	0.57678	38	0.550216
ENSSSCG00000001914	140	3.42006	129	2.72378	83	1.92246	137	2.56689	102	1.70761	111	2.9988	78	2.20728	97	2.36664	151	3.70027	129	3.09493
ENSSSCG00000001915	0	0	0	0	0	0	0	0	0	0	0	0	0	0	0	0	0	0	0	0
ENSSSCG00000001916	270	4.97802	219	3.48991	86	1.50337	211	2.98371	348	4.39699	243	4.95471	242	5.16852	242	4.4562	420	7.76771	237	4.29138
ENSSSCG00000001917	268	2.63544	195	1.65741	195	1.81814	200	1.50844	204	1.37478	158	1.71828	117	1.33279	167	1.64018	142	1.40074	195	1.88325
ENSSSCG00000001918	2959	22.5354	2610	17.1806	2339	16.8898	3555	20.7655	3408	17.787	1896	15.969	1760	15.5272	1695	12.8928	2044	15.6154	1372	10.262
ENSSSCG00000001920	0	0	0	0	0	0	0	0	0	0	1	0.00851177	0	0	0	0	0	0	0	0
ENSSSCG00000001921	624	5.09167	576	4.06234	694	5.3692	560	3.50465	843	4.71397	386	3.48324	315	2.97745	330	2.68934	333	2.72566	318	2.54835
ENSSSCG00000001924	1327	11.3247	1976	14.5753	2341	18.9422	1924	12.5933	1811	10.5915	1163	10.9762	1419	14.028	1280	10.9099	1286	11.009	1188	9.95695
ENSSSCG00000001925	136	1.24505	148	1.17108	175	1.519	258	1.81154	206	1.2924	157	1.58952	118	1.25138	180	1.64579	123	1.12954	154	1.3846
ENSSSCG00000001926	0	0	1	0.03916	0	0	3	0.104248	0	0	0	0	0	0	0	0	0	0	0	0
ENSSSCG00000001927	652	9.14819	499	6.05154	320	4.25708	901	9.69602	570	5.48082	421	6.53265	326	5.29863	519	7.27296	404	5.68618	318	4.38198
ENSSSCG00000001928	0	0	0	0	0	0	0	0	0	0	0	0	0	0	0	0	0	0	0	0
ENSSSCG00000001930	158682	671.134	168596	616.32	151903	609.146	164187	532.6	270684	784.562	138513	647.876	145153	711.158	104966	443.39	171314	726.818	186567	774.947
ENSSSCG00000001931	284	5.84832	1033	18.3861	148	2.88967	184	2.90611	272	3.83853	116	2.64174	118	2.81484	67	1.37798	217	4.48253	165	3.33697
ENSSSCG00000001932	0	0	0	0	0	0	0	0	0	0	0	0	1	0.0912216	0	0	0	0	0	0
ENSSSCG00000001934	827	10.8397	876	9.9242	757	9.4077	1009	10.1435	1138	10.2221	542	7.85656	574	8.71533	434	5.68145	720	9.46667	428	5.50951
ENSSSCG00000001938	5	0.0825935	11	0.157053	0	0	19	0.240719	17	0.192446	10	0.182682	4	0.0765411	6	0.0989882	12	0.198842	9	0.146007
ENSSSCG00000001939	0	0	0	0	0	0	0	0	0	0	0	0	0	0	0	0	0	0	0	0
ENSSSCG00000001942	15	0.105282	21	0.127397	7	0.0465837	23	0.123814	16	0.0769601	7	0.0543351	7	0.056914	20	0.1402	27	0.190098	17	0.117184
ENSSSCG00000001944	0	0	0	0	0	0	0	0	0	0	0	0	0	0	0	0	0	0	0	0
ENSSSCG00000001945	0	0	0	0	0	0	0	0	0	0	0	0	0	0	0	0	0	0	0	0
ENSSSCG00000001946	98	0.67347	125	0.742472	91	0.592936	97	0.511264	126	0.593398	66	0.501598	61	0.485602	95	0.652037	94	0.647995	54	0.364453
ENSSSCG00000001947	227	5.02009	423	8.08544	252	5.28397	388	6.5811	435	6.59262	285	6.97028	234	5.9946	367	8.10602	330	7.32067	215	4.6696
ENSSSCG00000001949	0	0	0	0	0	0	0	0	0	0	0	0	0	0	0	0	0	0	0	0
ENSSSCG00000001950	1902	15.642	2124	15.0978	1698	13.2402	3290	20.752	2957	16.6654	1949	17.7261	1473	14.0328	2044	16.7888	2280	18.8091	1488	12.0182
ENSSSCG00000001952	2174	80.1397	2321	73.9505	1598	55.852	2550	72.0957	2478	62.5998	1032	42.0715	1044	44.5807	898	33.0614	1220	45.1127	1114	40.3301
ENSSSCG00000001955	666	12.3672	787	12.6313	600	10.5639	818	11.6502	731	9.30246	603	12.3832	499	10.7339	439	8.14175	650	12.1077	329	5.99996
ENSSSCG00000001958	520	4.69692	330	2.57633	486	4.16217	677	4.69007	704	4.35778	270	2.69707	367	3.84002	233	2.10195	291	2.63666	361	3.20237
ENSSSCG00000001959	6107	117.054	8478	140.453	7376	134.046	11291	165.987	9059	118.993	5488	116.33	4685	104.023	4572	87.5229	7057	135.685	4463	84.0121
ENSSSCG00000001960	147	6.54066	264	10.1528	483	20.3763	351	11.9782	406	12.3798	165	8.11911	145	7.47362	236	10.4875	197	8.7927	147	6.42358
ENSSSCG00000001963	401	7.38413	265	4.21773	441	7.69959	510	7.20288	763	9.6286	268	5.4577	215	4.58619	271	4.98403	197	3.63892	235	4.2499
ENSSSCG00000001964	2	0.0306163	0	0	0	0	1	0.011741	3	0.0314722	1	0.0169294	2	0.0354659	1	0.015289	2	0.0307117	3	0.0451024
ENSSSCG00000001966	497	3.8129	787	5.21857	459	3.33876	604	3.554	630	3.31225	383	3.24951	431	3.83032	403	3.08788	461	3.54774	305	2.29802
ENSSSCG00000001968	61	0.686751	67	0.651961	59	0.629789	160	1.38156	97	0.748384	72	0.89644	48	0.625992	55	0.618427	64	0.722771	36	0.398041
ENSSSCG00000001970	496	7.77272	537	7.2735	680	10.1036	528	6.34609	534	5.73477	262	4.54059	327	5.93605	354	5.54052	305	4.79449	268	4.1246
ENSSSCG00000001971	804	5.20214	1174	6.56556	1697	10.4107	714	3.54328	1015	4.50065	398	2.84792	735	5.50899	646	4.1746	451	2.92721	260	1.65217
ENSSSCG00000001972	166	0.912095	263	1.24901	312	1.6254	306	1.28954	322	1.21247	164	0.996541	168	1.0693	233	1.27863	164	0.903914	208	1.12241
ENSSSCG00000001973	190	1.14141	322	1.67194	201	1.14487	284	1.30854	279	1.14862	140	0.930111	196	1.36396	189	1.13398	200	1.20523	132	0.778783
ENSSSCG00000001974	109	1.02047	153	1.23806	137	1.21609	276	1.98181	159	1.02012	130	1.34597	123	1.33394	144	1.34645	176	1.65286	97	0.891865
ENSSSCG00000001975	85	1.39097	118	1.66901	192	2.97902	232	2.91184	185	2.07469	73	1.32111	86	1.63025	95	1.55267	75	1.23115	64	1.02857
ENSSSCG00000001977	70	0.738104	78	0.710873	105	1.04974	138	1.11604	160	1.15617	65	0.757971	38	0.464154	87	0.91621	65	0.687519	79	0.818093
ENSSSCG00000001978	4	0.120757	1	0.0260935	4	0.114495	3	0.0694634	10	0.206889	10	0.333867	6	0.209828	2	0.0603031	7	0.211984	13	0.385436
ENSSSCG00000001979	0	0	0	0	0	0	0	0	0	0	0	0	0	0	0	0	0	0	0	0
ENSSSCG00000001982	0	0	0	0	0	0	0	0	2	0.114764	0	0	0	0	2	0.167254	0	0	1	0.0822331
ENSSSCG00000001983	118	2.12813	102	1.58999	76	1.29958	128	1.77054	130	1.60673	103	2.05434	80	1.67134	112	2.01739	97	1.75484	81	1.43468
ENSSSCG00000001984	69	0.875865	76	0.833833	89	1.07115	172	1.67455	153	1.33095	70	0.982665	74	1.08812	108	1.3692	62	0.789461	83	1.03472
ENSSSCG00000001985	0	0	2	0.0375731	0	0	0	0	0	0	2	0.0480749	0	0	2	0.0434165	5	0.109016	4	0.0853855
ENSSSCG00000001986	73	0.757528	56	0.502275	42	0.413237	95	0.756102	31	0.220455	43	0.493474	31	0.372646	50	0.518206	48	0.499653	49	0.499376
ENSSSCG00000001987	2	0.0627658	4	0.1085	0	0	2	0.0481398	4	0.0860274	1	0.0347067	2	0.072708	0	0	0	0	0	0
ENSSSCG00000001988	360	2.61111	220	1.37919	261	1.79489	591	3.2877	601	2.98732	200	1.60425	182	1.52916	140	1.01416	156	1.13501	265	1.88766
ENSSSCG00000001989	5	0.171566	0	0	1	0.0325338	3	0.0789521	1	0.023515	0	0	0	0	1	0.0342703	0	0	1	0.033699
ENSSSCG00000001990	97	2.00026	87	1.55064	51	0.997144	166	2.62545	102	1.44144	83	1.89283	58	1.38548	73	1.50346	90	1.86169	70	1.41764
ENSSSCG00000001991	189	6.94985	333	10.5837	105	3.66081	244	6.88153	217	5.46836	160	6.50659	142	6.04868	187	6.8677	180	6.63953	161	5.81427
ENSSSCG00000001992	0	0	1	0.0180802	0	0	0	0	0	0	1	0.0231337	0	0	0	0	0	0	0	0
ENSSSCG00000001993	14	0.110569	9	0.0614363	6	0.0449293	18	0.109033	10	0.0541238	11	0.0960764	8	0.0731902	12	0.0946547	17	0.134681	10	0.077564
ENSSSCG00000001994	161	1.06582	232	1.32746	206	1.293	385	1.95478	216	0.979926	244	1.78635	166	1.27298	273	1.80499	242	1.60703	242	1.57336
ENSSSCG00000002000	443	3.62969	454	3.21513	380	2.95204	534	3.35574	612	3.43637	391	3.54292	307	2.91382	452	3.69879	424	3.48484	334	2.68762
ENSSSCG00000002001	36	0.420979	45	0.454829	18	0.199574	47	0.421538	33	0.264457	27	0.349173	19	0.257377	38	0.44381	38	0.445751	29	0.333051
ENSSSCG00000002002	4	0.0568881	4	0.0491699	3	0.0404535	17	0.185435	2	0.0194928	0	0	2	0.0329496	3	0.0426127	4	0.0570654	2	0.0279349
ENSSSCG00000002003	342	2.11383	295	1.57596	270	1.58227	434	2.05738	378	1.6011	338	2.31036	336	2.4057	404	2.49392	346	2.14522	379	2.30059
ENSSSCG00000002004	0	0	0	0	1	0.033639	5	0.136057	1	0.0243138	0	0	2	0.0821973	3	0.106303	4	0.142357	3	0.104531
ENSSSCG00000002005	8	0.17344	20	0.374773	30	0.616673	31	0.51547	6	0.0891446	21	0.5035	15	0.376712	24	0.51967	15	0.326214	29	0.617467
ENSSSCG00000002006	0	0	5	0.106667	4	0.0936089	1	0.0189306	1	0.0169148	0	0	2	0.0571837	4	0.0986051	1	0.0247591	0	0
ENSSSCG00000002007	42	1.30026	51	1.36468	24	0.704476	71	1.68586	61	1.29418	63	2.15696	28	1.00415	57	1.76243	39	1.21115	43	1.30739
ENSSSCG00000002008	1302	14.8634	1509	14.8893	1159	12.5448	1520	13.3086	1733	13.5578	970	12.2461	1062	14.044	1169	13.3284	960	10.9933	860	9.64185
ENSSSCG00000002009	8	0.198859	7	0.150394	1	0.0235683	16	0.30504	6	0.102209	8	0.21992	2	0.0575896	6	0.148958	7	0.174544	2	0.0488248
ENSSSCG00000002010	0	0	0	0	0	0	0	0	0	0	0	0	0	0	0	0	0	0	0	0
ENSSSCG00000002011	0	0	0	0	0	0	0	0	0	0	0	0	0	0	0	0	0	0	0	0
ENSSSCG00000002012	2	0.0259971	0	0	0	0	6	0.0598174	1	0.00890797	3	0.0431257	7	0.105403	1	0.0129823	9	0.117352	1	0.0127659
ENSSSCG00000002013	325	14.4715	342	13.1623	227	9.58361	637	21.7545	370	11.2905	350	17.2352	220	11.3478	322	14.3199	339	15.1419	374	16.3552
ENSSSCG00000002014	22	0.174608	8	0.0548794	5	0.0376258	56	0.340887	19	0.103342	7	0.0614411	10	0.0919391	30	0.237804	16	0.127383	14	0.109125
ENSSSCG00000002015	1	0.0225933	0	0	0	0	0	0	0	0	0	0	0	0	0	0	0	0	0	0
ENSSSCG00000002016	52	0.584322	54	0.52447	64	0.681872	57	0.491253	59	0.454343	27	0.335531	45	0.58576	56	0.628482	68	0.766494	50	0.551791
ENSSSCG00000002020	170	2.57917	200	2.62264	199	2.86259	244	2.83924	255	2.65128	173	2.90267	189	3.32164	191	2.89415	202	3.07422	187	2.78631
ENSSSCG00000002023	1330	8.59152	1737	9.69831	1181	7.23339	3098	15.349	2051	9.07961	1560	11.1445	1439	10.7681	1892	12.2066	1912	12.3896	1831	11.6161
ENSSSCG00000002025	64	1.56345	68	1.43579	46	1.06546	93	1.74249	77	1.28908	56	1.51291	38	1.07534	56	1.36631	70	1.71536	62	1.48748
ENSSSCG00000002026	32	0.643822	22	0.382575	5	0.0953805	37	0.570951	24	0.33091	29	0.645258	12	0.279676	19	0.381791	28	0.5651	16	0.316149
ENSSSCG00000002028	1	0.0074148	0	0	0	0	0	0	0	0	0	0	0	0	0	0	0	0	1	0.00728207
ENSSSCG00000002029	15557	46.5852	20393	52.7815	50353	142.962	26697	61.3149	12269	25.1776	28931	95.8088	16361	56.7533	31711	94.8394	15285	45.9134	50919	149.747
ENSSSCG00000002032	2363	29.162	5182	55.275	5015	58.6811	3628	34.3401	2955	24.9916	2770	37.8053	3683	52.6519	4416	54.43	3306	40.9268	2744	33.2578
ENSSSCG00000002033	5	0.194808	42	1.41437	10	0.369412	87	2.59979	7	0.186904	7	0.301616	6	0.270799	4	0.155652	13	0.50808	3	0.114793
ENSSSCG00000002034	1350	16.6467	1910	20.3566	1556	18.1919	2289	21.6481	2000	16.9008	1385	18.887	1281	18.2979	1739	21.4165	1717	21.2381	1612	19.5215
ENSSSCG00000002035	105	2.02036	133	2.21192	158	2.88251	286	4.22073	152	2.00432	94	2.00027	65	1.44881	78	1.49896	137	2.64431	66	1.24721
ENSSSCG00000002036	0	0	0	0	0	0	0	0	0	0	0	0	0	0	0	0	0	0	0	0
ENSSSCG00000002037	10	0.175459	8	0.121323	15	0.249541	11	0.14803	12	0.144292	6	0.116425	12	0.243903	13	0.227812	6	0.105604	16	0.27571
ENSSSCG00000002038	0	0	0	0	0	0	0	0	0	0	0	0	0	0	0	0	0	0	0	0
ENSSSCG00000002039	300	4.30051	225	2.78778	250	3.39792	337	3.70518	214	2.10231	251	3.97917	150	2.49086	273	3.90857	244	3.50865	252	3.54776
ENSSSCG00000002040	170	10.9531	187	10.4138	101	6.16998	329	16.258	297	13.1138	203	14.4645	153	11.4193	152	9.78112	252	16.287	110	6.96044
ENSSSCG00000002041	2	0.0264652	6	0.0686236	3	0.0376392	6	0.0608944	8	0.0725468	5	0.0731702	0	0	4	0.0528641	0	0	2	0.0259914
ENSSSCG00000002042	452	4.12021	425	3.34848	584	5.0474	511	3.57259	716	4.47278	305	3.07468	309	3.26286	366	3.3321	338	3.09064	251	2.24704
ENSSSCG00000002045	15	1.18122	10	0.680639	6	0.447986	8	0.483181	13	0.701561	10	0.870881	8	0.729772	2	0.157299	11	0.868926	4	0.309353
ENSSSCG00000002050	578	6.08493	567	5.15928	371	3.70319	926	7.47688	732	5.28108	587	6.83417	441	5.37806	545	5.73034	609	6.43127	483	4.9938
ENSSSCG00000002051	1194	14.9397	1819	19.6719	1245	14.77	696	6.67923	781	6.69685	979	13.5469	593	8.59507	2205	27.555	1112	13.957	1099	13.5048
ENSSSCG00000002052	8	0.452296	0	0	9	0.482446	7	0.303537	4	0.15498	4	0.250099	4	0.26197	7	0.395263	5	0.283566	2	0.11105
ENSSSCG00000002062	0	0	0	0	0	0	0	0	0	0	0	0	0	0	0	0	0	0	0	0
ENSSSCG00000002071	0	0	0	0	0	0	0	0	0	0	0	0	0	0	0	0	0	0	0	0
ENSSSCG00000002077	0	0	0	0	0	0	0	0	0	0	0	0	0	0	0	0	0	0	3	0.25569
ENSSSCG00000002078	0	0	0	0	0	0	0	0	0	0	0	0	0	0	0	0	0	0	0	0
ENSSSCG00000002081	0	0	0	0	0	0	0	0	0	0	0	0	0	0	0	0	0	0	0	0
ENSSSCG00000002084	0	0	0	0	0	0	0	0	0	0	0	0	0	0	0	0	0	0	0	0
ENSSSCG00000002097	1	0.035206	0	0	0	0	0	0	0	0	0	0	0	0	0	0	0	0	0	0
ENSSSCG00000002099	0	0	0	0	0	0	0	0	0	0	0	0	0	0	0	0	0	0	3	0.315473
ENSSSCG00000002105	0	0	0	0	0	0	0	0	0	0	0	0	0	0	0	0	0	0	0	0
ENSSSCG00000002106	0	0	0	0	0	0	0	0	0	0	0	0	0	0	0	0	0	0	0	0
ENSSSCG00000002127	421	2.95805	520	3.15795	580	3.8639	663	3.57288	429	2.06569	318	2.47099	322	2.62082	459	3.22101	456	3.21395	459	3.16732
ENSSSCG00000002129	7	0.140551	7	0.121482	1	0.0190375	8	0.123199	6	0.0825602	3	0.0666158	0	0	2	0.0401072	0	0	2	0.0394386
ENSSSCG00000002130	0	0	0	0	0	0	0	0	0	0	0	0	0	0	0	0	0	0	0	0
ENSSSCG00000002131	0	0	0	0	0	0	0	0	0	0	0	0	0	0	0	0	0	0	0	0
ENSSSCG00000002134	0	0	5	0.0709938	0	0	0	0	0	0	1	0.0181674	2	0.0380593	0	0	0	0	11	0.177468
ENSSSCG00000002135	84	1.34214	54	0.745743	109	1.65127	122	1.49506	173	1.89429	37	0.653791	39	0.72184	55	0.877681	53	0.849464	77	1.20827
ENSSSCG00000002138	149	6.30902	150	5.48965	130	5.21906	192	6.23531	212	6.15169	158	7.39864	114	5.59164	154	6.51257	173	7.34806	145	6.02974
ENSSSCG00000002140	1216	14.5075	864	8.90947	1124	12.7145	1359	12.4354	1963	16.0496	767	10.1199	683	9.43929	1220	14.537	703	8.41331	601	7.0419
ENSSSCG00000002142	268	1.99887	379	2.44324	306	2.16394	974	5.57172	280	1.43117	413	3.40658	385	3.32635	677	5.04306	608	4.54887	309	2.26341
ENSSSCG00000002143	138	4.29912	193	5.19679	255	7.53206	220	5.25659	262	5.59351	129	4.44436	145	5.23271	150	4.6671	171	5.34377	128	3.91621
ENSSSCG00000002144	156	3.55287	225	4.4291	135	2.91516	452	7.89541	124	1.93535	240	6.04486	202	5.32924	185	4.20807	194	4.43209	211	4.71947
ENSSSCG00000002145	37	0.508011	33	0.391618	42	0.546757	79	0.831916	39	0.366961	29	0.440341	36	0.572575	45	0.617078	30	0.413184	51	0.687697
ENSSSCG00000002148	0	0	0	0	0	0	0	0	0	0	0	0	0	0	0	0	0	0	0	0
ENSSSCG00000002170	0	0	0	0	0	0	0	0	0	0	0	0	0	0	0	0	0	0	0	0
ENSSSCG00000002175	0	0	0	0	0	0	0	0	0	0	0	0	0	0	0	0	0	0	0	0
ENSSSCG00000002187	0	0	0	0	0	0	0	0	0	0	0	0	0	0	0	0	0	0	0	0
ENSSSCG00000002190	0	0	0	0	0	0	0	0	0	0	0	0	0	0	0	0	0	0	0	0
ENSSSCG00000002191	0	0	0	0	0	0	0	0	0	0	0	0	0	0	0	0	0	0	0	0
ENSSSCG00000002202	0	0	0	0	0	0	0	0	0	0	0	0	0	0	0	0	0	0	0	0
ENSSSCG00000002235	88	1.47867	63	0.914972	83	1.32233	165	2.12645	112	1.28971	83	1.54237	69	1.34307	88	1.47682	84	1.41586	80	1.32019
ENSSSCG00000002241	0	0	0	0	0	0	0	0	0	0	0	0	0	0	0	0	0	0	0	0
ENSSSCG00000002243	96	0.558398	136	0.683738	190	1.04785	134	0.597804	138	0.550092	83	0.533913	76	0.512089	141	0.819121	81	0.472617	74	0.422727
ENSSSCG00000002245	172	1.87507	297	2.79848	298	3.0802	396	3.31104	307	2.29356	181	2.18216	225	2.84138	139	1.51342	224	2.44956	137	1.46678
ENSSSCG00000002251	0	0	0	0	0	0	0	0	0	0	0	0	0	0	0	0	0	0	0	0
ENSSSCG00000002252	516	7.54587	764	9.65674	460	6.3781	609	6.83059	779	7.80693	381	6.16175	495	8.38539	348	5.08271	583	8.55223	342	4.91181
ENSSSCG00000002254	681	9.21205	641	7.49454	823	10.5556	1009	10.4684	765	7.09176	505	7.55475	517	8.10137	579	7.82247	564	7.65314	486	6.45656
ENSSSCG00000002257	4	0.0356594	8	0.0616428	4	0.0338102	25	0.170937	13	0.079422	1	0.00985903	9	0.0929427	1	0.0089037	7	0.0625985	4	0.0350211
ENSSSCG00000002258	12	0.586536	12	0.506959	12	0.55612	14	0.524835	22	0.736919	11	0.594601	25	1.41551	7	0.341718	10	0.490303	22	1.05607
ENSSSCG00000002259	451	4.69316	664	5.9722	680	6.70921	584	4.66104	414	2.95238	197	2.26712	253	3.04978	226	2.34884	213	2.22341	283	2.89222
ENSSSCG00000002260	1	0.0731369	11	0.695355	0	0	10	0.560941	3	0.150363	4	0.323531	0	0	0	0	3	0.220094	3	0.215483
ENSSSCG00000002262	0	0	2	0.0140764	3	0.0231622	0	0	0	0	0	0	3	0.0282985	0	0	1	0.00816837	0	0
ENSSSCG00000002263	76	1.58811	81	1.46296	106	2.10014	101	1.61872	70	1.00242	108	2.49581	114	2.75951	117	2.4418	109	2.28479	160	3.28355
ENSSSCG00000002265	208	5.12539	109	2.3215	73	1.70553	260	4.91381	200	3.37736	75	2.04383	70	1.99811	89	2.19033	81	2.00217	130	3.14603
ENSSSCG00000002266	499	3.29421	681	3.88575	913	5.71472	659	3.3367	551	2.49279	365	2.66479	349	2.66891	519	3.42195	332	2.19857	300	1.94503
ENSSSCG00000002267	544	5.99189	552	5.25511	529	5.52452	441	3.7255	547	4.12891	486	5.91999	394	5.02713	590	6.49043	490	5.41393	645	6.97719
ENSSSCG00000002268	62	0.840216	79	0.925346	54	0.693852	65	0.675607	35	0.325051	26	0.389666	38	0.596543	61	0.82563	11	0.149535	30	0.399279
ENSSSCG00000002269	923	7.27324	1460	9.9439	488	3.64603	685	4.13998	671	3.62353	806	7.02394	896	8.17886	811	6.38268	734	5.80194	798	6.17568
ENSSSCG00000002270	0	0	0	0	0	0	0	0	0	0	0	0	0	0	0	0	1	0.0340279	0	0
ENSSSCG00000002275	13	0.233888	10	0.155504	9	0.153525	36	0.496761	11	0.135625	24	0.477524	16	0.333459	25	0.449221	16	0.288759	14	0.24737
ENSSSCG00000002276	179	1.80894	184	1.60719	161	1.54266	373	2.89109	199	1.37819	169	1.88877	173	2.02524	226	2.28106	167	1.69293	223	2.21326
ENSSSCG00000002277	1517	8.97824	1911	9.77562	1790	10.0446	1215	5.51523	1845	7.48317	1265	8.27973	1245	8.5356	1632	9.64678	1327	7.87822	1752	10.1835
ENSSSCG00000002279	14	0.781865	10	0.482704	7	0.37066	9	0.385502	34	1.30127	17	1.04996	20	1.29387	10	0.557776	15	0.840323	9	0.49363
ENSSSCG00000002280	8	0.137451	2	0.0297006	6	0.0977423	25	0.329442	9	0.10597	8	0.152008	11	0.218932	8	0.137279	11	0.189584	12	0.202486
ENSSSCG00000002281	2205	44.6045	3499	61.1776	1411	27.0627	1401	21.7365	1537	21.3073	1530	34.228	1957	45.8585	2689	54.3272	1036	21.0224	824	16.3702
ENSSSCG00000002283	132	2.48763	182	2.96456	249	4.44922	214	3.09319	173	2.2343	115	2.39678	158	3.44927	196	3.68912	146	2.76004	156	2.8873
ENSSSCG00000002284	0	0	0	0	0	0	1	0.0336234	1	0.0300431	0	0	0	0	0	0	0	0	0	0
ENSSSCG00000002285	743	6.64264	883	6.82323	782	6.62876	787	5.39644	836	5.12202	650	6.42665	647	6.70061	521	4.65206	726	6.51088	454	3.98624
ENSSSCG00000002286	0	0	12	0.369967	0	0	0	0	0	0	0	0	4	0.165281	0	0	3	0.107344	0	0
ENSSSCG00000002287	345	4.03121	382	3.85796	327	3.62275	347	3.10976	448	3.58738	219	2.82996	203	2.74771	221	2.57908	308	3.61009	214	2.45576
ENSSSCG00000002290	3	0.0683245	4	0.0787395	3	0.0647814	14	0.244548	6	0.0936461	0	0	1	0.0263824	1	0.0227463	1	0.0228458	1	0.0223671
ENSSSCG00000002292	4	0.0402525	10	0.0869782	7	0.0667889	8	0.0617453	6	0.0413778	4	0.0445156	10	0.116571	3	0.0301516	11	0.111039	9	0.0889468
ENSSSCG00000002294	66	2.71167	46	1.63353	40	1.55821	51	1.6071	58	1.63307	13	0.590684	7	0.333157	16	0.656551	13	0.535781	28	1.12981
ENSSSCG00000002295	468	3.49581	714	4.60976	335	2.37258	631	3.61504	672	3.43997	497	4.10562	422	3.65152	496	3.70033	504	3.77645	316	2.31817
ENSSSCG00000002296	104	2.11241	73	1.28158	121	2.33026	190	2.95992	95	1.32237	100	2.24628	90	2.11761	144	2.92122	82	1.67074	87	1.73548
ENSSSCG00000002297	1	0.0192977	2	0.033359	0	0	0	0	0	0	0	0	0	0	0	0	1	0.0193578	0	0
ENSSSCG00000002298	222	1.48968	300	1.73996	383	2.43675	281	1.44619	313	1.43935	215	1.5955	199	1.54686	275	1.84301	269	1.81068	199	1.31144
ENSSSCG00000002305	58	0.430433	72	0.461837	48	0.337748	110	0.626112	58	0.294978	50	0.410363	37	0.318081	89	0.659666	63	0.468997	49	0.357133
ENSSSCG00000002306	97	1.44116	71	0.911754	59	0.831127	186	2.11951	222	2.26036	86	1.41306	64	1.10149	86	1.27613	136	2.0269	97	1.41537
ENSSSCG00000002307	498	34.5947	530	31.8224	526	34.6449	980	52.214	1017	48.4155	655	50.32	390	31.3836	411	28.5153	639	44.5279	326	22.2409
ENSSSCG00000002309	2	0.0357773	1	0.0154616	1	0.016961	4	0.0548806	3	0.0367775	0	0	0	0	0	0	3	0.0538332	1	0.0175684
ENSSSCG00000002310	0	0	0	0	0	0	0	0	0	0	0	0	0	0	0	0	0	0	0	0
ENSSSCG00000002311	595	9.45353	583	8.00614	522	7.8636	734	8.94446	760	8.27511	364	6.39585	400	7.362	506	8.02941	434	6.917	505	7.87996
ENSSSCG00000002313	62	0.627306	78	0.682119	42	0.402913	87	0.675132	71	0.4923	92	1.02943	57	0.668069	73	0.737678	51	0.517618	63	0.626014
ENSSSCG00000002314	138	1.09062	173	1.18173	112	0.839237	191	1.15773	127	0.687828	116	1.01384	100	0.915485	122	0.962961	131	1.03852	135	1.04781
ENSSSCG00000002315	1123	11.9343	2100	19.2892	1641	16.5348	1187	9.67497	997	7.261	747	8.77926	750	9.23289	784	8.32127	965	10.2872	804	8.3913
ENSSSCG00000002316	7	0.430955	18	0.957821	10	0.583725	47	2.21929	9	0.379717	32	2.17873	20	1.42634	17	1.0453	23	1.42041	18	1.08833
ENSSSCG00000002321	0	0	0	0	0	0	0	0	0	0	0	0	0	0	0	0	0	0	0	0
ENSSSCG00000002322	0	0	0	0	0	0	0	0	0	0	0	0	0	0	2	0.0458081	0	0	0	0
ENSSSCG00000002329	3	0.0421227	1	0.0121359	0	0	0	0	1	0.00962228	1	0.015528	0	0	7	0.0981633	2	0.0281693	2	0.0275791
ENSSSCG00000002330	705	3.95953	900	4.36893	796	4.23879	842	3.627	926	3.56409	510	3.1677	479	3.11637	510	2.86076	546	3.07609	449	2.4766
ENSSSCG00000002332	64	0.342453	84	0.388489	117	0.593583	124	0.508891	96	0.352027	93	0.550331	44	0.27273	83	0.443564	85	0.456238	96	0.504485
ENSSSCG00000002333	458	2.57715	541	2.63118	690	3.68127	520	2.24419	1028	3.96416	325	2.02245	446	2.90716	300	1.68598	493	2.78274	363	2.00603
ENSSSCG00000002337	343	5.15395	411	5.33784	305	4.3453	462	5.32438	309	3.18191	397	6.59715	278	4.83893	419	6.28806	369	5.56191	281	4.14675
ENSSSCG00000002340	1174	10.9807	684	5.52963	990	8.77953	1358	9.74189	1374	8.80709	444	4.59267	617	6.68507	470	4.39052	537	5.03834	619	5.68602
ENSSSCG00000002341	153	1.27768	72	0.519688	128	1.01348	64	0.409914	76	0.43494	74	0.683413	69	0.667482	76	0.633872	43	0.360207	46	0.377264
ENSSSCG00000002344	14	0.415902	14	0.359475	21	0.591502	29	0.660758	45	0.916134	25	0.821339	22	0.757084	24	0.712083	26	0.774796	34	0.991967
ENSSSCG00000002348	33	0.516593	25	0.338261	44	0.653072	44	0.528285	24	0.257471	21	0.363558	12	0.217608	31	0.484677	40	0.628124	29	0.445849
ENSSSCG00000002349	518	2.90708	502	2.43505	470	2.50091	548	2.35879	253	0.973041	287	1.78127	131	0.851642	455	2.55032	366	2.06044	238	1.31178
ENSSSCG00000002350	473	3.9121	456	3.2598	398	3.12109	853	5.41102	400	2.26721	364	3.32943	276	2.64434	409	3.37853	355	2.94529	336	2.72925
ENSSSCG00000002351	43	1.1459	29	0.667964	53	1.33914	127	2.59575	60	1.09575	77	2.26928	34	1.04958	45	1.19769	34	0.908883	45	1.17773
ENSSSCG00000002352	301	2.29561	364	2.39945	261	1.88732	418	2.44506	279	1.45821	231	1.94834	234	2.06731	223	1.69861	290	2.21861	168	1.25834
ENSSSCG00000002353	84	1.7467	128	2.30053	131	2.58276	138	2.2009	109	1.55328	57	1.31079	93	2.24017	60	1.24608	42	0.876072	54	1.10278
ENSSSCG00000002354	0	0	1	0.0187455	0	0	7	0.116439	4	0.0594514	0	0	0	0	2	0.0433216	2	0.0435111	1	0.0212997
ENSSSCG00000002355	65	0.344277	118	0.5402	174	0.873811	157	0.637786	94	0.341197	60	0.351451	60	0.368133	50	0.264497	104	0.552559	62	0.322509
ENSSSCG00000002356	0	0	6	0.0981678	2	0.0358958	0	0	0	0	0	0	0	0	4	0.0756234	1	0.0189885	0	0
ENSSSCG00000002357	766	9.51441	1124	12.0669	1115	13.1311	1067	10.1648	1275	10.8529	634	8.70888	956	13.7553	534	6.62446	561	6.98984	384	4.68425
ENSSSCG00000002361	0	0	0	0	0	0	0	0	0	0	0	0	0	0	0	0	0	0	0	0
ENSSSCG00000002363	0	0	0	0	0	0	0	0	0	0	0	0	0	0	0	0	0	0	0	0
ENSSSCG00000002366	816	30.6881	673	21.8762	440	15.6894	1051	30.3154	933	24.0461	553	22.9998	460	20.0399	462	17.3531	497	18.7494	395	14.5892
ENSSSCG00000002367	98	8.72089	93	7.15312	83	7.00304	142	9.69179	119	7.25713	106	10.4318	64	6.59741	96	8.53222	89	7.94467	84	7.34124
ENSSSCG00000002368	125	0.852133	144	0.848472	132	0.853189	259	1.35419	129	0.602657	75	0.565429	102	0.805482	103	0.701279	71	0.48552	52	0.348142
ENSSSCG00000002370	128	0.815788	160	0.881384	161	0.972897	232	1.13406	149	0.650784	121	0.852849	129	0.952392	150	0.954805	194	1.24028	135	0.845
ENSSSCG00000002372	301	2.53352	408	2.96821	556	4.43717	478	3.08579	415	2.3938	274	2.55051	289	2.81782	314	2.63963	345	2.91291	214	1.76899
ENSSSCG00000002373	6	0.17869	18	0.463338	1	0.0282372	16	0.365468	3	0.0612283	4	0.131743	7	0.241493	8	0.237955	4	0.119498	1	0.0292485
ENSSSCG00000002374	246	4.4555	307	4.80593	594	10.2005	283	3.93123	355	4.40629	119	2.38357	200	4.19614	159	2.87617	154	2.79791	122	2.17008
ENSSSCG00000002375	1	0.00897263	6	0.0465317	0	0	10	0.0688178	8	0.0491918	5	0.0496146	2	0.0207878	1	0.0089614	2	0.0180012	0	0
ENSSSCG00000002377	534	6.57923	586	6.24035	460	5.3736	744	7.03053	693	5.85127	386	5.25946	370	5.28073	613	7.54311	490	6.05593	401	4.85214
ENSSSCG00000002378	96	1.15203	139	1.44173	94	1.06953	149	1.37138	123	1.01153	113	1.49965	136	1.89055	144	1.72588	133	1.60101	87	1.02534
ENSSSCG00000002379	2	0.140409	1	0.0606796	2	0.133128	21	1.13075	9	0.433003	11	0.854038	2	0.16265	1	0.0701166	4	0.281693	5	0.344739
ENSSSCG00000002380	2	0.0423424	1	0.0182988	7	0.140513	2	0.0324756	0	0	1	0.0234134	2	0.0490494	5	0.105724	1	0.0212372	0	0
ENSSSCG00000002381	1617	14.1943	2119	16.0772	2027	16.8706	2680	18.0434	2543	15.2979	1438	13.9599	1519	15.4461	1304	11.4324	1457	12.8296	1173	10.1125
ENSSSCG00000002383	7249	87.8042	6659	69.7146	7309	83.94	15689	145.752	16237	134.78	5681	76.0995	3882	54.4692	5033	60.8864	3340	40.5821	7083	84.2578
ENSSSCG00000002385	86	1.08725	53	0.579143	83	0.99491	245	2.37563	126	1.09166	72	1.00666	75	1.09838	66	0.833359	77	0.976504	90	1.11746
ENSSSCG00000002386	33	0.293882	31	0.238616	27	0.22798	31	0.21174	31	0.189193	39	0.384099	17	0.175375	31	0.275726	37	0.330531	18	0.15743
ENSSSCG00000002387	4	0.0347945	19	0.142851	6	0.0494853	8	0.053373	2	0.0119224	3	0.0288597	5	0.0503825	6	0.0521264	11	0.0959831	7	0.0598004
ENSSSCG00000002388	27	0.364821	30	0.350361	50	0.64056	62	0.642524	81	0.75004	69	1.03106	40	0.626087	128	1.72736	42	0.569268	74	0.981982
ENSSSCG00000002389	47	0.449561	40	0.330696	46	0.417179	106	0.777639	45	0.294976	52	0.550065	18	0.199445	25	0.238829	31	0.297443	113	1.06151
ENSSSCG00000002390	125	1.08892	119	0.896005	118	0.974634	132	0.881944	156	0.931309	90	0.867058	103	1.0394	115	1.00055	133	1.16222	61	0.521881
ENSSSCG00000002391	0	0	0	0	0	0	0	0	0	0	0	0	0	0	0	0	0	0	0	0
ENSSSCG00000002396	303	2.99049	423	3.60842	268	2.50789	385	2.91435	470	3.17893	326	3.55825	355	4.05869	451	4.44562	316	3.12851	277	2.68494
ENSSSCG00000002397	65	0.578081	87	0.668763	105	0.885397	108	0.736682	98	0.597289	64	0.629469	64	0.659346	104	0.923771	92	0.820756	88	0.768623
ENSSSCG00000002398	0	0	0	0	0	0	0	0	0	0	0	0	0	0	0	0	0	0	0	0
ENSSSCG00000002399	0	0	0	0	0	0	0	0	0	0	0	0	0	0	0	0	0	0	0	0
ENSSSCG00000002400	0	0	0	0	0	0	0	0	0	0	0	0	0	0	0	0	1	0.0304223	0	0
ENSSSCG00000002403	75	0.660895	91	0.693091	56	0.467878	119	0.804265	65	0.392525	66	0.643183	89	0.908489	72	0.633665	85	0.751348	56	0.484635
ENSSSCG00000002404	342	3.11607	258	2.03179	463	3.99978	455	3.17961	569	3.55285	156	1.5719	139	1.46708	145	1.31949	209	1.9102	156	1.39592
ENSSSCG00000002405	0	0	0	0	0	0	0	0	6	0.10082	0	0	1	0.0284034	0	0	0	0	0	0
ENSSSCG00000002406	2876	99.3721	3308	98.7913	1993	65.2915	3530	93.5473	3838	90.8791	2717	103.821	2902	116.153	2671	92.1734	3325	115.244	2005	68.037
ENSSSCG00000002408	19	0.288334	32	0.41973	17	0.244605	5	0.0581961	23	0.239196	15	0.251741	15	0.263689	17	0.25766	14	0.213119	12	0.178846
ENSSSCG00000002410	11	0.123677	37	0.359562	47	0.501033	43	0.370804	35	0.269678	10	0.124341	26	0.338631	23	0.258273	15	0.169175	9	0.0993786
ENSSSCG00000002411	506	5.0366	564	4.85226	682	6.43643	517	3.94692	774	5.27972	366	4.02891	356	4.10483	428	4.25488	393	3.92402	286	2.79582
ENSSSCG00000002412	238	2.85722	242	2.51108	322	3.66519	171	1.5745	259	2.13083	210	2.78808	169	2.35024	229	2.74573	234	2.81795	218	2.57027
ENSSSCG00000002414	649	5.10062	822	5.58377	1065	7.936	1076	6.48592	887	4.77733	475	4.12849	517	4.70682	529	4.15231	510	4.02068	470	3.6277
ENSSSCG00000002423	0	0	0	0	0	0	0	0	0	0	0	0	0	0	0	0	0	0	0	0
ENSSSCG00000002424	40	1.1302	83	2.02699	77	2.06282	84	1.82036	64	1.23925	54	1.68737	37	1.21103	55	1.55208	67	1.89899	53	1.47071
ENSSSCG00000002425	1375	11.0949	1994	13.9067	2243	17.1603	2108	13.0459	2373	13.1221	1123	10.0212	1243	11.6185	1069	8.61501	1233	9.98014	922	7.30649
ENSSSCG00000002426	407	3.74441	609	4.84266	639	5.57396	621	4.3819	652	4.11074	369	3.75435	374	3.98584	410	3.76729	495	4.56821	405	3.65932
ENSSSCG00000002427	2	0.0151987	0	0	4	0.0288211	7	0.0407996	0	0	1	0.00840421	3	0.0264093	1	0.00758985	5	0.0381152	4	0.0298533
ENSSSCG00000002428	11	0.20471	11	0.176936	6	0.10587	22	0.314015	17	0.21681	8	0.164648	12	0.258694	9	0.16728	14	0.261352	7	0.127938
ENSSSCG00000002429	309	3.75732	492	5.17085	406	4.68079	332	3.09627	372	3.09989	214	2.87775	224	3.15519	276	3.35185	204	2.48829	270	3.22432
ENSSSCG00000002430	11	0.0531462	27	0.112751	37	0.169494	49	0.181575	28	0.0927088	14	0.0748044	9	0.050371	24	0.11581	17	0.082391	11	0.0521949
ENSSSCG00000002431	14	0.216879	27	0.36152	35	0.514082	19	0.225749	27	0.28664	38	0.651019	17	0.305069	20	0.30944	25	0.388492	10	0.152141
ENSSSCG00000002432	29	0.794509	14	0.331518	3	0.0779285	19	0.399242	21	0.394279	12	0.363582	6	0.190419	7	0.191538	9	0.24734	12	0.322877
ENSSSCG00000002433	1488	53.1408	1519	46.8879	1489	50.4189	2259	61.876	2410	58.9828	1473	58.1765	1263	52.2501	1342	47.8667	1717	61.5101	1062	37.2482
ENSSSCG00000002434	55	0.659218	104	1.0774	88	1.00005	112	1.02959	64	0.52569	87	1.1532	65	0.902482	113	1.3527	51	0.61318	105	1.23598
ENSSSCG00000002436	1361	22.1561	1277	17.9682	1099	16.9632	1107	13.8218	1043	11.636	742	13.3585	574	10.8245	1481	24.0795	617	10.0756	660	10.552
ENSSSCG00000002438	0	0	0	0	0	0	5	0.650436	0	0	0	0	0	0	0	0	0	0	0	0
ENSSSCG00000002440	428	3.23436	320	2.09013	507	3.63267	277	1.60548	370	1.91615	258	2.15618	287	2.51238	217	1.6378	327	2.47881	465	3.45107
ENSSSCG00000002441	750	4.18542	1307	6.30422	966	5.11127	1325	5.6712	938	3.58727	845	5.215	994	6.42573	1003	5.5903	887	4.96538	845	4.63116
ENSSSCG00000002442	0	0	0	0	0	0	0	0	0	0	0	0	0	0	0	0	0	0	0	0
ENSSSCG00000002443	1	0.0127562	6	0.0661534	0	0	13	0.127188	4	0.0349676	5	0.0705363	0	0	4	0.0509611	1	0.012796	0	0
ENSSSCG00000002444	370	7.68307	355	6.37146	490	9.64724	537	8.55241	382	5.436	260	5.97071	277	6.66302	304	6.30468	197	4.10346	293	5.97525
ENSSSCG00000002445	222	1.48716	301	1.74281	307	1.94992	434	2.22985	199	0.91357	285	2.1114	262	2.03313	274	1.83321	265	1.78075	194	1.27633
ENSSSCG00000002446	118	1.23875	184	1.66954	193	1.92102	314	2.5282	232	1.66906	126	1.46282	138	1.67818	188	1.97113	138	1.45322	133	1.37122
ENSSSCG00000002447	551	4.92536	968	7.47893	753	6.38198	819	5.61502	753	4.6128	566	5.59529	583	6.0369	542	4.83885	732	6.5637	468	4.10854
ENSSSCG00000002449	312	58.4101	281	45.4692	250	44.3759	1092	156.797	593	76.0802	407	84.2651	180	39.0359	203	37.9565	358	67.2307	322	59.2032
ENSSSCG00000002450	1	0.0110904	1	0.00958575	0	0	3	0.0255182	2	0.0152006	0	0	0	0	1	0.0110765	0	0	0	0
ENSSSCG00000002451	75	1.17935	46	0.625195	73	1.08837	170	2.05027	127	1.36857	34	0.59126	32	0.582893	58	0.910886	46	0.725587	56	0.864816
ENSSSCG00000002452	1736	17.7944	1270	11.2516	1403	13.6353	3391	26.659	1313	9.22321	779	8.83062	803	9.53473	831	8.50729	874	8.98663	869	8.74801
ENSSSCG00000002455	225	4.64621	261	4.65837	255	4.99264	221	3.50017	198	2.80198	158	3.60822	145	3.46851	178	3.67107	140	2.89998	112	2.27138
ENSSSCG00000002456	3	0.0348081	1	0.0100285	2	0.022002	10	0.0889897	14	0.111319	29	0.372114	37	0.497301	11	0.12747	32	0.372443	19	0.216505
ENSSSCG00000002457	89	1.54115	163	2.43961	62	1.01794	176	2.33748	164	1.94618	69	1.32137	90	1.80533	89	1.53922	77	1.33751	63	1.0714
ENSSSCG00000002458	431	19.5125	160	6.26084	238	10.2161	317	11.0072	488	15.1404	114	5.70768	132	6.92257	90	4.06943	96	4.35971	106	4.71299
ENSSSCG00000002459	150	3.04363	131	2.29747	87	1.67376	348	5.41578	288	4.00476	156	3.50062	100	2.35049	131	2.65478	196	3.9894	110	2.19204
ENSSSCG00000002460	152	2.65447	143	2.15848	214	3.54341	183	2.45113	194	2.32177	104	2.00857	105	2.12413	138	2.40696	147	2.57515	124	2.12672
ENSSSCG00000002461	339	2.4257	454	2.80783	401	2.72054	514	2.82086	484	2.37337	338	2.67469	323	2.67731	332	2.37264	384	2.75626	264	1.85523
ENSSSCG00000002462	0	0	0	0	0	0	0	0	0	0	0	0	0	0	0	0	0	0	0	0
ENSSSCG00000002464	43	0.637911	45	0.577008	60	0.84395	57	0.648556	36	0.365997	60	0.984379	36	0.618661	46	0.681562	59	0.878001	60	0.874175
ENSSSCG00000002467	13958	141.273	15098	132.079	13773	132.172	9679	75.1359	17089	118.532	11970	133.983	13759	161.317	16214	163.901	10071	102.249	11384	113.158
ENSSSCG00000002469	27	0.453684	22	0.319514	16	0.254908	49	0.63149	17	0.195759	19	0.353072	23	0.447689	19	0.318859	14	0.235977	31	0.511572
ENSSSCG00000002470	531	5.037	602	4.93574	654	5.88206	647	4.70721	648	4.21246	448	4.69976	527	5.79091	485	4.5949	533	5.07173	490	4.56488
ENSSSCG00000002474	0	0	2	0.0230953	1	0.0126675	2	0.020494	1	0.00915585	0	0	0	0	1	0.0133436	4	0.0536077	0	0
ENSSSCG00000002475	0	0	0	0	0	0	0	0	0	0	0	0	0	0	0	0	0	0	0	0
ENSSSCG00000002476	0	0	0	0	0	0	0	0	0	0	0	0	0	0	0	0	0	0	0	0
ENSSSCG00000002478	0	0	0	0	0	0	0	0	0	0	0	0	0	0	0	0	0	0	0	0
ENSSSCG00000002479	0	0	0	0	0	0	0	0	0	0	0	0	0	0	0	0	0	0	0	0
ENSSSCG00000002481	0	0	0	0	0	0	0	0	0	0	0	0	0	0	0	0	0	0	0	0
ENSSSCG00000002483	0	0	0	0	0	0	0	0	0	0	0	0	0	0	0	0	0	0	0	0
ENSSSCG00000002486	0	0	0	0	0	0	0	0	0	0	0	0	0	0	0	0	0	0	0	0
ENSSSCG00000002490	0	0	0	0	0	0	1	0.0399481	0	0	0	0	0	0	0	0	0	0	0	0
ENSSSCG00000002494	9	0.122022	1	0.0117186	12	0.15426	5	0.0519934	14	0.130079	2	0.029988	6	0.0942339	1	0.0135411	4	0.0544012	0	0
ENSSSCG00000002495	264	1.09243	213	0.761812	408	1.60075	284	0.901343	246	0.697604	250	1.14406	179	0.858029	213	0.880291	262	1.08753	200	0.812786
ENSSSCG00000002496	241	3.5593	174	2.22113	137	1.91841	295	3.34157	351	3.55254	256	4.18126	158	2.70311	169	2.49282	198	2.93335	308	4.46739
ENSSSCG00000002497	0	0	0	0	0	0	0	0	0	0	0	0	0	0	0	0	0	0	0	0
ENSSSCG00000002498	0	0	0	0	0	0	0	0	0	0	0	0	0	0	0	0	0	0	0	0
ENSSSCG00000002502	154	1.34885	247	1.8699	340	2.82355	192	1.28981	239	1.43458	139	1.34641	176	1.78573	259	2.26568	187	1.643	144	1.23869
ENSSSCG00000002504	0	0	2	0.0358331	1	0.019654	1	0.0158985	0	0	2	0.0458486	0	0	4	0.0828118	1	0.0207935	1	0.0203578
ENSSSCG00000002505	618	12.6388	835	14.7599	1050	20.3602	790	12.3916	883	12.3755	340	7.68984	435	10.3054	419	8.55832	456	9.3548	254	5.10162
ENSSSCG00000002506	32	0.407414	34	0.374148	40	0.482859	66	0.644483	40	0.349003	18	0.253442	36	0.530942	36	0.457767	21	0.268199	7	0.0875265
ENSSSCG00000002507	0	0	0	0	0	0	0	0	0	0	0	0	1	0.0251233	0	0	0	0	0	0
ENSSSCG00000002508	1386	9.74873	1610	9.78788	1451	9.67668	1847	9.96399	1994	9.61155	1117	8.68876	1257	10.2419	1052	7.39021	1170	8.2551	1011	6.9838
ENSSSCG00000002509	430	10.7696	616	13.3349	828	19.6624	527	10.1233	599	10.2812	400	11.0793	411	11.9243	502	12.5572	518	13.0141	564	13.8729
ENSSSCG00000002510	0	0	0	0	0	0	0	0	0	0	0	0	0	0	0	0	0	0	4	0.10385
ENSSSCG00000002512	0	0	2	0.0453359	0	0	6	0.120689	1	0.0179729	2	0.0580075	0	0	0	0	0	0	0	0
ENSSSCG00000002515	18	0.62484	22	0.660081	10	0.329132	21	0.55911	10	0.237892	12	0.460678	11	0.442331	2	0.0693398	3	0.104465	7	0.238644
ENSSSCG00000002516	329	7.23282	294	5.58647	293	6.10736	499	8.41383	470	7.08098	263	6.39422	258	6.57038	275	6.03811	273	6.02041	378	8.1613
ENSSSCG00000002517	75	1.89597	60	1.31099	36	0.862872	84	1.62866	87	1.50721	37	1.03441	39	1.14207	50	1.2624	59	1.49614	58	1.43997
ENSSSCG00000002520	156	3.64777	134	2.70823	72	1.59628	306	5.48788	169	2.70815	101	2.61182	112	3.03374	96	2.24197	131	3.07273	111	2.54906
ENSSSCG00000002523	597	5.2693	620	4.72986	462	3.86629	883	5.97751	671	4.05868	472	4.60724	389	3.97729	559	4.92773	572	5.06438	475	4.11745
ENSSSCG00000002524	0	0	0	0	0	0	0	0	0	0	0	0	0	0	0	0	0	0	0	0
ENSSSCG00000002525	161	1.35284	118	0.857	88	0.701096	293	1.88829	120	0.691012	97	0.901389	75	0.73003	147	1.23366	157	1.32334	130	1.0728
ENSSSCG00000002526	351	3.26963	271	2.18192	355	3.13541	371	2.65062	413	2.63649	267	2.75057	225	2.42791	188	1.74906	258	2.41081	249	2.27796
ENSSSCG00000002528	117	1.3088	154	1.48896	108	1.14547	161	1.38132	139	1.06557	124	1.53401	117	1.51611	132	1.47474	141	1.58218	145	1.59298
ENSSSCG00000002530	508	24.175	626	25.7487	310	13.9875	739	26.973	653	21.2961	429	22.5777	411	22.6571	492	23.3843	436	20.8133	395	18.461
ENSSSCG00000002531	20	0.317089	20	0.274068	15	0.225484	21	0.255359	19	0.206437	21	0.368205	14	0.257121	18	0.285023	16	0.254461	11	0.171277
ENSSSCG00000002532	268	6.26914	335	6.77323	213	4.72418	307	5.50798	351	5.62683	238	6.15701	320	8.67125	270	6.30802	306	7.18035	260	5.97313
ENSSSCG00000002533	228	5.01426	300	5.70258	309	6.44325	290	4.89161	206	3.10472	122	2.96723	196	4.99329	180	3.95368	142	3.13265	146	3.15341
ENSSSCG00000002535	33616	463.365	30867	367.747	31193	407.67	27950	295.488	49585	468.394	18880	287.806	24115	385.056	14801	203.763	24898	344.265	14174	191.878
ENSSSCG00000002536	6	0.564298	3	0.243869	4	0.35669	9	0.649203	3	0.193358	3	0.312031	4	0.435788	9	0.845387	3	0.283028	3	0.277098
ENSSSCG00000002540	1230	13.8319	1360	13.2188	1288	13.733	1474	12.7132	1575	12.1378	1036	12.8842	1085	14.134	930	10.4452	1141	12.871	1074	11.8614
ENSSSCG00000002544	196	2.35395	159	1.6505	247	2.81263	250	2.30284	351	2.8889	93	1.23522	121	1.68339	107	1.28346	133	1.6023	143	1.68668
ENSSSCG00000002546	3	0.0432656	11	0.137117	3	0.0410219	15	0.165918	5	0.0494168	7	0.111645	2	0.0334125	2	0.0288076	6	0.0868008	8	0.11331
ENSSSCG00000002547	2469	13.479	3341	15.7648	2055	10.637	2932	12.2767	3485	13.0383	1631	9.84711	1867	11.807	2013	10.9758	2103	11.5166	1854	9.94032
ENSSSCG00000002552	0	0	2	0.0233574	0	0	5	0.0518164	1	0.00925976	3	0.0448288	0	0	4	0.0539799	0	0	2	0.02654
ENSSSCG00000002554	21	0.416317	24	0.411239	18	0.338339	28	0.42574	21	0.285304	28	0.613879	19	0.436333	18	0.356397	25	0.497161	36	0.700912
ENSSSCG00000002555	347	4.14239	241	2.48666	257	2.9089	570	5.21888	488	3.99231	244	3.2213	241	3.33271	319	3.80337	234	2.80213	232	2.71997
ENSSSCG00000002557	53	3.6947	77	4.6395	32	2.11508	93	4.97241	181	8.64699	63	4.85694	46	3.71466	71	4.9433	90	6.29356	55	3.76549
ENSSSCG00000002558	48	0.423851	39	0.297656	42	0.351637	69	0.467307	34	0.205747	30	0.292963	43	0.439844	33	0.291033	26	0.230301	25	0.216804
ENSSSCG00000002559	12	0.0950886	11	0.0753386	10	0.0751313	13	0.0790081	10	0.0543039	18	0.157739	9	0.082613	11	0.0870555	16	0.12718	6	0.0466932
ENSSSCG00000002573	1	0.0138676	0	0	0	0	0	0	1	0.00950349	0	0	0	0	0	0	0	0	0	0
ENSSSCG00000002585	0	0	0	0	0	0	0	0	0	0	0	0	0	0	0	0	0	0	0	0
ENSSSCG00000002589	0	0	0	0	0	0	0	0	0	0	0	0	0	0	0	0	0	0	0	0
ENSSSCG00000002594	0	0	0	0	0	0	0	0	0	0	0	0	0	0	0	0	0	0	0	0
ENSSSCG00000002601	0	0	0	0	0	0	0	0	0	0	0	0	0	0	0	0	0	0	0	0
ENSSSCG00000002608	0	0	0	0	0	0	0	0	0	0	0	0	0	0	0	0	0	0	0	0
ENSSSCG00000002610	0	0	0	0	0	0	0	0	0	0	0	0	0	0	0	0	0	0	0	0
ENSSSCG00000002613	0	0	0	0	0	0	0	0	0	0	0	0	0	0	0	0	0	0	0	0
ENSSSCG00000002620	25	0.240015	15	0.124471	42	0.382316	33	0.242993	22	0.144745	15	0.159261	14	0.155699	11	0.105475	14	0.134827	37	0.348864
ENSSSCG00000002622	14	0.511644	40	1.26351	9	0.311857	64	1.79391	44	1.10198	17	0.687081	23	0.973702	26	0.949006	17	0.623218	15	0.538377
ENSSSCG00000002623	0	0	0	0	0	0	0	0	0	0	0	0	0	0	0	0	0	0	0	0
ENSSSCG00000002627	70	0.624695	68	0.524513	53	0.448456	36	0.246407	57	0.3486	47	0.46386	27	0.279121	99	0.882391	24	0.214848	90	0.788802
ENSSSCG00000002628	153	1.50605	216	1.83772	366	3.41589	505	3.8126	299	2.01699	249	2.71062	185	2.1095	267	2.62492	259	2.55741	179	1.73044
ENSSSCG00000002629	338	8.99923	467	10.7469	636	16.0554	805	16.4386	1031	18.8118	358	10.5412	303	9.34523	392	10.4239	324	8.65337	295	7.71377
ENSSSCG00000002632	16	0.228097	219	2.6985	15	0.202752	63	0.688846	92	0.898817	19	0.299553	26	0.42937	15	0.213574	15	0.214508	22	0.30802
ENSSSCG00000002633	48	0.292278	38	0.199994	44	0.254028	52	0.242851	43	0.179435	33	0.222223	33	0.23277	47	0.285831	36	0.219892	22	0.131563
ENSSSCG00000002635	1	0.019772	6	0.102537	4	0.0749866	16	0.242634	6	0.0812989	5	0.10933	2	0.0458077	2	0.0394945	18	0.357005	4	0.0776722
ENSSSCG00000002637	5	0.0874976	1	0.0151253	0	0	3	0.0402651	4	0.04797	1	0.0193529	0	0	2	0.0349553	4	0.0702163	8	0.13749
ENSSSCG00000002639	0	0	0	0	2	0.0460973	5	0.093223	0	0	3	0.0806516	0	0	3	0.0728365	0	0	0	0
ENSSSCG00000002640	162	1.01799	213	1.15687	160	0.953281	381	1.83626	353	1.52015	199	1.38293	213	1.55048	387	2.42882	251	1.58217	243	1.49965
ENSSSCG00000002642	500	9.75637	620	10.4565	174	3.21915	523	7.82711	646	8.63842	290	6.25801	321	7.25575	451	8.78924	276	5.4023	223	4.27345
ENSSSCG00000002645	96	1.1939	81	0.870683	101	1.19095	182	1.736	113	0.963073	70	0.962753	59	0.849978	88	1.09304	80	0.998018	104	1.27024
ENSSSCG00000002646	300	5.89829	350	5.94772	163	3.03855	583	8.79133	444	5.98234	372	8.08849	290	6.60483	456	8.95418	435	8.57917	324	6.25612
ENSSSCG00000002648	133	2.19091	150	2.13571	162	2.53024	167	2.10994	169	1.90784	85	1.5485	104	1.98456	125	2.05655	87	1.43762	83	1.34278
ENSSSCG00000002650	34	1.78653	41	1.86205	32	1.59424	125	5.03758	94	3.38487	80	4.6488	59	3.59121	55	2.88635	96	5.06003	58	2.99305
ENSSSCG00000002651	3	0.0634684	5	0.0914291	0	0	4	0.0649049	2	0.0289968	2	0.0467936	3	0.0735219	8	0.169037	5	0.10611	5	0.103887
ENSSSCG00000002652	281	1.94273	246	1.47001	192	1.25858	475	2.51873	355	1.68197	310	2.37022	231	1.85003	405	2.79652	355	2.46199	263	1.78574
ENSSSCG00000002653	4	0.0624367	7	0.09444	1	0.0147997	4	0.0478874	14	0.149758	13	0.22441	6	0.10849	21	0.327383	15	0.234867	18	0.275936
ENSSSCG00000002654	2923	31.5819	3175	29.6504	1831	18.7573	3000	24.8606	3829	28.3516	1835	21.9263	1654	20.7016	2039	22.003	2229	24.1585	2126	22.5594
ENSSSCG00000002655	2665	25.937	2776	23.3518	2676	24.6935	3681	27.477	3351	22.3501	1855	19.9658	1785	20.1242	2161	21.0055	2092	20.4237	1660	15.8667
ENSSSCG00000002656	127	1.02394	141	0.982575	232	1.7735	137	0.84717	156	0.86194	91	0.811391	95	0.887261	154	1.24007	104	0.841112	106	0.839325
ENSSSCG00000002657	2	0.140907	7	0.426265	21	1.4028	11	0.594399	12	0.579387	8	0.623324	0	0	8	0.562924	9	0.63606	7	0.484348
ENSSSCG00000002658	0	0	0	0	0	0	1	0.0448974	2	0.080233	1	0.064738	0	0	2	0.11693	1	0.0587207	1	0.0574904
ENSSSCG00000002660	57	0.444512	95	0.640339	84	0.6211	124	0.741671	105	0.561153	75	0.646829	82	0.740766	130	1.01253	125	0.977845	86	0.658662
ENSSSCG00000002664	322	3.01222	389	3.14527	416	3.68976	344	2.46814	408	2.61562	177	1.83115	179	1.93973	157	1.46685	142	1.33251	155	1.42403
ENSSSCG00000002666	516	4.17041	669	4.6734	250	1.91577	805	4.99006	424	2.34843	467	4.17413	436	4.08201	442	3.56786	557	4.51581	393	3.11944
ENSSSCG00000002667	347	6.56855	344	5.62829	204	3.66137	533	7.73835	469	6.0841	290	6.07096	302	6.62225	303	5.72847	371	7.04474	264	4.90794
ENSSSCG00000002668	5	0.260883	1	0.0450975	0	0	5	0.20009	1	0.0357568	1	0.0577025	0	0	1	0.0521112	0	0	6	0.307455
ENSSSCG00000002669	714	9.93615	579	6.96428	889	11.7299	777	8.2932	819	7.81065	318	4.89403	396	6.38372	241	3.3496	333	4.64853	368	5.02948
ENSSSCG00000002670	950	16.6785	1049	15.9179	1455	24.2198	1325	17.8414	1286	15.4724	840	16.3092	882	17.9374	822	14.4132	1101	19.3897	861	14.8454
ENSSSCG00000002671	2	0.0184314	0	0	0	0	2	0.0141364	0	0	0	0	0	0	0	0	0	0	0	0
ENSSSCG00000002672	31	0.275989	25	0.192374	11	0.092853	35	0.238989	36	0.219642	15	0.147686	15	0.154696	28	0.248968	24	0.214334	28	0.244818
ENSSSCG00000002675	2	0.0510797	8	0.176598	0	0	11	0.215473	5	0.0875128	8	0.225958	8	0.236683	9	0.229571	6	0.153717	9	0.225744
ENSSSCG00000002680	53	0.88956	65	0.942954	26	0.413758	50	0.643651	59	0.678633	44	0.816717	34	0.661054	67	1.12313	73	1.22906	50	0.824186
ENSSSCG00000002681	204	3.62965	128	1.96844	129	2.1762	195	2.66103	182	2.21916	72	1.41673	87	1.79313	94	1.67039	52	0.928089	70	1.22317
ENSSSCG00000002682	624	8.24614	687	7.84694	626	7.84358	704	7.13542	698	6.32128	407	5.94812	352	5.38849	466	6.15047	463	6.13759	438	5.68454
ENSSSCG00000002684	2461	32.2358	2043	23.1299	2853	35.4326	3633	36.4984	2568	23.0518	1148	16.6299	1082	16.4177	1102	14.4167	1222	16.0564	1548	19.9138
ENSSSCG00000002688	50	0.370786	39	0.249975	64	0.449994	113	0.642707	47	0.238855	41	0.336246	60	0.515422	57	0.422167	25	0.185971	41	0.298602
ENSSSCG00000002689	219	3.94488	159	2.47551	427	7.29274	308	4.25521	410	5.06123	117	2.33075	156	3.25516	120	2.15887	144	2.60197	212	3.75043
ENSSSCG00000002690	11	0.230668	28	0.507494	16	0.318119	21	0.33775	19	0.273044	15	0.347861	11	0.267206	4	0.0837744	6	0.126211	12	0.247134
ENSSSCG00000002696	41	0.745304	9	0.141407	152	2.61979	7	0.0975952	138	1.71914	10	0.201034	24	0.505381	3	0.0544662	13	0.237052	13	0.232086
ENSSSCG00000002697	239	3.14581	200	2.27532	62	0.773748	229	2.3118	60	0.541214	97	1.41197	87	1.32651	114	1.49863	103	1.35995	121	1.56414
ENSSSCG00000002700	2	0.0609973	0	0	0	0	2	0.0467834	0	0	4	0.134915	0	0	0	0	1	0.0305937	2	0.0599055
ENSSSCG00000002701	150	1.79174	191	1.97194	240	2.71811	239	2.18958	254	2.07922	110	1.4531	123	1.70195	143	1.70598	150	1.79732	132	1.5485
ENSSSCG00000002703	759	18.2201	954	19.7941	751	17.0932	1062	19.5531	1104	18.1619	722	19.1675	625	17.3799	624	14.9606	716	17.2414	606	14.2869
ENSSSCG00000002704	6919	135.676	7813	132.42	8967	166.717	8417	126.589	9643	129.585	6359	137.901	5958	135.337	7603	148.902	7395	145.462	7369	141.913
ENSSSCG00000002706	7	0.102872	31	0.393766	37	0.515554	23	0.259243	13	0.130926	12	0.195029	14	0.238334	19	0.278874	17	0.25061	7	0.10103
ENSSSCG00000002707	1523	11.4525	1828	11.881	1107	7.89263	2807	16.1891	2194	11.3063	1346	11.1935	1149	10.0087	1199	9.00483	1336	10.0776	802	5.92284
ENSSSCG00000002708	24	0.51881	16	0.298947	7	0.143472	62	1.02794	22	0.325914	17	0.406411	11	0.275453	14	0.30226	25	0.542111	26	0.551983
ENSSSCG00000002709	0	0	0	0	2	0.0327794	2	0.026516	1	0.0118463	2	0.0382338	0	0	1	0.0172645	2	0.03468	4	0.0679068
ENSSSCG00000002712	341	3.44316	381	3.32511	124	1.18713	346	2.67954	321	2.22122	210	2.345	252	2.94756	241	2.43039	252	2.55244	190	1.88414
ENSSSCG00000002714	138	1.08486	161	1.09395	156	1.16276	190	1.14559	144	0.77578	152	1.32147	130	1.18384	135	1.05994	173	1.36424	125	0.965069
ENSSSCG00000002715	29	0.333875	44	0.437841	28	0.305646	59	0.520978	40	0.315595	39	0.496559	27	0.360088	60	0.689912	36	0.415757	55	0.621877
ENSSSCG00000002716	94	1.13928	55	0.57616	113	1.29854	196	1.82196	154	1.27911	59	0.790813	60	0.842388	51	0.617346	64	0.778097	77	0.916534
ENSSSCG00000002718	6	0.146514	0	0	0	0	1	0.0187287	7	0.117141	2	0.0540103	1	0.0282869	0	0	4	0.0979802	2	0.0479637
ENSSSCG00000002719	11	0.799594	23	1.44505	13	0.895971	27	1.5053	37	1.84316	20	1.60778	21	1.76829	32	2.32318	16	1.16667	15	1.07084
ENSSSCG00000002720	2	0.0347843	2	0.030065	0	0	13	0.173412	4	0.0476757	2	0.0384683	2	0.0402942	3	0.0521112	4	0.0697855	9	0.153728
ENSSSCG00000002722	622	3.89869	644	3.48893	764	4.54042	724	3.48055	970	4.16662	436	3.02228	561	4.07333	503	3.14886	534	3.35754	474	2.91785
ENSSSCG00000002723	2034	34.489	2060	30.1908	1433	23.0383	2039	26.5172	2450	28.4695	1298	24.3402	1396	27.4204	1266	21.4398	1484	25.2415	1262	21.0157
ENSSSCG00000002724	1070	9.91605	1174	9.40375	951	8.35621	1304	9.2686	1135	7.20833	602	6.1698	648	6.95647	725	6.71041	727	6.75835	585	5.32435
ENSSSCG00000002729	233	4.47028	287	4.75925	197	3.5836	293	4.31149	280	3.68146	178	3.77675	222	4.9339	418	8.00961	278	5.35026	210	3.95689
ENSSSCG00000002730	0	0	0	0	0	0	0	0	0	0	0	0	0	0	0	0	0	0	0	0
ENSSSCG00000002734	0	0	1	0.0138771	0	0	0	0	0	0	0	0	0	0	0	0	0	0	0	0
ENSSSCG00000002736	0	0	0	0	0	0	0	0	0	0	0	0	0	0	0	0	0	0	0	0
ENSSSCG00000002737	0	0	0	0	0	0	0	0	0	0	0	0	0	0	0	0	0	0	0	0
ENSSSCG00000002738	33	0.822353	50	1.07694	22	0.519806	50	0.955643	30	0.512329	21	0.57874	16	0.461874	26	0.647104	23	0.574942	3	0.0734212
ENSSSCG00000002739	32	0.230331	21	0.130647	42	0.286633	64	0.353316	58	0.286098	20	0.159203	25	0.20845	22	0.158154	39	0.281591	25	0.176725
ENSSSCG00000002740	619	4.09503	961	5.495	982	6.15959	1102	5.59151	773	3.50453	648	4.7409	633	4.85097	781	5.16028	747	4.95722	598	3.88529
ENSSSCG00000002741	279	7.68617	366	8.71495	146	3.81358	265	5.59929	289	5.45616	201	6.12381	194	6.19108	272	7.48395	285	7.87593	254	6.87219
ENSSSCG00000002743	823	14.2929	975	14.6353	878	14.4573	1386	18.4614	1175	13.9843	793	15.2305	670	13.4789	810	14.0495	900	15.6788	687	11.7174
ENSSSCG00000002746	57	1.99729	106	3.21034	35	1.16281	97	2.60688	110	2.64146	52	2.01507	50	2.02953	42	1.46985	81	2.84711	50	1.72065
ENSSSCG00000002747	1	0.00919435	0	0	1	0.00871756	0	0	0	0	0	0	0	0	0	0	0	0	0	0
ENSSSCG00000002748	153	1.97412	177	1.97394	166	2.03079	213	2.10787	244	2.15753	128	1.82647	144	2.15231	144	1.85567	197	2.54977	170	2.15421
ENSSSCG00000002749	23	0.221206	37	0.307574	34	0.310044	51	0.376202	40	0.263641	30	0.319088	19	0.211681	37	0.355409	25	0.241191	21	0.198356
ENSSSCG00000002752	149	0.723294	245	1.02795	283	1.30253	179	0.666443	254	0.844979	94	0.504634	131	0.736645	128	0.620576	131	0.637898	174	0.829532
ENSSSCG00000002753	352	12.7857	301	9.44987	243	8.36877	477	13.2887	493	12.2719	293	11.7698	277	11.6552	260	9.43216	348	12.6798	239	8.5258
ENSSSCG00000002754	307	9.5941	327	8.83265	417	12.3559	481	11.529	900	19.2749	365	12.6147	330	11.9464	244	7.61573	438	13.7307	420	12.8905
ENSSSCG00000002755	425	3.55211	328	2.36946	289	2.29018	699	4.48081	449	2.57174	471	4.3535	421	4.07604	369	3.08021	453	3.79793	645	5.29435
ENSSSCG00000002759	311	4.21463	307	3.59597	395	5.0754	403	4.18876	406	3.77059	293	4.39124	261	4.09731	345	4.66955	442	6.0086	360	4.79135
ENSSSCG00000002761	3	0.191631	1	0.0552106	2	0.121129	0	0	0	0	2	0.141284	0	0	4	0.255188	1	0.0640761	0	0
ENSSSCG00000002762	266	5.03366	348	5.69192	473	8.48666	460	6.67638	382	4.95392	285	5.9644	259	5.67754	338	6.38815	342	6.49201	352	6.54184
ENSSSCG00000002763	392	4.98336	537	5.9005	380	4.5803	634	6.18169	598	5.2098	386	5.4268	372	5.4782	486	6.17062	418	5.33045	465	5.80557
ENSSSCG00000002764	3	0.0327167	2	0.0188519	0	0	6	0.0501857	4	0.0298945	2	0.0241211	3	0.037899	4	0.0435676	1	0.0109395	1	0.0107103
ENSSSCG00000002767	1	0.0101007	2	0.0174606	0	0	11	0.0852166	0	0	1	0.0111704	1	0.0117006	0	0	1	0.0101322	0	0
ENSSSCG00000002768	3	0.0937534	2	0.0540224	1	0.0296305	5	0.119844	12	0.256998	6	0.207366	1	0.0362013	5	0.15606	4	0.125394	4	0.122767
ENSSSCG00000002769	581	18.5265	703	19.3753	499	15.0866	764	18.6849	753	16.4549	717	25.2845	599	22.1259	743	23.6625	762	24.3738	566	17.7251
ENSSSCG00000002771	0	0	0	0	0	0	0	0	0	0	0	0	0	0	0	0	0	0	0	0
ENSSSCG00000002774	347	2.47729	387	2.38801	603	4.08167	497	2.72135	571	2.79361	229	1.80801	286	2.36522	320	2.28167	253	1.81183	307	2.15249
ENSSSCG00000002775	0	0	0	0	0	0	0	0	0	0	0	0	0	0	0	0	0	0	0	0
ENSSSCG00000002776	275	9.4634	443	13.1764	339	11.0608	461	12.1674	448	10.5652	313	11.9118	321	12.7961	412	14.1602	315	10.8737	423	14.2959
ENSSSCG00000002777	0	0	3	0.0798184	2	0.0583725	0	0	4	0.0843816	2	0.0680854	7	0.249609	0	0	0	0	8	0.241852
ENSSSCG00000002778	4	0.119126	1	0.025741	0	0	4	0.0913669	6	0.122457	3	0.0988073	0	0	2	0.0594886	0	0	0	0
ENSSSCG00000002779	20	0.327647	13	0.184076	35	0.543648	41	0.515158	9	0.101042	4	0.0724695	9	0.170796	7	0.114533	8	0.131467	20	0.321782
ENSSSCG00000002781	3	0.0622517	3	0.0538058	3	0.0590235	0	0	0	0	7	0.160638	0	0	1	0.0207246	5	0.104076	3	0.0611374
ENSSSCG00000002782	0	0	0	0	0	0	0	0	0	0	0	0	0	0	0	0	0	0	0	0
ENSSSCG00000002783	37	0.588023	46	0.631871	26	0.391778	95	1.15797	27	0.294063	55	0.966663	68	1.25187	51	0.809505	65	1.03623	87	1.3579
ENSSSCG00000002786	9	0.217275	25	0.521657	26	0.595134	27	0.499934	10	0.165444	18	0.480573	9	0.251692	21	0.506341	23	0.556989	17	0.403062
ENSSSCG00000002787	383	9.06612	437	8.94091	405	9.08974	488	8.8598	630	10.2199	329	8.61268	351	9.62473	470	11.1116	425	10.0917	460	10.6939
ENSSSCG00000002788	0	0	0	0	2	0.0418896	2	0.0338854	3	0.0454158	0	0	0	0	1	0.0220627	3	0.0664775	0	0
ENSSSCG00000002790	164	1.95036	186	1.91188	113	1.27415	326	2.9735	320	2.60797	284	3.73515	139	1.91489	256	3.04065	299	3.56691	197	2.30087
ENSSSCG00000002792	6	0.208159	4	0.119945	3	0.0986821	7	0.186261	14	0.332855	10	0.383675	4	0.160754	10	0.346497	13	0.452416	11	0.374793
ENSSSCG00000002793	10	0.382605	13	0.429905	5	0.181382	10	0.293449	13	0.340861	11	0.46544	5	0.221605	9	0.343914	15	0.575697	7	0.26303
ENSSSCG00000002795	153	1.73069	115	1.12435	174	1.86617	181	1.57032	163	1.26357	91	1.13838	104	1.36276	99	1.11846	92	1.04392	120	1.3331
ENSSSCG00000002799	579	4.145	889	5.5008	1390	9.43485	834	4.57924	793	3.89048	465	3.68145	546	4.52791	641	4.58311	498	3.57624	487	3.42398
ENSSSCG00000002802	25	0.741203	15	0.384385	23	0.646545	42	0.955053	23	0.467313	17	0.557398	10	0.343444	11	0.325721	32	0.951696	17	0.494996
ENSSSCG00000002803	0	0	2	0.0222514	0	0	0	0	0	0	0	0	0	0	0	0	0	0	0	0
ENSSSCG00000002804	535	6.06905	661	6.48106	688	7.39996	700	6.0904	662	5.14646	476	5.97164	436	5.72944	637	7.2171	540	6.14486	623	6.94081
ENSSSCG00000002805	100	0.956513	101	0.835007	159	1.44199	242	1.77537	179	1.17335	138	1.45979	88	0.975062	110	1.05085	93	0.89233	72	0.676362
ENSSSCG00000002806	511	7.0209	650	7.71904	199	2.59238	530	5.58508	536	5.04685	405	6.15385	395	6.28677	328	4.50093	533	7.34599	470	6.34199
ENSSSCG00000002807	47	1.52984	34	0.956541	30	0.925853	59	1.47292	35	0.780726	42	1.51188	26	0.980345	33	1.0728	32	1.04484	35	1.11885
ENSSSCG00000002808	42	0.365449	68	0.511404	77	0.635246	98	0.654011	60	0.357777	74	0.71208	67	0.675322	74	0.643081	100	0.872829	60	0.512725
ENSSSCG00000002809	0	0	0	0	0	0	0	0	0	0	0	0	0	0	1	0.048067	0	0	0	0
ENSSSCG00000002811	2	0.0340385	3	0.0441306	7	0.112957	9	0.11748	1	0.0116634	3	0.0564653	1	0.0197151	6	0.101988	0	0	1	0.0167146
ENSSSCG00000002812	21	0.242522	23	0.229582	34	0.372293	31	0.274584	49	0.387803	27	0.344838	23	0.307694	31	0.357561	20	0.231693	12	0.136103
ENSSSCG00000002813	81	0.740738	85	0.671856	53	0.459546	95	0.666323	113	0.708177	64	0.647261	44	0.466113	93	0.849413	70	0.642139	59	0.529892
ENSSSCG00000002814	0	0	3	0.0579028	6	0.127036	6	0.102762	1	0.0153033	2	0.0493913	0	0	0	0	0	0	0	0
ENSSSCG00000002815	557	7.24336	402	4.51844	482	5.943	785	7.82953	842	7.50379	437	6.28472	391	5.89007	395	5.13025	340	4.43522	434	5.54281
ENSSSCG00000002817	0	0	0	0	0	0	0	0	0	0	0	0	0	0	0	0	0	0	0	0
ENSSSCG00000002818	67	0.603531	27	0.210216	50	0.42704	116	0.801427	100	0.617317	67	0.667451	71	0.74087	72	0.647759	41	0.370476	56	0.495414
ENSSSCG00000002819	40	1.01854	60	1.32052	43	1.03815	55	1.07414	40	0.698007	15	0.422403	24	0.707923	14	0.356041	20	0.510855	21	0.525159
ENSSSCG00000002820	332	5.12447	366	4.88281	255	3.73186	438	5.18521	440	4.65422	302	5.15511	356	6.36531	254	3.91562	266	4.11855	225	3.41074
ENSSSCG00000002821	1	0.114929	0	0	21	2.28836	0	0	26	2.0478	1	0.127101	8	1.06507	0	0	3	0.345863	11	1.24159
ENSSSCG00000002822	1820	27.2786	2191	28.3839	1894	26.9157	2043	23.4856	2858	29.356	1410	23.3717	1274	22.1197	1412	21.137	1531	23.0185	974	14.3373
ENSSSCG00000002825	42	0.721825	28	0.415928	9	0.146656	86	1.13361	6	0.0706671	14	0.266091	0	0	27	0.46345	27	0.465477	10	0.168787
ENSSSCG00000002827	2	0.0209293	7	0.0633141	8	0.0793759	37	0.296967	0	0	18	0.208313	7	0.0848558	18	0.188128	13	0.136464	5	0.0513866
ENSSSCG00000002828	150	1.55602	117	1.04903	144	1.41632	278	2.21182	156	1.109	79	0.906298	85	1.02141	99	1.02569	64	0.665972	49	0.499202
ENSSSCG00000002829	2330	39.2954	1529	22.288	1811	28.9586	2162	27.9655	2081	24.0515	1022	19.0615	1097	21.4314	1268	21.358	1172	19.8274	1881	31.1552
ENSSSCG00000002830	0	0	0	0	0	0	0	0	0	0	0	0	0	0	0	0	0	0	0	0
ENSSSCG00000002831	87	2.77122	147	4.04712	103	3.11073	104	2.54077	82	1.78998	197	6.93965	128	4.72302	284	9.03495	90	2.87571	268	8.38382
ENSSSCG00000002835	0	0	2	0.0286027	6	0.0941293	1	0.0126906	0	0	0	0	0	0	2	0.0330511	0	0	0	0
ENSSSCG00000002836	1	0.0109336	0	0	0	0	0	0	0	0	0	0	0	0	0	0	0	0	0	0
ENSSSCG00000002838	104	0.46507	106	0.409702	218	0.924305	220	0.754551	143	0.438232	104	0.514325	128	0.663061	132	0.589542	103	0.462033	199	0.873964
ENSSSCG00000002839	0	0	0	0	0	0	0	0	0	0	0	0	0	0	0	0	0	0	0	0
ENSSSCG00000002841	619	9.45629	818	10.8009	957	13.8617	796	9.32663	839	8.78366	451	7.6195	601	10.6356	631	9.62755	471	7.21776	444	6.66145
ENSSSCG00000002844	7312	57.3076	10353	70.1326	12351	91.7808	7125	42.8294	11855	63.6738	7005	60.7161	7693	69.8442	7826	61.2593	6960	54.7188	4986	38.3781
ENSSSCG00000002846	1673	18.5993	1973	18.9586	2243	23.6431	2100	17.9061	2235	17.0279	1407	17.2988	1464	18.8539	1451	16.1111	1758	19.6052	1676	18.2991
ENSSSCG00000002847	17	0.17116	9	0.0783201	8	0.0763689	2	0.0154442	19	0.131096	2	0.0222691	10	0.11663	3	0.0301669	3	0.0302988	0	0
ENSSSCG00000002849	3	0.0535372	12	0.185095	4	0.0676813	32	0.437992	1	0.0122298	1	0.0197358	3	0.0620175	1	0.0178234	12	0.214816	5	0.0876315
ENSSSCG00000002850	0	0	0	0	0	0	0	0	0	0	0	0	0	0	0	0	0	0	0	0
ENSSSCG00000002852	338	4.04224	539	5.5715	288	3.26567	550	5.04487	428	3.50779	414	5.47553	579	8.02127	609	7.2741	619	7.42588	378	4.43969
ENSSSCG00000002854	118	1.28497	167	1.57183	175	1.80686	134	1.11917	176	1.31343	120	1.44515	120	1.51374	145	1.57701	110	1.20159	119	1.27267
ENSSSCG00000002855	25	0.535565	35	0.648064	20	0.406234	19	0.312181	47	0.690007	36	0.852893	31	0.769294	24	0.513499	23	0.494255	18	0.378704
ENSSSCG00000002857	22	0.210264	15	0.123911	20	0.181237	43	0.315204	15	0.0982465	15	0.158545	3	0.0332141	5	0.0477275	30	0.287617	21	0.197114
ENSSSCG00000002859	257	3.42897	318	3.66721	314	3.97223	559	5.72037	447	4.08716	286	4.22004	234	3.61664	253	3.37138	306	4.09547	231	3.0269
ENSSSCG00000002860	570	21.5317	736	24.0303	458	16.4038	1234	35.752	938	24.2824	736	30.7469	594	25.9926	676	25.5039	761	28.8364	455	16.88
ENSSSCG00000002862	0	0	0	0	0	0	1	0.0100774	0	0	0	0	0	0	2	0.0262454	2	0.0263602	0	0
ENSSSCG00000002863	37	0.389245	32	0.29097	18	0.179543	30	0.24206	54	0.389312	31	0.360664	48	0.584953	56	0.58839	63	0.664833	82	0.847209
ENSSSCG00000002864	16	0.508832	16	0.439797	1	0.0301529	12	0.292696	7	0.152558	7	0.246191	4	0.147358	4	0.127049	13	0.414715	0	0
ENSSSCG00000002865	92	1.78523	141	2.36484	190	3.49569	208	3.09564	147	1.95482	121	2.59663	116	2.60749	168	3.2559	149	2.9003	158	3.01105
ENSSSCG00000002866	30	0.678057	40	0.781417	26	0.557176	118	2.04554	89	1.37854	36	0.899844	18	0.471277	22	0.49662	48	1.08827	18	0.399552
ENSSSCG00000002867	1186	15.2729	1006	11.1973	762	9.30391	1046	10.3312	1615	14.2526	786	11.1938	738	11.0091	715	9.196	860	11.1093	759	9.59918
ENSSSCG00000002868	185	4.97007	149	3.45983	169	4.30479	299	6.16089	277	5.09981	148	4.39716	116	3.61	170	4.56138	129	3.47642	151	3.98404
ENSSSCG00000002869	1648	12.3971	2560	16.6449	2235	15.941	2558	14.7586	2781	14.3367	1397	11.622	1635	14.2476	1566	11.7656	1857	14.0129	1191	8.79897
ENSSSCG00000002872	605	5.32177	649	4.93427	549	4.57875	826	5.57265	662	3.99063	508	4.94178	395	4.02491	604	5.30632	369	3.25595	497	4.29351
ENSSSCG00000002873	37550	388.576	37311	333.719	28361	278.267	39997	317.45	50603	358.861	28460	325.702	29485	353.448	24713	255.416	37743	391.791	28418	288.812
ENSSSCG00000002875	250	7.12804	199	4.90412	175	4.73088	370	8.0912	297	5.80323	229	7.2208	200	6.6057	203	5.78073	258	7.37906	235	6.58042
ENSSSCG00000002877	74	0.730835	143	1.22068	107	1.00195	166	1.25741	78	0.527917	93	1.01576	85	0.972445	105	1.0357	111	1.09967	49	0.475269
ENSSSCG00000002879	304	6.07117	350	6.0415	251	4.75276	440	6.73958	293	4.01005	205	4.52764	190	4.39553	315	6.28298	258	5.16856	343	6.72742
ENSSSCG00000002882	0	0	0	0	0	0	0	0	2	0.146757	0	0	0	0	0	0	0	0	0	0
ENSSSCG00000002884	20	0.532499	29	0.667367	8	0.201954	56	1.14356	16	0.291939	7	0.206114	14	0.431793	16	0.425466	18	0.480743	7	0.183039
ENSSSCG00000002885	2321	63.8231	2662	63.2687	1848	48.1813	2990	63.0602	3941	74.2664	1827	55.5598	1963	62.529	2306	63.3313	1998	55.1124	1754	47.3683
ENSSSCG00000002887	5	0.112327	4	0.0776699	2	0.0426009	0	0	9	0.138561	1	0.0248447	3	0.0780719	0	0	3	0.0676063	0	0
ENSSSCG00000002888	14	0.633816	3	0.117391	14	0.600948	18	0.625012	6	0.186153	6	0.300404	1	0.0524437	6	0.271295	6	0.272482	8	0.355697
ENSSSCG00000002891	0	0	0	0	0	0	0	0	0	0	0	0	0	0	0	0	0	0	0	0
ENSSSCG00000002893	5	0.0571887	11	0.108745	10	0.108446	5	0.0438623	2	0.0156767	5	0.0632455	4	0.0529979	2	0.0228468	2	0.0229468	6	0.067398
ENSSSCG00000002895	231	1.69801	249	1.582	286	1.99328	411	2.31714	295	1.48605	239	1.94288	237	2.01807	331	2.43004	314	2.31532	277	1.9997
ENSSSCG00000002898	124	6.69278	143	6.67112	127	6.49924	222	9.19008	241	8.91427	185	11.0427	144	9.00339	251	13.5305	198	10.7202	197	10.4426
ENSSSCG00000002901	0	0	0	0	0	0	0	0	0	0	0	0	0	0	0	0	0	0	0	0
ENSSSCG00000002902	0	0	0	0	0	0	0	0	0	0	0	0	0	0	0	0	0	0	0	0
ENSSSCG00000002904	64	0.768948	116	1.20463	84	0.956908	149	1.37304	123	1.01276	129	1.71406	64	0.89075	137	1.64397	174	2.09709	91	1.07378
ENSSSCG00000002905	575	18.584	596	16.6493	395	12.1044	681	16.881	843	18.6716	508	18.1574	422	15.7995	678	21.8855	631	20.4575	588	18.664
ENSSSCG00000002906	30	2.3877	32	2.20134	25	1.88657	102	6.22645	62	3.38169	45	3.96088	28	2.58152	40	3.17962	32	2.55482	53	4.14277
ENSSSCG00000002907	2377	80.8172	2018	59.3026	927	29.8833	5182	135.13	3537	82.4125	2867	107.801	1453	57.2267	1857	63.0584	2412	82.2627	2006	66.9824
ENSSSCG00000002908	0	0	1	0.022839	0	0	0	0	0	0	4	0.11689	0	0	0	0	0	0	5	0.129755
ENSSSCG00000002910	41	1.40765	67	1.98822	46	1.49742	96	2.52792	82	1.92934	55	2.08831	29	1.15337	67	2.29743	74	2.54856	56	1.88823
ENSSSCG00000002913	1	0.0115241	0	0	0	0	0	0	1	0.0078975	0	0	0	0	0	0	0	0	0	0
ENSSSCG00000002915	2	0.0398084	0	0	5	0.09436	9	0.137394	2	0.0272808	5	0.110061	4	0.092228	2	0.0397585	2	0.0399324	3	0.0586437
ENSSSCG00000002916	29	0.601767	20	0.358705	75	1.47559	18	0.286473	16	0.227527	31	0.711396	16	0.3846	10	0.207246	45	0.936686	10	0.203791
ENSSSCG00000002917	11	0.117507	31	0.286227	14	0.141799	55	0.450625	10	0.0732074	23	0.271718	11	0.13612	41	0.437433	23	0.246462	15	0.157369
ENSSSCG00000002918	1	0.0168841	2	0.0291868	3	0.0480257	6	0.0776982	5	0.0578538	2	0.0373446	3	0.0586757	1	0.016863	10	0.169367	4	0.0663275
ENSSSCG00000002919	45	4.533	25	2.17666	36	3.43835	77	5.94902	29	2.00196	19	2.11664	23	2.68386	20	2.01215	12	1.21257	25	2.47325
ENSSSCG00000002921	85	0.800054	86	0.699643	168	1.49928	123	0.887946	65	0.419273	52	0.541281	64	0.697812	99	0.930661	70	0.660921	107	0.989098
ENSSSCG00000002923	27	0.32148	35	0.360194	21	0.237074	64	0.584456	23	0.187673	28	0.368696	16	0.220683	27	0.321078	30	0.358314	21	0.245564
ENSSSCG00000002926	429	26.061	434	22.7878	354	20.3897	677	31.5431	685	28.5173	428	28.754	399	28.078	381	23.1162	522	31.8095	361	21.5376
ENSSSCG00000002927	29	0.845065	14	0.352613	37	1.02228	10	0.223498	35	0.698946	18	0.580075	37	1.24897	38	1.10594	13	0.380003	30	0.858557
ENSSSCG00000002929	1	0.0514105	13	0.577661	1	0.0487445	2	0.0788612	3	0.105696	3	0.170566	4	0.238216	6	0.308077	3	0.154712	5	0.252451
ENSSSCG00000002930	39	0.263661	93	0.543429	100	0.640997	97	0.502962	73	0.338211	82	0.613078	84	0.657839	73	0.492903	71	0.481495	47	0.312058
ENSSSCG00000002931	27	0.354209	62	0.703017	46	0.572174	68	0.684205	29	0.260722	53	0.768939	43	0.653466	64	0.838557	30	0.394792	26	0.334985
ENSSSCG00000002932	26	0.253209	57	0.479799	70	0.646366	76	0.567677	48	0.320355	47	0.506202	68	0.767139	70	0.680864	68	0.664303	33	0.315628
ENSSSCG00000002933	19	0.530302	22	0.530726	16	0.423413	30	0.642203	7	0.133891	27	0.8334	18	0.58197	41	1.1429	30	0.839929	14	0.383754
ENSSSCG00000002935	54	0.454004	90	0.654013	68	0.542062	116	0.748006	78	0.449411	44	0.409108	55	0.535658	106	0.890078	56	0.472286	43	0.35505
ENSSSCG00000002937	15	0.12551	38	0.274819	27	0.214202	53	0.340128	29	0.16629	22	0.203577	16	0.155083	16	0.133709	19	0.159474	9	0.0739578
ENSSSCG00000002938	6	0.0632773	25	0.227884	31	0.309979	36	0.291193	18	0.130093	13	0.151621	9	0.109951	29	0.305458	26	0.275056	11	0.113932
ENSSSCG00000002941	0	0	0	0	0	0	0	0	0	0	0	0	0	0	0	0	0	0	0	0
ENSSSCG00000002944	0	0	0	0	0	0	4	0.0192215	0	0	0	0	0	0	0	0	0	0	0	0
ENSSSCG00000002950	146	1.03119	129	0.787503	121	0.810296	118	0.639216	200	0.968051	98	0.765474	135	1.10453	146	1.0299	129	0.913957	157	1.08903
ENSSSCG00000002952	88	3.37778	111	3.68256	68	2.47475	111	3.26778	118	3.10395	55	2.3347	43	1.91195	74	2.83685	64	2.46422	49	1.84714
ENSSSCG00000002953	20	0.445443	22	0.423509	13	0.274523	56	0.956601	48	0.732633	30	0.738929	18	0.464401	20	0.444885	45	1.00537	18	0.393722
ENSSSCG00000002954	13	0.437993	22	0.640656	22	0.702782	61	1.57629	10	0.230891	10	0.372601	7	0.2732	8	0.269197	21	0.709733	20	0.661774
ENSSSCG00000002955	46	0.725248	45	0.613224	38	0.568049	115	1.39062	52	0.561844	56	0.976419	61	1.11408	65	1.02352	82	1.29686	92	1.42453
ENSSSCG00000002957	4	0.0739775	4	0.0639407	2	0.0350706	9	0.127663	5	0.0633714	7	0.143172	2	0.0428478	4	0.0738849	2	0.037104	11	0.199797
ENSSSCG00000002959	89	3.62661	134	4.71947	23	0.888612	163	5.09424	141	3.93743	121	5.45275	58	2.73777	83	3.37788	147	6.00868	115	4.60218
ENSSSCG00000002960	5	0.087318	13	0.196225	20	0.33116	14	0.187518	24	0.287229	18	0.347637	10	0.202298	17	0.29651	9	0.157662	20	0.34302
ENSSSCG00000002962	2	0.0439523	24	0.45587	10	0.208365	12	0.202262	9	0.135543	8	0.194429	8	0.203657	16	0.351178	6	0.132268	6	0.129497
ENSSSCG00000002963	2262	33.4737	2235	28.5868	1581	22.1828	3697	41.9606	3767	38.2023	2275	37.2316	1811	31.0447	2444	36.1217	2500	37.1109	1874	27.2355
ENSSSCG00000002965	2517	19.243	2559	16.9098	2726	19.7601	3029	17.7611	2303	12.0661	1073	9.07214	1179	10.4415	1612	12.3087	1233	9.45594	1618	12.1486
ENSSSCG00000002967	0	0	0	0	0	0	0	0	0	0	0	0	0	0	0	0	0	0	0	0
ENSSSCG00000002968	0	0	0	0	0	0	0	0	0	0	0	0	0	0	0	0	0	0	0	0
ENSSSCG00000002969	0	0	0	0	0	0	0	0	0	0	0	0	0	0	0	0	0	0	0	0
ENSSSCG00000002971	0	0	0	0	0	0	0	0	0	0	0	0	0	0	0	0	0	0	0	0
ENSSSCG00000002972	0	0	0	0	0	0	0	0	0	0	0	0	0	0	0	0	0	0	0	0
ENSSSCG00000002977	0	0	0	0	0	0	0	0	0	0	0	0	0	0	0	0	0	0	0	0
ENSSSCG00000002978	1	0.033845	0	0	0	0	0	0	0	0	0	0	0	0	0	0	0	0	0	0
ENSSSCG00000002980	2	0.241026	7	0.729138	0	0	4	0.369722	12	0.991056	2	0.266553	0	0	0	0	0	0	0	0
ENSSSCG00000002983	0	0	0	0	0	0	0	0	0	0	0	0	0	0	0	0	0	0	0	0
ENSSSCG00000002986	0	0	0	0	0	0	0	0	0	0	0	0	0	0	0	0	0	0	0	0
ENSSSCG00000002987	0	0	0	0	0	0	3	0.0633003	0	0	0	0	0	0	4	0.109906	0	0	0	0
ENSSSCG00000002988	19	0.196446	26	0.232349	33	0.323502	42	0.333058	36	0.255079	16	0.182948	11	0.131747	26	0.268484	26	0.269658	27	0.274163
ENSSSCG00000002989	1801	20.9823	2230	22.4555	2277	25.1522	2407	21.5079	2654	21.1897	1252	16.1311	1306	17.6255	1470	17.1046	1458	17.0392	1153	13.1924
ENSSSCG00000002990	0	0	0	0	0	0	7	0.530057	0	0	3	0.327555	1	0.114367	3	0.295815	0	0	0	0
ENSSSCG00000002991	0	0	0	0	0	0	0	0	0	0	0	0	0	0	0	0	0	0	0	0
ENSSSCG00000002993	37	1.27695	67	1.99859	14	0.458114	82	2.17053	17	0.402072	15	0.572509	10	0.399788	21	0.723847	44	1.52327	15	0.508415
ENSSSCG00000002994	4	0.14977	29	0.938511	22	0.781016	56	1.60817	2	0.0513189	32	1.32505	28	1.21445	34	1.27145	16	0.600945	23	0.84576
ENSSSCG00000002995	0	0	0	0	0	0	0	0	0	0	0	0	0	0	0	0	0	0	0	0
ENSSSCG00000002996	3	0.0316499	6	0.0547116	0	0	6	0.0485493	0	0	3	0.0350019	0	0	10	0.105368	1	0.0105828	5	0.0518055
ENSSSCG00000002997	0	0	2	0.218498	3	0.35953	1	0.096944	2	0.173242	2	0.279569	1	0.146419	3	0.378719	3	0.380375	3	0.372406
ENSSSCG00000002998	295	8.43128	250	6.17574	201	5.4468	278	6.09393	318	6.22848	186	5.87901	186	6.15805	196	5.59479	297	8.51489	336	9.43118
ENSSSCG00000003000	452	7.3663	280	3.94409	146	2.25599	345	4.31232	298	3.32821	120	2.16278	113	2.13328	79	1.28586	139	2.27236	207	3.31312
ENSSSCG00000003006	966	9.52298	919	7.83049	270	2.52367	1012	7.65169	861	5.81677	472	5.14585	419	4.78485	347	3.4165	817	8.07921	608	5.88647
ENSSSCG00000003011	0	0	0	0	0	0	0	0	0	0	0	0	0	0	0	0	0	0	0	0
ENSSSCG00000003013	39	1.66676	17	0.627966	10	0.405213	55	1.80282	42	1.23011	33	1.55971	20	0.990144	23	0.981733	36	1.54335	30	1.25918
ENSSSCG00000003015	166	6.35533	177	5.85708	109	3.95668	213	6.25448	230	6.0345	154	6.52035	155	6.87418	154	5.88853	215	8.25696	157	5.90317
ENSSSCG00000003016	398	4.76171	408	4.21909	364	4.1291	432	3.96411	477	3.91095	347	4.59123	279	3.86672	374	4.46898	370	4.44052	335	3.93623
ENSSSCG00000003017	470	8.84905	317	5.15865	447	7.97958	742	10.7148	758	9.78028	321	6.6838	230	5.01632	237	4.4566	255	4.81604	492	9.09745
ENSSSCG00000003018	244	3.27461	246	2.85353	140	1.78144	462	4.75546	164	1.50833	164	2.43407	135	2.09875	282	3.77985	340	4.57719	179	2.35927
ENSSSCG00000003021	98	0.631894	149	0.83039	61	0.372925	271	1.3402	187	0.82631	99	0.705948	69	0.515378	144	0.927335	173	1.11896	120	0.759897
ENSSSCG00000003022	9	0.183493	21	0.370062	18	0.347956	53	0.828772	18	0.251498	28	0.631329	21	0.49597	28	0.570154	44	0.899874	37	0.740858
ENSSSCG00000003024	17	0.455886	18	0.417213	7	0.177983	40	0.822714	11	0.202155	7	0.207599	13	0.40384	17	0.455316	4	0.107602	13	0.342379
ENSSSCG00000003030	399	2.66239	468	2.69912	473	2.9925	513	2.62541	502	2.29554	339	2.5016	418	3.23097	515	3.43212	518	3.46721	520	3.40767
ENSSSCG00000003035	362	10.3811	436	10.8068	870	23.6552	361	7.94002	574	11.2805	263	8.34082	315	10.4641	464	13.2895	343	9.86686	356	10.0263
ENSSSCG00000003038	1	0.0147872	6	0.076686	3	0.0420612	12	0.136097	8	0.08107	2	0.0327067	2	0.0342591	2	0.0295375	5	0.0741666	8	0.11618
ENSSSCG00000003040	1	0.00945275	1	0.00817026	0	0	6	0.0435001	4	0.025912	0	0	0	0	0	0	2	0.0189644	3	0.0278506
ENSSSCG00000003042	231	3.11347	145	1.68919	155	1.98079	522	5.39616	417	3.8517	371	5.53002	177	2.76354	323	4.34802	317	4.28592	258	3.41514
ENSSSCG00000003043	0	0	0	0	0	0	0	0	0	0	0	0	0	0	0	0	0	0	0	0
ENSSSCG00000003044	0	0	1	0.0449008	0	0	0	0	0	0	0	0	0	0	1	0.0518839	0	0	0	0
ENSSSCG00000003045	0	0	0	0	1	0.00696694	0	0	0	0	0	0	0	0	0	0	0	0	0	0
ENSSSCG00000003046	1152	42.9984	1142	36.8421	633	22.4015	2026	57.999	1987	50.8255	884	36.4898	758	32.7739	1207	44.9949	957	35.8314	693	25.4032
ENSSSCG00000003047	0	0	0	0	0	0	0	0	0	0	0	0	0	0	0	0	0	0	0	0
ENSSSCG00000003048	0	0	0	0	0	0	0	0	0	0	0	0	0	0	1	0.0782354	0	0	0	0
ENSSSCG00000003049	2	0.0830312	0	0	0	0	6	0.191049	0	0	0	0	0	0	0	0	0	0	4	0.16309
ENSSSCG00000003051	0	0	0	0	0	0	0	0	0	0	0	0	0	0	0	0	0	0	0	0
ENSSSCG00000003052	0	0	0	0	0	0	0	0	0	0	0	0	0	0	0	0	0	0	0	0
ENSSSCG00000003053	0	0	0	0	0	0	0	0	0	0	0	0	0	0	0	0	0	0	0	0
ENSSSCG00000003054	16	0.539069	15	0.436811	10	0.319446	8	0.206726	7	0.161624	11	0.409861	13	0.507372	27	0.90854	19	0.642139	11	0.363976
ENSSSCG00000003055	116	1.95136	129	1.87563	120	1.91397	189	2.4385	188	2.16731	143	2.66033	140	2.72814	169	2.83938	199	3.35803	159	2.62683
ENSSSCG00000003059	28	1.42473	19	0.835615	6	0.289468	38	1.48299	43	1.49943	79	4.44551	19	1.11992	27	1.37213	41	2.09271	23	1.14937
ENSSSCG00000003061	117	3.02318	54	1.20601	41	1.00447	104	2.06107	169	2.9926	72	2.05746	56	1.6762	76	1.96132	104	2.69565	33	0.837428
ENSSSCG00000003062	0	0	0	0	2	0.0227835	5	0.0460753	3	0.0247014	5	0.0664365	3	0.0417539	3	0.0359993	1	0.0120523	2	0.0235995
ENSSSCG00000003063	4	0.0486782	3	0.0315554	4	0.0461539	3	0.0280012	11	0.0917382	4	0.0538337	2	0.0281944	3	0.0364629	1	0.0122075	5	0.0597585
ENSSSCG00000003064	106	3.31088	107	2.88868	105	3.10957	213	5.10268	135	2.88971	129	4.45602	101	3.65441	146	4.55456	106	3.3212	127	3.8958
ENSSSCG00000003066	0	0	0	0	0	0	6	0.0507434	0	0	0	0	0	0	0	0	0	0	0	0
ENSSSCG00000003068	73	0.400658	81	0.38425	82	0.426716	117	0.492513	126	0.47392	97	0.588766	83	0.527701	102	0.559123	119	0.655163	84	0.452779
ENSSSCG00000003069	1	0.0285122	0	0	0	0	1	0.0218681	2	0.039079	1	0.0315319	1	0.0330285	4	0.113906	1	0.028601	0	0
ENSSSCG00000003070	113	1.72893	217	2.8697	180	2.61123	298	3.49701	157	1.6462	151	2.55503	135	2.39272	202	3.08679	163	2.50172	103	1.54772
ENSSSCG00000003071	3	0.0386497	13	0.144759	12	0.146582	4	0.0395245	6	0.0529736	7	0.0997338	6	0.0895436	10	0.128671	9	0.11631	6	0.0759157
ENSSSCG00000003072	55	0.688899	93	1.00682	88	1.04508	100	0.96067	55	0.472105	72	0.997344	70	1.01566	88	1.10086	65	0.816691	69	0.848785
ENSSSCG00000003073	0	0	0	0	0	0	0	0	0	0	0	0	0	0	0	0	0	0	0	0
ENSSSCG00000003076	3	0.318929	7	0.643204	7	0.705577	6	0.489221	5	0.364272	4	0.470275	9	1.10834	3	0.31853	5	0.533205	12	1.25288
ENSSSCG00000003077	19	0.372697	39	0.661218	62	1.1531	50	0.752234	46	0.618363	23	0.498941	39	0.886187	51	0.999145	51	1.00351	42	0.809109
ENSSSCG00000003078	11	0.351701	26	0.718509	3	0.0909444	9	0.220701	8	0.175289	0	0	4	0.148149	2	0.0638656	10	0.320725	3	0.0942015
ENSSSCG00000003079	2352	19.3108	1125	7.9835	2163	16.8381	2500	15.7429	2067	11.6302	352	3.19614	598	5.68752	136	1.11521	439	3.61559	410	3.30599
ENSSSCG00000003080	8	0.211768	6	0.137278	3	0.075295	20	0.406053	8	0.145126	3	0.0878238	0	0	0	0	0	0	2	0.0519944
ENSSSCG00000003081	29	0.360281	99	1.06306	43	0.506508	70	0.666996	59	0.502319	40	0.549571	19	0.273436	7	0.0868557	70	0.872355	41	0.500246
ENSSSCG00000003083	6	0.0638999	2	0.0184101	0	0	2	0.0163365	12	0.0875817	6	0.0706675	4	0.0493478	8	0.0850932	6	0.064099	7	0.0732154
ENSSSCG00000003085	869	23.9734	894	21.3169	832	21.7624	935	19.7835	1215	22.9704	621	18.9461	617	19.7176	793	21.8494	669	18.5134	608	16.4728
ENSSSCG00000003086	0	0	0	0	0	0	0	0	0	0	0	0	0	0	0	0	0	0	0	0
ENSSSCG00000003088	384	6.46882	446	6.49392	441	7.04379	874	11.2924	307	3.54418	286	5.32819	109	2.12706	225	3.78558	569	9.61519	300	4.9633
ENSSSCG00000003089	668	14.85	705	13.5462	321	6.76595	800	13.6402	725	11.0451	581	14.2839	528	13.597	659	14.6316	745	16.6134	625	13.6454
ENSSSCG00000003090	476	3.02271	582	3.19441	255	1.53534	605	2.94663	813	3.53805	389	2.73186	324	2.38338	321	2.03587	440	2.80281	369	2.30129
ENSSSCG00000003091	211	3.58389	256	3.75829	204	3.28531	345	4.49441	373	4.34175	189	3.55021	211	4.15158	285	4.83475	267	4.5492	215	3.58647
ENSSSCG00000003092	1	0.0309586	2	0.0535167	0	0	3	0.0712334	0	0	1	0.0342374	0	0	1	0.0309199	0	0	0	0
ENSSSCG00000003093	277	2.67013	309	2.57448	423	3.86605	190	1.40471	231	1.52598	199	2.12142	247	2.75809	361	3.4755	245	2.36903	305	2.88741
ENSSSCG00000003096	0	0	0	0	0	0	0	0	0	0	0	0	0	0	0	0	0	0	0	0
ENSSSCG00000003098	671	14.3282	617	11.3876	687	13.9091	650	10.6454	803	11.7508	478	11.288	500	12.3679	605	12.9027	638	13.666	578	12.1214
ENSSSCG00000003100	46	1.38101	109	2.82841	72	2.04948	100	2.3026	81	1.6665	85	2.82213	79	2.74741	128	3.83799	106	3.19224	108	3.18432
ENSSSCG00000003101	79	0.881233	51	0.491713	66	0.698042	91	0.778549	45	0.344001	35	0.431769	46	0.594402	119	1.32577	33	0.369257	66	0.723041
ENSSSCG00000003102	0	0	0	0	0	0	0	0	0	0	0	0	0	0	3	0.339765	0	0	0	0
ENSSSCG00000003103	80	0.972967	79	0.830449	68	0.784135	75	0.699601	136	1.13352	94	1.26432	62	0.873491	112	1.36045	88	1.0736	95	1.13472
ENSSSCG00000003104	2474	31.3507	3711	40.6459	2045	24.5705	2338	22.7234	2955	25.6619	1817	25.4637	2291	33.6303	2679	33.906	2423	30.8001	2092	26.0354
ENSSSCG00000003105	369	7.67569	232	4.17116	145	2.85978	436	6.95599	360	5.13189	168	3.86474	150	3.61444	131	2.72156	201	4.1941	145	2.9622
ENSSSCG00000003106	674	44.6335	760	43.5003	392	24.6128	1236	62.777	1106	50.1926	740	54.1941	608	46.6405	715	47.2893	746	49.5554	498	32.3881
ENSSSCG00000003107	1625	11.0815	2234	13.1676	1843	11.9164	1694	8.86015	2094	9.78603	1388	10.4678	1361	10.7514	1158	7.88699	1346	9.20752	1283	8.59268
ENSSSCG00000003108	4	0.0939754	6	0.121838	0	0	8	0.144154	0	0	2	0.0519641	5	0.136076	6	0.140787	0	0	0	0
ENSSSCG00000003109	111	9.70368	90	6.80039	30	2.48662	199	13.3428	196	11.7423	85	8.21774	58	5.87354	77	6.72296	99	8.68161	53	4.55035
ENSSSCG00000003110	338	2.80841	457	3.282	476	3.74995	473	3.0143	603	3.43356	393	3.61124	311	2.99339	354	2.93768	460	3.83401	438	3.57416
ENSSSCG00000003111	434	3.67637	450	3.29473	253	2.032	518	3.36542	498	2.89096	420	3.93458	373	3.66013	427	3.61254	426	3.61984	295	2.45418
ENSSSCG00000003112	6	0.097756	4	0.0563287	7	0.108134	7	0.0874725	24	0.26797	14	0.252255	8	0.150987	20	0.325446	12	0.196121	10	0.16001
ENSSSCG00000003113	3	0.051263	2	0.0295386	0	0	6	0.0786348	3	0.0351307	1	0.0188974	1	0.0197943	0	0	0	0	3	0.0503453
ENSSSCG00000003114	49	0.533883	75	0.7063	48	0.495867	153	1.27856	83	0.619743	70	0.843466	64	0.807772	105	1.1426	125	1.36619	98	1.04865
ENSSSCG00000003115	86	3.06029	64	1.96844	87	2.93534	115	3.13866	75	1.82898	63	2.47928	57	2.34962	59	2.09688	59	2.10605	106	3.70447
ENSSSCG00000003119	6	0.0658555	4	0.0379471	7	0.0728472	7	0.0589278	0	0	2	0.0242768	1	0.0127145	1	0.0109622	0	0	1	0.0107794
ENSSSCG00000003120	1386	20.2885	1638	20.7242	1452	20.1524	1478	16.5937	1970	19.7622	1080	17.4836	1237	20.9756	1493	21.8274	1509	22.1578	1409	20.256
ENSSSCG00000003121	0	0	0	0	0	0	0	0	0	0	0	0	0	0	0	0	3	0.0853128	0	0
ENSSSCG00000003123	0	0	0	0	0	0	0	0	0	0	0	0	0	0	0	0	0	0	0	0
ENSSSCG00000003124	0	0	0	0	0	0	0	0	0	0	0	0	0	0	0	0	0	0	0	0
ENSSSCG00000003125	0	0	0	0	0	0	0	0	0	0	0	0	0	0	0	0	0	0	0	0
ENSSSCG00000003126	0	0	0	0	0	0	0	0	0	0	0	0	0	0	0	0	0	0	0	0
ENSSSCG00000003128	42	0.473292	47	0.457779	49	0.52354	51	0.44079	50	0.38613	64	0.79759	38	0.496046	62	0.697795	36	0.406943	47	0.520156
ENSSSCG00000003129	17	0.193364	9	0.0884804	18	0.194121	45	0.392573	22	0.171488	5	0.0628951	5	0.0658803	8	0.090881	12	0.136918	10	0.111708
ENSSSCG00000003131	0	0	0	0	0	0	0	0	2	0.0699803	0	0	1	0.0591454	0	0	0	0	3	0.150432
ENSSSCG00000003132	840	17.559	756	13.659	704	13.953	1029	16.4975	1030	14.7551	619	14.3097	513	12.4221	794	16.5767	654	13.7135	724	14.8633
ENSSSCG00000003133	3	0.0415639	2	0.0239499	0	0	1	0.0106262	5	0.0474732	0	0	5	0.0802461	2	0.0276746	3	0.0416935	0	0
ENSSSCG00000003134	279	3.2227	259	2.58579	194	2.12467	389	3.44625	533	4.21917	263	3.35963	231	3.09091	269	3.10331	350	4.05542	185	2.09867
ENSSSCG00000003135	46	1.02337	22	0.423034	9	0.189841	59	1.00672	29	0.442136	26	0.639687	28	0.721591	27	0.599922	12	0.267798	12	0.262187
ENSSSCG00000003136	355	8.25561	323	6.49234	254	5.60052	522	9.31049	507	8.08001	275	7.0725	258	6.95023	281	6.52654	325	7.5815	354	8.08499
ENSSSCG00000003137	28	0.536682	25	0.414168	17	0.308946	28	0.411622	48	0.630498	23	0.487536	19	0.421863	15	0.287149	40	0.769078	23	0.432955
ENSSSCG00000003139	1729	19.2507	1852	17.8225	1423	15.0221	1665	14.2182	2832	21.6086	1336	16.4504	1422	18.3404	1193	13.2662	1289	14.3964	1539	16.8285
ENSSSCG00000003140	34	0.730208	28	0.519761	6	0.122178	47	0.774188	35	0.515132	24	0.570031	15	0.373179	14	0.300297	9	0.193893	3	0.0632768
ENSSSCG00000003142	0	0	0	0	0	0	0	0	0	0	0	0	0	0	0	0	0	0	0	0
ENSSSCG00000003143	343	10.1541	229	5.85952	216	6.06284	221	5.0179	454	9.2106	139	4.55075	116	3.978	258	7.62824	149	4.42472	205	5.96016
ENSSSCG00000003144	257	2.25499	275	2.08555	151	1.25621	431	2.90048	278	1.67163	255	2.4744	226	2.29709	160	1.40213	262	2.30602	225	1.93887
ENSSSCG00000003145	28	0.359951	21	0.233337	23	0.280342	10	0.0985978	23	0.202627	25	0.355423	12	0.1787	42	0.539252	24	0.309491	30	0.378759
ENSSSCG00000003146	9	0.10631	9	0.0918862	16	0.179194	20	0.181193	13	0.105234	7	0.0914425	9	0.123149	22	0.259543	9	0.106641	7	0.0812052
ENSSSCG00000003147	46	1.65972	50	1.55928	29	0.992084	42	1.16227	85	2.10174	37	1.47638	40	1.67184	34	1.22521	40	1.44773	50	1.77175
ENSSSCG00000003148	119	3.70915	141	3.79861	70	2.06871	210	5.02028	214	4.57114	100	3.44705	56	2.02197	77	2.39703	108	3.37678	123	3.7652
ENSSSCG00000003149	21	0.322051	4	0.0530204	5	0.0727024	6	0.0705728	12	0.126116	6	0.10176	3	0.0532948	4	0.0612663	11	0.169219	0	0
ENSSSCG00000003150	0	0	0	0	0	0	0	0	2	0.0169323	0	0	0	0	0	0	0	0	0	0
ENSSSCG00000003152	410	4.38453	555	5.12992	335	3.39671	709	5.81523	583	4.27259	307	3.63076	347	4.29861	345	3.68481	439	4.70929	333	3.49735
ENSSSCG00000003153	6408	255.348	6992	240.818	2853	107.792	17697	540.868	9456	258.227	5185	228.496	3799	175.363	5471	217.737	5321	212.694	3624	141.825
ENSSSCG00000003154	9318	106.536	11574	114.376	9517	103.168	10720	94.0046	11939	93.5458	7962	100.673	9061	120.007	6442	73.5614	10821	124.106	9689	108.795
ENSSSCG00000003155	9139	236.042	7091	158.298	6676	163.486	7639	151.324	19848	351.31	3446	98.4294	4455	133.29	3697	95.3664	2897	75.0567	5042	127.893
ENSSSCG00000003156	12480	298.145	15812	326.496	14559	329.775	12890	236.182	19213	314.551	10579	279.497	11724	324.449	10402	248.191	11664	279.519	12839	301.231
ENSSSCG00000003157	104	6.59369	112	6.13749	31	1.86351	119	5.7866	93	4.04075	132	9.25526	79	5.80204	100	6.33215	121	7.69541	104	6.47566
ENSSSCG00000003159	40	1.6423	66	2.34215	57	2.21892	57	1.79494	97	2.72928	38	1.72542	50	2.37805	31	1.27119	33	1.35912	25	1.00806
ENSSSCG00000003160	39	1.19189	86	2.27168	44	1.27497	74	1.73454	62	1.29851	41	1.38572	31	1.09747	18	0.549415	56	1.71677	53	1.59075
ENSSSCG00000003161	38	1.02784	37	0.865008	27	0.692434	107	2.21976	94	1.74242	35	1.04696	31	0.971317	46	1.24267	58	1.57369	56	1.48759
ENSSSCG00000003165	16425	1211.69	16586	1057.56	11656	815.287	23670	1339.27	32832	1659.85	16846	1374.37	12751	1089.66	19168	1412.28	17069	1263.13	15702	1137.62
ENSSSCG00000003168	14	0.193425	13	0.155241	13	0.170295	29	0.307301	19	0.179896	17	0.259748	8	0.128036	15	0.206982	15	0.207887	8	0.10855
ENSSSCG00000003169	282	10.98	319	10.7355	182	6.7189	295	8.8096	351	9.36578	215	9.25788	283	12.7643	318	12.3662	395	15.4277	304	11.6247
ENSSSCG00000003170	0	0	1	0.0170047	0	0	2	0.0301789	1	0.0134826	0	0	0	0	2	0.0392987	1	0.0197353	1	0.0193218
ENSSSCG00000003171	0	0	0	0	0	0	0	0	0	0	0	0	0	0	0	0	0	0	0	0
ENSSSCG00000003172	0	0	0	0	0	0	0	0	0	0	0	0	0	0	0	0	0	0	2	0.0470944
ENSSSCG00000003177	66	2.02745	89	2.36306	48	1.39805	96	2.26183	77	1.62099	76	2.5819	57	2.02834	93	2.85329	134	4.12917	67	2.02133
ENSSSCG00000003178	228	6.66026	151	3.81251	136	3.76677	269	6.02684	268	5.36506	171	5.52424	168	5.68492	171	4.98895	147	4.3075	182	5.22136
ENSSSCG00000003183	822	51.2424	982	52.9111	707	41.7879	1237	59.1437	1127	48.1465	1021	70.3887	853	61.5978	1168	72.7204	1000	62.5329	1347	82.467
ENSSSCG00000003187	1529	17.9894	1546	15.7216	685	7.64143	2248	20.2856	2107	16.9886	1129	14.6901	990	13.4929	1374	16.1456	1244	14.6819	1009	11.6589
ENSSSCG00000003189	2883	32.3656	2771	26.8877	1586	16.8817	2826	24.3328	3495	26.8887	2121	26.3329	1849	24.0455	2083	23.3552	2295	25.8448	1980	21.8303
ENSSSCG00000003191	0	0	2	0.0333915	0	0	0	0	0	0	0	0	0	0	2	0.0385846	0	0	0	0
ENSSSCG00000003192	216	2.55143	196	2.00108	85	0.951969	198	1.79381	260	2.10468	237	3.09598	208	2.84611	225	2.65442	305	3.61394	207	2.40135
ENSSSCG00000003193	668	9.63146	944	11.7643	668	9.132	826	9.13434	1130	11.1655	662	10.5559	685	11.441	868	12.4995	718	10.3846	617	8.73688
ENSSSCG00000003194	973	29.8127	1410	37.3409	1197	34.7741	1339	31.4666	1492	31.3285	1082	36.6636	1116	39.6105	1248	38.1908	1213	37.2821	1197	36.0195
ENSSSCG00000003195	218	2.12376	314	2.64397	129	1.19155	472	3.52673	355	2.37006	241	2.59648	246	2.77614	325	3.16219	386	3.77213	263	2.51628
ENSSSCG00000003196	93	2.84951	135	3.57519	45	1.3073	121	2.84351	172	3.6116	136	4.60836	115	4.08173	117	3.58039	145	4.45664	80	2.40732
ENSSSCG00000003197	143	2.77305	175	2.93318	273	5.01948	97	1.4427	186	2.47183	124	2.65928	171	3.84129	164	3.17631	185	3.5987	200	3.80897
ENSSSCG00000003198	58	1.97311	116	3.41082	31	0.999904	81	2.11343	40	0.932537	63	2.37019	37	1.45809	60	2.03859	66	2.25226	46	1.53687
ENSSSCG00000003199	675	11.4618	809	11.8734	576	9.27353	585	7.61879	779	9.06504	579	10.8729	627	12.3332	907	15.382	760	12.9453	644	10.7397
ENSSSCG00000003201	89	2.975	112	3.23588	48	1.52129	121	3.10215	136	3.11544	98	3.62278	156	6.0406	80	2.67081	68	2.28012	111	3.64397
ENSSSCG00000003204	149	1.42475	255	2.10751	158	1.43246	225	1.65012	175	1.14676	137	1.44874	135	1.49535	163	1.55667	163	1.56347	157	1.47437
ENSSSCG00000003207	0	0	1	0.0456578	0	0	0	0	2	0.0724019	0	0	0	0	0	0	0	0	0	0
ENSSSCG00000003211	546	12.2154	650	12.5692	380	8.06071	770	13.2126	889	13.6302	404	9.99578	456	11.8179	432	9.65285	626	14.0489	360	7.90995
ENSSSCG00000003212	19	0.812597	18	0.665383	20	0.811008	23	0.75445	24	0.703422	4	0.189191	3	0.148628	3	0.128144	14	0.600621	2	0.0840054
ENSSSCG00000003214	2	0.0389744	3	0.0505299	7	0.129337	3	0.0448386	2	0.0267093	0	0	4	0.0902959	1	0.0194628	2	0.0390959	0	0
ENSSSCG00000003216	14	0.169198	31	0.323822	28	0.320847	47	0.435658	27	0.223621	24	0.320773	21	0.293998	35	0.422465	29	0.351573	19	0.225515
ENSSSCG00000003217	1468	18.2911	1694	18.2434	1483	17.5198	2756	26.3375	1468	12.535	1372	18.9055	789	11.3881	1809	22.5118	1570	19.623	2998	36.6861
ENSSSCG00000003218	120502	1503.65	153009	1650.24	86304	1021.07	111898	1070.91	145944	1248.02	114228	1576.32	124510	1799.76	117581	1465.36	130752	1636.63	109356	1340.14
ENSSSCG00000003219	103	7.04011	92	5.43511	100	6.48062	162	8.49256	65	3.04466	57	4.30861	25	1.97943	38	2.59407	80	5.48509	55	3.69199
ENSSSCG00000003222	11	0.167528	30	0.394906	6	0.0866403	11	0.12849	11	0.114808	20	0.336856	10	0.176422	10	0.152108	14	0.213882	20	0.299144
ENSSSCG00000003225	0	0	2	0.040469	0	0	0	0	0	0	0	0	0	0	0	0	0	0	0	0
ENSSSCG00000003227	0	0	0	0	0	0	0	0	2	0.0191363	0	0	0	0	0	0	0	0	0	0
ENSSSCG00000003228	1	0.0183405	2	0.0317044	0	0	1	0.0140667	0	0	1	0.020283	1	0.0212457	0	0	0	0	3	0.0540367
ENSSSCG00000003229	2	0.104905	4	0.181344	5	0.248662	3	0.120689	5	0.179729	3	0.174023	5	0.303804	3	0.15716	3	0.157847	8	0.412107
ENSSSCG00000003230	0	0	7	0.0706679	6	0.0664464	1	0.00895833	0	0	5	0.0645856	2	0.0270604	1	0.0116655	6	0.0702989	4	0.045884
ENSSSCG00000003231	22	1.10433	16	0.694183	17	0.809094	34	1.30899	14	0.481601	15	0.832697	20	1.16296	6	0.300804	9	0.453179	32	1.57754
ENSSSCG00000003232	0	0	0	0	0	0	0	0	0	0	0	0	0	0	0	0	0	0	0	0
ENSSSCG00000003233	3	0.0741387	35	0.747601	37	0.866961	28	0.530717	5	0.0846793	14	0.382623	21	0.601176	29	0.715778	16	0.396639	13	0.315517
ENSSSCG00000003234	0	0	2	0.0743051	3	0.122266	0	0	0	0	0	0	1	0.0497931	2	0.0858612	0	0	0	0
ENSSSCG00000003235	37	0.443117	93	0.962671	79	0.897053	82	0.753203	67	0.549889	27	0.357602	32	0.443941	58	0.693747	78	0.93705	62	0.729229
ENSSSCG00000003236	13	0.0891424	16	0.0948285	20	0.13003	28	0.147258	27	0.126879	11	0.0834168	4	0.0317731	7	0.0479397	10	0.0687848	6	0.0404062
ENSSSCG00000003238	0	0	3	0.158816	5	0.290361	5	0.23488	0	0	2	0.13547	2	0.1419	7	0.428202	0	0	7	0.421064
ENSSSCG00000003239	5	0.136482	3	0.0707789	0	0	17	0.355906	10	0.187063	4	0.120749	1	0.0316201	1	0.0272622	0	0	2	0.0536155
ENSSSCG00000003240	33	0.472487	54	0.668264	53	0.719492	88	0.966363	50	0.490602	30	0.475026	25	0.414643	45	0.643495	39	0.560134	47	0.660891
ENSSSCG00000003241	4	0.0929846	21	0.421938	16	0.352651	12	0.213951	9	0.143376	19	0.488455	10	0.269283	12	0.278605	18	0.419735	8	0.18264
ENSSSCG00000003247	0	0	0	0	0	0	0	0	0	0	0	0	0	0	0	0	0	0	0	0
ENSSSCG00000003248	0	0	0	0	0	0	0	0	0	0	0	0	0	0	0	0	0	0	0	0
ENSSSCG00000003251	4	0.0694267	1	0.0150018	0	0	0	0	0	0	1	0.0191949	1	0.020106	0	0	1	0.0174108	0	0
ENSSSCG00000003253	2135	20.7077	1332	11.1665	2510	23.0824	2925	21.7591	3159	20.9975	1448	15.5318	1327	14.9095	1292	12.5156	1198	11.6558	2007	19.1177
ENSSSCG00000003255	13	0.190296	15	0.189782	19	0.263702	8	0.0898168	14	0.140442	24	0.388524	14	0.237396	24	0.350876	6	0.0881027	15	0.215642
ENSSSCG00000003256	9	0.146514	2	0.0281413	4	0.0617404	2	0.0249716	13	0.145032	2	0.0360069	10	0.188579	3	0.0487768	1	0.01633	19	0.30377
ENSSSCG00000003257	310	10.7486	392	11.7477	146	4.79973	242	6.43557	451	10.7164	183	7.01716	244	9.80029	229	7.93016	312	10.8517	242	8.24065
ENSSSCG00000003259	3	0.0272049	0	0	12	0.103177	1	0.00695516	5	0.0310727	0	0	3	0.0315142	0	0	0	0	2	0.017812
ENSSSCG00000003261	508	35.7482	329	20.0108	179	11.9431	1348	72.7548	870	41.9559	754	58.6788	317	25.8409	397	27.9021	509	35.9302	444	30.6852
ENSSSCG00000003262	268	12.8152	381	15.7469	167	7.5715	424	15.5503	499	16.3522	255	13.485	289	16.0084	384	18.3391	445	21.3453	315	14.793
ENSSSCG00000003263	268	5.04106	388	6.30807	250	4.45862	547	7.89143	535	6.89643	389	8.09201	358	7.80061	368	6.91339	448	8.45311	352	6.50257
ENSSSCG00000003264	201	1.64303	272	1.92175	365	2.8289	338	2.11908	268	1.5013	240	2.16961	259	2.4525	383	3.12684	307	2.51733	308	2.47262
ENSSSCG00000003265	18	0.539849	14	0.362916	39	1.10902	21	0.48306	18	0.369961	23	0.762865	12	0.416908	22	0.65899	18	0.541532	19	0.559641
ENSSSCG00000003266	0	0	0	0	0	0	0	0	0	0	0	0	0	0	0	0	0	0	0	0
ENSSSCG00000003267	77	1.78786	81	1.62557	89	1.95933	96	1.7096	98	1.55938	58	1.48933	49	1.31795	92	2.13347	83	1.93318	70	1.59623
ENSSSCG00000003268	108	3.28041	97	2.54656	51	1.46875	163	3.79729	189	3.93414	154	5.17303	107	3.76484	171	5.18749	143	4.35704	136	4.05694
ENSSSCG00000003269	91	3.38808	115	3.70073	30	1.05903	64	1.82757	86	2.19429	32	1.31759	43	1.85455	21	0.780886	54	2.01677	33	1.20665
ENSSSCG00000003271	5	0.0870881	7	0.105382	11	0.181658	1	0.0133589	1	0.0119364	0	0	0	0	3	0.0521874	0	0	2	0.0342117
ENSSSCG00000003272	5	0.125175	0	0	5	0.118684	0	0	1	0.0171566	1	0.0276865	0	0	1	0.0250037	0	0	3	0.0737608
ENSSSCG00000003275	1	0.121003	0	0	1	0.114728	0	0	0	0	0	0	0	0	0	0	0	0	0	0
ENSSSCG00000003277	0	0	0	0	0	0	0	0	0	0	1	0.0851728	0	0	0	0	0	0	0	0
ENSSSCG00000003278	2	0.035961	2	0.031082	15	0.255721	35	0.48267	8	0.0985768	6	0.119309	8	0.166629	6	0.107748	3	0.0541096	4	0.0706345
ENSSSCG00000003282	2	0.0256333	0	0	3	0.0364561	6	0.0589804	1	0.00878331	1	0.0141741	3	0.0445405	6	0.0768037	0	0	0	0
ENSSSCG00000003284	0	0	0	0	0	0	0	0	1	0.0229463	0	0	2	0.0775742	0	0	0	0	0	0
ENSSSCG00000003286	0	0	0	0	0	0	0	0	0	0	0	0	0	0	0	0	0	0	0	0
ENSSSCG00000003288	200	2.55673	158	1.74578	120	1.45449	281	2.75513	270	2.36538	184	2.60131	137	2.02877	148	1.88961	222	2.84681	153	1.92089
ENSSSCG00000003289	59	2.86967	59	2.48033	34	1.56795	97	3.61853	62	2.06659	65	3.49633	53	2.98616	81	3.93478	34	1.65886	45	2.14955
ENSSSCG00000003301	764	15.1662	1006	17.2608	605	11.3871	825	12.5609	1144	15.563	566	12.4257	788	18.1205	836	16.5747	827	16.468	742	14.4658
ENSSSCG00000003302	1	0.0412853	0	0	0	0	0	0	0	0	0	0	0	0	0	0	0	0	0	0
ENSSSCG00000003303	0	0	0	0	0	0	0	0	0	0	0	0	0	0	0	0	0	0	0	0
ENSSSCG00000003306	0	0	0	0	0	0	0	0	0	0	0	0	0	0	0	0	0	0	0	0
ENSSSCG00000003307	0	0	0	0	0	0	0	0	0	0	0	0	0	0	0	0	0	0	0	0
ENSSSCG00000003311	0	0	0	0	0	0	0	0	0	0	0	0	0	0	0	0	0	0	0	0
ENSSSCG00000003314	0	0	0	0	0	0	0	0	0	0	0	0	0	0	0	0	0	0	0	0
ENSSSCG00000003315	0	0	0	0	0	0	0	0	0	0	0	0	0	0	0	0	0	0	0	0
ENSSSCG00000003317	73	2.23442	71	1.87835	42	1.21889	111	2.60583	120	2.51713	87	2.94496	72	2.55289	103	3.14872	98	3.00897	90	2.70545
ENSSSCG00000003318	1	0.0136576	30	0.354138	6	0.077696	71	0.743727	7	0.0655172	7	0.105728	15	0.237314	8	0.109124	19	0.260303	3	0.0402393
ENSSSCG00000003322	18	0.249674	30	0.359667	46	0.604968	18	0.191494	30	0.285171	37	0.567574	27	0.433834	24	0.332482	18	0.250452	4	0.05449
ENSSSCG00000003324	11	0.111353	25	0.21874	18	0.172765	12	0.0931691	10	0.0693734	8	0.0895611	7	0.0820854	21	0.212317	17	0.172627	10	0.099418
ENSSSCG00000003325	0	0	0	0	0	0	0	0	0	0	0	0	0	0	0	0	0	0	0	0
ENSSSCG00000003326	28	0.391575	55	0.66481	45	0.596683	111	1.19059	62	0.594199	42	0.64957	50	0.810001	76	1.06152	65	0.911846	43	0.590583
ENSSSCG00000003329	57	0.851331	28	0.361459	39	0.552283	78	0.89351	70	0.716481	35	0.578111	38	0.657454	41	0.611594	61	0.913912	65	0.953438
ENSSSCG00000003331	0	0	0	0	0	0	0	0	0	0	0	0	0	0	0	0	1	0.0546376	0	0
ENSSSCG00000003332	1018	23.5817	979	19.6014	564	12.3874	1136	20.1831	1242	19.7166	779	19.9565	685	18.3813	830	19.2027	756	17.5671	804	18.2911
ENSSSCG00000003333	0	0	0	0	0	0	4	0.152584	2	0.0681679	4	0.220012	0	0	3	0.14902	2	0.099781	2	0.0976904
ENSSSCG00000003334	541	24.271	628	24.3516	322	13.6968	774	26.6325	713	21.9211	652	32.3487	557	28.947	588	26.3465	547	24.6166	442	19.4746
ENSSSCG00000003336	0	0	0	0	0	0	0	0	0	0	0	0	0	0	0	0	0	0	0	0
ENSSSCG00000003338	22	0.233464	40	0.36689	22	0.221358	49	0.398818	61	0.44362	18	0.211247	10	0.12293	9	0.0953886	66	0.702576	26	0.270973
ENSSSCG00000003339	8	0.0790485	16	0.136647	16	0.149899	28	0.212199	19	0.128659	15	0.163913	8	0.0915698	14	0.138162	20	0.198237	9	0.0873377
ENSSSCG00000003341	18	0.161629	20	0.155223	25	0.212844	42	0.289253	39	0.239991	20	0.198608	20	0.208035	30	0.269045	24	0.216177	28	0.246923
ENSSSCG00000003342	1092	21.3921	1292	21.8761	615	11.423	1108	16.6476	1370	18.3922	1174	25.4342	1112	25.2344	1332	26.061	980	19.2578	1137	21.8749
ENSSSCG00000003343	155	2.93128	144	2.35378	67	1.20136	188	2.72687	194	2.51427	132	2.7607	115	2.51931	145	2.73874	164	3.11115	105	1.95016
ENSSSCG00000003344	161	3.88997	113	2.35981	163	3.73406	325	6.02261	238	3.94076	147	3.92787	107	2.99476	112	2.70268	138	3.34465	219	5.1966
ENSSSCG00000003346	0	0	0	0	0	0	2	0.180121	0	0	0	0	0	0	0	0	1	0.117789	0	0
ENSSSCG00000003348	309	14.3493	381	15.2924	372	16.3791	507	18.0577	716	22.7861	281	14.4311	320	17.214	442	20.4999	371	17.2822	437	19.9301
ENSSSCG00000003350	583	8.47156	620	7.78689	288	3.9679	720	8.02432	698	6.95078	512	8.22781	445	7.49054	489	7.09675	580	8.45423	556	7.9346
ENSSSCG00000003351	11	0.330074	15	0.389034	5	0.142253	47	1.08168	8	0.16451	14	0.464587	4	0.139039	9	0.269723	20	0.602005	29	0.854619
ENSSSCG00000003352	694	15.1898	1062	20.0907	666	13.821	1159	19.4561	1125	16.8744	620	15.0073	711	18.0269	727	15.8921	744	16.3349	628	13.4992
ENSSSCG00000003353	128	1.26331	138	1.17722	155	1.45046	230	1.74104	181	1.22423	132	1.44076	139	1.58918	155	1.52787	143	1.41575	123	1.19223
ENSSSCG00000003354	900	9.62286	1662	15.3593	831	8.42435	2723	22.3301	1368	10.0238	1336	15.7975	1109	13.7357	1667	17.8014	1898	20.3568	1336	14.0289
ENSSSCG00000003356	5	0.0393948	0	0	1	0.00747038	3	0.0181289	8	0.0431959	1	0.00871342	0	0	6	0.0472146	11	0.0869386	4	0.0309517
ENSSSCG00000003357	0	0	0	0	0	0	0	0	0	0	0	0	0	0	0	0	0	0	0	0
ENSSSCG00000003359	287	10.8208	285	9.28755	156	5.5767	346	10.0054	420	10.852	343	14.3019	236	10.3074	316	11.8993	396	14.977	204	7.55378
ENSSSCG00000003360	66	2.23504	76	2.2245	56	1.79806	140	3.63623	54	1.2532	67	2.50921	40	1.56914	123	4.16009	93	3.15919	38	1.26381
ENSSSCG00000003362	141	1.39764	240	2.0562	192	1.80447	287	2.18192	216	1.46728	168	1.84164	175	2.00943	198	1.96018	201	1.99859	176	1.71334
ENSSSCG00000003366	1	0.00603971	3	0.0156608	0	0	0	0	9	0.0372513	2	0.0133587	1	0.0069964	0	0	6	0.0363512	3	0.0177948
ENSSSCG00000003368	5	0.0799535	8	0.11057	3	0.0454844	18	0.22076	4	0.043834	8	0.141474	7	0.129665	2	0.0319414	4	0.0641622	7	0.109931
ENSSSCG00000003369	4667	45.4511	5526	46.5152	4274	39.4652	8404	62.7731	7088	47.3057	5836	62.8552	4069	45.9042	5603	54.4983	5863	57.2766	4944	47.2868
ENSSSCG00000003370	0	0	0	0	0	0	0	0	0	0	0	0	0	0	0	0	0	0	0	0
ENSSSCG00000003371	2	0.0482834	5	0.104331	6	0.137339	2	0.0370321	6	0.0992664	4	0.106794	10	0.279657	13	0.313449	1	0.0242169	10	0.237095
ENSSSCG00000003374	4	0.0491098	0	0	0	0	0	0	1	0.00841379	1	0.0135778	0	0	0	0	0	0	6	0.0723461
ENSSSCG00000003376	100	0.844565	98	0.71538	81	0.648623	219	1.4186	160	0.926055	90	0.840612	60	0.587007	111	0.936294	71	0.60151	76	0.63038
ENSSSCG00000003377	27	0.266391	14	0.119388	22	0.205803	33	0.249718	43	0.290742	12	0.130935	11	0.125721	8	0.0788318	22	0.217736	26	0.251933
ENSSSCG00000003379	4267	48.6925	2990	29.491	2834	30.6629	2843	24.8827	3802	29.7328	602	7.59724	1189	15.7174	610	6.95226	447	5.1168	506	5.67082
ENSSSCG00000003382	49	0.804949	54	0.766733	16	0.249211	50	0.629976	58	0.652956	14	0.254343	20	0.380593	40	0.656279	19	0.313096	11	0.177468
ENSSSCG00000003383	49	0.550611	40	0.388496	46	0.490095	127	1.09455	78	0.600657	82	1.01902	49	0.637828	69	0.77438	68	0.766494	62	0.68422
ENSSSCG00000003384	507	10.5389	645	11.5884	448	8.82957	720	11.4789	730	10.3991	467	10.7355	563	13.5567	571	11.8544	615	12.8237	431	8.79874
ENSSSCG00000003385	6444	341.311	6675	305.579	4373	219.608	7941	322.59	8845	321.052	5944	348.171	5463	335.185	6031	319.036	7174	381.16	5819	302.69
ENSSSCG00000003386	1	0.0225591	1	0.0194984	8	0.171114	0	0	5	0.0772991	7	0.174638	1	0.0261324	8	0.180247	2	0.0452588	10	0.221553
ENSSSCG00000003388	0	0	0	0	0	0	0	0	0	0	0	0	0	0	0	0	0	0	0	0
ENSSSCG00000003390	0	0	1	0.0275315	0	0	0	0	0	0	0	0	0	0	0	0	0	0	0	0
ENSSSCG00000003391	0	0	0	0	0	0	0	0	0	0	0	0	0	0	0	0	0	0	0	0
ENSSSCG00000003393	837	7.41841	923	7.07074	943	7.92448	931	6.32872	1231	7.47699	605	5.93008	461	4.73309	878	7.77206	544	4.83655	589	5.12692
ENSSSCG00000003395	7	0.059704	23	0.169555	22	0.177911	28	0.183166	22	0.128591	16	0.150919	8	0.0790413	15	0.127777	1	0.00855572	15	0.125647
ENSSSCG00000003396	812	10.3249	730	8.02287	634	7.6435	1051	10.2497	897	7.81637	658	9.25284	678	9.9866	717	9.10552	634	8.08667	835	10.4273
ENSSSCG00000003398	1360	11.8892	1168	8.8254	1193	9.88844	1311	8.79017	1511	9.05235	501	4.84363	498	5.04315	624	5.44822	564	4.94588	496	4.25844
ENSSSCG00000003399	20	0.609349	11	0.289672	7	0.202213	55	1.28523	20	0.417589	4	0.134777	4	0.141174	3	0.091288	9	0.275062	1	0.0299221
ENSSSCG00000003400	612	5.91276	792	6.61366	982	8.99548	753	5.57976	1622	10.7392	628	6.70994	759	8.49453	674	6.50362	805	7.80164	448	4.25082
ENSSSCG00000003401	10084	39.8338	12571	42.9206	11274	42.2251	9474	28.7034	13708	37.1087	7502	32.7729	7795	35.6692	6965	27.4787	8039	31.8546	6116	23.7269
ENSSSCG00000003402	227	7.21521	290	7.96707	194	5.84653	475	11.5797	377	8.21198	187	6.57331	181	6.66439	184	5.84113	241	7.68407	225	7.02362
ENSSSCG00000003403	17	1.37696	14	0.98012	9	0.691178	25	1.55308	16	0.88813	11	0.985339	8	0.750623	1	0.0808965	24	1.95001	9	0.715931
ENSSSCG00000003404	160	2.66294	214	3.07846	122	1.9252	191	2.43813	250	2.85145	109	2.00626	106	2.04365	149	2.47676	145	2.42081	132	2.1576
ENSSSCG00000003405	222	7.01136	281	7.67067	228	6.82744	289	7.00049	430	9.30682	302	10.5481	295	10.7927	335	10.567	364	11.5319	308	9.55335
ENSSSCG00000003407	304	2.15943	338	2.0752	369	2.48522	136	0.740943	201	0.978463	182	1.42974	175	1.44	276	1.95808	193	1.37522	263	1.83475
ENSSSCG00000003410	5	0.0915617	7	0.110795	10	0.173627	23	0.323037	6	0.0752971	7	0.141763	5	0.106065	3	0.0548683	19	0.349019	11	0.19783
ENSSSCG00000003412	326	7.05998	268	5.01647	467	9.58907	345	5.73042	440	6.53013	296	7.0892	253	6.34695	392	8.47868	390	8.47231	470	9.9963
ENSSSCG00000003413	602	4.11424	689	4.06996	724	4.69143	548	2.87246	634	2.96938	588	4.44416	532	4.21175	728	4.96913	610	4.1819	651	4.36947
ENSSSCG00000003414	13	0.31602	5	0.105056	8	0.184389	45	0.839007	19	0.316526	5	0.134419	6	0.168959	13	0.315625	10	0.24385	0	0
ENSSSCG00000003417	0	0	0	0	0	0	0	0	0	0	0	0	0	0	0	0	0	0	0	0
ENSSSCG00000003419	77	3.12266	119	4.17118	175	6.72894	139	4.32345	122	3.39061	105	4.70916	84	3.94614	148	5.99449	116	4.71893	176	7.00976
ENSSSCG00000003421	184	1.9405	190	1.73192	171	1.70988	268	2.16777	237	1.71289	176	2.05272	169	2.06463	224	2.3594	194	2.05234	174	1.80219
ENSSSCG00000003423	0	0	0	0	0	0	0	0	0	0	0	0	3	0.0327566	0	0	0	0	0	0
ENSSSCG00000003428	50	0.420018	39	0.283166	94	0.748686	73	0.47033	74	0.426004	65	0.603853	29	0.282199	71	0.59568	56	0.471887	59	0.48675
ENSSSCG00000003429	73	0.768241	61	0.554858	93	0.927964	124	1.00087	82	0.591387	53	0.616836	36	0.43887	100	1.05107	74	0.781192	44	0.45476
ENSSSCG00000003431	0	0	0	0	0	0	0	0	2	0.0414408	0	0	0	0	0	0	0	0	0	0
ENSSSCG00000003432	621	12.5878	797	13.9635	493	9.47496	736	11.4424	945	13.1272	397	8.89953	551	12.938	650	13.1591	540	10.98	520	10.3518
ENSSSCG00000003433	964	14.4233	934	12.0785	577	8.18533	527	6.04754	785	8.04896	416	6.88335	551	9.54986	510	7.62102	443	6.64878	620	9.11033
ENSSSCG00000003434	1183	14.7031	1515	16.2748	1174	13.8346	1481	14.1176	1519	12.938	995	13.6763	1068	15.3764	965	11.9787	976	12.1682	841	10.2654
ENSSSCG00000003435	55	0.774441	60	0.730222	29	0.387166	76	0.820768	77	0.743019	43	0.669598	18	0.293601	47	0.660967	62	0.875727	73	1.00949
ENSSSCG00000003438	228	0.956023	287	1.04014	356	1.41533	351	1.12881	428	1.22987	261	1.2103	227	1.1026	386	1.6165	280	1.17772	225	0.926556
ENSSSCG00000003439	1068	34.0738	1126	31.0503	865	26.1661	960	23.491	1924	42.0666	967	34.1189	1084	40.0624	1387	44.1959	838	26.8191	861	26.9779
ENSSSCG00000003440	0	0	0	0	0	0	0	0	0	0	0	0	0	0	0	0	0	0	0	0
ENSSSCG00000003441	0	0	0	0	0	0	0	0	0	0	0	0	1	0.0560679	0	0	0	0	0	0
ENSSSCG00000003442	0	0	0	0	0	0	0	0	0	0	0	0	0	0	0	0	0	0	0	0
ENSSSCG00000003444	0	0	0	0	0	0	0	0	0	0	0	0	0	0	0	0	0	0	0	0
ENSSSCG00000003448	0	0	0	0	0	0	0	0	0	0	0	0	0	0	0	0	0	0	0	0
ENSSSCG00000003449	11	0.311545	2	0.0489594	9	0.241682	0	0	12	0.232912	0	0	0	0	1	0.0282868	0	0	0	0
ENSSSCG00000003451	623	15.3579	568	12.1023	664	15.5198	591	11.1741	1149	19.411	230	6.27034	237	6.76785	259	6.37675	231	5.71225	232	5.61678
ENSSSCG00000003455	10	0.102151	9	0.0794624	10	0.0968534	28	0.219372	0	0	3	0.0338908	1	0.0118331	4	0.0408091	6	0.0614814	9	0.0902899
ENSSSCG00000003458	552	5.12595	457	3.668	500	4.40229	589	4.19499	469	2.98463	296	3.03981	388	4.17374	300	2.78235	278	2.58959	483	4.40492
ENSSSCG00000003459	0	0	0	0	0	0	0	0	0	0	0	0	0	0	0	0	0	0	0	0
ENSSSCG00000003460	37	0.606981	26	0.368659	45	0.699939	70	0.880751	39	0.438452	34	0.61684	25	0.475086	40	0.655375	28	0.460769	50	0.805563
ENSSSCG00000003461	1779	8.3889	2667	10.87	3136	14.021	1866	6.74873	1812	5.85559	1384	7.21747	1219	6.65873	2080	9.796	1269	6.00264	977	4.52459
ENSSSCG00000003463	1	0.0434868	1	0.0375868	3	0.123695	1	0.0333533	1	0.0298017	0	0	1	0.0503751	0	0	0	0	0	0
ENSSSCG00000003464	87	0.790146	151	1.18534	167	1.43806	156	1.08666	110	0.684643	107	1.07471	79	0.831139	159	1.44225	103	0.938375	99	0.883037
ENSSSCG00000003465	671	3.71288	365	1.74566	441	2.31367	493	2.09227	496	1.88085	290	1.77462	287	1.83962	332	1.83478	304	1.68738	565	3.07038
ENSSSCG00000003466	0	0	0	0	7	0.275155	5	0.158985	2	0.0568224	4	0.183394	0	0	5	0.20703	1	0.041587	4	0.162863
ENSSSCG00000003468	2865	41.7535	4356	54.8699	3407	47.0776	3120	34.8742	4486	44.8034	2366	38.1332	2791	47.118	3362	48.9353	3042	44.4712	2399	34.3364
ENSSSCG00000003470	30	0.881106	35	0.888491	19	0.529096	34	0.765891	47	0.945994	31	1.0069	30	1.02067	19	0.557336	32	0.942775	29	0.836489
ENSSSCG00000003471	232	3.44605	157	2.01563	215	3.02793	342	3.89619	271	2.75858	158	2.59543	98	1.68623	254	3.7681	125	1.86249	319	4.65349
ENSSSCG00000003472	9	0.168332	15	0.24249	4	0.0709346	7	0.100416	6	0.0769057	4	0.0827378	1	0.0216662	5	0.0934007	3	0.0562855	9	0.165319
ENSSSCG00000003473	0	0	7	0.271435	0	0	9	0.30968	8	0.245959	1	0.0496146	0	0	0	0	7	0.315021	7	0.308421
ENSSSCG00000003476	0	0	1	0.0264693	0	0	0	0	0	0	2	0.0677352	0	0	0	0	2	0.0614392	0	0
ENSSSCG00000003477	204	1.78286	185	1.39745	128	1.06064	273	1.82991	205	1.22779	150	1.44976	112	1.13387	189	1.6497	180	1.57801	177	1.5192
ENSSSCG00000003478	28	0.25078	48	0.371581	23	0.195315	45	0.309121	30	0.184136	40	0.3962	22	0.228253	60	0.536713	23	0.20664	51	0.448602
ENSSSCG00000003479	52	1.65902	48	1.32363	50	1.51249	76	1.8597	43	0.940158	51	1.79945	23	0.850032	27	0.860338	29	0.928108	103	3.22732
ENSSSCG00000003481	0	0	0	0	0	0	0	0	0	0	0	0	0	0	0	0	0	0	0	0
ENSSSCG00000003482	0	0	0	0	0	0	0	0	0	0	0	0	0	0	0	0	0	0	0	0
ENSSSCG00000003483	0	0	0	0	0	0	0	0	0	0	0	0	0	0	0	0	0	0	0	0
ENSSSCG00000003484	1	0.0256168	1	0.0221413	0	0	0	0	1	0.0175553	0	0	0	0	0	0	0	0	0	0
ENSSSCG00000003485	373	3.82597	298	2.64197	334	3.24828	502	3.94928	455	3.19837	272	3.08547	295	3.50521	287	2.94016	358	3.68356	300	3.02211
ENSSSCG00000003486	1171	8.34394	1359	8.36973	697	4.70892	1134	6.19739	1191	5.8158	913	7.19457	1119	9.2364	984	7.0027	972	6.94755	707	4.94754
ENSSSCG00000003488	2643	9.8545	2790	8.99124	2463	8.70714	3078	8.80212	2712	6.92964	1709	7.04692	1900	8.20634	1900	7.07534	2522	9.43265	1673	6.12617
ENSSSCG00000003489	689	4.27811	701	3.76208	740	4.35651	929	4.42415	866	3.68497	645	4.42907	585	4.20772	610	3.78285	656	4.0859	572	3.48806
ENSSSCG00000003491	5	0.107889	9	0.167853	16	0.327343	5	0.0827485	4	0.0591497	9	0.214769	9	0.224962	5	0.107754	15	0.324677	7	0.148341
ENSSSCG00000003492	98	2.65315	124	2.90158	107	2.74659	124	2.57477	153	2.83864	106	3.17366	82	2.57163	152	4.10994	90	2.44416	121	3.21719
ENSSSCG00000003493	2182	17.3411	2750	18.89	2137	16.1027	2633	16.0492	3544	19.3018	2464	21.6562	2319	21.3491	1782	14.1444	2535	20.2092	2428	18.9507
ENSSSCG00000003494	0	0	0	0	0	0	0	0	0	0	0	0	0	0	0	0	0	0	0	0
ENSSSCG00000003495	0	0	0	0	0	0	0	0	0	0	0	0	0	0	0	0	0	0	0	0
ENSSSCG00000003498	0	0	0	0	0	0	0	0	0	0	0	0	0	0	0	0	0	0	0	0
ENSSSCG00000003499	0	0	0	0	0	0	0	0	0	0	0	0	0	0	0	0	0	0	0	0
ENSSSCG00000003505	871	29.9905	868	25.8323	774	25.2686	1082	28.5742	972	22.9359	741	28.2165	608	24.2509	890	30.6064	782	27.0099	710	24.0093
ENSSSCG00000003506	3082	59.6495	3643	60.9412	3349	61.4559	3870	57.4469	5862	77.7506	3384	72.431	3883	87.0563	3868	74.7682	2821	54.7682	3297	62.6684
ENSSSCG00000003508	16	0.258279	8	0.111619	10	0.153054	11	0.13619	7	0.0774375	2	0.0357042	1	0.0186994	5	0.0806113	2	0.0323855	14	0.221949
ENSSSCG00000003509	0	0	0	0	0	0	2	0.0253811	0	0	0	0	0	0	0	0	0	0	0	0
ENSSSCG00000003511	1077	9.71477	1505	11.7336	1812	15.497	1546	10.6957	1795	11.096	993	9.90571	1281	13.3852	1274	11.4774	1263	11.428	1089	9.64718
ENSSSCG00000003512	2789	25.5326	3772	29.8467	4259	36.9682	3573	25.0877	3843	24.1102	2580	26.1208	3460	36.6929	2436	22.2731	2913	26.7509	2060	18.5212
ENSSSCG00000003513	857	13.2485	579	7.73648	1142	16.7389	1294	15.3427	800	8.47541	517	8.83888	517	9.25841	829	12.7996	396	6.14092	791	12.0093
ENSSSCG00000003514	5354	20.7083	4282	14.315	4786	17.5514	7000	20.7656	5749	15.2385	3483	14.8984	3043	13.6341	3730	14.4089	3192	12.3845	6132	23.2929
ENSSSCG00000003520	3700	67.7556	4118	65.179	4073	70.7183	6110	85.8156	5708	71.6327	2859	57.8999	2429	51.5264	2901	53.0576	3510	64.4766	2382	42.8392
ENSSSCG00000003521	68	2.8529	52	1.88564	41	1.63093	36	1.15841	92	2.64515	64	2.96946	45	2.187	80	3.35216	56	2.35677	64	2.63702
ENSSSCG00000003523	0	0	0	0	0	0	0	0	0	0	0	0	0	0	0	0	0	0	0	0
ENSSSCG00000003524	149	4.0302	93	2.17421	110	2.82103	171	3.54746	158	2.92874	96	2.87165	56	1.75464	79	2.13414	57	1.54656	113	3.00175
ENSSSCG00000003527	35	0.490506	9	0.109018	4	0.0531508	9	0.0967386	11	0.105646	3	0.0464962	9	0.146109	12	0.167963	4	0.0562325	16	0.220217
ENSSSCG00000003529	0	0	0	0	0	0	0	0	0	0	0	0	0	0	0	0	0	0	0	0
ENSSSCG00000003530	0	0	0	0	0	0	0	0	0	0	0	0	0	0	0	0	0	0	0	0
ENSSSCG00000003531	395	8.62012	412	7.77126	344	7.11785	426	7.13029	477	7.13375	367	8.85731	300	7.58396	335	7.30159	349	7.63999	231	4.9509
ENSSSCG00000003532	143	1.12818	98	0.668264	201	1.50354	221	1.33726	233	1.25975	92	0.802697	76	0.69457	101	0.795832	71	0.561893	125	0.968522
ENSSSCG00000003539	0	0	4	0.0671315	1	0.0184104	1	0.0148926	3	0.0399202	5	0.107369	3	0.067479	3	0.058179	0	0	0	0
ENSSSCG00000003541	0	0	0	0	0	0	0	0	0	0	0	0	0	0	1	0.0280731	0	0	0	0
ENSSSCG00000003543	113	1.29645	132	1.30897	152	1.65346	167	1.46952	217	1.70616	115	1.45913	97	1.28916	151	1.73026	142	1.63424	112	1.26197
ENSSSCG00000003546	0	0	0	0	0	0	0	0	0	0	0	0	0	0	0	0	0	0	0	0
ENSSSCG00000003547	14	0.47491	5	0.146599	8	0.257305	8	0.20814	17	0.395199	3	0.112545	7	0.275068	3	0.101639	5	0.170139	0	0
ENSSSCG00000003549	73	1.52169	73	1.31523	94	1.85782	123	1.96648	119	1.69994	79	1.82116	39	0.941728	120	2.49827	101	2.11191	80	1.63775
ENSSSCG00000003551	29	0.663516	28	0.553719	6	0.13016	54	0.947607	34	0.533109	18	0.455455	7	0.185528	5	0.114256	13	0.298365	10	0.224703
ENSSSCG00000003552	0	0	2	0.0519498	0	0	4	0.0921971	0	0	4	0.13294	0	0	0	0	0	0	0	0
ENSSSCG00000003553	359	2.54434	417	2.55444	404	2.71479	462	2.51133	567	2.7539	342	2.68057	274	2.24952	347	2.45622	330	2.3461	385	2.67977
ENSSSCG00000003554	544	9.43653	459	6.88183	646	10.6248	757	10.0714	596	7.08505	330	6.33063	282	5.66658	321	5.56128	294	5.11578	665	11.329
ENSSSCG00000003555	0	0	0	0	0	0	0	0	0	0	0	0	0	0	1	0.009978	0	0	0	0
ENSSSCG00000003557	0	0	0	0	0	0	0	0	0	0	0	0	0	0	0	0	0	0	0	0
ENSSSCG00000003558	56	0.572633	24	0.212118	34	0.329641	43	0.337239	62	0.434474	28	0.31664	22	0.260597	15	0.153192	34	0.348754	38	0.381617
ENSSSCG00000003559	543	4.17226	757	5.02742	1068	7.78066	586	3.45342	674	3.54907	416	3.53496	517	4.60172	614	4.7119	556	4.28546	612	4.61826
ENSSSCG00000003561	226	1.57991	262	1.58308	153	1.01412	239	1.28146	192	0.919834	194	1.49985	180	1.45766	286	1.99686	187	1.31135	209	1.43492
ENSSSCG00000003564	149	2.03872	181	2.14056	172	2.23138	233	2.44517	211	1.97851	128	1.93687	107	1.69595	176	2.40514	155	2.12743	139	1.86785
ENSSSCG00000003565	6	0.316667	3	0.136852	0	0	0	0	2	0.0723377	3	0.175103	3	0.183414	9	0.474406	4	0.211769	1	0.0518331
ENSSSCG00000003566	1494	38.8058	1636	36.7288	1090	26.844	2043	40.7001	2222	39.5525	1498	43.0306	1191	35.8357	1365	35.4107	1697	44.216	1305	33.2899
ENSSSCG00000003567	0	0	0	0	0	0	0	0	0	0	0	0	0	0	0	0	0	0	0	0
ENSSSCG00000003569	93	1.27132	106	1.25244	99	1.28316	106	1.11137	70	0.655774	55	0.831486	49	0.775938	56	0.764569	76	1.04217	190	2.55083
ENSSSCG00000003570	1276	9.15236	1592	9.86969	1220	8.29691	1052	5.78735	1598	7.85494	1116	8.85251	1325	11.0092	1192	8.53916	1121	8.06565	1148	8.08686
ENSSSCG00000003572	0	0	0	0	3	0.0796512	2	0.0429545	6	0.115142	1	0.0309683	1	0.0324381	0	0	3	0.0842694	4	0.110005
ENSSSCG00000003573	55	0.730227	46	0.527875	28	0.352474	143	1.45617	52	0.473131	40	0.58732	25	0.384498	36	0.477369	78	1.03882	76	0.990978
ENSSSCG00000003575	1	0.0238229	2	0.0411815	0	0	0	0	0	0	0	0	0	0	0	0	1	0.0238971	0	0
ENSSSCG00000003576	4	0.114819	5	0.124051	4	0.108864	6	0.132094	0	0	2	0.0634895	2	0.0665029	0	0	3	0.0863822	0	0
ENSSSCG00000003577	918	7.98417	654	4.91635	1084	8.93903	866	5.77679	523	3.11725	300	2.88555	340	3.42551	428	3.71781	330	2.87907	408	3.485
ENSSSCG00000003578	111	1.82094	99	1.40374	151	2.34868	318	4.00112	194	2.18102	64	1.16111	71	1.34924	75	1.22883	91	1.4975	80	1.2889
ENSSSCG00000003580	317	2.41424	413	2.71862	348	2.51289	388	2.26638	250	1.3048	339	2.85522	325	2.86723	312	2.37318	379	2.89542	290	2.16907
ENSSSCG00000003582	334	9.42824	416	10.1497	357	9.5549	276	5.9755	494	9.5564	372	11.6131	383	12.524	319	8.99355	367	10.3921	390	10.812
ENSSSCG00000003583	298	7.38591	332	7.11219	297	6.9794	452	8.59226	506	8.59452	267	7.31844	236	6.77576	217	5.3716	278	6.91168	230	5.59849
ENSSSCG00000003584	15	0.137979	6	0.0477036	12	0.104659	20	0.141102	31	0.195419	13	0.132247	8	0.0852454	19	0.174555	11	0.1015	14	0.126475
ENSSSCG00000003585	0	0	0	0	0	0	0	0	0	0	0	0	0	0	0	0	0	0	0	0
ENSSSCG00000003586	1073	9.37885	1267	9.57203	1071	8.87592	1235	8.27938	1321	7.91291	593	5.73224	564	5.71068	534	4.66173	589	5.16436	498	4.27499
ENSSSCG00000003589	709	3.24137	952	3.76182	1009	4.37369	1076	3.77291	1080	3.38369	712	3.59984	724	3.83425	850	3.88113	852	3.90727	917	4.11726
ENSSSCG00000003590	39	0.411375	43	0.392031	14	0.140015	66	0.533948	39	0.281917	18	0.209974	8	0.0977512	19	0.200163	34	0.359753	15	0.155389
ENSSSCG00000003591	730	9.69643	976	11.2051	1133	14.269	902	9.18918	940	8.55658	506	7.43291	581	8.93971	576	7.6413	549	7.31497	505	6.58773
ENSSSCG00000003592	152	1.65947	99	0.934196	237	2.45328	287	2.40319	226	1.6909	106	1.27983	106	1.34057	258	2.8132	136	1.48941	228	2.44464
ENSSSCG00000003596	261	9.42281	272	8.48764	227	7.77034	332	9.19304	287	7.10077	235	9.38269	225	9.40982	245	8.8341	293	10.6111	202	7.16221
ENSSSCG00000003599	0	0	0	0	0	0	0	0	0	0	0	0	0	0	0	0	0	0	0	0
ENSSSCG00000003600	1129	11.7117	968	8.67916	777	7.64222	2299	18.2913	2385	16.9549	1089	12.4932	1084	13.026	1076	11.1479	822	8.55357	1171	11.9299
ENSSSCG00000003601	2	0.0306794	3	0.0397755	0	0	0	0	1	0.0105124	0	0	1	0.0177695	3	0.0459615	2	0.030775	0	0
ENSSSCG00000003603	223	2.15379	186	1.5527	81	0.741749	225	1.66672	136	0.900161	124	1.32446	133	1.48802	94	0.906739	118	1.14322	134	1.27104
ENSSSCG00000003604	12	0.135047	8	0.0778167	3	0.0320111	11	0.0949465	16	0.123398	2	0.0248917	6	0.0782195	5	0.0561993	6	0.0677341	13	0.143683
ENSSSCG00000003606	0	0	0	0	0	0	0	0	0	0	0	0	0	0	0	0	0	0	0	0
ENSSSCG00000003608	12	0.309667	15	0.334566	24	0.587216	16	0.316675	15	0.26527	16	0.456618	3	0.0896795	2	0.0515465	21	0.543605	39	0.988401
ENSSSCG00000003610	28	0.969712	39	1.16742	53	1.74034	46	1.22187	51	1.21043	40	1.53202	27	1.0832	91	3.14762	38	1.32014	46	1.56458
ENSSSCG00000003612	916	45.2553	1193	50.9439	588	27.5439	1258	47.6689	1116	37.7852	930	50.8132	861	49.276	1426	70.3638	914	45.2972	817	39.6416
ENSSSCG00000003613	247	4.7992	241	4.04731	289	5.32407	564	8.40489	531	7.0705	209	4.49095	181	4.07389	225	4.36627	183	3.56676	249	4.75146
ENSSSCG00000003616	121	8.24204	183	10.774	97	6.26462	400	20.8973	390	18.2053	151	11.3749	185	14.5975	146	9.93249	155	10.5909	95	6.35519
ENSSSCG00000003617	279	2.76692	368	3.15441	444	4.17493	506	3.84879	335	2.27678	311	3.41093	227	2.60782	448	4.43738	338	3.36248	361	3.51605
ENSSSCG00000003619	8	0.231873	4	0.100207	0	0	14	0.311221	1	0.0198629	2	0.0641077	5	0.167876	6	0.173687	18	0.52334	10	0.284653
ENSSSCG00000003620	11	0.214149	27	0.454323	23	0.424546	24	0.358357	27	0.360222	14	0.301419	16	0.360829	24	0.466649	10	0.195288	19	0.363272
ENSSSCG00000003621	18	0.221222	38	0.403662	66	0.769085	68	0.640983	30	0.252674	39	0.530079	35	0.498291	31	0.380517	40	0.493137	46	0.555226
ENSSSCG00000003622	0	0	0	0	0	0	0	0	0	0	0	0	0	0	0	0	1	0.0101459	0	0
ENSSSCG00000003623	0	0	0	0	0	0	0	0	0	0	0	0	0	0	0	0	0	0	0	0
ENSSSCG00000003627	211	1.6807	231	1.59037	211	1.59354	349	2.13213	212	1.15725	180	1.58562	119	1.09803	199	1.58313	192	1.53412	148	1.15778
ENSSSCG00000003628	28	0.25784	49	0.390001	49	0.427821	67	0.473204	35	0.220873	50	0.509192	27	0.288015	52	0.478246	29	0.267881	85	0.768717
ENSSSCG00000003630	462	1.7673	587	1.94081	638	2.31399	538	1.57845	719	1.88486	411	1.73872	411	1.82124	443	1.69249	469	1.79966	399	1.49898
ENSSSCG00000003632	0	0	4	0.202983	0	0	0	0	0	0	0	0	1	0.0680113	1	0.058638	0	0	1	0.0576605
ENSSSCG00000003633	0	0	0	0	0	0	0	0	0	0	0	0	0	0	0	0	0	0	0	0
ENSSSCG00000003634	158	3.58471	162	3.1768	175	3.76451	245	4.26328	249	3.8715	171	4.29055	145	3.81086	201	4.55459	253	5.75796	137	3.05262
ENSSSCG00000003637	4778	42.8777	5861	45.4606	4005	34.077	4499	30.9658	4950	30.442	3220	31.9566	4185	43.505	3237	29.0124	4206	37.8622	4079	35.9496
ENSSSCG00000003640	0	0	3	0.0203411	3	0.0223137	5	0.0300834	3	0.016128	2	0.0173511	6	0.0545238	3	0.0235046	3	0.0236074	2	0.0154085
ENSSSCG00000003642	156	1.79151	226	2.24327	236	2.56969	272	2.39577	177	1.393	226	2.87028	151	2.00877	264	3.028	258	2.97212	215	2.42488
ENSSSCG00000003643	668	10.6646	828	11.4255	635	9.61205	1003	12.2815	1022	11.1816	654	11.5469	524	9.69077	703	11.2093	797	12.7637	598	9.37616
ENSSSCG00000003644	1985	66.8026	3710	107.916	1653	52.7448	2829	73.0209	3663	84.4799	2931	109.086	2807	109.429	4179	140.463	2538	85.6793	3464	114.49
ENSSSCG00000003645	431	17.8559	967	34.6265	647	25.4145	757	24.0537	443	12.5774	545	24.9701	585	28.0749	491	20.3162	683	28.3842	469	19.0824
ENSSSCG00000003646	1	0.0439037	6	0.227683	2	0.083254	0	0	19	0.57166	1	0.0485535	6	0.305148	2	0.0876975	3	0.132122	3	0.129353
ENSSSCG00000003648	1088	11.0874	1082	9.53025	1027	9.92301	1187	9.2775	1266	8.8413	682	7.68605	753	8.889	760	7.73515	750	7.66676	610	6.10498
ENSSSCG00000003650	21	0.807624	20	0.66481	27	0.984526	23	0.67842	21	0.553468	7	0.29772	12	0.534601	18	0.691383	12	0.462937	0	0
ENSSSCG00000003651	16	0.315722	31	0.528719	9	0.168384	55	0.832395	17	0.229889	13	0.283693	13	0.297158	11	0.216788	14	0.277118	21	0.406968
ENSSSCG00000003652	561	8.59893	794	10.5191	511	7.42636	943	11.086	958	10.0631	545	9.23842	548	9.73017	601	9.20051	528	8.11833	371	5.58484
ENSSSCG00000003653	1412	134.713	1212	99.944	964	87.2021	2858	209.132	2143	140.114	1701	179.473	931	102.893	1396	133.02	1591	152.264	1591	149.074
ENSSSCG00000003654	1310	3.47605	1659	3.80487	1415	3.55996	2298	4.67678	1274	2.31669	722	2.11871	697	2.14243	718	1.90281	885	2.35564	869	2.2646
ENSSSCG00000003655	0	0	0	0	0	0	0	0	0	0	0	0	0	0	0	0	0	0	0	0
ENSSSCG00000003660	5572	114.623	6610	117.528	5961	116.267	6381	100.677	8739	123.199	4627	105.264	4557	108.592	6159	126.54	4805	99.1532	4858	98.1466
ENSSSCG00000003662	677	5.70637	1192	8.68411	900	7.19263	595	3.84653	974	5.62618	549	5.11757	687	6.7079	523	4.4028	487	4.11767	552	4.56947
ENSSSCG00000003663	4	0.133184	0	0	1	0.0315695	3	0.0766118	0	0	1	0.0368225	0	0	1	0.0332544	0	0	0	0
ENSSSCG00000003664	206	1.41894	291	1.73247	219	1.43026	298	1.57432	298	1.40668	308	2.34621	266	2.12244	304	2.09135	267	1.84484	271	1.83325
ENSSSCG00000003667	95	0.694033	262	1.65438	164	1.13599	296	1.65855	152	0.760998	212	1.71282	130	1.10017	343	2.50269	201	1.473	200	1.43497
ENSSSCG00000003669	1	0.0262031	1	0.022648	0	0	1	0.0200971	0	0	0	0	1	0.0303537	1	0.0261703	1	0.0262847	0	0
ENSSSCG00000003670	412	3.89206	487	3.97639	444	3.97685	480	3.4778	406	2.6284	292	3.0506	312	3.41425	238	2.24551	278	2.63438	236	2.18952
ENSSSCG00000003672	974	21.9975	795	15.5189	1224	26.2102	1824	31.5952	1423	22.0244	681	17.0091	590	15.4357	696	15.6993	771	17.4671	1031	22.8681
ENSSSCG00000003673	654	3.02055	928	3.70453	870	3.80979	1172	4.15161	1114	3.52595	621	3.1719	558	2.98539	669	3.08596	855	3.96119	476	2.15909
ENSSSCG00000003679	184	1.24919	161	0.944744	141	0.907619	238	1.23928	200	0.930516	120	0.900973	133	1.04597	170	1.1527	148	1.00791	184	1.22683
ENSSSCG00000003680	803	12.4009	1159	15.4703	1116	16.3408	1131	13.3962	1423	15.06	625	10.6742	726	12.9877	732	11.2903	771	11.9438	716	10.8594
ENSSSCG00000003682	633	3.60584	711	3.50066	687	3.71051	671	2.93161	757	2.95517	425	2.67739	484	3.19379	448	2.54881	439	2.50853	297	1.66156
ENSSSCG00000003684	152	1.46901	130	1.08593	84	0.769721	244	1.80864	156	1.03321	141	1.50702	159	1.78006	141	1.36099	239	2.31702	164	1.55661
ENSSSCG00000003687	56	0.444102	76	0.520938	100	0.751914	94	0.571746	50	0.271736	67	0.587609	45	0.413395	72	0.570273	63	0.501171	66	0.514036
ENSSSCG00000003690	5	0.0373766	18	0.1163	3	0.021263	0	0	2	0.0102457	4	0.0330681	0	0	0	0	1	0.00749861	9	0.0660735
ENSSSCG00000003691	5709	35.3596	6879	36.8256	6157	36.1568	12494	59.3512	8734	37.0718	5265	36.0633	4440	31.8558	4679	28.9438	5558	34.5316	4681	28.4735
ENSSSCG00000003693	6560	64.1174	7629	64.4492	11759	108.972	5259	39.4236	8639	57.8654	5131	55.4618	6075	68.7823	4842	47.2665	4961	48.6399	4451	42.7253
ENSSSCG00000003694	293	4.38935	329	4.25997	318	4.51683	318	3.65377	339	3.48029	129	2.13719	125	2.16921	175	2.61835	111	1.66804	167	2.457
ENSSSCG00000003697	8	0.0943477	3	0.0305802	2	0.0223638	20	0.180906	9	0.072739	1	0.0130425	3	0.0409846	2	0.0235574	4	0.0473209	6	0.0694941
ENSSSCG00000003699	107	0.977605	160	1.26351	63	0.54575	36	0.252269	73	0.457073	91	0.919477	61	0.645607	176	1.60601	30	0.274949	69	0.619133
ENSSSCG00000003700	419	3.46211	599	4.27791	445	3.48627	704	4.4615	664	3.75992	465	4.24912	495	4.73795	510	4.20875	603	4.99799	315	2.55619
ENSSSCG00000003701	231	3.04724	205	2.33737	259	3.23943	587	5.93902	417	3.76977	224	3.26786	155	2.36857	156	2.0553	226	2.99058	155	2.00809
ENSSSCG00000003702	27	0.510286	27	0.441054	13	0.232952	102	1.47853	23	0.297894	24	0.501627	18	0.394077	23	0.434144	24	0.455001	51	0.94662
ENSSSCG00000003703	0	0	0	0	0	0	0	0	0	0	0	0	0	0	0	0	0	0	0	0
ENSSSCG00000003704	0	0	0	0	0	0	0	0	0	0	0	0	0	0	0	0	0	0	0	0
ENSSSCG00000003705	43	0.647757	8	0.104163	29	0.414205	34	0.392829	32	0.330352	17	0.283212	19	0.331555	18	0.270815	13	0.196444	41	0.606573
ENSSSCG00000003707	268	3.10166	186	1.86059	268	2.94082	304	2.69845	295	2.33973	121	1.54869	112	1.50154	158	1.8263	75	0.870708	91	1.03432
ENSSSCG00000003708	33	0.464335	21	0.255396	26	0.346869	57	0.61514	23	0.221783	17	0.264537	18	0.293392	23	0.323223	29	0.409324	21	0.290197
ENSSSCG00000003709	17	0.0930209	29	0.137154	74	0.383917	56	0.235018	36	0.134995	20	0.121027	27	0.171141	38	0.207669	26	0.142711	36	0.193459
ENSSSCG00000003710	0	0	0	0	0	0	1	0.00936244	0	0	0	0	0	0	2	0.0243834	1	0.012245	1	0.0119885
ENSSSCG00000003711	7	0.0519683	7	0.0449176	9	0.0633515	12	0.0683287	1	0.00508773	5	0.0410516	9	0.0774001	5	0.0370738	5	0.0372359	3	0.0218734
ENSSSCG00000003712	516	4.66574	509	3.97802	727	6.23274	788	5.46485	908	5.62652	382	3.81992	428	4.48305	395	3.56717	422	3.82767	483	4.28917
ENSSSCG00000003713	174	1.74567	196	1.6996	222	2.11174	250	1.92369	321	2.207	195	2.16355	149	1.73164	210	2.10421	153	1.53977	110	1.08383
ENSSSCG00000003715	54	0.656887	49	0.515194	110	1.26871	74	0.690414	64	0.533532	36	0.484305	31	0.436835	53	0.643915	38	0.463694	38	0.453979
ENSSSCG00000003716	306	2.38914	319	2.15273	342	2.53175	469	2.8085	414	2.21516	257	2.21908	197	1.78175	194	1.51279	249	1.95017	186	1.42623
ENSSSCG00000003717	0	0	0	0	0	0	0	0	0	0	0	0	0	0	0	0	0	0	0	0
ENSSSCG00000003718	117	1.58738	108	1.26647	125	1.60797	129	1.34235	99	0.920476	51	0.765216	60	0.942983	60	0.813021	49	0.66687	49	0.652899
ENSSSCG00000003719	19	0.349331	11	0.174805	16	0.278919	26	0.366639	13	0.163799	9	0.182998	16	0.340771	30	0.550885	10	0.184432	13	0.234738
ENSSSCG00000003721	6	0.114855	6	0.0992726	25	0.453747	14	0.205546	8	0.104948	17	0.359889	2	0.0443495	2	0.0382372	4	0.0768089	9	0.169199
ENSSSCG00000003722	12	0.172519	25	0.310651	39	0.531611	20	0.220529	14	0.137933	12	0.19079	5	0.0832691	8	0.114869	11	0.158635	3	0.0423577
ENSSSCG00000003726	0	0	0	0	0	0	0	0	0	0	0	0	0	0	0	0	0	0	0	0
ENSSSCG00000003728	553	4.15997	666	4.33029	854	6.09111	739	4.26374	654	3.37152	390	3.24451	404	3.5205	494	3.71149	493	3.72017	345	2.54882
ENSSSCG00000003729	320	3.09516	475	3.97104	1065	9.76689	775	5.74931	754	4.9979	204	2.18214	215	2.40896	348	3.36177	174	1.68824	310	2.94476
ENSSSCG00000003730	155	1.53309	215	1.83803	164	1.53799	244	1.851	215	1.45733	144	1.57514	96	1.09993	125	1.23482	118	1.17076	83	0.80625
ENSSSCG00000003731	636	4.87426	567	3.75589	874	6.35092	677	3.97943	344	1.80673	204	1.72903	243	2.15733	244	1.86766	185	1.42225	239	1.79889
ENSSSCG00000003732	1	0.0177341	0	0	0	0	0	0	0	0	0	0	1	0.0205432	1	0.0177119	1	0.0177894	0	0
ENSSSCG00000003733	0	0	0	0	1	0.0115338	0	0	1	0.00833643	0	0	0	0	0	0	0	0	0	0
ENSSSCG00000003736	2	0.0172911	2	0.0149452	2	0.0163945	4	0.0265237	0	0	4	0.0382449	5	0.0500752	1	0.00863475	7	0.0607076	5	0.0424541
ENSSSCG00000003737	0	0	0	0	0	0	0	0	0	0	0	0	0	0	0	0	0	0	0	0
ENSSSCG00000003738	5649	23.4636	8715	31.2874	6192	24.3853	6706	21.3633	4581	13.0397	5377	24.6992	6007	28.9028	7707	31.9717	7907	32.9448	3706	15.1177
ENSSSCG00000003740	3	0.104506	1	0.030109	2	0.0660576	2	0.0534355	0	0	4	0.154098	0	0	0	0	0	0	0	0
ENSSSCG00000003741	42	0.348391	60	0.430177	54	0.424703	54	0.343552	41	0.233069	40	0.366942	33	0.317096	49	0.405948	68	0.56582	47	0.382887
ENSSSCG00000003743	1016	8.83651	1485	11.1633	1668	13.7549	1455	9.7058	1447	8.6246	859	8.26228	802	8.08016	691	6.00235	986	8.60232	793	6.77354
ENSSSCG00000003744	41	0.327854	24	0.165877	16	0.121308	33	0.202391	7	0.0383599	24	0.21224	13	0.12042	15	0.119796	18	0.144384	36	0.282718
ENSSSCG00000003747	69	1.99215	90	2.24591	120	3.28494	103	2.28082	154	3.04703	89	2.84172	78	2.60871	75	2.16267	62	1.79562	74	2.09826
ENSSSCG00000003748	0	0	3	0.0525422	0	0	1	0.0155414	0	0	0	0	0	0	0	0	0	0	0	0
ENSSSCG00000003749	260	2.04043	394	2.67253	239	1.77836	425	2.5581	281	1.51125	246	2.13502	119	1.08182	254	1.99085	236	1.85785	141	1.08673
ENSSSCG00000003753	1	0.037325	2	0.064522	1	0.0353895	14	0.400783	4	0.102316	0	0	2	0.0864746	3	0.111835	1	0.0374413	3	0.109971
ENSSSCG00000003754	2	0.0513219	2	0.0443589	0	0	14	0.275538	1	0.0175856	2	0.0567574	0	0	1	0.0256288	6	0.154446	1	0.0252016
ENSSSCG00000003755	1	0.0195191	4	0.0674837	1	0.0185069	12	0.179648	7	0.0936359	1	0.0215864	1	0.022611	2	0.0389894	6	0.11748	0	0
ENSSSCG00000003756	0	0	0	0	0	0	0	0	0	0	0	0	0	0	0	0	0	0	0	0
ENSSSCG00000003757	180	0.878722	285	1.20255	127	0.587836	170	0.636516	226	0.756085	95	0.512888	63	0.356269	107	0.521698	108	0.528876	79	0.378758
ENSSSCG00000003758	7	0.254883	1	0.0314717	13	0.448808	1	0.027927	0	0	8	0.322146	3	0.126539	7	0.254564	23	0.840083	6	0.21456
ENSSSCG00000003760	461	3.89013	671	4.894	597	4.77652	588	3.80559	635	3.67215	324	3.02363	384	3.75365	323	2.72221	409	3.46209	239	1.98069
ENSSSCG00000003761	556	3.36559	654	3.4217	687	3.94291	815	3.78377	645	2.67565	406	2.71789	361	2.53135	454	2.74472	499	3.02997	550	3.26967
ENSSSCG00000003762	365	5.9697	430	6.07863	889	13.7859	1327	16.6461	965	10.8161	342	6.18593	344	6.51743	528	8.62481	362	5.93908	245	3.93533
ENSSSCG00000003763	160	2.84849	143	2.20043	129	2.1775	240	3.27708	134	1.63487	93	1.83104	63	1.29925	126	2.24038	96	1.71442	92	1.60856
ENSSSCG00000003766	15887	314.222	13427	229.536	16843	315.855	16171	245.308	34330	465.32	7689	168.184	11775	269.782	5380	106.275	5817	115.41	6252	121.442
ENSSSCG00000003768	10390	150.683	13366	167.543	14079	193.595	9474	105.381	17487	173.799	8933	143.273	9970	167.495	9261	134.141	10219	148.664	8957	127.575
ENSSSCG00000003770	19	0.103793	37	0.1747	30	0.155385	29	0.121505	27	0.101079	22	0.13291	14	0.0885932	19	0.103663	22	0.120556	26	0.13949
ENSSSCG00000003771	1524	12.329	2206	15.425	1673	12.8325	1728	10.7218	1525	8.45464	1362	12.1854	1539	14.4225	1341	10.8349	1339	10.8661	1330	10.5669
ENSSSCG00000003772	446	6.03864	620	7.25561	529	6.791	681	7.07184	418	3.8785	369	5.52523	337	5.28558	386	5.21973	341	4.63137	259	3.44397
ENSSSCG00000003773	26	0.421648	50	0.700848	57	0.876446	23	0.286079	38	0.422322	33	0.591848	53	0.995659	30	0.485908	24	0.390426	61	0.971542
ENSSSCG00000003775	882	5.34873	1207	6.32655	993	5.70959	1424	6.62328	1349	5.60631	922	6.18347	985	6.91953	957	5.79629	1021	6.21096	732	4.35962
ENSSSCG00000003776	3586	76.6835	4520	83.5425	3183	64.536	6092	99.9154	3144	46.0742	2253	53.281	2478	61.3835	2583	55.1661	2898	62.1643	1550	32.5521
ENSSSCG00000003777	4	0.0332403	16	0.114922	17	0.133945	11	0.0701098	4	0.0227797	1	0.0091902	8	0.0770112	6	0.0497981	2	0.016672	1	0.00816133
ENSSSCG00000003778	0	0	0	0	0	0	0	0	0	0	0	0	0	0	0	0	0	0	0	0
ENSSSCG00000003779	201	6.74913	254	7.37163	75	2.38774	337	8.67887	72	1.65679	170	6.31278	151	5.87337	75	2.51518	168	5.65865	84	2.77004
ENSSSCG00000003780	509	7.89128	596	7.98645	571	8.39343	788	9.36994	875	9.29653	564	9.67004	453	8.13554	673	10.4208	555	8.63125	469	7.14098
ENSSSCG00000003781	0	0	0	0	0	0	0	0	0	0	0	0	0	0	0	0	0	0	0	0
ENSSSCG00000003783	7	0.373752	23	1.06143	0	0	3	0.122854	10	0.365906	5	0.29524	10	0.618507	12	0.639916	5	0.267798	3	0.157312
ENSSSCG00000003784	2	0.0474181	13	0.266401	6	0.134877	9	0.163658	11	0.178727	3	0.0786602	9	0.247181	8	0.189435	6	0.142698	3	0.0698539
ENSSSCG00000003787	961	14.6847	1235	16.3112	1081	15.6618	1150	13.4779	1015	10.629	915	15.4626	898	15.8956	1054	16.0856	1062	16.2786	518	7.77369
ENSSSCG00000003788	22	0.183719	11	0.0793967	1	0.00791783	69	0.441939	28	0.160241	12	0.110824	6	0.0580419	11	0.0917447	16	0.13403	6	0.0492084
ENSSSCG00000003789	86	2.66938	75	2.01211	62	1.82464	80	1.90451	383	8.14694	117	4.01622	96	3.45177	114	3.53405	79	2.45975	76	2.31676
ENSSSCG00000003790	390	4.84921	704	7.56584	406	4.78637	849	8.09646	379	3.22945	355	4.88151	251	3.61525	682	8.46929	322	4.01619	207	2.52774
ENSSSCG00000003791	723	17.9046	1085	23.2238	1310	30.7589	1293	24.5587	1074	18.2269	678	18.5684	782	22.4332	861	21.2954	743	18.4572	564	13.7171
ENSSSCG00000003792	112	1.89856	120	1.75819	151	2.42693	200	2.60026	173	2.00972	93	1.74345	102	2.00293	130	2.20093	154	2.61865	89	1.48167
ENSSSCG00000003793	6	0.0332403	9	0.0430957	3	0.0157583	1	0.00424908	3	0.0113899	9	0.0551412	10	0.064176	4	0.0221325	1	0.00555732	8	0.0435271
ENSSSCG00000003794	0	0	0	0	0	0	0	0	0	0	0	0	0	0	0	0	0	0	0	0
ENSSSCG00000003795	371	2.97707	185	1.28311	346	2.63248	337	2.07408	501	2.75509	224	1.98785	125	1.16194	161	1.29032	133	1.07058	210	1.65497
ENSSSCG00000003797	69	0.859733	15	0.161541	38	0.448923	66	0.630724	103	0.879499	10	0.137795	30	0.433006	9	0.111999	19	0.237476	6	0.0734212
ENSSSCG00000003798	5649	59.8939	6600	60.4829	7179	72.1687	7350	59.7695	9739	70.7634	4886	57.2907	4677	57.443	5081	53.8042	5415	57.5918	4744	49.3982
ENSSSCG00000003799	4	0.059311	8	0.102528	19	0.267118	8	0.0909801	5	0.0508076	3	0.0491944	10	0.171765	3	0.0444276	8	0.118992	1	0.0145623
ENSSSCG00000003801	0	0	0	0	0	0	0	0	0	0	0	0	0	0	0	0	0	0	0	0
ENSSSCG00000003803	4	0.0954826	0	0	0	0	2	0.0366164	1	0.0163587	0	0	0	0	0	0	0	0	1	0.0234434
ENSSSCG00000003805	2258	14.6163	2721	15.2237	5176	31.7675	2500	12.4118	5183	22.9921	1616	11.5685	1844	13.8272	1802	11.65	919	5.96735	1845	11.7291
ENSSSCG00000003806	448	11.739	431	9.76129	790	19.627	1222	24.5587	879	15.7843	495	14.3442	392	11.8986	568	14.8647	445	11.6967	418	10.7568
ENSSSCG00000003807	28	0.228692	37	0.261199	51	0.394945	43	0.269366	20	0.111945	30	0.270978	30	0.283839	29	0.236563	25	0.204826	23	0.184491
ENSSSCG00000003809	2810	32.8017	3163	31.913	3403	37.664	2948	26.3936	2956	23.6471	1278	16.4984	1422	19.2286	1354	15.7858	1486	17.4005	1327	15.2131
[truncated: 19,282 more rows]

## Sheet: Gene_Expression(FPKM)
Table 5. Gene Expression(FPKM)
Gene_ID	Songliao Black Pig						Commertial LWLDP Pig
	B1	B2	B3	B4	B5	Average	W1	W2	W3	W4	W5	Average
ENSSSCG00000000002	1.44293	2.06427	0.141528	1.77453	0.272786	1.13921	0.357669	0.144094	0.024847	0.274512	0.195463	0.199317
ENSSSCG00000000003	0.646562	0.429877	0.966706	1.25881	0.852099	0.830811	1.43008	1.41153	1.19216	0.598686	0.56172	1.03884
ENSSSCG00000000005	9.5759	8.23967	7.08878	12.9802	7.22305	9.02151	10.2347	14.567	10.7835	9.45532	8.05798	10.6197
ENSSSCG00000000006	2.48564	2.45155	1.92299	4.71343	1.72432	2.65959	2.2261	4.50453	2.33023	2.00389	2.44115	2.70118
ENSSSCG00000000007	2.7414	3.94321	2.23069	3.75013	2.73392	3.07987	3.68786	2.91495	3.84133	3.59134	3.81748	3.57059
ENSSSCG00000000010	4.68965	4.24382	5.69983	10.8992	5.0041	6.10731	4.82085	3.64597	6.97852	3.7571	4.35842	4.71217
ENSSSCG00000000014	0.024439	0.0422465	0	0.0937205	0	0.0320812	0.135137	0.254791	0.0244084	0.0490303	0.0720046	0.107074
ENSSSCG00000000018	2.71645	3.07202	3.23352	3.88781	2.62711	3.10738	2.43327	2.84285	2.57782	3.2682	2.21072	2.66657
ENSSSCG00000000019	8.95297	8.81305	9.21422	9.64713	9.1967	9.16481	8.53659	10.0498	7.95779	11.0918	8.55786	9.23876
ENSSSCG00000000020	0.157987	0.273106	0.211475	0.2566	0.140113	0.207856	0.431661	0.796644	0.269171	0.242381	0.438097	0.435591
ENSSSCG00000000021	0	0	0	0	0	0	0	0	0	0	0	0
ENSSSCG00000000022	1.93721	2.26482	1.70141	1.89243	1.46732	1.85264	1.68007	1.05116	1.50709	1.80006	1.24165	1.45601
ENSSSCG00000000024	12.9964	10.9163	11.9275	13.4567	13.8964	12.6386	14.0043	11.021	13.03	14.6247	16.4292	13.8219
ENSSSCG00000000025	0.067872	0.0921855	0.20225	0.0148732	0.0996706	0.0953703	0.0857831	0.0561592	0.067787	0.0583573	0.0952243	0.0726622
ENSSSCG00000000026	0	0	0	0	0	0	0	0	0	0	0	0
ENSSSCG00000000028	0.0397685	0	0	0	0	0.00795369	0	0	0	0	0	0
ENSSSCG00000000029	0.278356	0.0541329	0.0659803	0.229504	0.100148	0.145624	0.238573	0.0644895	0.118153	0.125651	0.061509	0.121675
ENSSSCG00000000031	1.56942	1.26606	1.19043	1.54075	1.13289	1.33991	1.61993	1.18777	1.12857	2.16206	1.58243	1.53615
ENSSSCG00000000033	5.3284	3.75261	1.43454	9.33394	3.24585	4.61907	3.20099	3.35292	3.94203	4.88309	2.455	3.56681
ENSSSCG00000000034	3.81383	3.53331	3.46013	2.86505	3.76213	3.48689	2.7108	3.78292	3.45709	3.05586	3.84555	3.37044
ENSSSCG00000000035	6.51925	4.30433	2.96181	3.97577	3.98677	4.34959	3.70498	3.17285	3.57206	4.6776	5.11315	4.04813
ENSSSCG00000000036	7.33661	4.81441	6.56445	10.6203	5.06686	6.88052	6.55392	5.64382	5.4351	6.55922	6.91148	6.22071
ENSSSCG00000000037	5.06362	4.44945	4.01818	5.77705	3.40084	4.54183	3.6432	3.59165	3.08823	4.2596	2.75541	3.46762
ENSSSCG00000000038	9.11791	9.76131	14.8523	12.4846	8.34946	10.9131	8.09311	8.43142	10.7856	8.86856	11.1108	9.45789
ENSSSCG00000000039	3.77019	4.24899	2.9214	5.26671	3.78805	3.99907	3.8099	3.55131	3.91238	4.02268	3.23131	3.70552
ENSSSCG00000000040	0.141937	0.14935	0.0936186	0.288722	0.169166	0.168559	0.0477734	0.0428922	0.117106	0.123808	0.0909107	0.0844981
ENSSSCG00000000045	29.3203	26.8856	23.5675	61.9139	35.3243	35.4023	40.8438	27.9773	32.2871	32.2397	30.549	32.7794
ENSSSCG00000000046	0.610599	0.146599	0	1.06672	0	0.364783	0	0.0392954	0.0677594	0.170139	0	0.0554389
ENSSSCG00000000050	1.12346	0.788968	0.77988	1.0617	0.921145	0.93503	0.931835	1.18522	1.28235	1.20746	0.935878	1.10855
ENSSSCG00000000058	86.0211	90.8031	81.5603	106.052	100.362	92.9596	87.7848	78.5335	72.516	82.6582	57.2131	75.7411
ENSSSCG00000000059	13.0309	17.8882	11.0778	15.339	12.6232	13.9918	15.1046	15.0412	13.4322	16.4035	11.3149	14.2593
ENSSSCG00000000061	2.40932	2.75419	2.50544	4.11303	2.10384	2.77716	2.92234	1.7556	2.94966	3.54727	2.02271	2.63952
ENSSSCG00000000062	0.549201	0.341776	0.0624865	0.7919	0.195712	0.388215	0.36442	0.356269	0.526573	0.286475	0.604095	0.427566
ENSSSCG00000000063	1.38926	2.23399	0.582025	6.18665	1.63105	2.4046	1.09572	1.52199	1.98985	1.0803	1.39612	1.4168
ENSSSCG00000000064	199.066	177.061	166.276	145.861	158.974	169.448	159.993	207.82	167.983	143.621	191.692	174.222
ENSSSCG00000000066	1.53295	1.97098	1.34499	1.83672	1.28051	1.59323	1.53505	1.38704	1.59197	1.26996	1.43061	1.44293
ENSSSCG00000000067	0.346867	0.142014	0.0346189	0.280041	0.012511	0.16321	0.0605691	0.465255	0.1094	0.0183131	0.0358588	0.137879
ENSSSCG00000000068	7.90516	8.44372	12.8163	7.93494	7.6322	8.94645	8.65341	9.1884	8.39751	8.02395	7.60561	8.37378
ENSSSCG00000000071	71.8479	80.4227	83.0056	83.986	83.2762	80.5077	57.2023	69.8425	59.8694	66.2205	37.9901	58.2249
ENSSSCG00000000072	2.01099	1.50176	1.41096	2.75161	1.78607	1.89228	1.79697	2.29226	1.34166	1.68643	1.3588	1.69522
ENSSSCG00000000073	0	0.272256	0	0	0	0.0544511	0.174176	0	0	0	0	0.0348352
ENSSSCG00000000074	0	0	0	0	0	0	0	0	0	0	0	0
ENSSSCG00000000075	0.73206	0.837163	1.34548	0.552834	0.470811	0.78767	0.585398	0.80888	0.663654	0.542283	0.541982	0.628439
ENSSSCG00000000076	2.19855	2.17972	1.27389	2.01136	2.01383	1.93547	1.62888	1.72284	1.89442	2.20541	1.43947	1.7782
ENSSSCG00000000077	33.2441	41.2372	35.2129	38.3795	54.4536	40.5055	50.0327	46.0831	60.3619	39.5219	35.0397	46.2079
ENSSSCG00000000078	2.7573	3.51173	2.64507	3.80039	2.48426	3.03975	2.75336	3.39134	2.97254	3.16451	2.80352	3.01705
ENSSSCG00000000079	0.00483854	0	0	0	0	0.000967708	0.00535099	0.00560497	0	0	0	0.00219119
ENSSSCG00000000080	0	0	0	0	0	0	0	0	0	0	0	0
ENSSSCG00000000081	0	0	0.0304621	0	0	0.00609241	0	0	0	0	0	0
ENSSSCG00000000082	0	0	0	0	0	0	0	0	0	0	0	0
ENSSSCG00000000084	504.345	591.111	414.659	548.48	567.264	525.172	668.573	634.433	821.311	578.508	677.441	676.053
ENSSSCG00000000087	4.00307	3.52814	3.19718	3.9626	4.67581	3.87336	4.14353	4.95697	5.88877	4.80679	4.51242	4.8617
ENSSSCG00000000091	0.436485	0.282949	0.41385	0.741283	0.341857	0.443285	0.344795	0.397276	0.467077	0.40657	0.566459	0.436435
ENSSSCG00000000092	0.0106405	0.0459842	0.0201774	0.0489658	0.0218759	0.0295287	0.0470696	0.0616296	0.106271	0.0106736	0.05225	0.0555789
ENSSSCG00000000093	1.31476	1.55505	1.09349	1.43298	1.10651	1.30056	2.2703	1.09551	1.54349	1.89731	0.996738	1.56067
ENSSSCG00000000094	16.4812	13.2762	13.128	13.7797	16.044	14.5418	12.7201	14.8417	14.8465	9.66836	8.86525	12.1884
ENSSSCG00000000095	2.83702	2.96075	2.73986	2.36454	2.41974	2.66438	2.70037	2.84889	3.27208	2.47581	3.02776	2.86498
ENSSSCG00000000097	14.122	14.6357	14.0349	13.7487	15.0596	14.3202	12.768	13.7488	12.1881	15.2514	14.669	13.7251
ENSSSCG00000000103	0.0247643	0.107022	0.0704403	0	0.0509133	0.050628	0.0547742	0.0860609	0.0247333	0	0.0729631	0.0477063
ENSSSCG00000000104	52.2964	59.2143	54.9903	40.8027	34.7712	48.415	38.694	42.7801	37.2111	34.0895	29.1285	36.3807
ENSSSCG00000000105	3.25122	2.83093	3.44797	5.5044	2.67369	3.54164	2.1307	2.42711	1.6356	2.51245	4.1864	2.57845
ENSSSCG00000000106	0	0.0254818	0	0.0376862	0	0.0126336	0	0	0	0	0	0
ENSSSCG00000000107	7.01724	7.07355	7.30548	7.88611	6.37215	7.13091	5.22819	6.27308	6.33892	4.74223	6.07934	5.73235
ENSSSCG00000000108	3.50816	2.63155	3.25632	2.81187	2.51967	2.94551	1.87578	1.97701	2.44107	2.11357	2.9177	2.26502
ENSSSCG00000000110	0.88603	1.20504	0.877146	1.35913	1.0626	1.07799	0.648443	1.08675	1.09314	1.05871	0.691017	0.915612
ENSSSCG00000000111	2.92608	3.68727	3.42255	4.29969	5.65969	3.99906	2.117	3.1995	2.32155	4.41651	1.71885	2.75468
ENSSSCG00000000113	0	0.0593156	0	0.131587	0.211635	0.0805075	0	0.0397484	0	0.0688403	0	0.0217177
ENSSSCG00000000114	8.23532	8.03646	5.18872	7.23317	8.55658	7.45005	9.95952	9.47825	9.15365	9.32692	8.03573	9.19081
ENSSSCG00000000116	5.5943	4.90747	4.43336	8.64542	7.72482	6.26108	10.9885	6.57716	5.5873	6.53307	5.82217	7.10164
ENSSSCG00000000117	0.299916	0.24071	0.101558	0.410765	0.161491	0.242888	0.142149	0.0744478	0.0641874	0.128936	0.0631174	0.0945675
ENSSSCG00000000118	2.44313	1.73289	1.41271	1.47048	1.50911	1.71366	0.848123	0.91376	0.984781	0.857209	0.796211	0.880017
ENSSSCG00000000119	24.9791	26.1957	33.3009	23.9609	31.0854	27.9044	22.4198	24.1733	22.7327	21.8146	18.0902	21.8461
ENSSSCG00000000120	1.8791	1.91946	1.32275	3.47204	2.16577	2.15182	3.0542	2.50656	2.90043	3.11304	2.34878	2.7846
ENSSSCG00000000121	0.0286218	0.0247386	0.0542752	0	0	0.0215271	0.0316532	0	0.14293	0	0	0.0349166
ENSSSCG00000000130	0.351229	0.303577	0.299714	0.417546	0.373084	0.34903	0.330164	0.244119	0.157855	0.493254	0.707132	0.386505
ENSSSCG00000000131	0	0	0	0	0	0	0	0	0	0	0	0
ENSSSCG00000000132	0	0	0	0	0	0	0.110375	0.115614	0	0	0	0.0451977
ENSSSCG00000000133	15.5813	11.9021	7.40454	22.7146	19.0548	15.3315	16.7308	15.6894	11.7938	16.0083	12.5606	14.5566
ENSSSCG00000000135	0.0584999	0.0674174	0	0.134604	0.0267268	0.0574496	0	0.0225888	0.17528	0.0391215	0.0191509	0.0512282
ENSSSCG00000000136	0.320441	0.237399	0.368929	0.482763	0.345085	0.350924	0.240472	0.172342	0.1143	0.18368	0.101155	0.16239
ENSSSCG00000000137	0.300011	0.243101	0.142227	0.503346	0.186324	0.275001	0.103683	0.173766	0.23409	0.131664	0.368301	0.202301
ENSSSCG00000000138	40.9754	46.772	43.522	8.75424	137.758	55.5564	62.3877	86.6562	19.2729	96.4564	57.0968	64.374
ENSSSCG00000000139	0.189899	0.229789	0.270077	0.582592	0.442472	0.342966	0.588032	0.307971	0.208628	0.20954	0.5222	0.367274
ENSSSCG00000000141	47.9927	53.7013	48.7782	44.2344	48.7276	48.6869	52.3249	54.2271	66.6223	58.9491	47.4525	55.9152
ENSSSCG00000000142	1.02779	1.01525	1.25292	0.9009	0.462857	0.931942	0.660334	0.54427	1.27091	0.913163	0.817125	0.84116
ENSSSCG00000000144	8.52998	8.49131	4.88047	9.13664	8.3653	7.88074	13.4345	12.1981	10.0175	12.4218	12.6815	12.1507
ENSSSCG00000000145	5.53531	2.8656	5.9863	3.73687	3.35871	4.29656	1.30721	1.56963	1.58365	0.867587	1.95364	1.45634
ENSSSCG00000000146	3.88077	4.06909	4.55081	9.53115	3.54117	5.1146	3.01754	2.44836	3.11344	2.43215	3.14484	2.83127
ENSSSCG00000000148	0.611547	0.258142	0.296659	0.338146	0.448335	0.390566	0.267381	0.181223	0.213063	0.413724	0.419023	0.298883
ENSSSCG00000000151	0.147872	0.051124	0.0280408	0.0907315	0	0.0635537	0.0654134	0	0	0.148333	0	0.0427493
ENSSSCG00000000152	5.47744	3.51076	3.81749	3.33357	3.10047	3.84795	3.5716	4.02953	3.8081	2.81148	5.54008	3.95216
ENSSSCG00000000156	4.31472	3.49886	5.74574	5.27997	4.31906	4.63167	6.27289	5.41936	5.44717	4.44974	5.02308	5.32245
ENSSSCG00000000157	0	0	0	0	0	0	0	0	0	0	0	0
ENSSSCG00000000158	24.2922	22.7124	18.6032	20.1767	18.5684	20.8706	18.9217	18.0949	17.8756	19.2424	12.4448	17.3159
ENSSSCG00000000159	0	0	0	0	0	0	0	0	0	0	0	0
ENSSSCG00000000160	3.36982	4.33821	3.51862	2.83539	2.59193	3.33079	2.86186	3.14593	2.95377	3.08079	2.40183	2.88884
ENSSSCG00000000161	5.66137	5.29335	5.28339	6.92283	5.42922	5.71803	6.12314	6.04256	5.22755	5.67901	4.16128	5.44671
ENSSSCG00000000162	0.763885	0.403007	0.58318	0.403268	0.856626	0.601993	0.307195	0.356252	0.307153	0.408011	0.828155	0.441353
ENSSSCG00000000164	8.18565	7.53414	8.33881	8.53067	6.10211	7.73827	6.87582	7.0936	5.42947	6.28373	4.80199	6.09692
ENSSSCG00000000167	2.78175	2.71182	3.45264	2.27754	3.52149	2.94905	2.21848	2.33522	2.02325	1.93793	2.35346	2.17367
ENSSSCG00000000169	0.198622	0.251231	0.243441	0.178347	0.129477	0.200224	0.246446	0.134683	0.27095	0.272134	0.261675	0.237178
ENSSSCG00000000171	4.68105	2.67137	3.30028	3.06092	2.75554	3.29383	1.72561	2.32891	1.25871	1.47491	1.67977	1.69358
ENSSSCG00000000174	0	0	0	0	0	0	0	0	0	0.163838	0	0.0327676
ENSSSCG00000000175	1.93811	1.58745	1.07755	2.44374	1.66198	1.74177	2.27803	2.2216	2.24985	2.28005	1.53469	2.11284
ENSSSCG00000000176	12.1478	12.2414	14.9642	11.2815	12.7649	12.68	9.53941	11.1267	8.78434	9.76738	8.04602	9.45276
ENSSSCG00000000179	0.30332	0.0715002	0.130723	0.507575	0.0944847	0.221521	0.579404	0.383308	0	0.359586	0	0.26446
ENSSSCG00000000182	0.0362935	0.0209129	0.0114705	0.14846	0.0165814	0.0467436	0.0267582	0.0560565	0.0241654	0.10922	0.0594063	0.0551212
ENSSSCG00000000183	0	0	0	0	0	0	0	0	0	0	0	0
ENSSSCG00000000184	0.0481013	0.0138584	0	0.110678	0.021976	0.0389227	0.0177319	0	0.0640548	0	0.0157468	0.0195067
ENSSSCG00000000185	4.4211	4.99906	2.29689	7.10689	3.65236	4.49526	5.72655	4.13921	5.02044	4.61713	3.27134	4.55493
ENSSSCG00000000186	0	0.0569207	0	0.555605	0.0902621	0.140558	0.364151	0	0.328866	0	0	0.138603
ENSSSCG00000000188	0.160208	0.0276945	0	0.0245752	0.175666	0.0776288	0	0.0742341	0.288014	0.0964245	0.0314681	0.0980282
ENSSSCG00000000189	2.54715	3.25919	1.30224	3.17939	2.73815	2.60522	3.75589	3.18204	4.16512	2.73044	2.0601	3.17872
ENSSSCG00000000190	18.2177	13.1034	16.3541	22.5471	20.1067	18.0658	13.6015	11.6677	11.2465	12.3373	19.7725	13.7251
ENSSSCG00000000194	0.926991	0.462929	0.371099	0.710979	0.508216	0.596043	0.729008	0.477256	0.72009	0.640584	0.263004	0.565988
ENSSSCG00000000195	0.0258841	0.0447446	0	0	0.0709539	0.0283165	0.0286255	0	0.0517034	0.0259648	0.0254208	0.0263429
ENSSSCG00000000197	0	0	0	0	0.0184525	0.0036905	0	0	0	0	0	0
ENSSSCG00000000198	0	0	0	0	0	0	0.0537238	0	0	0	0	0.0107448
ENSSSCG00000000199	1.99008	2.24847	2.17053	1.97527	1.95212	2.0673	2.43101	2.22998	1.59787	2.79219	2.31214	2.27264
ENSSSCG00000000202	6.33945	7.91462	5.46652	7.94359	6.99045	6.93093	7.84754	7.37384	7.39979	8.32192	6.8665	7.56192
ENSSSCG00000000203	0.0480366	0.0138398	0	0.159653	0.0109732	0.0465004	0	0	0	0.0642484	0.0471768	0.022285
ENSSSCG00000000204	0.740386	0.825723	0.792571	0.616705	0.856561	0.766389	1.18858	0.977552	1.44711	1.3097	0.96951	1.17849
ENSSSCG00000000205	0.154783	0.167229	0.0917227	0.178072	0.0530367	0.128969	0.128382	0.156888	0.0386473	0.0194082	0.152012	0.0990676
ENSSSCG00000000206	0.407943	0.295726	0.499082	0.131209	0.45993	0.358778	0.392936	0.746952	0.26286	0.250809	0.29725	0.390161
ENSSSCG00000000207	40.644	159.414	64.4955	323.45	34.8351	124.568	149.985	46.7132	64.7583	31.8288	260.656	110.788
ENSSSCG00000000209	0.612239	0.458091	0.476522	0.469572	0.41957	0.487199	0.495179	0.592779	0.629726	0.504151	0.717946	0.587956
ENSSSCG00000000211	0	0	0	0.0313603	0	0.00627206	0.135656	0	0	0	0.120469	0.0512251
ENSSSCG00000000212	0	0	0	0	0	0	0	0	0	0	0	0
ENSSSCG00000000214	280.611	215.86	94.4879	192.316	235.74	203.803	241.163	190.252	206.025	253.777	181.356	214.514
ENSSSCG00000000215	1.81061	1.5319	2.58717	2.08304	1.45054	1.89265	1.91777	1.59521	2.39415	2.13602	2.83009	2.17465
ENSSSCG00000000216	0.11912	0.217357	0.0501967	0.0609079	0.0272111	0.0949584	0.424482	0.352637	0.647729	0.265535	0.441953	0.426467
ENSSSCG00000000217	1.20761	1.27745	1.05954	1.56211	1.13638	1.24862	1.23584	1.33626	1.00808	1.19329	1.2214	1.19898
ENSSSCG00000000220	0.95421	1.02591	1.04816	0.72293	0.805443	0.91133	1.14535	0.970557	1.34817	1.21399	1.43998	1.22361
ENSSSCG00000000223	0.642832	1.32731	1.01583	0.958681	0.807649	0.950459	0.75041	0.703287	0.499355	0.68066	1.29772	0.786287
ENSSSCG00000000228	0.328641	0.10652	0.249279	0.226854	0.140762	0.210411	0.045431	0.0951746	0.065646	0.107141	0.129103	0.0884993
ENSSSCG00000000231	0.881976	0	0.20906	0.0563711	0.251843	0.27985	0.0812822	0	0	0	0	0.0162564
ENSSSCG00000000232	1.84622	0.785592	1.63378	2.0405	1.78429	1.61807	2.13598	1.32706	2.35453	1.07319	1.73878	1.72591
ENSSSCG00000000233	2.67738	1.2234	1.53606	1.56954	1.65952	1.73318	1.28245	1.34332	0.979343	0.667155	1.41522	1.1375
ENSSSCG00000000234	1.31934	1.57677	0.648629	2.12375	2.36642	1.60698	1.29696	1.20757	1.59425	1.19274	1.53568	1.36544
ENSSSCG00000000235	0	0	0	0	0	0	0	0	0	0	0	0
ENSSSCG00000000236	0	0	0	0	0	0	0	0	0	0	0	0
ENSSSCG00000000238	0	0	0	0	0	0	0	0	0	0	0	0
ENSSSCG00000000239	0	0	0	0	0	0	0	0	0	0	0	0
ENSSSCG00000000240	0	0	0	0	0	0	0	0	0	0	0	0
ENSSSCG00000000241	0	0	0	0	0	0	0	0	0	0	0	0
ENSSSCG00000000247	0	0	0	0	0	0	0	0	0	0	0	0
ENSSSCG00000000248	0.00592431	0	0	0	0	0.00118486	0	0	0	0	0	0
ENSSSCG00000000249	0	0	0	0	0	0	0	0	0	0	0	0
ENSSSCG00000000250	0	0	0	0	0	0	0	0	0	0	0	0
ENSSSCG00000000251	0	0	0	0	0	0	0	0	0	0	0	0
ENSSSCG00000000252	0.897348	0.0848314	0.252585	0.172061	0.451608	0.371687	0.217084	0.129936	0.476119	0.379748	0.151471	0.270872
ENSSSCG00000000253	0.0370925	0	0.0175845	0	0.114388	0.033813	0.0410209	0.128904	0.203753	0	0.0364285	0.0820213
ENSSSCG00000000257	0.252096	0.100566	0.330955	0.223098	0.212631	0.223869	0.214458	0.179709	0.135574	0.155619	0.418987	0.22087
ENSSSCG00000000258	1.67091	1.99202	1.29746	1.93337	1.68801	1.71635	1.32219	1.41832	1.32355	1.80616	1.68344	1.51073
ENSSSCG00000000259	0.782079	0.511101	0.379804	1.44838	0.64054	0.752381	0.63286	0.751285	0.685844	0.994997	0.393407	0.691678
ENSSSCG00000000260	0.122598	0	0.11624	0.0188059	0	0.0515287	0.135582	0	0.0244888	0.172172	0	0.0664485
ENSSSCG00000000261	16.1849	6.99451	4.041	20.4821	11.6831	11.8771	9.63564	9.59302	7.70514	7.49531	6.35807	8.15743
ENSSSCG00000000262	3.24475	3.5694	2.59939	3.44684	2.88955	3.14998	3.30056	2.77382	3.11938	4.31661	2.59023	3.22012
ENSSSCG00000000263	7.56052	5.77563	6.86798	9.17379	5.58458	6.9925	6.17831	6.1464	6.66482	5.2589	7.57635	6.36496
ENSSSCG00000000264	2.05288	1.47863	1.56303	2.36176	2.06764	1.90479	2.95826	2.6663	3.41718	2.05927	2.9631	2.81282
ENSSSCG00000000265	0.165877	0.0788547	0.0865015	0.152669	0.0284191	0.102464	0.0642059	0.0192152	0.016567	0.0499183	0.0895995	0.0479012
ENSSSCG00000000267	0	0.0249667	0	0.0221546	0	0.00942425	0.031945	0	0	0	0	0.00638899
ENSSSCG00000000268	1.245	1.58478	1.0302	1.57989	1.20999	1.32997	1.85249	1.59953	2.19297	2.24797	1.88964	1.95652
ENSSSCG00000000271	0.159893	0.1382	0.0252669	0.286145	0.0547876	0.132858	0	0.40131	0.0798463	0.0534637	0.104687	0.127861
ENSSSCG00000000272	2.32664	2.18738	7.08238	2.36365	1.94412	3.18083	1.46709	2.90796	2.79255	2.04727	2.08455	2.25989
ENSSSCG00000000273	38.0763	35.5819	28.7965	59.9876	49.4862	42.3857	39.6815	37.725	36.1943	45.2947	34.3151	38.6421
ENSSSCG00000000274	54.5912	51.6098	54.6504	65.1354	63.121	57.8216	52.8236	53.9824	50.247	53.1286	50.7947	52.1952
ENSSSCG00000000275	0.378301	0.217984	0.159415	0.548056	0.220844	0.30492	0.511337	0.373302	0.405815	0.37948	0.550414	0.44407
ENSSSCG00000000276	3.15979	3.72422	1.61145	4.11258	3.8223	3.28607	4.26217	3.29982	4.75767	4.73045	2.96218	4.00246
ENSSSCG00000000277	0.556387	3.00562	0.527534	2.24036	0.381294	1.34224	1.0768	0.966778	1.94492	2.37201	2.18571	1.70924
ENSSSCG00000000278	5.06076	5.5532	10.5308	4.79211	4.93391	6.17415	4.75863	5.88189	5.91225	5.43974	6.14449	5.6274
ENSSSCG00000000279	0	0	0	0	0	0	0	0	0	0	0	0
ENSSSCG00000000281	0	0	0	0	0	0	0	0	0	0	0	0
ENSSSCG00000000288	106.732	101.322	102.082	115.953	98.6167	104.941	109.164	84.0483	91.1776	95.4345	93.1922	94.6033
ENSSSCG00000000289	0.135843	0.0880598	0.0965993	0.130236	0.116368	0.113421	0.112673	0.0786805	0	0	0.233471	0.0849648
ENSSSCG00000000290	6.89075	6.48836	6.00319	7.80033	7.288	6.89412	6.63522	7.04897	5.85975	6.01848	5.05461	6.1234
ENSSSCG00000000292	0.747786	0.750578	2.95039	0.610535	1.9176	1.39538	1.65397	1.45304	2.55375	1.28246	2.48748	1.88614
ENSSSCG00000000293	14.5737	7.91249	7.70722	11.9867	10.9689	10.6298	6.30346	7.30888	4.65852	5.26132	10.2357	6.75357
ENSSSCG00000000295	0.33119	0.321165	0.314015	0.402706	0.204823	0.31478	0.357333	0.252648	0.153286	0.186368	0.587057	0.307338
ENSSSCG00000000296	0	0	0	0	0	0	0	0	0	0	0	0
ENSSSCG00000000297	0.554659	0.811303	0.68771	1.49439	0.594531	0.828518	0.613403	0.477769	1.03691	0.670518	0.488861	0.657492
ENSSSCG00000000298	491.416	410.873	215.007	407.303	557.811	416.482	511.154	526.361	456.604	317.422	408.414	443.991
ENSSSCG00000000299	0.00844445	0.0291951	0.0400328	0.0388601	0.0289351	0.0290935	0.0093388	0.0391282	0.00843389	0.00847077	0.0165866	0.0163917
ENSSSCG00000000312	0	0	0	0	0	0	0	0	0	0	0	0
ENSSSCG00000000318	0	0	0	0	0	0	0	0	0	0	0	0
ENSSSCG00000000327	0	0	0	0	0	0	0	0	0	0	0	0
ENSSSCG00000000332	0	0	0	0	0	0	0	0	0	0	0	0
ENSSSCG00000000333	0	0	0	0	0	0	0	0	0	0	0	0
ENSSSCG00000000353	0	0	0	0	0	0	0	0	0	0	0	0
ENSSSCG00000000359	37.5636	35.642	24.379	49.6473	52.3399	39.9143	66.835	47.6884	56.0672	60.3446	50.0277	56.1926
ENSSSCG00000000361	129.577	99.1468	73.4746	154.251	114.76	114.242	105.231	88.227	89.4209	101.255	71.4352	91.1139
ENSSSCG00000000362	0	0.710232	0	0.724772	0.0563126	0.298263	0.0908745	0.333157	0.0410344	0.0824278	0.322803	0.174059
ENSSSCG00000000363	0.160576	0.150356	0.266435	0.082105	0.0917026	0.150235	0.0887911	0.0310018	0.0133646	0.067115	0.0394253	0.0479395
ENSSSCG00000000364	0.0917734	0.0317289	0.0870143	0.0281552	0.0188678	0.0515079	0.0811945	0.116941	0.0366634	0.0644416	0.0450653	0.0688612
ENSSSCG00000000365	0	0	0	0	0	0	0	0	0	0	0	0
ENSSSCG00000000366	2.97304	2.76815	2.84179	3.58259	2.94849	3.02281	2.95378	2.55498	2.84258	2.84895	2.6587	2.7718
ENSSSCG00000000367	3.26279	1.49683	2.16552	2.13673	1.118	2.03597	1.49885	1.54092	2.05549	1.63648	2.39097	1.82454
ENSSSCG00000000368	8.76757	5.14225	7.6078	5.25352	4.72093	6.29842	3.72263	4.53409	4.33921	2.47357	3.11367	3.63663
ENSSSCG00000000370	1.32254	1.47444	1.90819	1.42598	1.261	1.47843	1.90775	1.9983	1.9909	1.4997	1.82594	1.84452
ENSSSCG00000000371	0	0	0	0	0	0	0	0	0	0.0546877	0	0.0109375
ENSSSCG00000000376	6.83674	5.79852	5.99665	4.51697	8.86161	6.4021	4.67241	3.88569	4.14294	5.03437	4.92889	4.53286
ENSSSCG00000000377	32.9024	29.008	47.6992	36.0057	35.7065	36.2643	30.5571	33.2709	34.6314	34.2358	36.5758	33.8542
ENSSSCG00000000379	2.48688	1.96598	2.89707	2.47144	2.31739	2.42775	1.62668	2.16938	1.77195	1.54393	1.98069	1.81853
ENSSSCG00000000382	9.54094	9.7007	10.6998	9.4028	9.33662	9.73617	8.6567	10.6719	9.61097	8.46953	9.85377	9.45258
ENSSSCG00000000383	6.70664	5.28183	5.95801	5.20278	3.89811	5.40947	4.54792	4.74152	4.31835	3.27702	5.54858	4.48668
ENSSSCG00000000384	25.4499	30.1873	20.7644	28.3101	21.0486	25.1521	20.7263	23.5919	25.8687	22.0891	24.3148	23.3181
ENSSSCG00000000385	0.104007	0.107875	0.0197226	0.207403	0.0142552	0.0906525	0.0230044	0	0.0831012	0.0208662	0.040858	0.0335659
ENSSSCG00000000386	4.18378	5.3016	4.46354	2.89076	2.63779	3.89549	4.55446	4.28177	3.53905	4.60555	4.1875	4.23367
ENSSSCG00000000393	2.09762	3.51391	1.88632	4.63849	1.6598	2.75923	3.65106	3.05614	3.82282	4.29508	2.83171	3.53136
ENSSSCG00000000394	10.5343	7.2256	6.36852	10.155	7.98087	8.45287	8.76422	6.21343	6.70843	7.51334	6.69152	7.17819
ENSSSCG00000000396	1.13006	0.62156	1.12016	1.28433	1.03492	1.0382	0.80665	0.571225	0.677185	0.752283	0.776879	0.716845
ENSSSCG00000000398	0	0.0546245	0.0599216	0	0	0.0229092	0.0698923	0	0	0	0	0.0139785
ENSSSCG00000000399	0.0834469	0.133947	0.158239	0.0091431	0.114373	0.0998299	0.0395506	0.0552371	0.0595303	0.0119581	0.0117076	0.0355968
ENSSSCG00000000400	0	0.0229102	0	0.101649	0	0.0249118	0	0	0	0.026589	0	0.0053178
ENSSSCG00000000401	0.230182	0.108519	0.0793619	0.0641977	0.0717021	0.110793	0.115709	0.145441	0.0835978	0.125945	0.0822042	0.11058
ENSSSCG00000000402	1.97696	1.39806	2.68386	2.18252	1.47798	1.94388	1.37474	1.43999	1.6828	1.42724	1.89744	1.56444
ENSSSCG00000000403	1.9804	2.09598	2.39503	2.55737	2.06808	2.21937	2.8457	2.24728	3.20909	2.32443	2.50727	2.62675
ENSSSCG00000000405	322.516	285.55	247.745	381.108	284.194	304.223	392.811	361.266	313.83	319.902	280.737	333.709
ENSSSCG00000000406	157.044	146.569	161.206	138.816	152.639	151.255	110.272	138.887	108.344	120.078	67.8313	109.082
ENSSSCG00000000411	2.18281	1.84695	2.3964	2.48481	2.7241	2.32701	2.38859	2.95444	1.26215	1.54426	1.76012	1.98191
ENSSSCG00000000413	0.015191	0	0	0.0349533	0.0104104	0.0121109	0.0335997	0.0703889	0	0.0152383	0	0.0238454
ENSSSCG00000000415	0	0	0	0.027791	0.0993268	0.0254236	0.0801443	0.0839483	0	0	0	0.0328185
ENSSSCG00000000418	0	0	0	0	0	0	0.015732	0.0164787	0	0	0	0.00644215
ENSSSCG00000000419	0.336723	0.420389	0.102479	0.701441	0.247851	0.361776	0.399969	0.438215	0.452554	0.271052	0.285786	0.369515
ENSSSCG00000000431	5.25734	4.66024	5.3529	4.54773	4.15559	4.79476	4.62489	5.25963	6.02644	5.97789	4.8552	5.34881
ENSSSCG00000000433	0.650401	0.430989	0.637229	0.864659	0.312006	0.579057	0.215786	0.251142	0.411405	0.152233	0.468423	0.299798
ENSSSCG00000000435	1.91552	2.06954	2.35278	3.40577	2.07349	2.36342	3.34609	2.21894	4.04364	2.29268	2.80047	2.94036
ENSSSCG00000000436	0	0	0	0	0	0	0	0	0	0	0	0
ENSSSCG00000000437	0.130638	0.064522	0.123863	0.171764	0.115105	0.121178	0.144473	0.216187	0.167752	0.243369	0.531525	0.260661
ENSSSCG00000000439	0	0.00977049	0	0.0433501	0.00774679	0.0121735	0.0187521	0.0130948	0.0282251	0.0113394	0.0499582	0.0242739
ENSSSCG00000000442	0	0	0	0	0	0	0	0	0	0	0	0
ENSSSCG00000000443	0.103217	0.0297378	0.0326216	0.167126	0.0785947	0.0822595	0.0760993	0.146137	0.0687254	0.103539	0.157686	0.110437
ENSSSCG00000000444	49.0744	52.6493	44.523	58.3637	46.0743	50.1369	49.0482	45.0164	54.2513	53.1348	38.4965	47.9894
ENSSSCG00000000449	0.859343	1.29294	0.724249	1.24496	0.501665	0.924631	0.809563	0.811118	1.06489	1.18129	1.17217	1.00781
ENSSSCG00000000453	2.9007	2.50715	2.66297	3.17823	1.8932	2.62845	3.56435	2.82681	2.89707	3.00211	2.89399	3.03687
ENSSSCG00000000455	0.315223	0.280024	0.680775	0.846189	0.174019	0.459246	0.522913	0.324582	0.393536	0.465525	0.773951	0.496101
ENSSSCG00000000456	0.200828	0.0486026	0.129481	0.221803	0.110103	0.142163	0.0621873	0.120972	0.0401153	0.056407	0.0552252	0.0669814
ENSSSCG00000000457	1.99698	3.0946	2.5074	2.1084	1.68347	2.27817	1.90354	2.39073	1.62312	2.17922	1.28424	1.87617
ENSSSCG00000000458	2.6703	2.67215	2.26748	2.36167	2.21209	2.43674	1.85683	1.88754	2.31425	2.31816	1.42382	1.96012
ENSSSCG00000000462	10.4974	7.23993	7.39663	13.8691	7.12003	9.22463	8.46837	6.87136	8.04275	10.3138	4.2721	7.59367
ENSSSCG00000000464	0	0	0	0	0.039784	0.0079568	0	0	0	0	0	0
ENSSSCG00000000466	0.349429	0.220881	0.138458	0.524007	0.221595	0.290874	0.651753	0.259784	0.239607	0.303434	0.194636	0.329843
ENSSSCG00000000469	3.09203	3.9985	3.36016	3.8765	3.87936	3.64131	3.27483	2.79656	3.39697	3.88901	2.32423	3.13632
ENSSSCG00000000473	12.1993	11.7456	12.3644	16.2022	8.44798	12.1919	10.4978	10.0214	9.64495	12.4758	5.40669	9.60933
ENSSSCG00000000475	0.387354	0.432666	0.559377	0.644459	0.375722	0.479916	0.461331	0.434905	0.339255	0.251071	0.368715	0.371055
ENSSSCG00000000477	0.768724	0.825502	0.905554	1.27447	0.548095	0.864469	0.56676	0.782552	0.457555	0.677651	0.42705	0.582313
ENSSSCG00000000478	0	0.00792977	0	0	0	0.00158595	0	0	0.0183261	0.0276093	0	0.00918707
ENSSSCG00000000482	0	0	0	0	0	0	0	0	0	0	0	0
ENSSSCG00000000483	0.580248	0.334349	0.495142	0.682388	0.318117	0.482049	0.320851	0.403295	0.753378	0.562654	0.0569861	0.419433
ENSSSCG00000000486	1.47179	1.32141	1.80654	1.68887	1.29792	1.51731	1.75384	1.22913	1.48134	1.30471	1.42304	1.43841
ENSSSCG00000000487	0.769212	0.494772	0.695401	0.94669	0.551662	0.691547	0.633063	0.808166	0.786115	0.951053	0.614895	0.758658
ENSSSCG00000000488	10.0263	11.1949	14.8008	10.7504	14.5776	12.27	8.55619	10.9531	8.09534	7.53421	7.99544	8.62687
ENSSSCG00000000492	0	0	0	0	0	0	0	0	0	0	0	0
ENSSSCG00000000493	0.430621	0.682362	1.17384	0.688075	0.381179	0.671215	0.714342	0.62354	0.716804	0.59395	0.440534	0.617834
ENSSSCG00000000496	0.0172511	0.0298211	0	0	0	0.00941443	0.0190781	0	0	0	0	0.00381562
ENSSSCG00000000499	11.6075	7.33612	10.73	6.9294	5.78149	8.47692	5.72838	9.44597	6.27456	2.9838	7.16051	6.31864
ENSSSCG00000000500	0.641883	0.572271	0.450458	0.255845	0.183574	0.420806	0.413622	0.562059	0.4745	0.228148	0.337533	0.403172
ENSSSCG00000000502	5.85128	6.84684	9.22492	7.59644	5.75508	7.05491	6.13777	6.01249	6.32934	5.49902	5.5079	5.8973
ENSSSCG00000000504	8.39617	4.80054	13.1035	12.9003	7.93161	9.42642	4.13526	4.13321	3.73456	2.11589	4.14312	3.65241
ENSSSCG00000000509	1.94954	2.3442	1.74151	2.11312	1.1704	1.86375	1.25916	1.34381	1.46435	1.14212	1.75113	1.39211
ENSSSCG00000000510	30.7077	22.8975	16.7453	23.0994	17.255	22.141	12.4351	15.7474	10.9594	11.4126	7.70659	11.6522
ENSSSCG00000000512	5.98206	5.52143	5.44648	6.30483	5.04297	5.65955	4.9179	4.60063	4.90627	4.58994	3.99771	4.60249
ENSSSCG00000000515	0	0	0	0	0	0	0.0355244	0.0124035	0	0.0322224	0	0.0160301
ENSSSCG00000000516	0	0.00804507	0	0.00713893	0	0.0030368	0	0	0.00929626	0.0186738	0	0.00559402
ENSSSCG00000000517	0.00924647	0.00399598	0	0	0.00633665	0.00391582	0	0	0	0	0.0136214	0.00272429
ENSSSCG00000000519	0.791142	1.01827	1.08441	1.19379	0.789686	0.975459	1.15072	1.18542	0.712854	1.24217	0.599626	0.978158
ENSSSCG00000000521	1.47941	1.01413	3.62765	2.81711	2.97161	2.38198	0.507752	0.945515	1.019	0.255865	2.40484	1.0266
ENSSSCG00000000522	37.7341	44.774	44.0907	50.194	38.9429	43.1472	39.7299	41.4689	34.1541	46.1617	29.8053	38.264
ENSSSCG00000000523	0.0922363	0.177161	0.301228	0.102184	0.0561866	0.145799	0.147341	0.189949	0.153535	0.226169	0.16104	0.175607
ENSSSCG00000000527	0	0	0	0	0	0	0	0	0	0	0	0
ENSSSCG00000000528	0.178734	0.321843	0.141221	0.125661	0.214353	0.196363	0.131776	0.0862691	0.25289	0.0747047	0.292558	0.16764
ENSSSCG00000000530	1.15555	1.6113	1.68196	1.90411	1.09815	1.49021	1.4876	1.25493	1.46517	1.72514	1.30775	1.44812
ENSSSCG00000000531	0.173422	0.1606	0.264261	0.479788	0.0848907	0.232592	0.157541	0.143495	0.167019	0.118046	0.145987	0.146418
ENSSSCG00000000534	2.0376	2.23973	2.38342	3.51628	2.35259	2.50592	2.74327	2.43733	2.45533	2.34388	1.81624	2.35921
ENSSSCG00000000536	1.92979	3.30459	4.50551	3.32189	2.21742	3.05584	1.99778	2.44557	2.10852	2.53984	1.64587	2.14752
ENSSSCG00000000540	0.0131015	0	0	0.0401942	0	0.0106592	0	0.0607073	0.0130851	0	0	0.0147585
ENSSSCG00000000541	0.0526146	0.0454762	0.0748292	0.107611	0.0781235	0.0717309	0.0387913	0.0914231	0.0613069	0.0527785	0.0344485	0.0557497
ENSSSCG00000000545	0.435529	0.304047	0.270001	0.526755	0.264031	0.360072	0.648382	0.465707	0.702666	0.789755	0.707404	0.662783
ENSSSCG00000000546	0.0450942	0.0857475	0.0256535	0.0830067	0.018542	0.0516088	0.0299221	0.0522372	0.0360302	0.0452348	0.00885741	0.0344563
ENSSSCG00000000547	1.39976	1.89039	3.23498	1.76134	2.54803	2.1669	0.943315	1.31745	1.41985	1.42606	1.4821	1.31775
ENSSSCG00000000549	25.4788	19.9195	25.3804	28.0715	18.74	23.518	16.2282	19.0167	13.0172	13.9707	17.267	15.9
ENSSSCG00000000550	0	0	0	0	0	0	0	0	0	0	0	0
ENSSSCG00000000551	0.116365	0.150865	0.0919419	0.218163	0.0797451	0.131416	0.0500456	0.104842	0.0258264	0.116727	0.0190469	0.0632976
ENSSSCG00000000553	3.09892	2.46961	3.16735	2.44221	2.34776	2.70517	2.09086	1.74549	1.77468	2.16745	1.36816	1.82933
ENSSSCG00000000554	17.9074	19.0206	9.37891	14.4331	9.32573	14.0131	12.3901	11.3321	11.1167	19.7906	6.47654	12.2212
ENSSSCG00000000555	0.887271	0.969266	2.00968	1.22871	1.19921	1.25883	0.708674	0.984989	0.873853	0.568634	0.502258	0.727682
ENSSSCG00000000559	12.3628	8.52078	13.581	8.89344	10.2398	10.7196	7.07181	9.56798	6.66331	6.53209	7.97573	7.56218
ENSSSCG00000000563	0.0231108	0.189765	0.164343	0.159529	0.0316758	0.113685	0.140571	0.0803146	0.219278	0.139097	0.136183	0.143089
ENSSSCG00000000567	0.0674408	0.204018	0.399647	0.28449	0.115544	0.214228	0.111875	0.117185	0.0336782	0.0845638	0.0165584	0.0727722
ENSSSCG00000000570	2.60824	3.53825	3.01638	4.13547	2.0279	3.06525	3.09144	2.89945	3.58622	3.32033	2.89467	3.15842
ENSSSCG00000000571	0.840685	1.01169	1.7536	0.81342	1.19213	1.1223	0.929721	0.876464	0.910678	0.480035	0.749423	0.789264
ENSSSCG00000000573	2.32945	1.35806	2.93621	2.0879	1.05799	1.95392	3.46519	2.58203	3.5856	2.18093	5.37397	3.43754
ENSSSCG00000000576	75.2716	59.7545	69.6225	121.381	49.3908	75.084	90.4674	47.2283	63.093	74.099	87.0127	72.3801
ENSSSCG00000000577	0.365022	0.796258	0	1.2265	0.0357359	0.484704	0.115338	0.0402707	0.0173603	0.418468	0.0170709	0.121702
ENSSSCG00000000579	4.04158	2.78888	3.83199	4.12179	3.41119	3.63909	2.09475	2.05385	2.44171	2.37506	2.06573	2.20622
ENSSSCG00000000580	0.178267	0.294763	0.374789	0.332899	0.154037	0.266951	0.222862	0.242418	0.185785	0.163273	0.121792	0.187226
ENSSSCG00000000582	0	0	0	0	0	0	0	0	0	0	0	0
ENSSSCG00000000583	0.518684	0.498125	0.502715	0.512743	0.434447	0.493343	0.407906	0.333802	0.725249	0.728421	0.23772	0.486619
ENSSSCG00000000584	0	0	0.0101999	0	0.00737233	0.00351444	0.142765	0.0872325	0.0644657	0	0.126782	0.0842491
ENSSSCG00000000585	0	0.00728224	0	0	0	0.00145645	0	0	0	0	0	0
ENSSSCG00000000587	6.9608	7.36206	5.84747	7.15686	5.49303	6.56404	4.90984	4.72401	4.07294	4.3628	4.22207	4.45833
ENSSSCG00000000588	0.538089	0.621981	0.737617	1.31766	0.253241	0.693718	0.387159	0.465614	0.466192	0.409702	0.299247	0.405583
ENSSSCG00000000590	0.0277157	0.0239554	0	0	0	0.0103342	0	0	0	0	0	0
ENSSSCG00000000591	0.0300471	0.103882	0	0.153636	0.0137276	0.0602586	0.022153	0.0116022	0.0400127	0.0401877	0.00983643	0.0247584
ENSSSCG00000000598	0	0	0	0	0	0	0	0	0	0	0	0
ENSSSCG00000000599	0.901826	0.862987	1.31924	1.32407	1.30227	1.14208	0.918976	1.0596	0.636922	0.775403	0.765483	0.831277
ENSSSCG00000000600	8.82454	5.89519	10.5003	7.55917	6.64983	7.88581	8.22982	7.43937	7.16316	5.97189	7.04375	7.1696
ENSSSCG00000000601	0	0.0391005	0.11152	0.0693931	0.0124008	0.0464828	0.0800469	0.094327	0.0813268	0.0181516	0	0.0547705
ENSSSCG00000000602	1.90812	2.11103	2.43635	2.8294	1.39482	2.13594	1.85699	2.03354	1.88032	0.740106	1.14937	1.53206
ENSSSCG00000000605	0	0.102028	0.0373075	0	0.0269653	0.0332602	0	0.136742	0	0	0.193218	0.065992
ENSSSCG00000000607	0.728161	0.564261	0.849113	1.05277	0.269581	0.692777	0.333219	0.164822	0.359445	0.361017	0.419212	0.327543
ENSSSCG00000000610	0.263422	0	0	0	0	0.0526844	0	0.101716	0	0	0.0862356	0.0375903
ENSSSCG00000000611	9.25554	10.6704	13.6407	10.4207	10.4738	10.8922	9.29001	10.9773	9.25773	9.17369	7.89775	9.31929
ENSSSCG00000000612	2.29289	4.01653	5.41238	2.69267	2.33134	3.34916	2.77651	2.64032	4.14513	2.83921	3.36106	3.15245
ENSSSCG00000000614	0.0305247	0.0175889	0	0.0156078	0.0348645	0.0197172	0.0112525	0	0	0	0.00999278	0.00424906
ENSSSCG00000000619	0.558999	0.528454	0.530011	0.777088	0.371113	0.553133	0.386377	0.647545	0.488512	0.508172	0.428901	0.491901
ENSSSCG00000000623	0.12603	0	0.074684	0.0724964	0.129553	0.0805527	0.139378	0	0.0629361	0.0158028	0.0154717	0.0467177
ENSSSCG00000000625	2.35852	3.17631	2.28822	7.20204	2.69885	3.54479	3.60311	2.68128	2.9472	4.11551	3.9	3.44942
ENSSSCG00000000629	0.0256168	0	0	0	0	0.00512336	0	0.0296745	0	0	0	0.0059349
ENSSSCG00000000631	0	0	0	0	0	0	0	0	0	0	0	0
ENSSSCG00000000633	2140.82	2712.43	2859.59	3362.99	3415.94	2898.35	2674.54	2832.94	3224.39	2714.29	2678.47	2824.93
ENSSSCG00000000634	0.0925709	0.00889017	0.00975228	0.00788884	0.0704881	0.0379181	0	0	0.0102728	0.0103177	0	0.0041181
ENSSSCG00000000635	7.09362	2.97965	6.72577	11.8474	8.2233	7.37394	4.98555	4.30062	4.83352	5.58618	2.99501	4.54017
ENSSSCG00000000636	0.0654213	0.169636	0.372173	0	0.0448335	0.130413	0.0723501	0	0	0.13125	0	0.0407201
ENSSSCG00000000638	0	0	0	0	0	0	0	0	0	0	0	0
ENSSSCG00000000639	0	0.0425963	0	0	0	0.00851925	0	0	0	0	0	0
ENSSSCG00000000640	0.0467662	0.0808426	0.0886821	0.0358685	0	0.0504319	0	0.054174	0	0	0	0.0108348
ENSSSCG00000000642	0	0.0584731	0	0	0	0.0116946	0	0	0	0	0	0
ENSSSCG00000000645	37.1566	32.9586	34.9215	38.6098	32.0675	35.1428	23.864	21.1616	23.2049	21.2901	17.7958	21.4633
ENSSSCG00000000647	0.396113	0.281952	0.397664	0.464648	0.383234	0.384722	0.360759	0.350891	0.325802	0.116867	0.114418	0.253747
ENSSSCG00000000648	0	0.0203868	0.246002	0.180906	0.0161642	0.0926917	0	0.0273231	0	0	0.0694941	0.0193634
ENSSSCG00000000649	1.60242	0.918325	0.809205	2.03723	0.668436	1.20712	0.943853	0.484238	0.521874	0.515421	1.17175	0.727427
ENSSSCG00000000650	0	0	0	0	0	0	0	0	0	0	0	0
ENSSSCG00000000651	0	0.0954662	0	0.338854	0.0378465	0.0944334	0.183224	0.0639736	0.49641	0.0553979	0.379661	0.235733
ENSSSCG00000000653	0.169418	0.234292	0.192759	0.36383	0.301867	0.252433	0.487138	0.353256	0.135365	0.475848	0.465878	0.383497
ENSSSCG00000000656	6.98137	4.50906	9.52893	15.4163	10.7254	9.43221	3.64827	3.9103	3.06489	3.30917	3.8426	3.55505
ENSSSCG00000000657	12.9634	9.21902	18.1412	24.995	13.652	15.7941	12.4128	14.5987	7.375	7.96691	10.6364	10.5979
ENSSSCG00000000659	0	0.011571	0	0	0.0183488	0.00598396	0	0	0	0	0	0
ENSSSCG00000000660	0.183642	0.144297	0.0870594	0.121642	0.125851	0.132498	0.0369257	0.0580175	0.0500215	0.133974	0.0737815	0.0705441
ENSSSCG00000000661	3.47142	3.80825	3.08042	3.00384	2.71448	3.21568	3.3797	3.437	4.63759	3.92868	3.96293	3.86918
ENSSSCG00000000663	0.0888558	0	1.09522	0.272601	0.0608933	0.303515	0.0982665	0	0	0.0891327	0.523592	0.142198
ENSSSCG00000000664	0	0	0.0371764	0.0300729	0.0268706	0.018824	0.0289083	0	0.0652677	0.0524425	0.0385078	0.0370253
ENSSSCG00000000665	0.659299	0.860253	0.72128	0.909226	0.382309	0.706473	0.441681	0.359835	0.417877	0.470578	0.454493	0.428893
ENSSSCG00000000667	0	0	0	0	0	0	0	0	0	0	0	0
ENSSSCG00000000668	0	0	0	0	0	0	0	0	0	0	0	0
ENSSSCG00000000669	0	0	0	0	0	0	0	0	0	0	0	0
ENSSSCG00000000672	0.400694	0.293856	0.195714	0.391137	0.141459	0.284572	0.0805693	0.168787	0.0485082	0.0121801	0.131174	0.0882436
ENSSSCG00000000679	0.0570243	0.123219	0	0.0437362	0	0.0447959	0.126128	0.198171	0.199335	0.114404	0.0560036	0.138808
ENSSSCG00000000680	0.0154954	0	0	0	0.0106191	0.0052229	0.0171365	0	0	0	0	0.00342731
ENSSSCG00000000681	2.24214	1.89756	0.885778	1.95253	1.58456	1.71252	2.40211	1.51509	2.216	2.83483	2.31669	2.25695
ENSSSCG00000000682	0.105931	0.183118	0.0334793	0.24374	0	0.113254	0.234301	0.204518	0.105799	0.070841	0.0346784	0.130027
ENSSSCG00000000683	0.71727	1.11592	1.04278	1.17361	0.458778	0.901671	0.687471	0.94167	0.52534	1.15121	0.845317	0.830201
ENSSSCG00000000684	13.6289	14.9431	12.6395	12.7901	14.4355	13.6874	14.2849	17.1689	11.2964	14.2196	9.70938	13.3358
ENSSSCG00000000685	1328.67	1284.41	768.609	1204.85	1373.67	1192.04	1118.3	1346.46	893.176	1195.16	931.12	1096.84
ENSSSCG00000000687	0.0135828	0.0704398	0.103027	0	0.00930835	0.0392717	0.0300427	0.0472029	0.135658	0.0272503	0.120057	0.0720422
ENSSSCG00000000688	0.123321	0.159885	0.0292316	0.0236461	0.0422563	0.0756681	0.0340956	0	0.0615835	0.154632	0.121114	0.074285
ENSSSCG00000000690	32.398	31.2434	24.013	25.9332	34.1039	29.5383	26.9538	28.7284	24.999	30.2554	31.8504	28.5574
ENSSSCG00000000691	15.5948	15.3734	14.253	12.8762	16.1055	14.8406	12.6271	14.7418	13.7186	16.1844	14.3126	14.3169
ENSSSCG00000000692	0	0	0	0	0	0	0	0	0	0	0	0
ENSSSCG00000000693	1.33194	2.01937	1.81149	2.30271	0.965158	1.68614	2.42684	1.89703	2.91134	2.34364	1.88709	2.29319
ENSSSCG00000000694	0.448342	0.664309	0.303637	0.294743	1.09732	0.561671	0.212497	0.370971	1.05548	0.642484	0.81773	0.619833
ENSSSCG00000000695	0.816555	0.965363	0.498342	1.90043	0.894055	1.01495	1.13139	0.804556	1.22799	1.12979	0.645237	0.987792
ENSSSCG00000000696	10.6285	10.3329	12.1026	10.2789	11.1558	10.8998	10.7064	12.7112	8.68829	13.4437	10.9796	11.3058
ENSSSCG00000000697	10.6393	9.76516	10.9572	8.97864	8.21684	9.71143	8.15144	8.85708	8.64402	8.52291	9.73643	8.78238
ENSSSCG00000000699	0	0	0	0.124078	0	0.0248156	0.0596364	0	0	0	0	0.0119273
ENSSSCG00000000700	0.115937	0.112733	0.0961838	0.377912	0.0993147	0.160416	0.112188	0.134301	0.144739	0.0581489	0.227722	0.13542
ENSSSCG00000000702	6.39731	6.10345	8.0377	6.62253	5.97723	6.62764	5.58642	5.91231	7.03521	5.5055	4.06837	5.62156
ENSSSCG00000000703	0.0188875	0.293849	0.0626782	0.130376	0.0711903	0.115396	0.125327	0.120336	0.29239	0.113678	0.185494	0.167445
ENSSSCG00000000704	0	0.0216294	0.0237269	0	0	0.00907125	0.0276749	0	0	0	0	0.00553498
ENSSSCG00000000705	0.00763151	0.0197883	0	0	0	0.00548397	0.00843976	0.0353614	0	0.0153106	0.0074949	0.0133213
ENSSSCG00000000706	14.7971	12.8724	9.43193	11.7606	10.7316	11.9187	9.9203	9.28099	12.156	12.1899	8.84734	10.4789
ENSSSCG00000000707	0.161425	0.0976665	0.290802	0.0990469	0.143812	0.15855	0.124965	0.0560983	0	0.0809638	0.063414	0.0650882
ENSSSCG00000000708	19.1384	8.78785	20.8867	15.0036	16.4628	16.0559	11.8779	11.8066	10.1794	9.874	12.2613	11.1999
ENSSSCG00000000709	0.265379	0.012743	0	0.49754	0.0909327	0.173319	0.0163047	0.0341573	0.0147248	0	0	0.0130374
ENSSSCG00000000712	6.05527	4.82812	7.79376	11.7461	10.3051	8.14566	8.47118	5.76352	9.70151	3.79634	6.3582	6.81815
ENSSSCG00000000716	0	0.0184431	0	0	0	0.00368862	0	0	0	0	0.0209562	0.00419123
ENSSSCG00000000718	0	0	0	0	0	0	0	0	0	0	0	0
ENSSSCG00000000719	41.616	37.1455	44.4556	52.4258	43.1581	43.7602	49.1733	38.6304	44.4721	41.767	47.4046	44.2895
ENSSSCG00000000720	0.227672	0.136235	0.132841	0.299986	0.0960153	0.17855	0.148489	0.0676245	0.104948	0.158111	0.0917321	0.114181
ENSSSCG00000000721	0.00854015	0.0369074	0.0242919	0	0.0409682	0.0221415	0.00944464	0.0197858	0.0511768	0.0257003	0	0.0212215
ENSSSCG00000000722	0.433759	0.234318	0.154225	0.353475	0.222943	0.279744	0.149906	0.0314041	0.162456	0.135972	0.0798739	0.111922
ENSSSCG00000000723	1.69673	2.1133	2.21924	1.6417	1.50863	1.83592	1.74171	1.69335	1.81627	1.78057	0.999814	1.60634
ENSSSCG00000000728	0.03684	0.0106139	0.0465728	0	0	0.0188053	0.0135806	0.0142251	0	0	0	0.00556114
ENSSSCG00000000730	0	0	0	0.00773778	0	0.00154756	0.0111572	0	0	0.0101201	0	0.00425546
ENSSSCG00000000732	0.0226708	0.0195949	0.0322427	0.0173879	0.0310727	0.0245938	0.0313398	0.0393927	0.0169818	0.0511682	0	0.0277765
ENSSSCG00000000734	1.52694	0.974835	1.8097	1.58368	1.04642	1.38832	1.47758	0.623104	1.1611	1.39246	1.49961	1.23077
ENSSSCG00000000735	5.77744	4.84527	2.26436	5.11118	3.45949	4.29155	4.01705	2.96528	2.88511	4.61914	4.66281	3.82988
ENSSSCG00000000736	6.63112	6.18516	4.25249	4.68921	5.52832	5.45726	6.76997	5.72311	7.13939	6.18717	7.71786	6.7075
ENSSSCG00000000737	0.428929	0.32018	0.3882	0.478513	0.407517	0.404668	0.463576	0.248436	0.554963	0.342257	0.440399	0.409926
ENSSSCG00000000738	0.985244	0.234183	1.33117	0.850115	1.18159	0.916459	1.30751	1.14131	1.35302	2.42137	1.59655	1.56395
ENSSSCG00000000739	0	0	0.0636372	0.20591	0.045996	0.0631087	0	0	0	0.0168317	0.0494372	0.0132538
ENSSSCG00000000740	0	0	0	0	0	0	0	0	0	0	0	0
ENSSSCG00000000741	0.120513	0.16666	0.159969	0.314263	0.214729	0.195227	0.159932	0.0837613	0.168507	0.290132	0.189369	0.17834
ENSSSCG00000000742	0.757324	0.920844	1.53347	1.07309	1.66255	1.18946	0.90851	0.802939	1.51275	1.46786	0.945468	1.12751
ENSSSCG00000000743	94.6879	87.3458	57.2432	79.5984	87.8817	81.3514	89.1089	93.3973	77.5993	99.4804	57.9924	83.5157
ENSSSCG00000000745	0.178159	0.218825	0.115577	0.0863014	0.0642597	0.132625	0.103699	0.119483	0.196667	0.244557	0.165761	0.166033
ENSSSCG00000000746	2.34654	2.509	2.2824	1.62907	2.3359	2.22058	2.62862	2.70652	4.65691	3.15538	4.13228	3.45594
ENSSSCG00000000748	0	0	0	0	0	0	0	0	0	0	0	0
ENSSSCG00000000749	0.0387924	0.111764	0.0858217	0.178517	0.0886153	0.100702	0.0143003	0.0449371	0.0129146	0.0259422	0.139693	0.0475574
ENSSSCG00000000751	0.340592	0.303041	0.427407	0.253542	0.260869	0.31709	0.354507	0.324916	0.200097	0.301458	0.403361	0.316868
ENSSSCG00000000753	9.92727	11.6821	16.719	8.92352	8.08721	11.0678	6.18281	9.63564	6.47408	7.10867	6.99684	7.27961
ENSSSCG00000000754	1.00317	1.59224	2.26546	1.39892	1.17496	1.48695	1.57335	1.6269	2.16777	1.70155	0.806081	1.57513
ENSSSCG00000000755	1.43876	1.2697	2.03188	1.76625	1.4242	1.58616	1.01775	1.14614	0.83283	1.29155	0.988677	1.05539
ENSSSCG00000000757	19.0713	22.2623	18.2117	22.4757	18.8149	20.1672	17.3524	18.9487	16.9731	18.8114	15.4693	17.511
ENSSSCG00000000759	5.45575	3.16553	1.60454	2.07284	3.75616	3.21097	2.65365	2.45776	2.4722	2.6857	2.45579	2.54502
ENSSSCG00000000760	0.0425771	0.00920012	0.0201846	0.0408194	0	0.0225562	0.0235432	0.0616516	0.0106309	0.0427098	0.0313612	0.0339793
ENSSSCG00000000764	2.31771	2.94597	0.99104	4.11294	2.2735	2.52823	2.96525	3.52714	2.72331	2.00583	1.9638	2.63707
ENSSSCG00000000765	4.6527	2.46771	3.50909	4.31465	3.82622	3.75407	2.83001	3.06232	2.36568	2.88518	3.96708	3.02205
ENSSSCG00000000766	1.6688	1.50947	1.67793	0.96441	1.61173	1.48647	1.176	0.953081	1.1008	1.31584	1.27303	1.16375
ENSSSCG00000000767	16.6294	16.0898	15.7581	19.926	18.527	17.3861	18.1384	18.9113	15.5267	16.7861	13.4014	16.5528
ENSSSCG00000000769	0.891745	1.55237	0.512064	1.14633	0.580991	0.936701	0.79173	1.30943	1.06625	0.781134	0.690758	0.92786
ENSSSCG00000000770	10.4594	7.74379	5.04253	8.09877	5.81901	7.43269	5.51461	7.77728	6.24234	4.19952	4.79009	5.70477
ENSSSCG00000000774	0.796987	0.636867	0.356442	1.26867	0.556484	0.72309	0.582054	0.644519	0.480597	0.603374	0.443049	0.550719
ENSSSCG00000000777	0	0	0	0	0	0	0	0	0	0	0	0
ENSSSCG00000000778	0.351345	0.337418	0.451569	0.341332	0.224726	0.341278	0.241768	0.217065	0.249532	0.140976	0.076679	0.185204
ENSSSCG00000000779	1.57258	1.96332	1.75137	2.76963	1.60229	1.93184	1.62871	1.61927	0.922423	1.19354	0.956076	1.264
ENSSSCG00000000781	0.157914	0.0839931	0.138207	0.204965	0.0832452	0.133665	0	0.0140713	0.036396	0.0365551	0	0.0174045
ENSSSCG00000000782	0	0	0	0	0	0	0	0	0	0	0	0
ENSSSCG00000000783	0.0420879	0.127322	0.139669	0.0484206	0.028843	0.0772685	0.0698182	0	0.0840706	0	0.0826691	0.0473116
ENSSSCG00000000784	0.261111	0.213486	0.441613	0.346406	0.386899	0.329903	0.179503	0.384221	0.176206	0.233609	0.256437	0.245995
ENSSSCG00000000789	0.137937	0.0476889	0.0435945	0.0282117	0.0126038	0.0540071	0.0406788	0.0319571	0.036737	0.119918	0.0903116	0.0639204
ENSSSCG00000000791	0.0655139	0.00808934	0.124233	0.0574257	0.0769662	0.0664456	0.0207007	0.0433665	0.0373897	0.0187766	0.0735328	0.0387532
ENSSSCG00000000793	4.68372	6.82421	8.66756	6.83819	5.76039	6.55481	4.83753	5.75503	4.58597	4.79899	4.30417	4.85634
ENSSSCG00000000795	0.519219	0.786982	0.495862	0.479028	0.322304	0.520679	0.237174	0.270223	0.270558	0.335902	0.229097	0.268591
ENSSSCG00000000798	3.06617	2.71145	3.59615	3.5615	2.75715	3.13849	2.15607	2.11469	2.14187	2.48903	1.86247	2.15283
ENSSSCG00000000799	0.629436	0.617118	1.22031	1.34741	0.701757	0.903207	0.509088	0.370011	0.403461	0.650246	0.535131	0.493587
ENSSSCG00000000800	0.175587	0.223654	0.254104	0.38275	0.164663	0.240152	0.255505	0.139169	0.461494	0.250297	0.208748	0.263043
ENSSSCG00000000801	4.03814	3.03223	2.79367	1.86154	1.8449	2.7141	2.27393	2.02581	3.26034	2.339	1.92568	2.36495
ENSSSCG00000000802	0.0606401	0	0	0.0930189	0	0.0307318	0.0335312	0	0	0.0608291	0	0.0188721
ENSSSCG00000000804	9.10844	7.3678	14.2175	11.4449	9.40686	10.3091	6.56064	7.39008	7.39248	6.70156	4.45477	6.49991
ENSSSCG00000000806	3.91143	5.52748	6.95744	5.11978	4.01339	5.1059	4.04565	4.38745	4.8159	4.45865	2.8837	4.11827
ENSSSCG00000000808	92.1193	69.9621	65.8137	65.2963	62.6424	71.1668	54.9123	66.3597	41.0556	51.1458	34.5468	49.604
ENSSSCG00000000810	3.44209	1.05568	2.38629	3.91742	1.38235	2.43677	1.80099	0.900363	1.25682	0.928177	3.41683	1.66064
ENSSSCG00000000811	0.0777808	0.067228	0.117996	0.0715871	0	0.0669183	0	0.0180203	0.0466101	0.0312093	0.0305554	0.025279
ENSSSCG00000000816	0.766587	0.800098	0.836544	0.954036	0.604642	0.792382	0.959746	0.854504	1.11233	0.98661	1.22163	1.02696
ENSSSCG00000000820	0	0	0	0	0	0	0	0	0	0	0	0
ENSSSCG00000000837	0.104368	0.0526215	0.239144	0.10006	0.202651	0.139769	0.134659	0.0906752	0.130297	0.0959691	0.162292	0.122778
ENSSSCG00000000838	0.960015	0.646571	1.15848	0.755432	0.444298	0.792959	0.523951	0.678803	0.659963	0.662849	0.453048	0.595723
ENSSSCG00000000839	2.13141	2.42165	2.575	2.82783	1.97897	2.38697	1.73935	1.95133	2.02574	1.6294	1.39269	1.7477
ENSSSCG00000000840	3.62255	5.12602	5.28928	5.86285	3.84446	4.74903	3.44378	3.60724	2.97724	4.14399	2.25142	3.28473
ENSSSCG00000000841	2.84031	3.35877	4.07302	3.00213	3.40875	3.3366	3.1255	2.88098	2.79441	3.09013	1.90128	2.75846
ENSSSCG00000000842	11.6086	8.35123	7.79772	9.68355	9.33739	9.35569	10.0455	10.4816	7.1806	10.519	6.25148	8.89563
ENSSSCG00000000843	10.4586	9.4189	13.8787	7.88523	9.00746	10.1298	8.85088	10.2513	7.3254	8.07013	6.013	8.10215
ENSSSCG00000000844	3.91525	4.28716	4.87371	4.50435	4.50207	4.41651	4.2635	4.57716	3.93434	3.97564	2.72464	3.89506
ENSSSCG00000000846	4.8207	6.25388	5.33962	4.56123	4.35958	5.067	5.68003	5.55299	5.36363	5.91133	3.22117	5.14583
ENSSSCG00000000847	1.49778	1.56474	2.16103	2.57721	1.28527	1.81721	2.23255	1.79537	1.26176	1.73761	1.2791	1.66128
ENSSSCG00000000848	3.59817	2.82727	3.85464	3.29731	2.17763	3.15101	2.60977	2.81484	2.73026	3.02345	1.6292	2.5615
ENSSSCG00000000849	45.7053	48.4938	60.7205	49.4808	39.6067	48.8014	31.0894	40.9556	24.5188	26.6415	28.2721	30.2955
ENSSSCG00000000853	15.3502	12.3571	12.6021	14.9166	8.94456	12.8341	8.34499	9.98346	7.7946	8.82768	6.66779	8.3237
ENSSSCG00000000854	0.65957	0.384187	0.278696	0.874282	0.294787	0.498305	0.158571	0.174402	0.128885	0.0719159	0.0422455	0.115204
ENSSSCG00000000856	0	0	0	0.0181445	0	0.0036289	0	0	0	0	0	0
ENSSSCG00000000857	0.625306	0.615015	0.378216	0.851692	0.302923	0.55463	0.810761	0.362177	0.463008	0.562366	0.85764	0.61119
ENSSSCG00000000858	0	0	0	0	0	0	0	0	0	0	0	0
ENSSSCG00000000859	0.00466709	0.0121017	0.0265504	0.00357954	0.025587	0.0144971	0.0103228	0.00540636	0.00466125	0.00468163	0.00458355	0.00593111
ENSSSCG00000000860	1.7467	2.0549	1.70213	2.77859	1.8177	2.02	1.62763	1.57374	1.17916	1.46012	1.03244	1.37462
ENSSSCG00000000862	2.98288	2.33648	4.32332	3.64022	3.09822	3.27622	3.21289	3.61734	2.75416	3.35062	2.92186	3.17138
ENSSSCG00000000863	0.798213	1.83978	1.1983	0.765262	0.729358	1.06618	1.10344	0.770542	0.531476	0.600526	0.45729	0.692655
ENSSSCG00000000864	10.9334	15.9304	8.18657	12.745	13.5762	12.2743	8.77188	8.12293	9.40168	7.99498	5.77025	8.01234
ENSSSCG00000000866	80.3016	111.027	176.266	76.914	38.5622	96.6142	101.416	69.5073	123.44	76.2683	102.346	94.5956
ENSSSCG00000000867	0.0972371	0.147078	0.0230487	0.298314	0.0499777	0.123131	0.0268839	0.112639	0.242788	0.365775	0	0.149617
ENSSSCG00000000869	1.01389	1.37629	2.13214	1.28109	0.904159	1.34151	1.15002	1.29495	1.42805	1.38214	0.765953	1.20422
ENSSSCG00000000870	7.51262	9.59803	8.00811	8.63153	7.41558	8.23317	6.63176	6.1074	6.914	8.19525	5.39059	6.6478
ENSSSCG00000000871	0	0	0	0	0	0	0	0	0	0	0	0
ENSSSCG00000000873	0	0.0114909	0	0.0203933	0	0.00637684	0	0	0.013278	0.0266721	0.0261133	0.0132127
ENSSSCG00000000874	0.25109	0.18447	0.0833242	0.182951	0.0774328	0.155854	0.208262	0.247233	0.0250776	0.151123	0.221936	0.170726
ENSSSCG00000000875	0	0	0	0	0	0	0	0	0	0	0	0
ENSSSCG00000000877	2.78563	3.23	3.70198	2.88371	3.04606	3.12948	2.91232	3.06818	3.23824	3.24476	1.5398	2.80066
ENSSSCG00000000883	0	0	0	0	0	0	0	0	0	0	0	0
ENSSSCG00000000884	1.51853	1.2511	1.65028	0.735583	1.05891	1.24288	1.24724	1.55332	0.85144	1.452	1.16866	1.25453
ENSSSCG00000000886	307.142	264.323	213.779	274.213	296.249	271.141	356.481	275.239	319.993	287.018	259.322	299.611
ENSSSCG00000000887	0.181078	0.31302	0.702358	1.69815	1.19017	0.816954	1.28346	0.362313	0.970019	2.03934	1.50353	1.23173
ENSSSCG00000000890	2.86142	2.7709	2.39903	3.08875	3.64045	2.95211	2.2122	1.71872	2.76522	2.65772	1.62627	2.19603
ENSSSCG00000000891	22.7756	22.4236	22.1642	22.1601	20.1747	21.9396	20.9596	20.2778	21.1925	25.4216	19.4714	21.4646
ENSSSCG00000000892	0	0	0	0	0	0	0	0	0	0	0	0
ENSSSCG00000000893	0.189446	0	0.179622	0.290601	0.032457	0.138425	0.0523775	0	0.0473022	0	0	0.019936
ENSSSCG00000000894	0.0392355	0.0339123	0.0620015	0.0300927	0	0.0330484	0	0.0151502	0.0261243	0.0131193	0	0.0108787
ENSSSCG00000000895	0.641768	0.0652585	0.0357934	1.10026	0.0517419	0.378964	0.333994	0.218654	0	0.151475	0.0370753	0.14824
ENSSSCG00000000896	36.0229	40.9033	18.4225	51.6387	10.6393	31.5253	18.6851	26.256	12.9106	25.9502	11.4118	19.0427
ENSSSCG00000000900	4.54249	4.61906	5.08387	3.90069	2.69793	4.16881	4.02872	4.76678	3.86074	3.69893	2.49301	3.76964
ENSSSCG00000000901	0.184989	0.239836	0.313207	1.41375	0.26713	0.483783	0.233807	0.390316	0.336522	0.212075	0.188166	0.272177
ENSSSCG00000000902	0.736253	1.47636	1.61953	1.69406	1.05957	1.31716	1.46561	1.31343	1.91186	1.22599	1.50399	1.48418
ENSSSCG00000000905	24.0553	27.5617	27.2857	39.3585	27.5498	29.1622	30.276	23.7959	27.1697	27.0382	35.7858	28.8131
ENSSSCG00000000906	1.55313	0.598528	1.44445	1.05464	1.49825	1.2298	0.536073	0.664653	0.661972	0.436629	0.553782	0.570622
ENSSSCG00000000907	0.122413	0.23277	0.294031	0.212812	0.117446	0.195894	0.162453	0.198524	0.244519	0.106422	0.0641181	0.155207
ENSSSCG00000000908	7.061	5.90614	6.92679	8.53427	7.71223	7.22809	7.15576	8.08174	5.55242	6.83759	5.18645	6.56279
ENSSSCG00000000910	0.38856	0.408178	0.510107	0.683144	0.413761	0.48075	0.495822	0.235441	0.638829	0.32381	0.434442	0.425669
ENSSSCG00000000915	420.973	308.656	452.169	327.946	254.373	352.823	246.842	271.2	243.206	226.437	255.587	248.654
ENSSSCG00000000916	56.4804	46.5371	57.1252	47.1783	19.9408	45.4523	29.8451	22.966	21.1748	24.6513	30.4647	25.8204
ENSSSCG00000000917	0.739375	0.710068	0.675069	4.1166	0.581763	1.36457	0.999389	0.666161	0.8752	1.2636	0.242047	0.80928
ENSSSCG00000000918	0	0	0	0	0	0	0	0	0	0	0	0
ENSSSCG00000000920	0.914726	0.757679	1.22866	1.06697	0.626865	0.918981	1.03268	1.36867	1.54167	1.03227	0.898352	1.17473
ENSSSCG00000000924	0.612431	0.948401	0.072584	0.665436	0.0874378	0.477258	0.225764	0.62076	0.280346	0.179182	0.125306	0.286272
ENSSSCG00000000925	1.47708	1.63477	1.48588	2.05853	1.50603	1.63245	1.73312	1.79451	2.12289	2.51163	0.849153	1.80226
ENSSSCG00000000926	0.0851868	0.120962	0.380769	0.126005	0.137607	0.170106	0.121126	0.148021	0.243086	0.195319	0.119517	0.165414
ENSSSCG00000000927	0.369852	0.644857	0.967372	0.489081	0.441372	0.582507	0.387866	0.265926	0.41397	0.466954	0.194141	0.345772
ENSSSCG00000000932	0	0	0	0	0	0	0	0	0	0	0	0
ENSSSCG00000000934	0	0	0	0	0	0	0	0	0	0	0	0
ENSSSCG00000000936	0	0	0	0.0255754	0	0.00511508	0.0122925	0	0	0	0	0.0024585
ENSSSCG00000000937	1.73188	1.6466	4.47464	2.62341	5.16286	3.12788	2.53778	1.00311	3.67564	5.90674	1.27566	2.87979
ENSSSCG00000000939	1.70774	1.88691	1.39384	2.33603	1.20049	1.705	1.18768	1.46839	1.01106	1.53646	0.916395	1.224
ENSSSCG00000000940	0.126812	0.362546	0.147983	0.598534	0.0601649	0.259208	0.129455	0.112999	0.0584554	0.332696	0.0287405	0.132469
ENSSSCG00000000941	0.0991211	0.152	0.151582	0.100547	0.0613544	0.112921	0.0601136	0.0851904	0.105384	0.0673558	0.0879261	0.081194
ENSSSCG00000000943	0	0	0	0.00561148	0.0100279	0.00312788	0	0	0	0	0	0
ENSSSCG00000000948	0.106283	0.131233	0.0143959	0.209613	0.135267	0.119358	0.100748	0.0351765	0.0606569	0	0.164026	0.0721213
ENSSSCG00000000950	0.0649725	0.0722025	0.0528028	0.121021	0.0572476	0.0736493	0.0513241	0.0752642	0.0278105	0.0558643	0.00911564	0.0438758
ENSSSCG00000000951	3.63622	1.80548	3.77775	4.95473	4.24156	3.68315	2.86627	2.19572	2.27945	2.25062	2.39342	2.39709
ENSSSCG00000000952	4.15298	5.14563	4.53454	4.91339	3.02772	4.35485	4.61725	4.04313	5.65908	3.92217	3.72067	4.39246
ENSSSCG00000000955	2.60013	2.73013	2.26442	2.0681	2.12506	2.35757	2.36431	2.96737	2.90466	2.24115	1.89155	2.47381
ENSSSCG00000000958	6.95281	7.25875	5.86675	6.14412	7.32845	6.71017	6.43551	6.48927	6.98184	5.14557	5.69648	6.14973
ENSSSCG00000000959	11.4779	11.2064	8.87762	10.5483	11.5839	10.7388	13.4516	14.259	7.25393	12.5963	11.0433	11.7208
ENSSSCG00000000960	0	0	0	0	0	0	0	0	0	0	0	0
ENSSSCG00000000963	0	0	0	0	0	0	0	0	0	0	0	0
ENSSSCG00000000964	4.68173	4.56094	3.02827	4.18416	3.45312	3.98164	4.43165	4.45815	4.53718	5.53211	5.10448	4.81272
ENSSSCG00000000965	0.578505	0.803058	0.48202	0.551262	0.708808	0.62473	0.581613	0.588911	0.70034	0.650648	0.241033	0.552509
ENSSSCG00000000967	0	0	0	0.0441806	0	0.00883612	0	0	0	0	0	0
ENSSSCG00000000968	3.33432	3.41201	2.56529	3.48621	3.21387	3.20234	3.53358	3.28341	4.09706	4.2132	3.39105	3.70366
ENSSSCG00000000970	7.32935	8.08252	4.99229	8.38906	6.46618	7.05188	7.40684	8.99453	9.77426	8.47896	6.8672	8.30436
ENSSSCG00000000971	0.66915	0.650659	0.733582	1.0104	0.745178	0.761795	0.901898	0.702473	1.58724	1.34247	1.35542	1.1779
ENSSSCG00000000972	2.71561	2.78273	1.48647	2.72697	2.39822	2.422	2.19823	2.22149	3.08968	2.82236	1.71843	2.41004
ENSSSCG00000000973	8.44591	8.72442	5.73739	9.57846	9.63494	8.42423	10.4795	10.9172	10.4927	9.94454	11.4305	10.6529
ENSSSCG00000000974	5.36935	4.88009	2.0731	5.17954	4.98838	4.49809	6.42775	6.63665	5.22442	5.13622	5.9256	5.87013
ENSSSCG00000000975	0.283589	0.315146	0.134441	0.403939	0.347044	0.296832	0.291222	0.375439	0.242772	0.264153	0.218831	0.278484
ENSSSCG00000000978	0.16423	0.354871	0	0.346391	0	0.173098	0	0	0	0.205927	0.0403226	0.04925
ENSSSCG00000000980	1.75975	2.06238	1.3857	2.97389	1.92137	2.02062	2.9027	2.41856	2.91932	1.91484	1.49391	2.32987
ENSSSCG00000000981	2.41055	2.30448	1.76611	4.00581	3.10369	2.71813	2.98899	2.28468	3.4654	1.68532	1.9011	2.4651
ENSSSCG00000000982	0	0	0	0	0	0	0	0	0	0	0	0
ENSSSCG00000000983	0.00992389	0	0.0282278	0	0	0.00763034	0.0438997	0.0229917	0.0198229	0	0	0.0173429
ENSSSCG00000000985	4.19425	4.43997	2.80735	3.43347	2.53852	3.48271	4.28024	4.09375	4.21388	4.33645	3.45031	4.07493
ENSSSCG00000000991	0	0	0	0	0.0342557	0.00685113	0	0	0	0	0	0
ENSSSCG00000000994	0.991006	0.793439	0.454972	0.920093	1.02229	0.836359	1.06135	0.676705	1.11479	0.732491	0.594205	0.835909
ENSSSCG00000000997	0.112116	0.0484523	0.159452	0.128985	0	0.089801	0.12399	0.0649374	0	0.0562325	0	0.0490319
ENSSSCG00000000998	0.920577	1.20773	0.974151	1.32386	0.83929	1.05312	0.972626	1.1997	0.903007	1.43464	1.06554	1.1151
ENSSSCG00000000999	2.15372	3.23316	2.42895	2.60819	1.709	2.4266	1.52938	1.33935	1.35854	2.11495	2.69406	1.80726
ENSSSCG00000001000	4.31549	3.72121	3.73548	4.68833	2.92263	3.87663	4.16615	3.92867	4.40136	4.07429	4.83658	4.28141
ENSSSCG00000001001	0	0	0	0	0	0	0.335056	0	0	0	0	0.0670113
ENSSSCG00000001002	4.12411	5.7794	5.56587	5.47688	4.12509	5.01427	4.63154	4.80204	4.39544	5.33319	3.4647	4.52538
ENSSSCG00000001004	5.75057	6.91447	5.15821	8.21772	3.30306	5.86881	3.63932	4.77469	4.55929	3.92347	3.62363	4.10408
ENSSSCG00000001005	0	0	0	0	0	0	0	0	0	0	0	0
ENSSSCG00000001008	5.11159	4.25001	3.34515	3.83524	4.58816	4.22603	4.54695	4.24787	4.35607	5.60126	4.6927	4.68897
ENSSSCG00000001009	2.31307	2.48078	1.79194	3.71581	2.19892	2.5001	2.61264	2.41805	2.59895	2.43346	2.88806	2.59023
ENSSSCG00000001010	7.5829	7.71265	5.68274	8.48885	8.79221	7.65187	7.60246	7.2313	8.2619	7.27998	6.92059	7.45925
ENSSSCG00000001011	5.95334	4.41725	8.14475	6.08808	8.84899	6.69048	5.44145	3.90478	3.50237	5.20836	4.75217	4.56183
ENSSSCG00000001021	2.71497	3.12076	1.91073	2.38285	2.30175	2.48621	1.14529	2.6911	2.32021	1.99344	1.59432	1.94887
ENSSSCG00000001022	10.4385	7.87881	10.3332	9.07644	11.8581	9.91701	8.48408	7.29817	6.58237	9.83177	6.71824	7.78293
ENSSSCG00000001024	1.4907	1.89178	2.09766	1.62426	1.43508	1.7079	1.81867	1.80906	1.79606	2.44477	0.917915	1.7573
ENSSSCG00000001025	0.184238	0.212322	0.203798	0.381526	0.0967986	0.215736	0.298834	0.313018	0.251477	0.172491	0.301567	0.267477
ENSSSCG00000001027	2.33186	1.4133	1.81997	3.51152	2.20216	2.25576	1.87122	1.46591	2.30054	1.68303	2.55543	1.97522
ENSSSCG00000001033	0.60164	0.601462	0.728515	0.789457	0.44708	0.633631	0.545114	0.411447	0.535731	0.807111	0.569514	0.573783
ENSSSCG00000001036	0.0834736	0	0.031658	0.0128044	0	0.0255872	0.0184629	0.0386784	0.0833692	0	0	0.0281021
ENSSSCG00000001038	6.71631	6.51718	6.13595	8.33815	7.30298	7.00211	7.11072	5.43575	4.61504	7.09656	5.47622	5.94686
ENSSSCG00000001040	0	0	0	0	0	0	0	0	0	0	0	0
ENSSSCG00000001041	13.0793	11.4672	11.0826	13.8942	14.3464	12.7739	10.8484	13.366	9.49691	13.8741	9.56006	11.4291
ENSSSCG00000001042	0.0743424	0.0257024	0.0281949	0.045615	0.152841	0.0653393	0.0493296	0	0.178199	0.149148	0.087614	0.092858
ENSSSCG00000001045	0.161505	0.0536898	0.117793	0.019057	0.0510833	0.0806256	0.17861	0.0431741	0.0372239	0.261706	0.0122011	0.106583
ENSSSCG00000001048	0	0	0.112647	0	0.0592141	0.0343721	0.0119446	0.0125115	0	0	0	0.00489122
ENSSSCG00000001049	0.509922	0.503702	1.39288	0.656485	0.457615	0.704121	0.49008	0.604758	0.56385	0.304471	0.578298	0.508291
ENSSSCG00000001052	0.837426	0.880087	0.559409	1.05831	0.873881	0.841823	0.463059	0.407872	0.399181	0.39138	0.504677	0.433234
ENSSSCG00000001053	8.98762	4.69193	4.78275	7.67884	5.56263	6.34076	8.32539	6.5849	11.0223	7.50018	4.17447	7.52144
ENSSSCG00000001056	6.39872	7.54782	13.6459	5.95184	5.26475	7.76181	3.72103	6.98422	5.16696	5.18956	3.99208	5.01077
ENSSSCG00000001057	1.786	1.10116	2.15624	1.68031	1.62378	1.6695	1.40895	1.40686	1.02269	1.18243	1.56694	1.31757
ENSSSCG00000001060	0	0	0	0	0	0	0	0	0	0	0	0
ENSSSCG00000001061	2.28927	2.67924	2.65746	2.58627	2.0183	2.44611	2.07328	2.16452	1.71789	1.80609	2.24829	2.00201
ENSSSCG00000001062	12.343	13.7945	4.79003	11.8004	9.22589	10.3908	16.2533	13.7661	14.7357	12.0935	14.4901	14.2677
ENSSSCG00000001063	8.40197	6.03489	6.30663	8.81589	6.61093	7.23406	7.07641	8.26841	6.66266	6.43817	5.92127	6.87338
ENSSSCG00000001064	29.5837	38.0937	19.0575	34.776	29.2993	30.162	34.7505	35.2855	28.5943	38.5573	32.3065	33.8988
ENSSSCG00000001065	2.24833	2.82187	3.32421	2.48421	2.47353	2.67043	1.80053	1.6964	1.49701	1.50356	1.17595	1.53469
ENSSSCG00000001067	0	0	0	0	0	0	0	0	0	0	0	0
ENSSSCG00000001068	81.8415	112.394	113.076	74.6715	75.9486	91.5864	91.4294	105.541	98.2028	96.7885	58.6577	90.1239
ENSSSCG00000001070	10.0128	11.4608	17.3899	12.0039	13.2767	12.8288	10.3821	9.74176	10.5023	11.1615	7.20506	9.79856
ENSSSCG00000001073	3.01113	2.13225	2.06385	2.44859	1.19337	2.16984	1.32399	1.63899	1.05077	1.38289	2.10213	1.49975
ENSSSCG00000001074	0.684776	0.637399	0.809085	0.622167	0.577576	0.666201	0.629142	0.54917	0.904878	0.528393	0.43455	0.609227
ENSSSCG00000001075	16.1643	20.6037	21.7649	23.83	22.6646	21.0055	16.2314	18.1662	17.0011	17.141	10.5138	15.8107
ENSSSCG00000001076	2.45956	2.75325	2.96337	1.30209	2.4461	2.38488	2.56083	1.79288	2.76205	2.43714	1.69677	2.24993
ENSSSCG00000001078	0.383905	0.169956	0.292973	0.675071	0.340094	0.3724	0.507406	0.325402	0.317962	0.272389	0.211506	0.326933
ENSSSCG00000001080	2.2832	2.43003	2.81	1.10563	2.48509	2.22279	1.32687	2.15738	1.58283	0.808348	0.729857	1.32106
ENSSSCG00000001083	0	0	0	0	0	0	0	0	0	0.0952455	0.1865	0.0563491
ENSSSCG00000001085	0	0	0	0.0130161	0	0.00260323	0.0187681	0.0393178	0.0677981	0	0.0666679	0.0385104
ENSSSCG00000001087	2.18138	2.81385	3.03188	1.91388	1.78936	2.34607	2.70482	2.20147	2.12088	3.06676	1.42822	2.30443
ENSSSCG00000001088	0.500281	0.432406	0	1.02321	0	0.391179	0.184422	0.193175	0.499655	0	0.32755	0.24096
ENSSSCG00000001089	0	0.105502	0	0.187238	0.0304183	0.0646318	0.0368156	0.102835	0.232738	0.0333936	0.010898	0.0833359
ENSSSCG00000001090	2.06998	1.92891	2.61685	2.1251	2.13523	2.17521	1.27576	0.686887	1.36749	1.45999	1.10117	1.17826
ENSSSCG00000001091	0.00921427	0.00796414	0.0262093	0	0.0252583	0.0137292	0	0	0.0184055	0.0369719	0	0.0110755
ENSSSCG00000001092	15.58	16.5536	10.5206	23.8601	14.1319	16.1292	9.86178	8.8332	8.90618	15.654	5.52333	9.7557
ENSSSCG00000001095	2.73475	2.37441	3.62541	3.66348	2.34903	2.94942	2.44962	3.09626	2.53358	2.2964	1.8837	2.45191
ENSSSCG00000001096	0	0	0	0	0.0350804	0.00701608	0	0	0	0	0	0
ENSSSCG00000001097	2.76751	2.19846	1.86561	1.13492	1.64444	1.92219	2.04336	2.24226	2.76404	0.730139	1.29614	1.81519
ENSSSCG00000001099	0.071313	0.106465	0.0307341	0.0198892	0.0577568	0.0572316	0.0716961	0.0150198	0.0841735	0.0455224	0.0700365	0.0572897
ENSSSCG00000001100	0.524841	0.542581	1.01476	1.31812	0.451358	0.770333	0.227618	0.321869	0.54474	0.474861	0.25267	0.364352
ENSSSCG00000001101	0	0	0	0	0	0	0	0	0	0	0	0
ENSSSCG00000001105	0	0	0	0	0	0	0	0	0	0	0	0
ENSSSCG00000001107	0	0	0	0	0	0	0	0	0	0	0	0
ENSSSCG00000001131	0.106152	0.0152916	0.033549	0.0271386	0.0121244	0.038851	0.0391314	0	0.088349	0.0709883	0	0.0396938
ENSSSCG00000001132	0	0	0	0	0	0	0	0	0	0	0	0
ENSSSCG00000001137	7.45803	8.85878	4.46607	7.49303	6.63536	6.98225	3.08694	3.38502	4.70444	4.41876	2.27018	3.57307
ENSSSCG00000001156	1.79346	1.89346	2.05425	1.81867	1.50128	1.81222	2.19639	2.16121	1.57483	1.56964	1.31215	1.76285
ENSSSCG00000001164	0.637858	1.31982	2.07092	1.31941	0.662313	1.20206	1.71009	1.18671	2.0077	1.91954	1.12	1.58881
ENSSSCG00000001197	0.125659	0.192157	0.146637	0.222409	0.145733	0.166519	0.299315	0.212747	0.279966	0.35876	0.12341	0.254839
ENSSSCG00000001201	1.84804	1.97525	3.50442	2.03119	1.10251	2.09228	1.70618	1.46223	2.3978	2.15174	1.53137	1.84986
ENSSSCG00000001202	0.0760324	0.284773	0.432538	0.23326	0.0694738	0.219215	0.196198	0.322945	0.480936	0.152539	0.224014	0.275327
ENSSSCG00000001203	0	0.148375	0.13021	0.0263325	0	0.0609835	0	0.0795427	0	0.10332	0.20231	0.0770346
ENSSSCG00000001204	0.0982805	0.169893	0.023296	0.207291	0.117866	0.123325	0.190206	0.113848	0.441709	0.44364	0.458476	0.329576
ENSSSCG00000001205	0.201535	0.20903	0.305734	0.370973	0.276225	0.2727	0.222879	0.373533	0.563591	0.566056	0.158342	0.37688
ENSSSCG00000001206	0.0718655	0.0621153	0.204416	0.159845	0.0935745	0.118363	0.111267	0.141523	0.0717756	0.0937163	0.0635212	0.0963608
ENSSSCG00000001207	0.0340126	0.186187	0.214992	0.191303	0.147624	0.154824	0.0501532	0.065667	0.215144	0.23883	0.0445384	0.122866
ENSSSCG00000001209	0.530825	0.489912	0.801865	0.386428	0.326783	0.507163	0.348247	0.458575	0.664948	0.55053	0.291588	0.462777
ENSSSCG00000001211	0	0	0	0	0	0	0	0	0	0	0	0
ENSSSCG00000001213	0	0	0	0	0	0	0	0	0	0	0	0
ENSSSCG00000001214	0	0	0	0	0	0	0	0	0	0	0	0
ENSSSCG00000001216	0	0.0257539	0.0565027	0.0571329	0.0204197	0.0319618	0.0329522	0.0172581	0	0.044834	0.0292631	0.0248615
ENSSSCG00000001219	5.24052	5.52796	4.4612	7.19592	4.84639	5.4544	5.88902	5.38522	6.95047	7.26349	4.06756	5.91115
ENSSSCG00000001229	13.2996	3.46548	7.97153	19.5692	11.1539	11.0919	10.2774	9.41474	10.509	8.08319	5.16544	8.68996
ENSSSCG00000001232	0	0	0	0	0	0	0	0	0	0	0	0
ENSSSCG00000001233	2.57866	3.89233	3.22448	3.78355	3.21419	3.33864	3.90568	3.09535	3.9378	3.63637	3.7437	3.66378
ENSSSCG00000001234	0	0	0	0	0	0	0	0	0	0	0	0
ENSSSCG00000001235	0	0	0	0	0	0	0	0	0	0	0.0272112	0.00544223
ENSSSCG00000001236	0	0	0	0	0	0	0	0	0	0	0.0110379	0.00220758
ENSSSCG00000001242	1.7943	1.64345	1.92978	2.61544	1.47435	1.89147	1.7474	2.05784	2.74604	2.04167	1.64821	2.04823
ENSSSCG00000001245	1.46394	1.342	1.26184	1.83731	1.02351	1.38572	1.94605	1.16481	1.44734	2.16566	1.53939	1.65265
ENSSSCG00000001248	0.020055	0	0	0.0384543	0	0.0117019	0.0443581	0.0116159	0.0600898	0.0201175	0.0689362	0.0410235
ENSSSCG00000001252	12.8121	9.15435	12.2287	25.3525	16.6238	15.2343	12.7521	8.01441	11.2605	10.1959	12.8344	11.0115
ENSSSCG00000001253	0	0	0	0.194507	0.0434489	0.0475913	0	0	0	0	0	0
ENSSSCG00000001254	0	0	0	0	0	0	0	0	0	0	0	0
ENSSSCG00000001297	0	0	0	0	0	0	0	0	0	0	0	0
ENSSSCG00000001304	0	0	0	0	0	0	0	0	0	0	0	0
ENSSSCG00000001341	26.7752	14.4881	24.6366	31.5718	26.5156	24.7975	21.2991	14.9784	24.3959	16.8393	15.3939	18.5813
ENSSSCG00000001342	1.87813	1.9032	1.91889	1.68883	1.71982	1.82177	2.05913	1.83803	1.89195	1.28306	1.41518	1.69747
ENSSSCG00000001346	23.1808	23.3362	20.6439	20.9148	22.6394	22.143	18.4484	22.3176	20.2434	23.9301	15.1141	20.0107
ENSSSCG00000001347	5.92739	5.74229	5.68891	6.83118	4.95842	5.82964	3.43256	4.01636	3.64944	3.21764	3.30315	3.52383
ENSSSCG00000001362	1.35388	1.42738	1.99604	1.569	1.07056	1.48337	1.17642	1.33567	1.57507	1.50734	1.43192	1.40528
ENSSSCG00000001372	1.96505	1.12258	1.13548	1.48774	1.16749	1.37567	1.02596	0.957419	0.977083	0.871377	0.877968	0.941961
ENSSSCG00000001376	2.95681	2.55565	2.55242	2.89962	2.28843	2.65059	2.84699	2.67538	2.61519	3.79238	2.68718	2.92342
ENSSSCG00000001379	51.2573	52.3222	32.7299	46.7297	41.6642	44.9407	39.4164	39.8745	36.565	42.3724	36.7041	38.9865
ENSSSCG00000001382	2.17458	2.08448	1.38097	2.44202	1.45311	1.90703	1.63323	1.30268	1.29229	1.84838	2.03586	1.62249
ENSSSCG00000001384	1.1526	2.11698	1.0425	2.23912	1.29395	1.56903	2.10489	1.90614	2.52195	2.65468	1.48199	2.13393
ENSSSCG00000001388	0	0	0	0	0	0	0	0	0	0	0	0
ENSSSCG00000001391	0	0	0	0.0159485	0	0.00318971	0	0	0	0.0417177	0.0612655	0.0205966
ENSSSCG00000001392	0.400513	0.22254	0.135623	0.767959	0.215658	0.348458	0.253104	0.132558	0.228578	0.401761	0.14048	0.231296
ENSSSCG00000001393	0	0	0	0	0	0	0	0	0	0	0	0
ENSSSCG00000001394	2.54985	1.43733	1.78694	3.57122	2.77308	2.42368	1.77776	1.0916	2.26985	2.669	1.79649	1.92094
ENSSSCG00000001395	0.379194	0.163874	0.119843	0.678608	0.346484	0.3376	0.9086	0.146419	0.757438	0.316979	0.186203	0.463128
ENSSSCG00000001396	1.79751	2.02594	1.77246	4.84179	1.79356	2.44625	3.19651	2.0156	3.50434	1.70213	3.14935	2.71359
ENSSSCG00000001398	1.14618	1.38481	1.47236	3.13353	2.17907	1.86319	1.55379	1.22779	1.44016	1.41555	1.67033	1.46153
ENSSSCG00000001400	30.6446	34.0752	34.9723	36.9707	29.0663	33.1458	39.3614	37.8351	42.0525	39.404	36.7025	39.0711
ENSSSCG00000001401	0.509167	0.643204	0.816984	0.781037	0.858916	0.721862	0.259889	0.680561	0.704119	0.275021	0.230794	0.430077
ENSSSCG00000001402	18.9001	20.7823	8.16473	16.2686	21.0507	17.0333	19.4176	20.9006	22.7858	19.7443	16.4017	19.85
ENSSSCG00000001403	0.115152	0.0995286	0.181967	0.058879	0.0263046	0.0963662	0	0.0444639	0.115008	0	0	0.0318943
ENSSSCG00000001404	0	0	0.0758685	0.0460289	0.109673	0.0463141	0.0221232	0	0	0.0200668	0.0589392	0.0202259
ENSSSCG00000001407	0	0	0	0	0	0	0.11799	0	0	0	0	0.0235981
ENSSSCG00000001409	12.0326	12.8678	13.9766	10.9421	11.4262	12.2491	10.5597	13.6488	11.0958	12.7969	11.7071	11.9617
ENSSSCG00000001410	9.87173	12.1481	8.72038	10.7573	10.5429	10.4081	10.5714	9.6918	12.0363	11.0594	8.19758	10.3113
ENSSSCG00000001411	0.13919	0.309356	0.24509	0.122006	0.109014	0.184931	0.241892	0.0691017	0.357468	0.139623	0.136698	0.188957
ENSSSCG00000001413	4.35573	4.5151	4.02878	4.75413	5.42727	4.6162	5.69287	5.53966	6.55584	5.16372	5.63887	5.71819
ENSSSCG00000001414	13.5651	13.6089	13.3374	14.8774	13.8908	13.8559	15.4566	17.41	16.358	16.9329	18.6867	16.9688
ENSSSCG00000001416	0	0	0	0	0	0	0	0	0	0	0	0
ENSSSCG00000001418	2.31111	1.3253	1.79094	1.6703	3.08387	2.03631	1.67115	1.1584	2.21944	1.20374	0.829329	1.41641
ENSSSCG00000001419	0.016662	0.0144014	0	0.0255587	0	0.0113244	0.0184267	0	0	0	0	0.00368534
ENSSSCG00000001420	1.19736	0.997612	1.54437	1.4892	1.21235	1.28818	1.35996	1.34953	2.09006	1.65555	1.97047	1.68511
ENSSSCG00000001421	0.442262	0.424732	0.372736	0.28267	0.437788	0.392038	0.46193	0.341544	0.245394	0.394347	0.361955	0.361034
ENSSSCG00000001422	0	0	0	0	0	0	0	0	0	0	0	0
ENSSSCG00000001423	1.25333	1.52139	1.0398	1.2016	1.0547	1.21416	1.37588	0.982143	1.44505	1.46986	1.33046	1.32068
ENSSSCG00000001424	0.382351	0.440634	0.510218	0.347559	0.271731	0.390499	0.360201	0.311681	0.311155	0.241489	0.278153	0.300536
ENSSSCG00000001425	0.507037	0.519634	0.178562	0.522217	0.36733	0.418956	0.672885	0.495054	0.643855	0.617607	0.433937	0.572667
ENSSSCG00000001426	2.07156	2.67198	1.23892	2.93323	2.20591	2.22432	2.53767	2.28894	2.4191	2.58953	1.59628	2.2863
ENSSSCG00000001427	2.48011	0.599091	0.893363	3.04017	1.59572	1.72169	1.06597	1.12911	2.40129	1.07553	0.755177	1.28541
ENSSSCG00000001428	0	0	0	0.0207454	0	0.00414908	0.059826	0	0	0	0	0.0119652
ENSSSCG00000001430	1.64946	1.56729	1.99892	2.371	1.53462	1.82426	1.47382	1.13885	2.18198	2.03811	1.51265	1.66908
ENSSSCG00000001431	0.953739	1.12805	0.809094	1.19349	0.619201	0.940714	1.44334	1.51185	2.2059	1.96378	0.985965	1.62216
ENSSSCG00000001433	11.9587	8.64074	5.64686	7.92128	8.27631	8.48877	10.1672	8.04894	9.6069	10.5261	6.54541	8.97891
ENSSSCG00000001434	1.2205	0.234425	0.685755	0.138681	0.805437	0.61696	0.299948	0.523641	0.406325	0.317413	0.754709	0.460407
ENSSSCG00000001435	8.83771	10.5505	6.30097	8.33572	5.45561	7.89611	5.76725	6.65578	6.06112	7.54588	7.41044	6.6881
ENSSSCG00000001436	35.6229	37.3989	19.7936	36.8171	36.9307	33.3126	42.8186	41.4765	36.9118	48.2743	35.4025	40.9767
ENSSSCG00000001437	0.00991067	0.00856605	0	0.0304049	0.0203755	0.0138514	0.0219206	0.022961	0.0197965	0.00994156	0	0.014924
ENSSSCG00000001438	0.0373954	0	0	0.0286813	0.0256272	0.0183408	0	0	0.0560228	0	0	0.0112046
ENSSSCG00000001439	0.227475	0.0842625	0.0924337	0.398783	0.155889	0.191769	0.17969	0.263507	0.551747	0.293379	0.734038	0.404472
ENSSSCG00000001440	4.88647	2.41453	3.5652	6.92425	3.13601	4.18529	3.01094	2.82511	3.19748	3.30932	4.50288	3.36914
ENSSSCG00000001441	0	0.00856748	0	0	0	0.0017135	0	0	0	0	0	0
ENSSSCG00000001444	0	0	0	0	0	0	0	0	0	0	0	0
ENSSSCG00000001447	0	0	0	0	0	0	0	0	0	0	0	0
ENSSSCG00000001453	18.6907	11.5558	38.4406	31.6661	21.5038	24.3714	14.0315	11.8969	15.8399	13.6497	19.6144	15.0065
ENSSSCG00000001455	4.4817	1.47621	2.95868	5.08216	3.57295	3.51434	2.45687	1.93383	2.27011	3.02717	2.9133	2.52026
ENSSSCG00000001456	15.678	11.9851	14.3028	23.4429	13.9606	15.8739	13.0949	9.21421	6.36531	11.5804	16.7235	11.3957
ENSSSCG00000001457	6.63466	3.45442	5.05881	9.56873	6.30022	6.20337	6.81089	4.71015	4.49681	6.32704	7.58727	5.98643
ENSSSCG00000001458	0.0944225	0.122418	0.0895261	0.144839	0	0.0902412	0.104423	0	0.0471522	0.142075	0	0.05873
ENSSSCG00000001459	0.108956	0.0376693	0.18595	0.501398	0.134402	0.193675	0.0722971	0.1767	0.0652916	0.0655772	0.171209	0.110215
ENSSSCG00000001463	1.05143	0.933336	1.1855	2.26669	2.5706	1.60151	2.10558	0.757117	1.19202	0.883669	1.75822	1.33932
ENSSSCG00000001469	1.89831	1.33742	0.998244	2.74062	1.95684	1.78629	1.9053	1.07178	1.29051	1.64819	1.53533	1.49022
ENSSSCG00000001470	2.24197	1.09983	4.65358	3.69468	2.82371	2.90275	2.24488	1.22836	1.93657	1.7323	2.58865	1.94615
ENSSSCG00000001471	30.4076	24.6234	57.9499	21.2724	33.9202	33.6347	21.1907	31.1472	22.9706	21.8216	24.572	24.3404
ENSSSCG00000001472	0.237975	0.239969	0.714509	0.684453	0.570798	0.489541	0.745673	0.36756	0.455548	1.51187	0.662193	0.748569
ENSSSCG00000001473	0.16627	0.0151275	0.0165945	0.382575	0	0.116113	0.0387115	0	0.0174802	0.0614483	0	0.023528
ENSSSCG00000001474	6.02182	5.10037	4.201	6.03968	5.7692	5.42642	6.77095	5.43589	6.93955	6.26281	4.80638	6.04312
ENSSSCG00000001475	7.37241	4.31058	5.09409	7.85341	4.96979	5.92006	7.08744	4.66083	4.13878	6.52534	5.82075	5.64663
ENSSSCG00000001476	5.11734	6.13096	5.3804	14.1451	8.12498	7.77975	8.57302	6.98439	6.93265	6.45473	5.92141	6.97324
ENSSSCG00000001477	7.72737	6.28388	4.27216	9.31577	6.36964	6.79376	8.88279	6.73245	8.08728	8.25366	7.07598	7.80643
ENSSSCG00000001478	1.72727	3.0605	3.23446	2.94763	1.23303	2.44058	2.64246	2.38438	3.16271	3.23429	2.5304	2.79085
ENSSSCG00000001479	0.0838203	0.0905602	0.129145	0.128576	0.107705	0.107961	0.0463489	0.0849603	0.073251	0.0105102	0.04116	0.0512461
ENSSSCG00000001480	0	0	0	0	0	0	0	0	0.163349	0	0	0.0326697
ENSSSCG00000001481	0.0105931	0	0	0	0	0.00211863	0	0	0	0	0	0
ENSSSCG00000001483	0	0	0	0.00584419	0.0104437	0.00325759	0	0.0353071	0	0	0	0.00706141
ENSSSCG00000001484	0	0	0	0	0	0	0	0	0	0	0	0
ENSSSCG00000001485	25.2925	33.9097	65.3189	15.7935	26.6572	33.3944	30.2485	36.2052	42.3599	27.0152	25.5174	32.2693
ENSSSCG00000001486	0.438117	0.174774	0.575166	1.18901	0.438818	0.563177	0.204988	0.566075	0.353421	0.557805	0.34753	0.405964
ENSSSCG00000001487	140.137	218.879	166.434	135.007	127.823	157.656	145.935	196.667	118.581	156.008	125.778	148.594
ENSSSCG00000001488	5.72745	6.15964	6.81223	6.33772	8.36943	6.68129	4.38387	6.24639	3.40597	4.86815	3.34919	4.45071
ENSSSCG00000001490	0	0	0.218784	0	0.0263556	0.0490279	0.0850627	0	0	0	0	0.0170125
ENSSSCG00000001493	2.04713	1.58422	2.57292	1.4423	1.97386	1.92408	1.52684	2.0405	1.56909	1.45656	1.28578	1.57575
ENSSSCG00000001497	1.11883	1.0052	1.41906	1.17426	0.760011	1.09547	1.03653	0.972037	0.990001	1.11739	1.05061	1.03331
ENSSSCG00000001498	0.37844	0.654192	0.897039	0.689354	0.518694	0.627544	0.444678	0.465784	0.519704	0.450798	0.116146	0.399422
ENSSSCG00000001499	10.7025	18.2203	13.9687	15.3493	11.4316	13.9345	10.9063	15.6957	11.7265	11.8425	8.47735	11.7297
ENSSSCG00000001500	3.13505	2.04281	2.1485	1.08389	1.39706	1.96146	1.12276	0.620954	1.07886	1.24652	0.973133	1.00844
ENSSSCG00000001501	6.79644	7.98614	7.65123	7.27139	6.19052	7.17914	7.26888	8.17198	8.71262	8.64716	6.43821	7.84777
ENSSSCG00000001502	262.571	209.64	145.045	372.634	273.711	252.72	413.485	208.512	271.059	339.631	213.783	289.294
ENSSSCG00000001503	0.367215	0.24045	0.105507	0.392596	0.488057	0.318765	0.541476	0.412492	0.522349	0.424172	0.404356	0.460969
ENSSSCG00000001504	0	0.0185897	0	0	0.022109	0.00813974	0	0	0	0	0.0316841	0.00633682
ENSSSCG00000001505	0	0	0	0	0	0	0	0	0	0	0	0
ENSSSCG00000001506	0.303192	0.25041	0.255528	0.599438	0.253952	0.332504	0.581192	0.382437	0.228792	0.621791	0.383785	0.439599
ENSSSCG00000001507	6.90678	4.3197	10.8194	9.64047	7.04842	7.74696	6.90291	5.39185	7.7122	6.50873	9.47955	7.19905
ENSSSCG00000001509	8.10705	8.02741	4.47684	8.74607	7.23475	7.31842	9.11346	8.61721	8.76424	10.7239	9.01186	9.24614
ENSSSCG00000001510	0.0353629	0.0305651	0.0335291	0.0813673	0.0605858	0.048282	0.0782163	0.0409644	0.0529779	0	0.121555	0.0587426
ENSSSCG00000001511	1.02593	1.12278	0.573839	1.01896	0.925629	0.933426	1.31416	1.03454	1.5554	1.34009	1.30476	1.30979
ENSSSCG00000001512	0	0	0	0	0	0	0	0	0	0	0	0
ENSSSCG00000001513	0.249616	0.362852	0.285082	0.200151	0.116634	0.242867	0.238409	0.328585	0.243638	0.273157	0.28972	0.274702
ENSSSCG00000001516	2.11228	2.34363	0.980067	2.13711	1.65288	1.84519	1.93838	1.61389	1.84032	2.0287	2.28045	1.94035
ENSSSCG00000001517	0.432745	0.9618	0.586149	1.04313	0.762589	0.757283	1.16226	1.28904	0.740921	1.05423	0.485713	0.946432
ENSSSCG00000001518	0.779544	1.45497	0.706983	1.21311	0.51874	0.93467	0.243638	0.503861	0.366717	0.283323	0.149789	0.309466
ENSSSCG00000001520	7.05889	6.49372	3.08805	6.26988	6.32252	5.84661	5.02256	4.8551	4.09525	5.08939	4.57496	4.72745
ENSSSCG00000001521	3.41155	0.885688	0.983424	0.239613	0.128459	1.12975	0.2073	0.275043	0.099847	0.0752128	0.110455	0.153572
ENSSSCG00000001523	0.148963	0.274299	0.405292	0.248372	0.230801	0.261545	0.171902	0.172559	0.0582169	0.227389	0.26715	0.179444
ENSSSCG00000001527	51.0105	74.664	73.5831	40.4204	66.5848	61.2525	40.5999	61.9953	52.9587	42.8603	33.1077	46.3044
ENSSSCG00000001531	55.6067	48.5003	31.1855	57.9016	53.0959	49.258	42.4916	45.0953	48.284	48.6646	49.8427	46.8756
ENSSSCG00000001532	0.364916	0.6984	0.457204	0.349852	0.464431	0.46696	0.547694	0.347233	0.351443	0.43142	0.422381	0.420034
ENSSSCG00000001533	15.594	15.6896	13.3222	19.8091	17.0597	16.2949	16.6168	16.841	16.0612	17.0684	11.885	15.6945
ENSSSCG00000001534	1.34535	0.740565	0.762497	2.30004	0.834409	1.19657	0.96418	1.11442	0.885766	0.919797	0.871	0.951033
ENSSSCG00000001535	0.148796	0.0385826	0.0564321	0.125535	0.0305912	0.0799875	0.0658221	0.0344731	0.029722	0.104482	0.116906	0.0702811
ENSSSCG00000001536	0.640288	1.16448	0.68297	0.716165	0.347377	0.710256	0.899877	0.726257	1.06581	0.936663	1.16595	0.958911
ENSSSCG00000001537	0.0289559	0.0625684	0.0480451	0.0277606	0	0.033466	0.048034	0.0419282	0.0433795	0.0145231	0.0284376	0.0352605
ENSSSCG00000001538	0	0.0386193	0	0.0137078	0.0122481	0.012915	0	0	0.0357003	0.0268923	0	0.0125185
ENSSSCG00000001539	6.28118	6.69534	9.35268	4.33909	6.59098	6.65186	3.016	4.62109	3.70894	3.40503	3.44766	3.63974
ENSSSCG00000001543	0.139844	0.172672	0.151533	0.0153224	0.225898	0.141054	0.132561	0.0347132	0.10974	0.01002	0.0784802	0.0731028
ENSSSCG00000001544	4.73561	4.04271	4.1472	4.36567	4.40438	4.33911	3.14745	5.08038	3.13371	3.45162	3.57405	3.67744
ENSSSCG00000001546	0.0476521	0.068645	0.0301207	0.194923	0.0761978	0.0835077	0.0702653	0.1104	0.0634567	0.0637342	0.109198	0.0834109
ENSSSCG00000001549	30.7392	45.1244	27.5509	35.8453	17.3907	31.3301	32.5373	39.6724	32.7251	38.4025	23.5299	33.3734
ENSSSCG00000001550	0.470235	2.83805	0.638027	2.60545	0.333366	1.37703	1.12077	1.33363	1.40894	1.50456	0.310533	1.13569
ENSSSCG00000001551	0	0.375593	0	0.111096	0	0.097338	0	0	0	0	0	0
ENSSSCG00000001552	0	0.0879595	0	0.0780524	0	0.0332024	0	0	0	0	0	0
ENSSSCG00000001553	0	0.0302328	0	0.0536553	0	0.0167776	0	0.0202595	0.0174674	0	0	0.00754538
ENSSSCG00000001554	4.45911	5.79045	5.14256	7.04558	4.20179	5.3279	5.47667	5.23993	5.37421	5.88157	4.28455	5.25139
ENSSSCG00000001555	0	0.0232466	0	0	0	0.00464931	0	0	0.013431	0.0404691	0.0264142	0.0160628
ENSSSCG00000001556	11.7115	11.9414	11.8849	13.1305	10.966	11.9269	11.8838	10.9522	9.78797	9.68801	8.43669	10.1497
ENSSSCG00000001559	0	0	0.0749617	0	0	0.0149923	0	0	0	0	0	0
ENSSSCG00000001560	0	0	0.051303	0	0	0.0102606	0	0	0	0	0	0
ENSSSCG00000001561	0.327535	0.202212	0.177457	0.39476	0.320659	0.284525	0.241483	0.252944	0.202506	0.203392	0.382943	0.256654
ENSSSCG00000001562	3.70883	4.29494	4.30175	5.13682	2.96941	4.08235	4.75206	3.48989	4.85501	4.93644	4.47938	4.50256
ENSSSCG00000001563	6.88898	8.47347	9.49929	8.8019	5.60625	7.85398	6.37325	7.50062	5.27605	7.20946	5.93622	6.45912
ENSSSCG00000001564	64.928	54.2373	55.9164	72.7024	64.8947	62.5357	52.6709	54.345	36.7914	51.6018	39.1299	46.9078
ENSSSCG00000001565	84.61	52.9697	68.8086	27.8424	79.6042	62.767	37.0688	32.9243	56.9606	25.5625	25.1497	35.5332
ENSSSCG00000001566	0.0698134	0	0	0.0267726	0.0239217	0.0241015	0	0	0	0	0	0
ENSSSCG00000001567	0	0.0386502	0.0847965	0	0	0.0246893	0.0494531	0	0	0.0299043	0.0585556	0.0275826
ENSSSCG00000001570	16.8684	15.9052	18.0615	29.8219	14.269	18.9852	22.5931	25.1853	21.8504	21.8605	15.0269	21.3032
ENSSSCG00000001571	21.824	19.0654	16.8922	27.5983	23.617	21.7994	25.559	21.3838	22.9655	25.1201	20.2267	23.051
ENSSSCG00000001572	0.512015	0.603475	0.551663	1.53511	0.574177	0.755288	0.566243	0.323519	0.674084	0.74707	0.708561	0.603896
ENSSSCG00000001573	5.46651	5.63416	7.62786	5.96468	3.26558	5.59176	5.29264	7.95733	4.55316	5.44216	7.29327	6.10771
ENSSSCG00000001574	0	0	0	0	0	0	0	0	0	0	0	0
ENSSSCG00000001576	0	0	0	0	0	0	0	0	0	0	0	0
ENSSSCG00000001577	1.3875	1.91044	1.68268	1.54677	1.00614	1.5067	1.58798	1.85024	2.12699	2.05537	2.1866	1.96143
ENSSSCG00000001578	1.37752	1.37761	1.01305	1.68298	1.08925	1.30808	1.49899	1.61617	1.53895	1.31095	1.20977	1.43497
ENSSSCG00000001582	0.149469	0.12919	0.0283435	0.14903	0.0921884	0.109644	0.148769	0.138516	0.0597127	0.0599738	0.132114	0.107817
ENSSSCG00000001589	0	0	0.0627877	0	0.022691	0.0170958	0	0	0	0	0.162591	0.0325182
ENSSSCG00000001592	0	0	0	0	0	0	0	0	0	0	0	0
ENSSSCG00000001594	0	0	0	0	0	0	0	0	0	0	0	0
ENSSSCG00000001595	5.66266	4.82097	5.9596	5.36375	3.89358	5.14011	5.89708	5.47729	6.99406	3.90994	8.23071	6.10182
ENSSSCG00000001596	2.99744	2.79598	2.1104	1.72991	3.39648	2.60604	5.08723	2.50964	9.2182	6.69828	3.7016	5.44299
ENSSSCG00000001597	0.0635588	0.0183118	0.0200876	0.0162493	0	0.0236415	0	0	0	0.0106261	0	0.00212523
ENSSSCG00000001611	1.51527	2.41565	1.73681	2.28303	1.15842	1.82184	1.91409	1.88011	1.65463	1.68213	1.09792	1.64578
ENSSSCG00000001612	0.0358203	0.144482	0.158493	0.155682	0.15547	0.129989	0.211275	0.207471	0.190803	0.191637	0.0820847	0.176654
ENSSSCG00000001613	0	0	0	0	0	0	0	0	0	0	0	0
ENSSSCG00000001616	0	0.0907919	0	0	0	0.0181584	0	0	0	0	0	0
ENSSSCG00000001618	0	0	0	0	0.0287922	0.00575843	0	0	0	0	0	0
ENSSSCG00000001619	0.729624	0.536891	0.785273	0.673037	0.614883	0.667942	0.872323	0.765246	0.896118	0.96927	0.745614	0.849714
ENSSSCG00000001620	0.0305299	0.0791635	0	0.0234157	0.125534	0.0517286	0.0337634	0	0	0.0306251	0	0.0128777
ENSSSCG00000001621	11.0984	10.3594	6.4857	7.25732	12.4287	9.52591	13.2985	11.1894	16.2626	10.4607	9.56393	12.155
ENSSSCG00000001624	0.699406	0.677056	0.636611	0.750997	0.613511	0.675516	0.711601	0.777784	1.53677	0.841902	0.714361	0.916483
ENSSSCG00000001625	0	0.155928	0	0.581135	0.0494527	0.157303	0.199511	0	0.180178	0.180966	0.21261	0.154653
ENSSSCG00000001629	0.0348013	0.210558	0.0879909	0.106767	0.0953979	0.107103	0.102632	0.0537518	0.115859	0.151276	0.113928	0.107489
ENSSSCG00000001636	0	0.0869684	0	0	0.0459701	0.0265877	0.0370921	0	0	0	0.0329396	0.0140063
ENSSSCG00000001637	0.0344721	0.0595904	0.0326845	0.158636	0	0.0570765	0	0.119798	0	0.0345796	0.0338551	0.0376465
ENSSSCG00000001638	10.5931	9.4306	19.2506	14.1369	18.3908	14.3604	9.64539	9.16241	7.26485	8.04045	6.76228	8.17508
ENSSSCG00000001639	0.372906	0.208555	0.187183	0.224321	0.195424	0.237678	0.242589	0.203282	0.233688	0.190702	0.294421	0.232936
ENSSSCG00000001641	3.56094	4.78534	4.68278	3.75391	3.78742	4.11408	3.4902	4.20509	3.86725	3.05679	2.40584	3.40503
ENSSSCG00000001646	2.10565	2.71467	3.11213	2.48355	1.91593	2.46639	2.83745	2.52118	3.6847	2.71571	2.33732	2.81927
ENSSSCG00000001650	0	0	0	0	0	0	0	0	0	0	0	0
ENSSSCG00000001651	3.00209	2.55294	1.53798	2.63677	2.25644	2.39724	3.13262	2.74844	2.92579	2.33144	3.49522	2.9267
ENSSSCG00000001653	0.441621	0.824975	0.310663	0.491679	0.32217	0.478222	0.61443	0.280541	1.39435	0.800254	0.545643	0.727043
ENSSSCG00000001654	0.335497	0.289979	0.51554	0.461398	0.332984	0.38708	0.140735	0.48245	0.450621	0.162469	0.249959	0.297247
ENSSSCG00000001655	0.0360736	0.0831449	0.0456039	0.055335	0.0164809	0.0473277	0.0930862	0	0.132104	0.0844339	0.16533	0.0949909
ENSSSCG00000001656	6.59732	5.94054	4.81744	8.44336	6.84249	6.52823	6.99113	5.58917	5.13357	6.40057	4.35172	5.69323
ENSSSCG00000001657	0.425005	0.423857	0.485625	0.559997	0.343535	0.447604	0.494121	0.454455	0.402705	0.64496	0.417397	0.482728
ENSSSCG00000001658	10.8203	10.8289	6.10566	18.3785	12.9691	11.8205	14.3886	10.8088	11.6818	12.7875	9.72311	11.878
ENSSSCG00000001659	3.67757	3.58997	2.76898	2.47218	2.89088	3.07992	3.8996	3.60856	5.55267	3.71073	2.99562	3.95343
ENSSSCG00000001660	0.657269	0.458846	0.203734	0.203582	0.225215	0.349729	0.307526	0.322123	0.151488	0.342338	0.583436	0.341382
ENSSSCG00000001661	14.5829	19.3995	15.7385	10.6692	15.8141	15.2409	13.5596	16.3974	16.0293	15.7725	17.3423	15.8202
ENSSSCG00000001664	0	0	0	0	0	0	0	0	0	0	0	0
ENSSSCG00000001667	2.77175	3.0168	3.05479	2.68913	2.14302	2.7351	2.2182	2.74427	2.96545	2.14668	2.48947	2.51282
ENSSSCG00000001672	0.0934346	0.040379	0.147649	0.035831	0.0213437	0.0677274	0.137774	0.0541173	0.139976	0.0624838	0.259993	0.130869
ENSSSCG00000001676	0.0494053	0.0427023	0	0.151571	0.101573	0.0690502	0	0	0.296061	0	0	0.0592122
ENSSSCG00000001679	6.53911	5.84531	6.18073	5.97473	4.60673	5.82932	5.22975	6.1259	3.51431	5.45774	3.93514	4.85257
ENSSSCG00000001680	0.723957	1.05332	0.720736	1.32336	0.545744	0.873424	1.14757	1.14613	1.51841	1.65819	1.185	1.33106
ENSSSCG00000001682	0.0219276	0.0758104	0	0	0.0150271	0.022553	0	0	0.0438003	0	0.215351	0.0518302
ENSSSCG00000001683	11.5323	16.588	22.8105	14.565	10.5376	15.2067	10.7794	16.4945	6.93088	11.4527	7.60717	10.6529
ENSSSCG00000001688	2.06942	1.97876	1.31755	1.90924	1.84981	1.82495	1.99008	1.37811	2.56607	2.60738	1.74765	2.05786
ENSSSCG00000001689	3.82768	5.86191	3.47063	5.80021	5.22078	4.83624	3.98648	4.13264	4.88068	3.78369	2.84674	3.92605
ENSSSCG00000001691	0.369773	0.692476	0	1.18169	0.0422345	0.457235	0.340779	0.356954	0.430862	0	0.0605256	0.237824
ENSSSCG00000001692	7.61886	7.41355	5.73472	8.30811	7.72147	7.35934	9.64599	9.66534	8.55848	10.0986	8.89829	9.37334
ENSSSCG00000001695	59.7042	46.7324	78.1456	81.216	64.2409	66.0078	53.7232	78.9406	80.9275	33.9713	54.0587	60.3242
ENSSSCG00000001696	4.69711	4.29753	2.75347	5.62743	4.86989	4.44909	6.66658	4.06492	4.27375	5.53934	3.91081	4.89108
ENSSSCG00000001697	6.34744	3.79818	5.5884	4.37347	4.23042	4.86758	3.49056	3.73704	3.51807	3.4285	3.33955	3.50274
ENSSSCG00000001698	0.0309586	0	0	0	0	0.00619172	0	0.0358625	0.0154599	0	0.0152022	0.0133049
ENSSSCG00000001700	5.30247	5.98689	6.06924	4.65308	5.57347	5.51703	5.36218	4.63446	5.90414	4.15696	7.2249	5.45653
ENSSSCG00000001701	31.3931	31.1471	59.5218	25.1719	30.8729	35.6213	16.9621	22.3879	18.1589	18.4389	15.072	18.204
ENSSSCG00000001702	0.0800641	0.187833	0	0.184222	0.274341	0.145292	0.0885437	0	0.0571171	0.0458935	0	0.0383109
ENSSSCG00000001703	1.59508	1.37867	1.72177	1.76921	1.84989	1.66292	1.24838	1.64876	1.29898	1.03388	1.85574	1.41715
ENSSSCG00000001705	0.277268	0.0342357	0.394335	0.394936	0.0678618	0.233727	0.328536	0.0458839	0.138461	0.178799	0.525159	0.243368
ENSSSCG00000001706	0.847414	0.723618	0.938995	1.00233	0.643708	0.831212	1.28719	0.946164	0.938127	1.08561	1.01273	1.05396
ENSSSCG00000001708	5.58417	6.57506	7.51319	5.34114	5.02155	6.00702	5.09306	4.62204	5.54925	5.92888	3.62562	4.96377
ENSSSCG00000001709	2.36818	2.60757	2.78039	2.17075	2.23799	2.43298	2.66322	2.39846	2.96429	2.53602	2.7447	2.66134
ENSSSCG00000001710	0.176434	0.106748	0.234199	0.121789	0.0876607	0.145366	0.0926823	0.11241	0.13216	0.106191	0.09097	0.106883
ENSSSCG00000001715	0	0.0338232	0	0.0100045	0	0.00876553	0	0	0	0	0	0
ENSSSCG00000001716	3.35706	2.58129	5.00182	5.14957	1.98689	3.61533	2.98937	2.82824	1.95947	1.9899	3.29697	2.61279
ENSSSCG00000001718	0.683544	0.834629	0.699533	1.10677	0.401516	0.745199	0.35997	0.6787	0.552652	0.304744	0.458194	0.470852
ENSSSCG00000001720	0.429893	1.14373	1.45207	0.98915	0.46953	0.896876	0.958273	0.715857	1.10693	0.586206	1.09507	0.892468
ENSSSCG00000001723	3.07701	3.54123	4.13833	4.23259	1.87948	3.37373	4.32759	6.52829	2.5888	2.24785	6.04386	4.34728
ENSSSCG00000001724	0	0	0	0	0	0	0	0	0	0	0	0
ENSSSCG00000001725	23.6552	13.7519	37.0465	44.282	29.9302	29.7331	21.4464	24.7488	26.2107	14.6	21.3454	21.6703
ENSSSCG00000001726	0	0	0	0	0	0	0	0	0	0	0	0
ENSSSCG00000001727	7.46365	5.18016	17.3657	12.0372	10.0764	10.4246	7.58248	6.77601	8.33223	6.70135	7.98928	7.47627
ENSSSCG00000001729	0.0521765	0.018039	0.0791533	0	0.0286054	0.0355948	0.023081	0	0	0	0	0.0046162
ENSSSCG00000001731	0.0190659	0.230709	0.388661	0.116985	0.104528	0.17199	0.0632556	0.033129	0.114252	0.0860641	0.028087	0.0649576
ENSSSCG00000001732	7.0201	10.1075	12.1825	11.8791	8.86814	10.0115	5.43249	5.05336	4.74133	6.76618	2.44816	4.88831
ENSSSCG00000001735	0	0	0	0	0	0	0	0	0	0	0	0
ENSSSCG00000001736	0	0	0	0	0	0	0	0	0	0	0	0
ENSSSCG00000001738	0	0	0	0	0	0	0	0	0	0	0	0
ENSSSCG00000001739	0	0	0	0	0	0	0	0	0	0	0	0
ENSSSCG00000001741	0	0	0	0	0	0	0	0	0	0	0	0
ENSSSCG00000001743	0	0	0	0	0	0	0	0	0	0	0	0
ENSSSCG00000001744	0	0	0	0	0	0	0	0	0	0	0	0
ENSSSCG00000001746	0	0.00314007	0	0.00278639	0	0.00118529	0	0.00841686	0.00725684	0.0109329	0	0.00532131
ENSSSCG00000001748	0	0	0	0	0	0	0	0	0	0	0	0
ENSSSCG00000001749	0	0	0	0	0	0	0	0	0	0	0	0
ENSSSCG00000001750	0.270308	0.141597	0.264058	0.213602	0.235765	0.225066	0.226467	0.113864	0.155437	0.156117	0.0321782	0.136813
ENSSSCG00000001751	0.0191919	0.0497643	0.0363934	0.0735987	0	0.0357897	0.0636737	0	0.0191679	0.0385035	0.0376968	0.0318084
ENSSSCG00000001752	0.0149469	0	0.0141718	0.114639	0.0102432	0.0308001	0	0.0865723	0.0149282	0.0299869	0	0.0262975
ENSSSCG00000001755	0.196251	0.0997795	0.19702	0.0619787	0.150314	0.141069	0.229803	0.173846	0.368952	0.220023	0.170063	0.232538
ENSSSCG00000001756	4.14248	5.18655	6.27304	4.54791	3.43908	4.71781	3.6257	3.68811	4.24369	3.84671	2.82458	3.64576
ENSSSCG00000001757	2.98702	3.0291	2.79006	3.13024	3.38467	3.06422	2.9109	3.46017	3.04236	2.50683	2.12029	2.80811
ENSSSCG00000001760	0.0915054	0.16609	0.0433801	0.259675	0.156773	0.143485	0.182154	0.1908	0.10053	0.201939	0.0539204	0.145869
ENSSSCG00000001762	4.66493	3.30242	2.78018	8.0758	5.84575	4.93382	4.52026	3.34524	4.03788	4.45664	4.66869	4.20574
ENSSSCG00000001764	0.0195384	0	0	0.0449563	0	0.0128989	0.0216077	0	0	0	0	0.00432153
ENSSSCG00000001765	0.294342	0.18845	0.351432	0.359533	0.0747088	0.253693	0.192898	0.189425	0.119767	0.240582	0.824394	0.313413
ENSSSCG00000001769	35.0424	42.1033	47.8645	41.7363	41.1634	41.582	31.3288	37.125	34.4185	33.6743	32.1606	33.7414
ENSSSCG00000001770	14.3477	11.6385	15.197	16.9173	8.78161	13.3764	7.71292	9.44172	5.8326	7.50174	10.4186	8.18151
ENSSSCG00000001771	0.0108105	0.0186876	0.0409996	0.0248741	0	0.0190744	0.0478217	0.0250458	0	0	0.010617	0.0166969
ENSSSCG00000001773	2.61843	1.24351	0.791174	2.44965	1.75499	1.77155	2.54572	1.03329	1.35069	2.07818	2.34549	1.87067
ENSSSCG00000001775	0	0.0149785	0	0.0221524	0	0.0074262	0	0	0	0.0231783	0	0.00463566
ENSSSCG00000001776	0	0	0	0	0	0	0	0	0	0	0	0
ENSSSCG00000001779	115.853	114.59	93.7713	104.127	125.046	110.678	120.164	117.465	92.1286	121.235	67.6583	103.73
ENSSSCG00000001780	2.15956	1.27085	1.51027	2.53735	1.34351	1.76431	2.03258	1.79195	1.57558	2.44284	1.35377	1.83934
ENSSSCG00000001782	0.75598	0.204192	0.335989	0.706653	0.388557	0.478274	0.627034	0.273665	0.377517	0.663544	0.232015	0.434755
ENSSSCG00000001786	0.908499	0.0692859	0.354689	2.3978	1.15364	0.976782	0.147753	0.0309531	0.18681	0.214431	0.157453	0.14748
ENSSSCG00000001787	0.906276	0.684024	1.08923	1.0769	1.35587	1.02246	0.804631	1.34556	0.713915	0.499365	1.16584	0.905862
ENSSSCG00000001788	0.393284	0.424907	0.186445	0.301639	0.16845	0.294945	0.163101	0.398633	0.441891	0.246569	0.531086	0.356256
ENSSSCG00000001789	0	0	0	0	0	0	0	0	0	0	0	0
ENSSSCG00000001790	0	0	0	0	0	0	0	0	0	0	0	0
ENSSSCG00000001792	6.40765	5.86742	10.0094	5.26698	6.01089	6.71248	4.95169	5.43008	5.31117	6.41445	5.73845	5.56917
ENSSSCG00000001793	0.399951	0.403303	0.716286	0.999785	0.771507	0.658166	0.344018	0.394665	0.74712	0.267465	0.392791	0.429212
ENSSSCG00000001795	0.00380794	0.0263305	0.0288838	0	0.0052192	0.0128483	0	0.00441112	0.00760636	0.00381981	0.0149591	0.00615928
ENSSSCG00000001798	0	0	0.0606296	0	0	0.0121259	0	0	0	0	0	0
ENSSSCG00000001800	4.62709	4.37616	6.52071	6.07298	5.21426	5.36224	4.18393	3.6005	4.19991	4.65562	4.51664	4.23132
ENSSSCG00000001801	48.971	65.0269	68.0848	53.503	46.5252	56.4222	33.3211	42.2078	34.1098	33.7904	23.7796	33.4417
ENSSSCG00000001804	25.9345	23.7408	21.0068	22.4749	12.4716	21.1257	24.8373	23.4971	20.686	30.8965	24.6475	24.9129
ENSSSCG00000001805	8.19376	12.9154	16.2883	7.37735	8.20581	10.5961	10.4843	13.5497	13.2636	11.4355	10.5156	11.8497
ENSSSCG00000001806	55.2257	49.415	44.5335	31.561	41.2776	44.4026	40.8279	47.4275	42.476	38.1511	43.9389	42.5643
ENSSSCG00000001807	0.0113505	0.0294316	0	0.0609389	0.0466713	0.0296785	0.0251053	0.0394453	0.0340089	0.091087	0.0111473	0.0401588
ENSSSCG00000001808	0	0.110897	0.0608256	0.29522	0.0219819	0.0977849	0.10642	0.0928926	0.0800901	0.0965284	0.047253	0.0846369
ENSSSCG00000001810	5.43484	5.29141	7.64067	7.54622	5.50116	6.28286	4.16241	4.77607	2.87	4.27683	3.02155	3.82137
ENSSSCG00000001814	6.69999	5.40491	10.0334	12.3456	7.28221	8.35322	5.72642	4.79091	5.40836	5.19968	7.59279	5.74363
ENSSSCG00000001816	0.67413	0.257902	1.06878	0.949321	0.73463	0.736952	0.195548	0.192028	0.1766	0.199543	0.227923	0.198328
ENSSSCG00000001817	6.76671	5.77776	4.41978	4.51888	6.54837	5.6063	5.15521	5.92247	5.58409	5.56737	5.47757	5.54134
ENSSSCG00000001818	1.43166	0.839682	1.06655	2.28761	1.16801	1.3587	1.45135	0.88845	1.20858	1.14548	1.08801	1.15637
ENSSSCG00000001819	14.9566	18.3388	14.1636	11.9487	14.4965	14.7808	17.3909	19.0116	20.1487	18.1158	12.5943	17.4523
ENSSSCG00000001820	3.31174	4.34415	3.17694	5.55817	3.84488	4.04718	3.79175	4.01685	2.91847	5.19805	4.01774	3.98857
ENSSSCG00000001821	0.29579	0.334323	0.140226	0.654414	0.179317	0.320814	0.566164	0.27675	0.454492	0.388008	0.446916	0.426466
ENSSSCG00000001822	0.193888	0.167583	0.266559	0.148707	0.0996543	0.175278	0.150096	0.26952	0.21301	0.165319	0.133292	0.186248
ENSSSCG00000001823	0.390014	0.179786	0.0657402	0.0930629	0.154427	0.176606	0.249207	0.160637	0.0173122	0.252125	0.221307	0.180118
ENSSSCG00000001824	3.51087	4.08093	2.81227	3.06416	3.43271	3.38019	2.4769	3.10283	3.15885	3.27892	2.52657	2.90881
ENSSSCG00000001825	5.69764	5.56656	3.46061	3.40156	4.47176	4.51963	3.32068	3.9945	3.78307	3.22489	3.34488	3.5336
ENSSSCG00000001826	0.0543684	0.0704881	0.0257745	0.104248	0	0.0509758	0	0.0629804	0	0	0	0.0125961
ENSSSCG00000001830	0	0	0	0	0	0	0	0	0	0	0	0
ENSSSCG00000001832	0	0	0	0.00856592	0.00382689	0.00247856	0	0	0	0	0.0109685	0.00219371
ENSSSCG00000001834	29.91	17.4887	18.2651	23.8193	18.6546	21.6275	17.8186	17.8728	21.3092	13.9735	22.6208	18.719
ENSSSCG00000001835	1.49427	0.282257	1.06963	0.493341	1.13932	0.895763	0.634747	0.619021	0.632541	0.307727	0.738622	0.586532
ENSSSCG00000001836	17.6767	9.47265	22.4232	6.5362	10.4244	13.3066	10.1757	13.4715	12.3768	6.45812	9.27407	10.3512
ENSSSCG00000001837	0.154824	0.140191	0.0699024	0.101782	0.126311	0.118602	0.163068	0.102484	0.117813	0.0961419	0.0362029	0.103142
ENSSSCG00000001838	5.53086	5.40251	4.20787	5.24377	6.31112	5.33923	5.01122	5.44977	4.27273	4.69249	3.46854	4.57895
ENSSSCG00000001840	1.0973	0.981705	1.03127	1.97112	1.35225	1.28673	1.06449	1.12616	1.49008	1.27452	0.954768	1.182
ENSSSCG00000001841	1.48719	1.26564	1.54023	0.543997	0.689905	1.10539	1.36637	1.27219	1.43963	2.0656	1.19093	1.46694
ENSSSCG00000001844	4.30155	5.86195	1.54982	12.9218	1.16932	5.16088	1.98213	0.863705	1.05972	6.08408	0.563273	2.11058
ENSSSCG00000001846	0.0245701	0.0424732	0	0	0	0.0134087	0	0	0	0.0246467	0	0.00492934
ENSSSCG00000001847	0.25772	0.139222	0.0305445	0.0988325	0.0883084	0.122925	0.0356269	0.111954	0.128699	0.193893	0.0316384	0.100362
ENSSSCG00000001848	0	0.0285551	0	0.152033	0	0.0361177	0	0	0.0989882	0	0	0.0197976
ENSSSCG00000001849	1.39295	1.43952	1.39249	2.69412	1.11023	1.60586	1.05489	0.929569	1.39121	1.24541	1.6208	1.24837
ENSSSCG00000001850	0.875491	0.670503	1.57612	1.28346	0.972116	1.07554	0.906935	0.616204	0.752644	1.04497	0.71833	0.807817
ENSSSCG00000001852	121.989	99.2139	75.763	114.312	92.7551	100.807	132.716	101.801	124.901	108.508	132.044	119.994
ENSSSCG00000001858	29.5105	33.079	16.9533	29.2354	28.7907	27.5138	38.5286	34.3037	36.535	35.9753	30.7434	35.2172
ENSSSCG00000001862	22.8419	22.0527	19.2948	27.9891	20.6034	22.5564	21.427	18.4279	17.908	20.6489	12.3958	18.1615
ENSSSCG00000001863	6.84321	11.2446	4.68206	4.22962	8.57198	7.11428	5.1562	5.19767	7.48556	4.07346	5.3421	5.451
ENSSSCG00000001865	0.984212	0.929814	1.29668	0.513485	0.972513	0.93934	0.936573	0.934626	0.782956	0.67158	0.595692	0.784285
ENSSSCG00000001866	32.2904	29.0467	31.7817	34.5102	32.7718	32.0802	22.1847	26.9607	22.2109	21.9402	16.121	21.8835
ENSSSCG00000001867	0.380036	0.999706	0.422994	0.266132	0.158529	0.445479	0.402012	0.287109	0.396063	0.464094	0.373233	0.384502
ENSSSCG00000001868	41.7016	36.812	33.6395	36.2408	39.2682	37.5324	41.263	36.1518	31.9272	39.2544	27.1047	35.1402
ENSSSCG00000001869	1.59312	0.832078	1.55897	1.15654	0.683089	1.16476	0.527613	0.582262	0.484997	0.46148	0.610782	0.533427
ENSSSCG00000001871	5.88023	7.4892	9.14466	5.82242	5.19176	6.70565	5.95248	7.28018	6.32343	7.16253	6.46246	6.63622
ENSSSCG00000001872	5.5374	5.33752	6.21803	4.51126	6.15562	5.55197	5.31958	7.4639	3.61902	5.77223	8.44562	6.12407
ENSSSCG00000001873	1.13696	0.426701	0.70212	1.02692	0.73303	0.805146	0.694866	0.563215	0.672358	0.502722	0.874188	0.66147
ENSSSCG00000001875	2.95171	3.41434	2.99357	3.44651	1.8618	2.93358	2.59846	2.80685	2.71334	3.01983	3.54787	2.93727
ENSSSCG00000001877	3.42572	3.19374	3.99026	3.783	4.26847	3.73224	4.22603	3.31508	5.12794	3.64747	3.2652	3.91635
ENSSSCG00000001878	9.01188	5.95264	6.05585	6.49008	4.67688	6.43746	4.24364	5.82056	3.50786	4.42595	4.30867	4.46133
ENSSSCG00000001879	0	0	0	0	0	0	0	0	0	0	0	0
ENSSSCG00000001880	2.72077	5.25417	5.19543	5.24608	2.82291	4.24787	4.59755	4.52924	4.82664	4.51375	5.1853	4.7305
ENSSSCG00000001881	2.19821	5.22849	1.42604	7.91011	2.31063	3.8147	4.75237	3.82918	3.69761	9.5663	2.41857	4.85281
ENSSSCG00000001882	1.88954	5.48121	1.3498	5.00282	1.31265	3.0072	3.46368	2.60862	4.86012	5.91996	4.169	4.20428
ENSSSCG00000001884	1.05743	1.41665	0.551428	4.33898	2.21022	1.91494	2.92356	1.04119	1.901	2.17449	1.71353	1.95075
ENSSSCG00000001885	0.328668	0.406921	0.454804	0.701738	0.340901	0.446606	0.874311	0.812909	0.958156	0.614832	0.837497	0.819541
ENSSSCG00000001887	1.10539	0.6142	0.568954	1.09004	0.497807	0.775279	0.663625	0.859757	0.59932	0.633623	0.930521	0.737369
ENSSSCG00000001888	0.232552	0	0.110246	0.148635	0.212492	0.140785	0.171455	0.134694	0.0387102	0.077759	0.190325	0.122589
ENSSSCG00000001892	6.37039	7.42729	5.93141	6.81922	5.99885	6.50943	7.60261	7.29983	10.2989	6.36726	6.09883	7.53348
ENSSSCG00000001895	0	0	0	0.15745	0	0.0314901	0	0.047561	0	0	0	0.00951221
ENSSSCG00000001898	4.05956	5.18303	3.38013	4.72569	3.6576	4.2012	5.72014	5.41873	5.80388	6.69745	5.60594	5.84923
ENSSSCG00000001899	0	0.110659	0	0.0245487	0	0.0270415	0	0	0	0.032107	0	0.00642139
ENSSSCG00000001900	3.38142	2.76028	1.71638	2.56726	3.10143	2.70535	3.21072	3.54116	2.18323	3.01507	2.41519	2.87307
ENSSSCG00000001901	0	0	0	0	0	0	0	0	0	0.0289757	0	0.00579514
ENSSSCG00000001903	2.18815	2.4564	2.66154	1.92565	1.97749	2.24185	2.44882	2.03992	2.2986	2.71092	2.19179	2.33801
ENSSSCG00000001904	1.20377	1.43062	1.52739	2.04339	1.18889	1.47881	1.70323	1.90711	2.13932	1.64258	1.5734	1.79313
ENSSSCG00000001905	0.579579	1.24178	0.572743	0.826437	0.481101	0.740328	1.09234	1.04963	1.0028	0.990812	1.66753	1.16062
ENSSSCG00000001906	0.17127	0.355279	0.600837	0.446623	0.281693	0.37114	0.378818	0.456318	0.102633	0.97928	0.252306	0.433871
ENSSSCG00000001907	13.3873	10.0791	8.58331	10.2678	11.4089	10.7453	11.9205	14.7969	16.4355	15.1991	10.2846	13.7273
ENSSSCG00000001908	0	0.0182275	0	0	0.0144522	0.00653594	0	0	0.0421246	0	0	0.00842492
ENSSSCG00000001909	0.229785	0.0331015	0.0181557	0	0.0524908	0.0667066	0.0211768	0.0443638	0.0191248	0	0	0.0169331
ENSSSCG00000001910	4.9529	3.02434	4.6727	4.21454	3.74887	4.12267	3.07937	3.53952	4.30683	2.79315	2.00862	3.1455
ENSSSCG00000001912	1.44028	0.994973	1.25898	1.60155	0.994369	1.25803	0.876348	0.855919	1.40639	1.05269	1.61432	1.16113
ENSSSCG00000001913	0.339096	0.458749	0.167745	0.327924	0.484975	0.355698	0.407619	0.290337	0.42702	0.57678	0.550216	0.450394
ENSSSCG00000001914	3.42006	2.72378	1.92246	2.56689	1.70761	2.46816	2.9988	2.20728	2.36664	3.70027	3.09493	2.87359
ENSSSCG00000001915	0	0	0	0	0	0	0	0	0	0	0	0
ENSSSCG00000001916	4.97802	3.48991	1.50337	2.98371	4.39699	3.4704	4.95471	5.16852	4.4562	7.76771	4.29138	5.3277
ENSSSCG00000001917	2.63544	1.65741	1.81814	1.50844	1.37478	1.79884	1.71828	1.33279	1.64018	1.40074	1.88325	1.59505
ENSSSCG00000001918	22.5354	17.1806	16.8898	20.7655	17.787	19.0317	15.969	15.5272	12.8928	15.6154	10.262	14.0533
ENSSSCG00000001920	0	0	0	0	0	0	0.00851177	0	0	0	0	0.00170235
ENSSSCG00000001921	5.09167	4.06234	5.3692	3.50465	4.71397	4.54837	3.48324	2.97745	2.68934	2.72566	2.54835	2.88481
ENSSSCG00000001924	11.3247	14.5753	18.9422	12.5933	10.5915	13.6054	10.9762	14.028	10.9099	11.009	9.95695	11.376
ENSSSCG00000001925	1.24505	1.17108	1.519	1.81154	1.2924	1.40781	1.58952	1.25138	1.64579	1.12954	1.3846	1.40017
ENSSSCG00000001926	0	0.03916	0	0.104248	0	0.0286816	0	0	0	0	0	0
ENSSSCG00000001927	9.14819	6.05154	4.25708	9.69602	5.48082	6.92673	6.53265	5.29863	7.27296	5.68618	4.38198	5.83448
ENSSSCG00000001928	0	0	0	0	0	0	0	0	0	0	0	0
ENSSSCG00000001930	671.134	616.32	609.146	532.6	784.562	642.753	647.876	711.158	443.39	726.818	774.947	660.838
ENSSSCG00000001931	5.84832	18.3861	2.88967	2.90611	3.83853	6.77375	2.64174	2.81484	1.37798	4.48253	3.33697	2.93081
ENSSSCG00000001932	0	0	0	0	0	0	0	0.0912216	0	0	0	0.0182443
ENSSSCG00000001934	10.8397	9.9242	9.4077	10.1435	10.2221	10.1074	7.85656	8.71533	5.68145	9.46667	5.50951	7.44591
ENSSSCG00000001938	0.0825935	0.157053	0	0.240719	0.192446	0.134562	0.182682	0.0765411	0.0989882	0.198842	0.146007	0.140612
ENSSSCG00000001939	0	0	0	0	0	0	0	0	0	0	0	0
ENSSSCG00000001942	0.105282	0.127397	0.0465837	0.123814	0.0769601	0.0960075	0.0543351	0.056914	0.1402	0.190098	0.117184	0.111746
ENSSSCG00000001944	0	0	0	0	0	0	0	0	0	0	0	0
ENSSSCG00000001945	0	0	0	0	0	0	0	0	0	0	0	0
ENSSSCG00000001946	0.67347	0.742472	0.592936	0.511264	0.593398	0.622708	0.501598	0.485602	0.652037	0.647995	0.364453	0.530337
ENSSSCG00000001947	5.02009	8.08544	5.28397	6.5811	6.59262	6.31264	6.97028	5.9946	8.10602	7.32067	4.6696	6.61223
ENSSSCG00000001949	0	0	0	0	0	0	0	0	0	0	0	0
ENSSSCG00000001950	15.642	15.0978	13.2402	20.752	16.6654	16.2795	17.7261	14.0328	16.7888	18.8091	12.0182	15.875
ENSSSCG00000001952	80.1397	73.9505	55.852	72.0957	62.5998	68.9275	42.0715	44.5807	33.0614	45.1127	40.3301	41.0313
ENSSSCG00000001955	12.3672	12.6313	10.5639	11.6502	9.30246	11.303	12.3832	10.7339	8.14175	12.1077	5.99996	9.87331
ENSSSCG00000001958	4.69692	2.57633	4.16217	4.69007	4.35778	4.09665	2.69707	3.84002	2.10195	2.63666	3.20237	2.89562
ENSSSCG00000001959	117.054	140.453	134.046	165.987	118.993	135.307	116.33	104.023	87.5229	135.685	84.0121	105.514
ENSSSCG00000001960	6.54066	10.1528	20.3763	11.9782	12.3798	12.2856	8.11911	7.47362	10.4875	8.7927	6.42358	8.25931
ENSSSCG00000001963	7.38413	4.21773	7.69959	7.20288	9.6286	7.22658	5.4577	4.58619	4.98403	3.63892	4.2499	4.58335
ENSSSCG00000001964	0.0306163	0	0	0.011741	0.0314722	0.0147659	0.0169294	0.0354659	0.015289	0.0307117	0.0451024	0.0286997
ENSSSCG00000001966	3.8129	5.21857	3.33876	3.554	3.31225	3.8473	3.24951	3.83032	3.08788	3.54774	2.29802	3.20269
ENSSSCG00000001968	0.686751	0.651961	0.629789	1.38156	0.748384	0.819689	0.89644	0.625992	0.618427	0.722771	0.398041	0.652334
ENSSSCG00000001970	7.77272	7.2735	10.1036	6.34609	5.73477	7.44613	4.54059	5.93605	5.54052	4.79449	4.1246	4.98725
ENSSSCG00000001971	5.20214	6.56556	10.4107	3.54328	4.50065	6.04447	2.84792	5.50899	4.1746	2.92721	1.65217	3.42218
ENSSSCG00000001972	0.912095	1.24901	1.6254	1.28954	1.21247	1.2577	0.996541	1.0693	1.27863	0.903914	1.12241	1.07416
ENSSSCG00000001973	1.14141	1.67194	1.14487	1.30854	1.14862	1.28307	0.930111	1.36396	1.13398	1.20523	0.778783	1.08241
ENSSSCG00000001974	1.02047	1.23806	1.21609	1.98181	1.02012	1.29531	1.34597	1.33394	1.34645	1.65286	0.891865	1.31422
ENSSSCG00000001975	1.39097	1.66901	2.97902	2.91184	2.07469	2.2051	1.32111	1.63025	1.55267	1.23115	1.02857	1.35275
ENSSSCG00000001977	0.738104	0.710873	1.04974	1.11604	1.15617	0.954187	0.757971	0.464154	0.91621	0.687519	0.818093	0.728789
ENSSSCG00000001978	0.120757	0.0260935	0.114495	0.0694634	0.206889	0.10754	0.333867	0.209828	0.0603031	0.211984	0.385436	0.240284
ENSSSCG00000001979	0	0	0	0	0	0	0	0	0	0	0	0
ENSSSCG00000001982	0	0	0	0	0.114764	0.0229527	0	0	0.167254	0	0.0822331	0.0498975
ENSSSCG00000001983	2.12813	1.58999	1.29958	1.77054	1.60673	1.67899	2.05434	1.67134	2.01739	1.75484	1.43468	1.78652
ENSSSCG00000001984	0.875865	0.833833	1.07115	1.67455	1.33095	1.15727	0.982665	1.08812	1.3692	0.789461	1.03472	1.05283
ENSSSCG00000001985	0	0.0375731	0	0	0	0.00751461	0.0480749	0	0.0434165	0.109016	0.0853855	0.0571786
ENSSSCG00000001986	0.757528	0.502275	0.413237	0.756102	0.220455	0.52992	0.493474	0.372646	0.518206	0.499653	0.499376	0.476671
ENSSSCG00000001987	0.0627658	0.1085	0	0.0481398	0.0860274	0.0610867	0.0347067	0.072708	0	0	0	0.0214829
ENSSSCG00000001988	2.61111	1.37919	1.79489	3.2877	2.98732	2.41204	1.60425	1.52916	1.01416	1.13501	1.88766	1.43405
ENSSSCG00000001989	0.171566	0	0.0325338	0.0789521	0.023515	0.0613134	0	0	0.0342703	0	0.033699	0.0135938
ENSSSCG00000001990	2.00026	1.55064	0.997144	2.62545	1.44144	1.72299	1.89283	1.38548	1.50346	1.86169	1.41764	1.61222
ENSSSCG00000001991	6.94985	10.5837	3.66081	6.88153	5.46836	6.70884	6.50659	6.04868	6.8677	6.63953	5.81427	6.37536
ENSSSCG00000001992	0	0.0180802	0	0	0	0.00361604	0.0231337	0	0	0	0	0.00462674
ENSSSCG00000001993	0.110569	0.0614363	0.0449293	0.109033	0.0541238	0.0760182	0.0960764	0.0731902	0.0946547	0.134681	0.077564	0.0952332
ENSSSCG00000001994	1.06582	1.32746	1.293	1.95478	0.979926	1.3242	1.78635	1.27298	1.80499	1.60703	1.57336	1.60894
ENSSSCG00000002000	3.62969	3.21513	2.95204	3.35574	3.43637	3.31779	3.54292	2.91382	3.69879	3.48484	2.68762	3.2656
ENSSSCG00000002001	0.420979	0.454829	0.199574	0.421538	0.264457	0.352275	0.349173	0.257377	0.44381	0.445751	0.333051	0.365833
ENSSSCG00000002002	0.0568881	0.0491699	0.0404535	0.185435	0.0194928	0.0702879	0	0.0329496	0.0426127	0.0570654	0.0279349	0.0321125
ENSSSCG00000002003	2.11383	1.57596	1.58227	2.05738	1.6011	1.78611	2.31036	2.4057	2.49392	2.14522	2.30059	2.33116
ENSSSCG00000002004	0	0	0.033639	0.136057	0.0243138	0.0388019	0	0.0821973	0.106303	0.142357	0.104531	0.0870778
ENSSSCG00000002005	0.17344	0.374773	0.616673	0.51547	0.0891446	0.3539	0.5035	0.376712	0.51967	0.326214	0.617467	0.468713
ENSSSCG00000002006	0	0.106667	0.0936089	0.0189306	0.0169148	0.0472243	0	0.0571837	0.0986051	0.0247591	0	0.0361096
ENSSSCG00000002007	1.30026	1.36468	0.704476	1.68586	1.29418	1.26989	2.15696	1.00415	1.76243	1.21115	1.30739	1.48842
ENSSSCG00000002008	14.8634	14.8893	12.5448	13.3086	13.5578	13.8328	12.2461	14.044	13.3284	10.9933	9.64185	12.0507
ENSSSCG00000002009	0.198859	0.150394	0.0235683	0.30504	0.102209	0.156014	0.21992	0.0575896	0.148958	0.174544	0.0488248	0.129967
ENSSSCG00000002010	0	0	0	0	0	0	0	0	0	0	0	0
ENSSSCG00000002011	0	0	0	0	0	0	0	0	0	0	0	0
ENSSSCG00000002012	0.0259971	0	0	0.0598174	0.00890797	0.0189445	0.0431257	0.105403	0.0129823	0.117352	0.0127659	0.0583256
ENSSSCG00000002013	14.4715	13.1623	9.58361	21.7545	11.2905	14.0525	17.2352	11.3478	14.3199	15.1419	16.3552	14.88
ENSSSCG00000002014	0.174608	0.0548794	0.0376258	0.340887	0.103342	0.142269	0.0614411	0.0919391	0.237804	0.127383	0.109125	0.125539
ENSSSCG00000002015	0.0225933	0	0	0	0	0.00451866	0	0	0	0	0	0
ENSSSCG00000002016	0.584322	0.52447	0.681872	0.491253	0.454343	0.547252	0.335531	0.58576	0.628482	0.766494	0.551791	0.573612
ENSSSCG00000002020	2.57917	2.62264	2.86259	2.83924	2.65128	2.71099	2.90267	3.32164	2.89415	3.07422	2.78631	2.9958
ENSSSCG00000002023	8.59152	9.69831	7.23339	15.349	9.07961	9.99037	11.1445	10.7681	12.2066	12.3896	11.6161	11.625
ENSSSCG00000002025	1.56345	1.43579	1.06546	1.74249	1.28908	1.41925	1.51291	1.07534	1.36631	1.71536	1.48748	1.43148
ENSSSCG00000002026	0.643822	0.382575	0.0953805	0.570951	0.33091	0.404728	0.645258	0.279676	0.381791	0.5651	0.316149	0.437595
ENSSSCG00000002028	0.0074148	0	0	0	0	0.00148296	0	0	0	0	0.00728207	0.00145641
ENSSSCG00000002029	46.5852	52.7815	142.962	61.3149	25.1776	65.7643	95.8088	56.7533	94.8394	45.9134	149.747	88.6124
ENSSSCG00000002032	29.162	55.275	58.6811	34.3401	24.9916	40.49	37.8053	52.6519	54.43	40.9268	33.2578	43.8144
ENSSSCG00000002033	0.194808	1.41437	0.369412	2.59979	0.186904	0.953057	0.301616	0.270799	0.155652	0.50808	0.114793	0.270188
ENSSSCG00000002034	16.6467	20.3566	18.1919	21.6481	16.9008	18.7488	18.887	18.2979	21.4165	21.2381	19.5215	19.8722
ENSSSCG00000002035	2.02036	2.21192	2.88251	4.22073	2.00432	2.66797	2.00027	1.44881	1.49896	2.64431	1.24721	1.76791
ENSSSCG00000002036	0	0	0	0	0	0	0	0	0	0	0	0
ENSSSCG00000002037	0.175459	0.121323	0.249541	0.14803	0.144292	0.167729	0.116425	0.243903	0.227812	0.105604	0.27571	0.193891
ENSSSCG00000002038	0	0	0	0	0	0	0	0	0	0	0	0
ENSSSCG00000002039	4.30051	2.78778	3.39792	3.70518	2.10231	3.25874	3.97917	2.49086	3.90857	3.50865	3.54776	3.487
ENSSSCG00000002040	10.9531	10.4138	6.16998	16.258	13.1138	11.3817	14.4645	11.4193	9.78112	16.287	6.96044	11.7825
ENSSSCG00000002041	0.0264652	0.0686236	0.0376392	0.0608944	0.0725468	0.0532338	0.0731702	0	0.0528641	0	0.0259914	0.0304052
ENSSSCG00000002042	4.12021	3.34848	5.0474	3.57259	4.47278	4.11229	3.07468	3.26286	3.3321	3.09064	2.24704	3.00146
ENSSSCG00000002045	1.18122	0.680639	0.447986	0.483181	0.701561	0.698917	0.870881	0.729772	0.157299	0.868926	0.309353	0.587246
ENSSSCG00000002050	6.08493	5.15928	3.70319	7.47688	5.28108	5.54107	6.83417	5.37806	5.73034	6.43127	4.9938	5.87353
ENSSSCG00000002051	14.9397	19.6719	14.77	6.67923	6.69685	12.5515	13.5469	8.59507	27.555	13.957	13.5048	15.4318
ENSSSCG00000002052	0.452296	0	0.482446	0.303537	0.15498	0.278652	0.250099	0.26197	0.395263	0.283566	0.11105	0.260389
ENSSSCG00000002062	0	0	0	0	0	0	0	0	0	0	0	0
ENSSSCG00000002071	0	0	0	0	0	0	0	0	0	0	0	0
ENSSSCG00000002077	0	0	0	0	0	0	0	0	0	0	0.25569	0.051138
ENSSSCG00000002078	0	0	0	0	0	0	0	0	0	0	0	0
ENSSSCG00000002081	0	0	0	0	0	0	0	0	0	0	0	0
ENSSSCG00000002084	0	0	0	0	0	0	0	0	0	0	0	0
ENSSSCG00000002097	0.035206	0	0	0	0	0.00704121	0	0	0	0	0	0
ENSSSCG00000002099	0	0	0	0	0	0	0	0	0	0	0.315473	0.0630947
ENSSSCG00000002105	0	0	0	0	0	0	0	0	0	0	0	0
ENSSSCG00000002106	0	0	0	0	0	0	0	0	0	0	0	0
ENSSSCG00000002127	2.95805	3.15795	3.8639	3.57288	2.06569	3.12369	2.47099	2.62082	3.22101	3.21395	3.16732	2.93882
ENSSSCG00000002129	0.140551	0.121482	0.0190375	0.123199	0.0825602	0.0973659	0.0666158	0	0.0401072	0	0.0394386	0.0292323
ENSSSCG00000002130	0	0	0	0	0	0	0	0	0	0	0	0
ENSSSCG00000002131	0	0	0	0	0	0	0	0	0	0	0	0
ENSSSCG00000002134	0	0.0709938	0	0	0	0.0141988	0.0181674	0.0380593	0	0	0.177468	0.046739
ENSSSCG00000002135	1.34214	0.745743	1.65127	1.49506	1.89429	1.4257	0.653791	0.72184	0.877681	0.849464	1.20827	0.862209
ENSSSCG00000002138	6.30902	5.48965	5.21906	6.23531	6.15169	5.88095	7.39864	5.59164	6.51257	7.34806	6.02974	6.57613
ENSSSCG00000002140	14.5075	8.90947	12.7145	12.4354	16.0496	12.9233	10.1199	9.43929	14.537	8.41331	7.0419	9.91029
ENSSSCG00000002142	1.99887	2.44324	2.16394	5.57172	1.43117	2.72179	3.40658	3.32635	5.04306	4.54887	2.26341	3.71765
ENSSSCG00000002143	4.29912	5.19679	7.53206	5.25659	5.59351	5.57561	4.44436	5.23271	4.6671	5.34377	3.91621	4.72083
ENSSSCG00000002144	3.55287	4.4291	2.91516	7.89541	1.93535	4.14558	6.04486	5.32924	4.20807	4.43209	4.71947	4.94674
ENSSSCG00000002145	0.508011	0.391618	0.546757	0.831916	0.366961	0.529053	0.440341	0.572575	0.617078	0.413184	0.687697	0.546175
ENSSSCG00000002148	0	0	0	0	0	0	0	0	0	0	0	0
ENSSSCG00000002170	0	0	0	0	0	0	0	0	0	0	0	0
ENSSSCG00000002175	0	0	0	0	0	0	0	0	0	0	0	0
ENSSSCG00000002187	0	0	0	0	0	0	0	0	0	0	0	0
ENSSSCG00000002190	0	0	0	0	0	0	0	0	0	0	0	0
ENSSSCG00000002191	0	0	0	0	0	0	0	0	0	0	0	0
ENSSSCG00000002202	0	0	0	0	0	0	0	0	0	0	0	0
ENSSSCG00000002235	1.47867	0.914972	1.32233	2.12645	1.28971	1.42643	1.54237	1.34307	1.47682	1.41586	1.32019	1.41966
ENSSSCG00000002241	0	0	0	0	0	0	0	0	0	0	0	0
ENSSSCG00000002243	0.558398	0.683738	1.04785	0.597804	0.550092	0.687577	0.533913	0.512089	0.819121	0.472617	0.422727	0.552093
ENSSSCG00000002245	1.87507	2.79848	3.0802	3.31104	2.29356	2.67167	2.18216	2.84138	1.51342	2.44956	1.46678	2.09066
ENSSSCG00000002251	0	0	0	0	0	0	0	0	0	0	0	0
ENSSSCG00000002252	7.54587	9.65674	6.3781	6.83059	7.80693	7.64365	6.16175	8.38539	5.08271	8.55223	4.91181	6.61878
ENSSSCG00000002254	9.21205	7.49454	10.5556	10.4684	7.09176	8.96448	7.55475	8.10137	7.82247	7.65314	6.45656	7.51766
ENSSSCG00000002257	0.0356594	0.0616428	0.0338102	0.170937	0.079422	0.0762942	0.00985903	0.0929427	0.0089037	0.0625985	0.0350211	0.041865
ENSSSCG00000002258	0.586536	0.506959	0.55612	0.524835	0.736919	0.582274	0.594601	1.41551	0.341718	0.490303	1.05607	0.779639
ENSSSCG00000002259	4.69316	5.9722	6.70921	4.66104	2.95238	4.9976	2.26712	3.04978	2.34884	2.22341	2.89222	2.55627
ENSSSCG00000002260	0.0731369	0.695355	0	0.560941	0.150363	0.295959	0.323531	0	0	0.220094	0.215483	0.151822
ENSSSCG00000002262	0	0.0140764	0.0231622	0	0	0.00744771	0	0.0282985	0	0.00816837	0	0.00729338
ENSSSCG00000002263	1.58811	1.46296	2.10014	1.61872	1.00242	1.55447	2.49581	2.75951	2.4418	2.28479	3.28355	2.65309
ENSSSCG00000002265	5.12539	2.3215	1.70553	4.91381	3.37736	3.48872	2.04383	1.99811	2.19033	2.00217	3.14603	2.27609
ENSSSCG00000002266	3.29421	3.88575	5.71472	3.3367	2.49279	3.74483	2.66479	2.66891	3.42195	2.19857	1.94503	2.57985
ENSSSCG00000002267	5.99189	5.25511	5.52452	3.7255	4.12891	4.92519	5.91999	5.02713	6.49043	5.41393	6.97719	5.96573
ENSSSCG00000002268	0.840216	0.925346	0.693852	0.675607	0.325051	0.692015	0.389666	0.596543	0.82563	0.149535	0.399279	0.472131
ENSSSCG00000002269	7.27324	9.9439	3.64603	4.13998	3.62353	5.72534	7.02394	8.17886	6.38268	5.80194	6.17568	6.71262
ENSSSCG00000002270	0	0	0	0	0	0	0	0	0	0.0340279	0	0.00680558
ENSSSCG00000002275	0.233888	0.155504	0.153525	0.496761	0.135625	0.235061	0.477524	0.333459	0.449221	0.288759	0.24737	0.359267
ENSSSCG00000002276	1.80894	1.60719	1.54266	2.89109	1.37819	1.84561	1.88877	2.02524	2.28106	1.69293	2.21326	2.02025
ENSSSCG00000002277	8.97824	9.77562	10.0446	5.51523	7.48317	8.35937	8.27973	8.5356	9.64678	7.87822	10.1835	8.90476
ENSSSCG00000002279	0.781865	0.482704	0.37066	0.385502	1.30127	0.664399	1.04996	1.29387	0.557776	0.840323	0.49363	0.847112
ENSSSCG00000002280	0.137451	0.0297006	0.0977423	0.329442	0.10597	0.140061	0.152008	0.218932	0.137279	0.189584	0.202486	0.180058
ENSSSCG00000002281	44.6045	61.1776	27.0627	21.7365	21.3073	35.1777	34.228	45.8585	54.3272	21.0224	16.3702	34.3612
ENSSSCG00000002283	2.48763	2.96456	4.44922	3.09319	2.2343	3.04578	2.39678	3.44927	3.68912	2.76004	2.8873	3.0365
ENSSSCG00000002284	0	0	0	0.0336234	0.0300431	0.0127333	0	0	0	0	0	0
ENSSSCG00000002285	6.64264	6.82323	6.62876	5.39644	5.12202	6.12262	6.42665	6.70061	4.65206	6.51088	3.98624	5.65529
ENSSSCG00000002286	0	0.369967	0	0	0	0.0739935	0	0.165281	0	0.107344	0	0.054525
ENSSSCG00000002287	4.03121	3.85796	3.62275	3.10976	3.58738	3.64181	2.82996	2.74771	2.57908	3.61009	2.45576	2.84452
ENSSSCG00000002290	0.0683245	0.0787395	0.0647814	0.244548	0.0936461	0.110008	0	0.0263824	0.0227463	0.0228458	0.0223671	0.0188683
ENSSSCG00000002292	0.0402525	0.0869782	0.0667889	0.0617453	0.0413778	0.0594285	0.0445156	0.116571	0.0301516	0.111039	0.0889468	0.0782449
ENSSSCG00000002294	2.71167	1.63353	1.55821	1.6071	1.63307	1.82872	0.590684	0.333157	0.656551	0.535781	1.12981	0.649197
ENSSSCG00000002295	3.49581	4.60976	2.37258	3.61504	3.43997	3.50663	4.10562	3.65152	3.70033	3.77645	2.31817	3.51042
ENSSSCG00000002296	2.11241	1.28158	2.33026	2.95992	1.32237	2.00131	2.24628	2.11761	2.92122	1.67074	1.73548	2.13827
ENSSSCG00000002297	0.0192977	0.033359	0	0	0	0.0105313	0	0	0	0.0193578	0	0.00387157
ENSSSCG00000002298	1.48968	1.73996	2.43675	1.44619	1.43935	1.71039	1.5955	1.54686	1.84301	1.81068	1.31144	1.6215
ENSSSCG00000002305	0.430433	0.461837	0.337748	0.626112	0.294978	0.430222	0.410363	0.318081	0.659666	0.468997	0.357133	0.442848
ENSSSCG00000002306	1.44116	0.911754	0.831127	2.11951	2.26036	1.51278	1.41306	1.10149	1.27613	2.0269	1.41537	1.44659
ENSSSCG00000002307	34.5947	31.8224	34.6449	52.214	48.4155	40.3383	50.32	31.3836	28.5153	44.5279	22.2409	35.3976
ENSSSCG00000002309	0.0357773	0.0154616	0.016961	0.0548806	0.0367775	0.0319716	0	0	0	0.0538332	0.0175684	0.0142803
ENSSSCG00000002310	0	0	0	0	0	0	0	0	0	0	0	0
ENSSSCG00000002311	9.45353	8.00614	7.8636	8.94446	8.27511	8.50857	6.39585	7.362	8.02941	6.917	7.87996	7.31684
ENSSSCG00000002313	0.627306	0.682119	0.402913	0.675132	0.4923	0.575954	1.02943	0.668069	0.737678	0.517618	0.626014	0.715761
ENSSSCG00000002314	1.09062	1.18173	0.839237	1.15773	0.687828	0.991427	1.01384	0.915485	0.962961	1.03852	1.04781	0.995724
ENSSSCG00000002315	11.9343	19.2892	16.5348	9.67497	7.261	12.9389	8.77926	9.23289	8.32127	10.2872	8.3913	9.00238
ENSSSCG00000002316	0.430955	0.957821	0.583725	2.21929	0.379717	0.914301	2.17873	1.42634	1.0453	1.42041	1.08833	1.43182
ENSSSCG00000002321	0	0	0	0	0	0	0	0	0	0	0	0
ENSSSCG00000002322	0	0	0	0	0	0	0	0	0.0458081	0	0	0.00916162
ENSSSCG00000002329	0.0421227	0.0121359	0	0	0.00962228	0.0127762	0.015528	0	0.0981633	0.0281693	0.0275791	0.0338879
ENSSSCG00000002330	3.95953	4.36893	4.23879	3.627	3.56409	3.95167	3.1677	3.11637	2.86076	3.07609	2.4766	2.93951
ENSSSCG00000002332	0.342453	0.388489	0.593583	0.508891	0.352027	0.437089	0.550331	0.27273	0.443564	0.456238	0.504485	0.44547
ENSSSCG00000002333	2.57715	2.63118	3.68127	2.24419	3.96416	3.01959	2.02245	2.90716	1.68598	2.78274	2.00603	2.28087
ENSSSCG00000002337	5.15395	5.33784	4.3453	5.32438	3.18191	4.66868	6.59715	4.83893	6.28806	5.56191	4.14675	5.48656
ENSSSCG00000002340	10.9807	5.52963	8.77953	9.74189	8.80709	8.76777	4.59267	6.68507	4.39052	5.03834	5.68602	5.27853
ENSSSCG00000002341	1.27768	0.519688	1.01348	0.409914	0.43494	0.731142	0.683413	0.667482	0.633872	0.360207	0.377264	0.544448
ENSSSCG00000002344	0.415902	0.359475	0.591502	0.660758	0.916134	0.588754	0.821339	0.757084	0.712083	0.774796	0.991967	0.811454
ENSSSCG00000002348	0.516593	0.338261	0.653072	0.528285	0.257471	0.458736	0.363558	0.217608	0.484677	0.628124	0.445849	0.427963
ENSSSCG00000002349	2.90708	2.43505	2.50091	2.35879	0.973041	2.23498	1.78127	0.851642	2.55032	2.06044	1.31178	1.71109
ENSSSCG00000002350	3.9121	3.2598	3.12109	5.41102	2.26721	3.59424	3.32943	2.64434	3.37853	2.94529	2.72925	3.00537
ENSSSCG00000002351	1.1459	0.667964	1.33914	2.59575	1.09575	1.3689	2.26928	1.04958	1.19769	0.908883	1.17773	1.32063
ENSSSCG00000002352	2.29561	2.39945	1.88732	2.44506	1.45821	2.09713	1.94834	2.06731	1.69861	2.21861	1.25834	1.83824
ENSSSCG00000002353	1.7467	2.30053	2.58276	2.2009	1.55328	2.07683	1.31079	2.24017	1.24608	0.876072	1.10278	1.35518
ENSSSCG00000002354	0	0.0187455	0	0.116439	0.0594514	0.0389271	0	0	0.0433216	0.0435111	0.0212997	0.0216265
ENSSSCG00000002355	0.344277	0.5402	0.873811	0.637786	0.341197	0.547454	0.351451	0.368133	0.264497	0.552559	0.322509	0.37183
ENSSSCG00000002356	0	0.0981678	0.0358958	0	0	0.0268127	0	0	0.0756234	0.0189885	0	0.0189224
ENSSSCG00000002357	9.51441	12.0669	13.1311	10.1648	10.8529	11.146	8.70888	13.7553	6.62446	6.98984	4.68425	8.15254
ENSSSCG00000002361	0	0	0	0	0	0	0	0	0	0	0	0
ENSSSCG00000002363	0	0	0	0	0	0	0	0	0	0	0	0
ENSSSCG00000002366	30.6881	21.8762	15.6894	30.3154	24.0461	24.5231	22.9998	20.0399	17.3531	18.7494	14.5892	18.7463
ENSSSCG00000002367	8.72089	7.15312	7.00304	9.69179	7.25713	7.96519	10.4318	6.59741	8.53222	7.94467	7.34124	8.16947
ENSSSCG00000002368	0.852133	0.848472	0.853189	1.35419	0.602657	0.902127	0.565429	0.805482	0.701279	0.48552	0.348142	0.58117
ENSSSCG00000002370	0.815788	0.881384	0.972897	1.13406	0.650784	0.890983	0.852849	0.952392	0.954805	1.24028	0.845	0.969066
ENSSSCG00000002372	2.53352	2.96821	4.43717	3.08579	2.3938	3.0837	2.55051	2.81782	2.63963	2.91291	1.76899	2.53797
ENSSSCG00000002373	0.17869	0.463338	0.0282372	0.365468	0.0612283	0.219392	0.131743	0.241493	0.237955	0.119498	0.0292485	0.151987
ENSSSCG00000002374	4.4555	4.80593	10.2005	3.93123	4.40629	5.55989	2.38357	4.19614	2.87617	2.79791	2.17008	2.88477
ENSSSCG00000002375	0.00897263	0.0465317	0	0.0688178	0.0491918	0.0347028	0.0496146	0.0207878	0.0089614	0.0180012	0	0.019473
ENSSSCG00000002377	6.57923	6.24035	5.3736	7.03053	5.85127	6.215	5.25946	5.28073	7.54311	6.05593	4.85214	5.79827
ENSSSCG00000002378	1.15203	1.44173	1.06953	1.37138	1.01153	1.20924	1.49965	1.89055	1.72588	1.60101	1.02534	1.54849
ENSSSCG00000002379	0.140409	0.0606796	0.133128	1.13075	0.433003	0.379593	0.854038	0.16265	0.0701166	0.281693	0.344739	0.342647
ENSSSCG00000002380	0.0423424	0.0182988	0.140513	0.0324756	0	0.046726	0.0234134	0.0490494	0.105724	0.0212372	0	0.0398847
ENSSSCG00000002381	14.1943	16.0772	16.8706	18.0434	15.2979	16.0967	13.9599	15.4461	11.4324	12.8296	10.1125	12.7561
ENSSSCG00000002383	87.8042	69.7146	83.94	145.752	134.78	104.398	76.0995	54.4692	60.8864	40.5821	84.2578	63.259
ENSSSCG00000002385	1.08725	0.579143	0.99491	2.37563	1.09166	1.22572	1.00666	1.09838	0.833359	0.976504	1.11746	1.00647
ENSSSCG00000002386	0.293882	0.238616	0.22798	0.21174	0.189193	0.232282	0.384099	0.175375	0.275726	0.330531	0.15743	0.264632
ENSSSCG00000002387	0.0347945	0.142851	0.0494853	0.053373	0.0119224	0.0584852	0.0288597	0.0503825	0.0521264	0.0959831	0.0598004	0.0574304
ENSSSCG00000002388	0.364821	0.350361	0.64056	0.642524	0.75004	0.549661	1.03106	0.626087	1.72736	0.569268	0.981982	0.987151
ENSSSCG00000002389	0.449561	0.330696	0.417179	0.777639	0.294976	0.45401	0.550065	0.199445	0.238829	0.297443	1.06151	0.469459
ENSSSCG00000002390	1.08892	0.896005	0.974634	0.881944	0.931309	0.954562	0.867058	1.0394	1.00055	1.16222	0.521881	0.918222
ENSSSCG00000002391	0	0	0	0	0	0	0	0	0	0	0	0
ENSSSCG00000002396	2.99049	3.60842	2.50789	2.91435	3.17893	3.04001	3.55825	4.05869	4.44562	3.12851	2.68494	3.5752
ENSSSCG00000002397	0.578081	0.668763	0.885397	0.736682	0.597289	0.693242	0.629469	0.659346	0.923771	0.820756	0.768623	0.760393
ENSSSCG00000002398	0	0	0	0	0	0	0	0	0	0	0	0
ENSSSCG00000002399	0	0	0	0	0	0	0	0	0	0	0	0
ENSSSCG00000002400	0	0	0	0	0	0	0	0	0	0.0304223	0	0.00608446
ENSSSCG00000002403	0.660895	0.693091	0.467878	0.804265	0.392525	0.603731	0.643183	0.908489	0.633665	0.751348	0.484635	0.684264
ENSSSCG00000002404	3.11607	2.03179	3.99978	3.17961	3.55285	3.17602	1.5719	1.46708	1.31949	1.9102	1.39592	1.53292
ENSSSCG00000002405	0	0	0	0	0.10082	0.020164	0	0.0284034	0	0	0	0.00568068
ENSSSCG00000002406	99.3721	98.7913	65.2915	93.5473	90.8791	89.5762	103.821	116.153	92.1734	115.244	68.037	99.0857
ENSSSCG00000002408	0.288334	0.41973	0.244605	0.0581961	0.239196	0.250012	0.251741	0.263689	0.25766	0.213119	0.178846	0.233011
ENSSSCG00000002410	0.123677	0.359562	0.501033	0.370804	0.269678	0.324951	0.124341	0.338631	0.258273	0.169175	0.0993786	0.19796
ENSSSCG00000002411	5.0366	4.85226	6.43643	3.94692	5.27972	5.11039	4.02891	4.10483	4.25488	3.92402	2.79582	3.82169
ENSSSCG00000002412	2.85722	2.51108	3.66519	1.5745	2.13083	2.54776	2.78808	2.35024	2.74573	2.81795	2.57027	2.65446
ENSSSCG00000002414	5.10062	5.58377	7.936	6.48592	4.77733	5.97673	4.12849	4.70682	4.15231	4.02068	3.6277	4.1272
ENSSSCG00000002423	0	0	0	0	0	0	0	0	0	0	0	0
ENSSSCG00000002424	1.1302	2.02699	2.06282	1.82036	1.23925	1.65592	1.68737	1.21103	1.55208	1.89899	1.47071	1.56404
ENSSSCG00000002425	11.0949	13.9067	17.1603	13.0459	13.1221	13.666	10.0212	11.6185	8.61501	9.98014	7.30649	9.50828
ENSSSCG00000002426	3.74441	4.84266	5.57396	4.3819	4.11074	4.53074	3.75435	3.98584	3.76729	4.56821	3.65932	3.947
ENSSSCG00000002427	0.0151987	0	0.0288211	0.0407996	0	0.0169639	0.00840421	0.0264093	0.00758985	0.0381152	0.0298533	0.0220744
ENSSSCG00000002428	0.20471	0.176936	0.10587	0.314015	0.21681	0.203668	0.164648	0.258694	0.16728	0.261352	0.127938	0.195982
ENSSSCG00000002429	3.75732	5.17085	4.68079	3.09627	3.09989	3.96102	2.87775	3.15519	3.35185	2.48829	3.22432	3.01948
ENSSSCG00000002430	0.0531462	0.112751	0.169494	0.181575	0.0927088	0.121935	0.0748044	0.050371	0.11581	0.082391	0.0521949	0.0751143
ENSSSCG00000002431	0.216879	0.36152	0.514082	0.225749	0.28664	0.320974	0.651019	0.305069	0.30944	0.388492	0.152141	0.361232
ENSSSCG00000002432	0.794509	0.331518	0.0779285	0.399242	0.394279	0.399495	0.363582	0.190419	0.191538	0.24734	0.322877	0.263151
ENSSSCG00000002433	53.1408	46.8879	50.4189	61.876	58.9828	54.2613	58.1765	52.2501	47.8667	61.5101	37.2482	51.4103
ENSSSCG00000002434	0.659218	1.0774	1.00005	1.02959	0.52569	0.858391	1.1532	0.902482	1.3527	0.61318	1.23598	1.05151
ENSSSCG00000002436	22.1561	17.9682	16.9632	13.8218	11.636	16.5091	13.3585	10.8245	24.0795	10.0756	10.552	13.778
ENSSSCG00000002438	0	0	0	0.650436	0	0.130087	0	0	0	0	0	0
ENSSSCG00000002440	3.23436	2.09013	3.63267	1.60548	1.91615	2.49576	2.15618	2.51238	1.6378	2.47881	3.45107	2.44725
ENSSSCG00000002441	4.18542	6.30422	5.11127	5.6712	3.58727	4.97187	5.215	6.42573	5.5903	4.96538	4.63116	5.36551
ENSSSCG00000002442	0	0	0	0	0	0	0	0	0	0	0	0
ENSSSCG00000002443	0.0127562	0.0661534	0	0.127188	0.0349676	0.0482131	0.0705363	0	0.0509611	0.012796	0	0.0268587
ENSSSCG00000002444	7.68307	6.37146	9.64724	8.55241	5.436	7.53804	5.97071	6.66302	6.30468	4.10346	5.97525	5.80342
ENSSSCG00000002445	1.48716	1.74281	1.94992	2.22985	0.91357	1.66466	2.1114	2.03313	1.83321	1.78075	1.27633	1.80696
ENSSSCG00000002446	1.23875	1.66954	1.92102	2.5282	1.66906	1.80531	1.46282	1.67818	1.97113	1.45322	1.37122	1.58731
ENSSSCG00000002447	4.92536	7.47893	6.38198	5.61502	4.6128	5.80282	5.59529	6.0369	4.83885	6.5637	4.10854	5.42866
ENSSSCG00000002449	58.4101	45.4692	44.3759	156.797	76.0802	76.2265	84.2651	39.0359	37.9565	67.2307	59.2032	57.5383
ENSSSCG00000002450	0.0110904	0.00958575	0	0.0255182	0.0152006	0.012279	0	0	0.0110765	0	0	0.00221531
ENSSSCG00000002451	1.17935	0.625195	1.08837	2.05027	1.36857	1.26235	0.59126	0.582893	0.910886	0.725587	0.864816	0.735088
ENSSSCG00000002452	17.7944	11.2516	13.6353	26.659	9.22321	15.7127	8.83062	9.53473	8.50729	8.98663	8.74801	8.92146
ENSSSCG00000002455	4.64621	4.65837	4.99264	3.50017	2.80198	4.11987	3.60822	3.46851	3.67107	2.89998	2.27138	3.18383
ENSSSCG00000002456	0.0348081	0.0100285	0.022002	0.0889897	0.111319	0.0534295	0.372114	0.497301	0.12747	0.372443	0.216505	0.317167
ENSSSCG00000002457	1.54115	2.43961	1.01794	2.33748	1.94618	1.85647	1.32137	1.80533	1.53922	1.33751	1.0714	1.41496
ENSSSCG00000002458	19.5125	6.26084	10.2161	11.0072	15.1404	12.4274	5.70768	6.92257	4.06943	4.35971	4.71299	5.15448
ENSSSCG00000002459	3.04363	2.29747	1.67376	5.41578	4.00476	3.28708	3.50062	2.35049	2.65478	3.9894	2.19204	2.93747
ENSSSCG00000002460	2.65447	2.15848	3.54341	2.45113	2.32177	2.62585	2.00857	2.12413	2.40696	2.57515	2.12672	2.24831
ENSSSCG00000002461	2.4257	2.80783	2.72054	2.82086	2.37337	2.62966	2.67469	2.67731	2.37264	2.75626	1.85523	2.46722
ENSSSCG00000002462	0	0	0	0	0	0	0	0	0	0	0	0
ENSSSCG00000002464	0.637911	0.577008	0.84395	0.648556	0.365997	0.614684	0.984379	0.618661	0.681562	0.878001	0.874175	0.807356
ENSSSCG00000002467	141.273	132.079	132.172	75.1359	118.532	119.838	133.983	161.317	163.901	102.249	113.158	134.922
ENSSSCG00000002469	0.453684	0.319514	0.254908	0.63149	0.195759	0.371071	0.353072	0.447689	0.318859	0.235977	0.511572	0.373434
ENSSSCG00000002470	5.037	4.93574	5.88206	4.70721	4.21246	4.95489	4.69976	5.79091	4.5949	5.07173	4.56488	4.94444
ENSSSCG00000002474	0	0.0230953	0.0126675	0.020494	0.00915585	0.0130825	0	0	0.0133436	0.0536077	0	0.0133902
ENSSSCG00000002475	0	0	0	0	0	0	0	0	0	0	0	0
ENSSSCG00000002476	0	0	0	0	0	0	0	0	0	0	0	0
ENSSSCG00000002478	0	0	0	0	0	0	0	0	0	0	0	0
ENSSSCG00000002479	0	0	0	0	0	0	0	0	0	0	0	0
ENSSSCG00000002481	0	0	0	0	0	0	0	0	0	0	0	0
ENSSSCG00000002483	0	0	0	0	0	0	0	0	0	0	0	0
ENSSSCG00000002486	0	0	0	0	0	0	0	0	0	0	0	0
ENSSSCG00000002490	0	0	0	0.0399481	0	0.00798961	0	0	0	0	0	0
ENSSSCG00000002494	0.122022	0.0117186	0.15426	0.0519934	0.130079	0.0940147	0.029988	0.0942339	0.0135411	0.0544012	0	0.0384328
ENSSSCG00000002495	1.09243	0.761812	1.60075	0.901343	0.697604	1.01079	1.14406	0.858029	0.880291	1.08753	0.812786	0.956541
ENSSSCG00000002496	3.5593	2.22113	1.91841	3.34157	3.55254	2.91859	4.18126	2.70311	2.49282	2.93335	4.46739	3.35559
ENSSSCG00000002497	0	0	0	0	0	0	0	0	0	0	0	0
ENSSSCG00000002498	0	0	0	0	0	0	0	0	0	0	0	0
ENSSSCG00000002502	1.34885	1.8699	2.82355	1.28981	1.43458	1.75334	1.34641	1.78573	2.26568	1.643	1.23869	1.6559
ENSSSCG00000002504	0	0.0358331	0.019654	0.0158985	0	0.0142771	0.0458486	0	0.0828118	0.0207935	0.0203578	0.0339624
ENSSSCG00000002505	12.6388	14.7599	20.3602	12.3916	12.3755	14.5052	7.68984	10.3054	8.55832	9.3548	5.10162	8.202
ENSSSCG00000002506	0.407414	0.374148	0.482859	0.644483	0.349003	0.451581	0.253442	0.530942	0.457767	0.268199	0.0875265	0.319575
ENSSSCG00000002507	0	0	0	0	0	0	0	0.0251233	0	0	0	0.00502466
ENSSSCG00000002508	9.74873	9.78788	9.67668	9.96399	9.61155	9.75777	8.68876	10.2419	7.39021	8.2551	6.9838	8.31195
ENSSSCG00000002509	10.7696	13.3349	19.6624	10.1233	10.2812	12.8343	11.0793	11.9243	12.5572	13.0141	13.8729	12.4895
ENSSSCG00000002510	0	0	0	0	0	0	0	0	0	0	0.10385	0.0207701
ENSSSCG00000002512	0	0.0453359	0	0.120689	0.0179729	0.0367995	0.0580075	0	0	0	0	0.0116015
ENSSSCG00000002515	0.62484	0.660081	0.329132	0.55911	0.237892	0.482211	0.460678	0.442331	0.0693398	0.104465	0.238644	0.263092
ENSSSCG00000002516	7.23282	5.58647	6.10736	8.41383	7.08098	6.88429	6.39422	6.57038	6.03811	6.02041	8.1613	6.63688
ENSSSCG00000002517	1.89597	1.31099	0.862872	1.62866	1.50721	1.44114	1.03441	1.14207	1.2624	1.49614	1.43997	1.275
ENSSSCG00000002520	3.64777	2.70823	1.59628	5.48788	2.70815	3.22966	2.61182	3.03374	2.24197	3.07273	2.54906	2.70187
ENSSSCG00000002523	5.2693	4.72986	3.86629	5.97751	4.05868	4.78033	4.60724	3.97729	4.92773	5.06438	4.11745	4.53881
ENSSSCG00000002524	0	0	0	0	0	0	0	0	0	0	0	0
ENSSSCG00000002525	1.35284	0.857	0.701096	1.88829	0.691012	1.09805	0.901389	0.73003	1.23366	1.32334	1.0728	1.05224
ENSSSCG00000002526	3.26963	2.18192	3.13541	2.65062	2.63649	2.77481	2.75057	2.42791	1.74906	2.41081	2.27796	2.32326
ENSSSCG00000002528	1.3088	1.48896	1.14547	1.38132	1.06557	1.27802	1.53401	1.51611	1.47474	1.58218	1.59298	1.54
ENSSSCG00000002530	24.175	25.7487	13.9875	26.973	21.2961	22.4361	22.5777	22.6571	23.3843	20.8133	18.461	21.5787
ENSSSCG00000002531	0.317089	0.274068	0.225484	0.255359	0.206437	0.255687	0.368205	0.257121	0.285023	0.254461	0.171277	0.267217
ENSSSCG00000002532	6.26914	6.77323	4.72418	5.50798	5.62683	5.78027	6.15701	8.67125	6.30802	7.18035	5.97313	6.85795
ENSSSCG00000002533	5.01426	5.70258	6.44325	4.89161	3.10472	5.03129	2.96723	4.99329	3.95368	3.13265	3.15341	3.64005
ENSSSCG00000002535	463.365	367.747	407.67	295.488	468.394	400.533	287.806	385.056	203.763	344.265	191.878	282.553
ENSSSCG00000002536	0.564298	0.243869	0.35669	0.649203	0.193358	0.401483	0.312031	0.435788	0.845387	0.283028	0.277098	0.430667
ENSSSCG00000002540	13.8319	13.2188	13.733	12.7132	12.1378	13.127	12.8842	14.134	10.4452	12.871	11.8614	12.4392
ENSSSCG00000002544	2.35395	1.6505	2.81263	2.30284	2.8889	2.40176	1.23522	1.68339	1.28346	1.6023	1.68668	1.49821
ENSSSCG00000002546	0.0432656	0.137117	0.0410219	0.165918	0.0494168	0.0873479	0.111645	0.0334125	0.0288076	0.0868008	0.11331	0.0747951
ENSSSCG00000002547	13.479	15.7648	10.637	12.2767	13.0383	13.0392	9.84711	11.807	10.9758	11.5166	9.94032	10.8174
ENSSSCG00000002552	0	0.0233574	0	0.0518164	0.00925976	0.0168867	0.0448288	0	0.0539799	0	0.02654	0.0250698
ENSSSCG00000002554	0.416317	0.411239	0.338339	0.42574	0.285304	0.375388	0.613879	0.436333	0.356397	0.497161	0.700912	0.520936
ENSSSCG00000002555	4.14239	2.48666	2.9089	5.21888	3.99231	3.74983	3.2213	3.33271	3.80337	2.80213	2.71997	3.1759
ENSSSCG00000002557	3.6947	4.6395	2.11508	4.97241	8.64699	4.81373	4.85694	3.71466	4.9433	6.29356	3.76549	4.71479
ENSSSCG00000002558	0.423851	0.297656	0.351637	0.467307	0.205747	0.34924	0.292963	0.439844	0.291033	0.230301	0.216804	0.294189
ENSSSCG00000002559	0.0950886	0.0753386	0.0751313	0.0790081	0.0543039	0.0757741	0.157739	0.082613	0.0870555	0.12718	0.0466932	0.100256
ENSSSCG00000002573	0.0138676	0	0	0	0.00950349	0.00467421	0	0	0	0	0	0
ENSSSCG00000002585	0	0	0	0	0	0	0	0	0	0	0	0
ENSSSCG00000002589	0	0	0	0	0	0	0	0	0	0	0	0
ENSSSCG00000002594	0	0	0	0	0	0	0	0	0	0	0	0
ENSSSCG00000002601	0	0	0	0	0	0	0	0	0	0	0	0
ENSSSCG00000002608	0	0	0	0	0	0	0	0	0	0	0	0
ENSSSCG00000002610	0	0	0	0	0	0	0	0	0	0	0	0
ENSSSCG00000002613	0	0	0	0	0	0	0	0	0	0	0	0
ENSSSCG00000002620	0.240015	0.124471	0.382316	0.242993	0.144745	0.226908	0.159261	0.155699	0.105475	0.134827	0.348864	0.180825
ENSSSCG00000002622	0.511644	1.26351	0.311857	1.79391	1.10198	0.996581	0.687081	0.973702	0.949006	0.623218	0.538377	0.754277
ENSSSCG00000002623	0	0	0	0	0	0	0	0	0	0	0	0
ENSSSCG00000002627	0.624695	0.524513	0.448456	0.246407	0.3486	0.438534	0.46386	0.279121	0.882391	0.214848	0.788802	0.525804
ENSSSCG00000002628	1.50605	1.83772	3.41589	3.8126	2.01699	2.51785	2.71062	2.1095	2.62492	2.55741	1.73044	2.34658
ENSSSCG00000002629	8.99923	10.7469	16.0554	16.4386	18.8118	14.2104	10.5412	9.34523	10.4239	8.65337	7.71377	9.33551
ENSSSCG00000002632	0.228097	2.6985	0.202752	0.688846	0.898817	0.943402	0.299553	0.42937	0.213574	0.214508	0.30802	0.293005
ENSSSCG00000002633	0.292278	0.199994	0.254028	0.242851	0.179435	0.233717	0.222223	0.23277	0.285831	0.219892	0.131563	0.218456
ENSSSCG00000002635	0.019772	0.102537	0.0749866	0.242634	0.0812989	0.104246	0.10933	0.0458077	0.0394945	0.357005	0.0776722	0.125862
ENSSSCG00000002637	0.0874976	0.0151253	0	0.0402651	0.04797	0.0381716	0.0193529	0	0.0349553	0.0702163	0.13749	0.0524029
ENSSSCG00000002639	0	0	0.0460973	0.093223	0	0.0278641	0.0806516	0	0.0728365	0	0	0.0306976
ENSSSCG00000002640	1.01799	1.15687	0.953281	1.83626	1.52015	1.29691	1.38293	1.55048	2.42882	1.58217	1.49965	1.68881
ENSSSCG00000002642	9.75637	10.4565	3.21915	7.82711	8.63842	7.97952	6.25801	7.25575	8.78924	5.4023	4.27345	6.39575
ENSSSCG00000002645	1.1939	0.870683	1.19095	1.736	0.963073	1.19092	0.962753	0.849978	1.09304	0.998018	1.27024	1.03481
ENSSSCG00000002646	5.89829	5.94772	3.03855	8.79133	5.98234	5.93165	8.08849	6.60483	8.95418	8.57917	6.25612	7.69656
ENSSSCG00000002648	2.19091	2.13571	2.53024	2.10994	1.90784	2.17493	1.5485	1.98456	2.05655	1.43762	1.34278	1.674
ENSSSCG00000002650	1.78653	1.86205	1.59424	5.03758	3.38487	2.73306	4.6488	3.59121	2.88635	5.06003	2.99305	3.83589
ENSSSCG00000002651	0.0634684	0.0914291	0	0.0649049	0.0289968	0.0497599	0.0467936	0.0735219	0.169037	0.10611	0.103887	0.0998701
ENSSSCG00000002652	1.94273	1.47001	1.25858	2.51873	1.68197	1.77441	2.37022	1.85003	2.79652	2.46199	1.78574	2.2529
ENSSSCG00000002653	0.0624367	0.09444	0.0147997	0.0478874	0.149758	0.0738645	0.22441	0.10849	0.327383	0.234867	0.275936	0.234217
ENSSSCG00000002654	31.5819	29.6504	18.7573	24.8606	28.3516	26.6404	21.9263	20.7016	22.003	24.1585	22.5594	22.2698
ENSSSCG00000002655	25.937	23.3518	24.6935	27.477	22.3501	24.7619	19.9658	20.1242	21.0055	20.4237	15.8667	19.4772
ENSSSCG00000002656	1.02394	0.982575	1.7735	0.84717	0.86194	1.09782	0.811391	0.887261	1.24007	0.841112	0.839325	0.923832
ENSSSCG00000002657	0.140907	0.426265	1.4028	0.594399	0.579387	0.628753	0.623324	0	0.562924	0.63606	0.484348	0.461331
ENSSSCG00000002658	0	0	0	0.0448974	0.080233	0.0250261	0.064738	0	0.11693	0.0587207	0.0574904	0.0595758
ENSSSCG00000002660	0.444512	0.640339	0.6211	0.741671	0.561153	0.601755	0.646829	0.740766	1.01253	0.977845	0.658662	0.807326
ENSSSCG00000002664	3.01222	3.14527	3.68976	2.46814	2.61562	2.9862	1.83115	1.93973	1.46685	1.33251	1.42403	1.59885
ENSSSCG00000002666	4.17041	4.6734	1.91577	4.99006	2.34843	3.61961	4.17413	4.08201	3.56786	4.51581	3.11944	3.89185
ENSSSCG00000002667	6.56855	5.62829	3.66137	7.73835	6.0841	5.93613	6.07096	6.62225	5.72847	7.04474	4.90794	6.07488
ENSSSCG00000002668	0.260883	0.0450975	0	0.20009	0.0357568	0.108365	0.0577025	0	0.0521112	0	0.307455	0.0834538
ENSSSCG00000002669	9.93615	6.96428	11.7299	8.2932	7.81065	8.94684	4.89403	6.38372	3.3496	4.64853	5.02948	4.86107
ENSSSCG00000002670	16.6785	15.9179	24.2198	17.8414	15.4724	18.026	16.3092	17.9374	14.4132	19.3897	14.8454	16.579
ENSSSCG00000002671	0.0184314	0	0	0.0141364	0	0.00651356	0	0	0	0	0	0
ENSSSCG00000002672	0.275989	0.192374	0.092853	0.238989	0.219642	0.203969	0.147686	0.154696	0.248968	0.214334	0.244818	0.202101
ENSSSCG00000002675	0.0510797	0.176598	0	0.215473	0.0875128	0.106133	0.225958	0.236683	0.229571	0.153717	0.225744	0.214335
ENSSSCG00000002680	0.88956	0.942954	0.413758	0.643651	0.678633	0.713711	0.816717	0.661054	1.12313	1.22906	0.824186	0.93083
ENSSSCG00000002681	3.62965	1.96844	2.1762	2.66103	2.21916	2.5309	1.41673	1.79313	1.67039	0.928089	1.22317	1.4063
ENSSSCG00000002682	8.24614	7.84694	7.84358	7.13542	6.32128	7.47867	5.94812	5.38849	6.15047	6.13759	5.68454	5.86184
ENSSSCG00000002684	32.2358	23.1299	35.4326	36.4984	23.0518	30.0697	16.6299	16.4177	14.4167	16.0564	19.9138	16.6869
ENSSSCG00000002688	0.370786	0.249975	0.449994	0.642707	0.238855	0.390463	0.336246	0.515422	0.422167	0.185971	0.298602	0.351682
ENSSSCG00000002689	3.94488	2.47551	7.29274	4.25521	5.06123	4.60591	2.33075	3.25516	2.15887	2.60197	3.75043	2.81944
ENSSSCG00000002690	0.230668	0.507494	0.318119	0.33775	0.273044	0.333415	0.347861	0.267206	0.0837744	0.126211	0.247134	0.214437
ENSSSCG00000002696	0.745304	0.141407	2.61979	0.0975952	1.71914	1.06465	0.201034	0.505381	0.0544662	0.237052	0.232086	0.246004
ENSSSCG00000002697	3.14581	2.27532	0.773748	2.3118	0.541214	1.80958	1.41197	1.32651	1.49863	1.35995	1.56414	1.43224
ENSSSCG00000002700	0.0609973	0	0	0.0467834	0	0.0215562	0.134915	0	0	0.0305937	0.0599055	0.0450829
ENSSSCG00000002701	1.79174	1.97194	2.71811	2.18958	2.07922	2.15012	1.4531	1.70195	1.70598	1.79732	1.5485	1.64137
ENSSSCG00000002703	18.2201	19.7941	17.0932	19.5531	18.1619	18.5645	19.1675	17.3799	14.9606	17.2414	14.2869	16.6073
ENSSSCG00000002704	135.676	132.42	166.717	126.589	129.585	138.197	137.901	135.337	148.902	145.462	141.913	141.903
ENSSSCG00000002706	0.102872	0.393766	0.515554	0.259243	0.130926	0.280472	0.195029	0.238334	0.278874	0.25061	0.10103	0.212775
ENSSSCG00000002707	11.4525	11.881	7.89263	16.1891	11.3063	11.7443	11.1935	10.0087	9.00483	10.0776	5.92284	9.2415
ENSSSCG00000002708	0.51881	0.298947	0.143472	1.02794	0.325914	0.463018	0.406411	0.275453	0.30226	0.542111	0.551983	0.415644
ENSSSCG00000002709	0	0	0.0327794	0.026516	0.0118463	0.0142283	0.0382338	0	0.0172645	0.03468	0.0679068	0.031617
ENSSSCG00000002712	3.44316	3.32511	1.18713	2.67954	2.22122	2.57123	2.345	2.94756	2.43039	2.55244	1.88414	2.4319
ENSSSCG00000002714	1.08486	1.09395	1.16276	1.14559	0.77578	1.05259	1.32147	1.18384	1.05994	1.36424	0.965069	1.17891
ENSSSCG00000002715	0.333875	0.437841	0.305646	0.520978	0.315595	0.382787	0.496559	0.360088	0.689912	0.415757	0.621877	0.516838
ENSSSCG00000002716	1.13928	0.57616	1.29854	1.82196	1.27911	1.22301	0.790813	0.842388	0.617346	0.778097	0.916534	0.789036
ENSSSCG00000002718	0.146514	0	0	0.0187287	0.117141	0.0564767	0.0540103	0.0282869	0	0.0979802	0.0479637	0.0456482
ENSSSCG00000002719	0.799594	1.44505	0.895971	1.5053	1.84316	1.29781	1.60778	1.76829	2.32318	1.16667	1.07084	1.58735
ENSSSCG00000002720	0.0347843	0.030065	0	0.173412	0.0476757	0.0571874	0.0384683	0.0402942	0.0521112	0.0697855	0.153728	0.0708774
ENSSSCG00000002722	3.89869	3.48893	4.54042	3.48055	4.16662	3.91504	3.02228	4.07333	3.14886	3.35754	2.91785	3.30397
ENSSSCG00000002723	34.489	30.1908	23.0383	26.5172	28.4695	28.541	24.3402	27.4204	21.4398	25.2415	21.0157	23.8915
ENSSSCG00000002724	9.91605	9.40375	8.35621	9.2686	7.20833	8.83059	6.1698	6.95647	6.71041	6.75835	5.32435	6.38388
ENSSSCG00000002729	4.47028	4.75925	3.5836	4.31149	3.68146	4.16122	3.77675	4.9339	8.00961	5.35026	3.95689	5.20548
ENSSSCG00000002730	0	0	0	0	0	0	0	0	0	0	0	0
ENSSSCG00000002734	0	0.0138771	0	0	0	0.00277542	0	0	0	0	0	0
ENSSSCG00000002736	0	0	0	0	0	0	0	0	0	0	0	0
ENSSSCG00000002737	0	0	0	0	0	0	0	0	0	0	0	0
ENSSSCG00000002738	0.822353	1.07694	0.519806	0.955643	0.512329	0.777415	0.57874	0.461874	0.647104	0.574942	0.0734212	0.467216
ENSSSCG00000002739	0.230331	0.130647	0.286633	0.353316	0.286098	0.257405	0.159203	0.20845	0.158154	0.281591	0.176725	0.196825
ENSSSCG00000002740	4.09503	5.495	6.15959	5.59151	3.50453	4.96913	4.7409	4.85097	5.16028	4.95722	3.88529	4.71893
ENSSSCG00000002741	7.68617	8.71495	3.81358	5.59929	5.45616	6.25403	6.12381	6.19108	7.48395	7.87593	6.87219	6.90939
ENSSSCG00000002743	14.2929	14.6353	14.4573	18.4614	13.9843	15.1662	15.2305	13.4789	14.0495	15.6788	11.7174	14.031
ENSSSCG00000002746	1.99729	3.21034	1.16281	2.60688	2.64146	2.32376	2.01507	2.02953	1.46985	2.84711	1.72065	2.01644
ENSSSCG00000002747	0.00919435	0	0.00871756	0	0	0.00358238	0	0	0	0	0	0
ENSSSCG00000002748	1.97412	1.97394	2.03079	2.10787	2.15753	2.04885	1.82647	2.15231	1.85567	2.54977	2.15421	2.10769
ENSSSCG00000002749	0.221206	0.307574	0.310044	0.376202	0.263641	0.295734	0.319088	0.211681	0.355409	0.241191	0.198356	0.265145
ENSSSCG00000002752	0.723294	1.02795	1.30253	0.666443	0.844979	0.91304	0.504634	0.736645	0.620576	0.637898	0.829532	0.665857
ENSSSCG00000002753	12.7857	9.44987	8.36877	13.2887	12.2719	11.233	11.7698	11.6552	9.43216	12.6798	8.5258	10.8126
ENSSSCG00000002754	9.5941	8.83265	12.3559	11.529	19.2749	12.3173	12.6147	11.9464	7.61573	13.7307	12.8905	11.7596
ENSSSCG00000002755	3.55211	2.36946	2.29018	4.48081	2.57174	3.05286	4.3535	4.07604	3.08021	3.79793	5.29435	4.12041
ENSSSCG00000002759	4.21463	3.59597	5.0754	4.18876	3.77059	4.16907	4.39124	4.09731	4.66955	6.0086	4.79135	4.79161
ENSSSCG00000002761	0.191631	0.0552106	0.121129	0	0	0.0735942	0.141284	0	0.255188	0.0640761	0	0.0921098
ENSSSCG00000002762	5.03366	5.69192	8.48666	6.67638	4.95392	6.16851	5.9644	5.67754	6.38815	6.49201	6.54184	6.21279
ENSSSCG00000002763	4.98336	5.9005	4.5803	6.18169	5.2098	5.37113	5.4268	5.4782	6.17062	5.33045	5.80557	5.64233
ENSSSCG00000002764	0.0327167	0.0188519	0	0.0501857	0.0298945	0.0263297	0.0241211	0.037899	0.0435676	0.0109395	0.0107103	0.0254475
ENSSSCG00000002767	0.0101007	0.0174606	0	0.0852166	0	0.0225556	0.0111704	0.0117006	0	0.0101322	0	0.00660064
ENSSSCG00000002768	0.0937534	0.0540224	0.0296305	0.119844	0.256998	0.11085	0.207366	0.0362013	0.15606	0.125394	0.122767	0.129558
ENSSSCG00000002769	18.5265	19.3753	15.0866	18.6849	16.4549	17.6256	25.2845	22.1259	23.6625	24.3738	17.7251	22.6344
ENSSSCG00000002771	0	0	0	0	0	0	0	0	0	0	0	0
ENSSSCG00000002774	2.47729	2.38801	4.08167	2.72135	2.79361	2.89238	1.80801	2.36522	2.28167	1.81183	2.15249	2.08385
ENSSSCG00000002775	0	0	0	0	0	0	0	0	0	0	0	0
ENSSSCG00000002776	9.4634	13.1764	11.0608	12.1674	10.5652	11.2866	11.9118	12.7961	14.1602	10.8737	14.2959	12.8075
ENSSSCG00000002777	0	0.0798184	0.0583725	0	0.0843816	0.0445145	0.0680854	0.249609	0	0	0.241852	0.111909
ENSSSCG00000002778	0.119126	0.025741	0	0.0913669	0.122457	0.0717382	0.0988073	0	0.0594886	0	0	0.0316592
ENSSSCG00000002779	0.327647	0.184076	0.543648	0.515158	0.101042	0.334314	0.0724695	0.170796	0.114533	0.131467	0.321782	0.162209
ENSSSCG00000002781	0.0622517	0.0538058	0.0590235	0	0	0.0350162	0.160638	0	0.0207246	0.104076	0.0611374	0.0693152
ENSSSCG00000002782	0	0	0	0	0	0	0	0	0	0	0	0
ENSSSCG00000002783	0.588023	0.631871	0.391778	1.15797	0.294063	0.612741	0.966663	1.25187	0.809505	1.03623	1.3579	1.08443
ENSSSCG00000002786	0.217275	0.521657	0.595134	0.499934	0.165444	0.399889	0.480573	0.251692	0.506341	0.556989	0.403062	0.439731
ENSSSCG00000002787	9.06612	8.94091	9.08974	8.8598	10.2199	9.23529	8.61268	9.62473	11.1116	10.0917	10.6939	10.0269
ENSSSCG00000002788	0	0	0.0418896	0.0338854	0.0454158	0.0242382	0	0	0.0220627	0.0664775	0	0.017708
ENSSSCG00000002790	1.95036	1.91188	1.27415	2.9735	2.60797	2.14357	3.73515	1.91489	3.04065	3.56691	2.30087	2.91169
ENSSSCG00000002792	0.208159	0.119945	0.0986821	0.186261	0.332855	0.18918	0.383675	0.160754	0.346497	0.452416	0.374793	0.343627
ENSSSCG00000002793	0.382605	0.429905	0.181382	0.293449	0.340861	0.325641	0.46544	0.221605	0.343914	0.575697	0.26303	0.373937
ENSSSCG00000002795	1.73069	1.12435	1.86617	1.57032	1.26357	1.51102	1.13838	1.36276	1.11846	1.04392	1.3331	1.19932
ENSSSCG00000002799	4.145	5.5008	9.43485	4.57924	3.89048	5.51007	3.68145	4.52791	4.58311	3.57624	3.42398	3.95854
ENSSSCG00000002802	0.741203	0.384385	0.646545	0.955053	0.467313	0.6389	0.557398	0.343444	0.325721	0.951696	0.494996	0.534651
ENSSSCG00000002803	0	0.0222514	0	0	0	0.00445027	0	0	0	0	0	0
ENSSSCG00000002804	6.06905	6.48106	7.39996	6.0904	5.14646	6.23739	5.97164	5.72944	7.2171	6.14486	6.94081	6.40077
ENSSSCG00000002805	0.956513	0.835007	1.44199	1.77537	1.17335	1.23645	1.45979	0.975062	1.05085	0.89233	0.676362	1.01088
ENSSSCG00000002806	7.0209	7.71904	2.59238	5.58508	5.04685	5.59285	6.15385	6.28677	4.50093	7.34599	6.34199	6.12591
ENSSSCG00000002807	1.52984	0.956541	0.925853	1.47292	0.780726	1.13318	1.51188	0.980345	1.0728	1.04484	1.11885	1.14574
ENSSSCG00000002808	0.365449	0.511404	0.635246	0.654011	0.357777	0.504777	0.71208	0.675322	0.643081	0.872829	0.512725	0.683207
ENSSSCG00000002809	0	0	0	0	0	0	0	0	0.048067	0	0	0.0096134
ENSSSCG00000002811	0.0340385	0.0441306	0.112957	0.11748	0.0116634	0.0640539	0.0564653	0.0197151	0.101988	0	0.0167146	0.0389766
ENSSSCG00000002812	0.242522	0.229582	0.372293	0.274584	0.387803	0.301357	0.344838	0.307694	0.357561	0.231693	0.136103	0.275578
ENSSSCG00000002813	0.740738	0.671856	0.459546	0.666323	0.708177	0.649328	0.647261	0.466113	0.849413	0.642139	0.529892	0.626963
ENSSSCG00000002814	0	0.0579028	0.127036	0.102762	0.0153033	0.0606008	0.0493913	0	0	0	0	0.00987825
ENSSSCG00000002815	7.24336	4.51844	5.943	7.82953	7.50379	6.60762	6.28472	5.89007	5.13025	4.43522	5.54281	5.45661
ENSSSCG00000002817	0	0	0	0	0	0	0	0	0	0	0	0
ENSSSCG00000002818	0.603531	0.210216	0.42704	0.801427	0.617317	0.531906	0.667451	0.74087	0.647759	0.370476	0.495414	0.584394
ENSSSCG00000002819	1.01854	1.32052	1.03815	1.07414	0.698007	1.02987	0.422403	0.707923	0.356041	0.510855	0.525159	0.504476
ENSSSCG00000002820	5.12447	4.88281	3.73186	5.18521	4.65422	4.71571	5.15511	6.36531	3.91562	4.11855	3.41074	4.59307
ENSSSCG00000002821	0.114929	0	2.28836	0	2.0478	0.890218	0.127101	1.06507	0	0.345863	1.24159	0.555926
ENSSSCG00000002822	27.2786	28.3839	26.9157	23.4856	29.356	27.084	23.3717	22.1197	21.137	23.0185	14.3373	20.7968
ENSSSCG00000002825	0.721825	0.415928	0.146656	1.13361	0.0706671	0.497737	0.266091	0	0.46345	0.465477	0.168787	0.272761
ENSSSCG00000002827	0.0209293	0.0633141	0.0793759	0.296967	0	0.0921172	0.208313	0.0848558	0.188128	0.136464	0.0513866	0.13383
ENSSSCG00000002828	1.55602	1.04903	1.41632	2.21182	1.109	1.46844	0.906298	1.02141	1.02569	0.665972	0.499202	0.823715
ENSSSCG00000002829	39.2954	22.288	28.9586	27.9655	24.0515	28.5118	19.0615	21.4314	21.358	19.8274	31.1552	22.5667
ENSSSCG00000002830	0	0	0	0	0	0	0	0	0	0	0	0
ENSSSCG00000002831	2.77122	4.04712	3.11073	2.54077	1.78998	2.85197	6.93965	4.72302	9.03495	2.87571	8.38382	6.39143
ENSSSCG00000002835	0	0.0286027	0.0941293	0.0126906	0	0.0270845	0	0	0.0330511	0	0	0.00661022
ENSSSCG00000002836	0.0109336	0	0	0	0	0.00218672	0	0	0	0	0	0
ENSSSCG00000002838	0.46507	0.409702	0.924305	0.754551	0.438232	0.598372	0.514325	0.663061	0.589542	0.462033	0.873964	0.620585
ENSSSCG00000002839	0	0	0	0	0	0	0	0	0	0	0	0
ENSSSCG00000002841	9.45629	10.8009	13.8617	9.32663	8.78366	10.4458	7.6195	10.6356	9.62755	7.21776	6.66145	8.35238
ENSSSCG00000002844	57.3076	70.1326	91.7808	42.8294	63.6738	65.1448	60.7161	69.8442	61.2593	54.7188	38.3781	56.9833
ENSSSCG00000002846	18.5993	18.9586	23.6431	17.9061	17.0279	19.227	17.2988	18.8539	16.1111	19.6052	18.2991	18.0336
ENSSSCG00000002847	0.17116	0.0783201	0.0763689	0.0154442	0.131096	0.0944778	0.0222691	0.11663	0.0301669	0.0302988	0	0.039873
ENSSSCG00000002849	0.0535372	0.185095	0.0676813	0.437992	0.0122298	0.151307	0.0197358	0.0620175	0.0178234	0.214816	0.0876315	0.0804049
ENSSSCG00000002850	0	0	0	0	0	0	0	0	0	0	0	0
ENSSSCG00000002852	4.04224	5.5715	3.26567	5.04487	3.50779	4.28641	5.47553	8.02127	7.2741	7.42588	4.43969	6.52729
ENSSSCG00000002854	1.28497	1.57183	1.80686	1.11917	1.31343	1.41925	1.44515	1.51374	1.57701	1.20159	1.27267	1.40203
ENSSSCG00000002855	0.535565	0.648064	0.406234	0.312181	0.690007	0.51841	0.852893	0.769294	0.513499	0.494255	0.378704	0.601729
ENSSSCG00000002857	0.210264	0.123911	0.181237	0.315204	0.0982465	0.185773	0.158545	0.0332141	0.0477275	0.287617	0.197114	0.144844
ENSSSCG00000002859	3.42897	3.66721	3.97223	5.72037	4.08716	4.17519	4.22004	3.61664	3.37138	4.09547	3.0269	3.66609
ENSSSCG00000002860	21.5317	24.0303	16.4038	35.752	24.2824	24.4001	30.7469	25.9926	25.5039	28.8364	16.88	25.592
ENSSSCG00000002862	0	0	0	0.0100774	0	0.00201548	0	0	0.0262454	0.0263602	0	0.0105211
ENSSSCG00000002863	0.389245	0.29097	0.179543	0.24206	0.389312	0.298226	0.360664	0.584953	0.58839	0.664833	0.847209	0.60921
ENSSSCG00000002864	0.508832	0.439797	0.0301529	0.292696	0.152558	0.284808	0.246191	0.147358	0.127049	0.414715	0	0.187063
ENSSSCG00000002865	1.78523	2.36484	3.49569	3.09564	1.95482	2.53924	2.59663	2.60749	3.2559	2.9003	3.01105	2.87427
ENSSSCG00000002866	0.678057	0.781417	0.557176	2.04554	1.37854	1.08815	0.899844	0.471277	0.49662	1.08827	0.399552	0.671113
ENSSSCG00000002867	15.2729	11.1973	9.30391	10.3312	14.2526	12.0716	11.1938	11.0091	9.196	11.1093	9.59918	10.4215
ENSSSCG00000002868	4.97007	3.45983	4.30479	6.16089	5.09981	4.79908	4.39716	3.61	4.56138	3.47642	3.98404	4.0058
ENSSSCG00000002869	12.3971	16.6449	15.941	14.7586	14.3367	14.8157	11.622	14.2476	11.7656	14.0129	8.79897	12.0894
ENSSSCG00000002872	5.32177	4.93427	4.57875	5.57265	3.99063	4.87961	4.94178	4.02491	5.30632	3.25595	4.29351	4.36449
ENSSSCG00000002873	388.576	333.719	278.267	317.45	358.861	335.375	325.702	353.448	255.416	391.791	288.812	323.034
ENSSSCG00000002875	7.12804	4.90412	4.73088	8.0912	5.80323	6.1315	7.2208	6.6057	5.78073	7.37906	6.58042	6.71334
ENSSSCG00000002877	0.730835	1.22068	1.00195	1.25741	0.527917	0.947757	1.01576	0.972445	1.0357	1.09967	0.475269	0.919767
ENSSSCG00000002879	6.07117	6.0415	4.75276	6.73958	4.01005	5.52301	4.52764	4.39553	6.28298	5.16856	6.72742	5.42043
ENSSSCG00000002882	0	0	0	0	0.146757	0.0293514	0	0	0	0	0	0
ENSSSCG00000002884	0.532499	0.667367	0.201954	1.14356	0.291939	0.567463	0.206114	0.431793	0.425466	0.480743	0.183039	0.345431
ENSSSCG00000002885	63.8231	63.2687	48.1813	63.0602	74.2664	62.5199	55.5598	62.529	63.3313	55.1124	47.3683	56.7802
ENSSSCG00000002887	0.112327	0.0776699	0.0426009	0	0.138561	0.0742318	0.0248447	0.0780719	0	0.0676063	0	0.0341046
ENSSSCG00000002888	0.633816	0.117391	0.600948	0.625012	0.186153	0.432664	0.300404	0.0524437	0.271295	0.272482	0.355697	0.250464
ENSSSCG00000002891	0	0	0	0	0	0	0	0	0	0	0	0
ENSSSCG00000002893	0.0571887	0.108745	0.108446	0.0438623	0.0156767	0.0667838	0.0632455	0.0529979	0.0228468	0.0229468	0.067398	0.045887
ENSSSCG00000002895	1.69801	1.582	1.99328	2.31714	1.48605	1.8153	1.94288	2.01807	2.43004	2.31532	1.9997	2.1412
ENSSSCG00000002898	6.69278	6.67112	6.49924	9.19008	8.91427	7.5935	11.0427	9.00339	13.5305	10.7202	10.4426	10.9479
ENSSSCG00000002901	0	0	0	0	0	0	0	0	0	0	0	0
ENSSSCG00000002902	0	0	0	0	0	0	0	0	0	0	0	0
ENSSSCG00000002904	0.768948	1.20463	0.956908	1.37304	1.01276	1.06326	1.71406	0.89075	1.64397	2.09709	1.07378	1.48393
ENSSSCG00000002905	18.584	16.6493	12.1044	16.881	18.6716	16.5781	18.1574	15.7995	21.8855	20.4575	18.664	18.9928
ENSSSCG00000002906	2.3877	2.20134	1.88657	6.22645	3.38169	3.21675	3.96088	2.58152	3.17962	2.55482	4.14277	3.28392
ENSSSCG00000002907	80.8172	59.3026	29.8833	135.13	82.4125	77.5092	107.801	57.2267	63.0584	82.2627	66.9824	75.4662
ENSSSCG00000002908	0	0.022839	0	0	0	0.0045678	0.11689	0	0	0	0.129755	0.0493292
ENSSSCG00000002910	1.40765	1.98822	1.49742	2.52792	1.92934	1.87011	2.08831	1.15337	2.29743	2.54856	1.88823	1.99518
ENSSSCG00000002913	0.0115241	0	0	0	0.0078975	0.00388432	0	0	0	0	0	0
ENSSSCG00000002915	0.0398084	0	0.09436	0.137394	0.0272808	0.0597687	0.110061	0.092228	0.0397585	0.0399324	0.0586437	0.0681248
ENSSSCG00000002916	0.601767	0.358705	1.47559	0.286473	0.227527	0.590012	0.711396	0.3846	0.207246	0.936686	0.203791	0.488744
ENSSSCG00000002917	0.117507	0.286227	0.141799	0.450625	0.0732074	0.213873	0.271718	0.13612	0.437433	0.246462	0.157369	0.249821
ENSSSCG00000002918	0.0168841	0.0291868	0.0480257	0.0776982	0.0578538	0.0459297	0.0373446	0.0586757	0.016863	0.169367	0.0663275	0.0697156
ENSSSCG00000002919	4.533	2.17666	3.43835	5.94902	2.00196	3.6198	2.11664	2.68386	2.01215	1.21257	2.47325	2.09969
ENSSSCG00000002921	0.800054	0.699643	1.49928	0.887946	0.419273	0.861239	0.541281	0.697812	0.930661	0.660921	0.989098	0.763955
ENSSSCG00000002923	0.32148	0.360194	0.237074	0.584456	0.187673	0.338175	0.368696	0.220683	0.321078	0.358314	0.245564	0.302867
ENSSSCG00000002926	26.061	22.7878	20.3897	31.5431	28.5173	25.8598	28.754	28.078	23.1162	31.8095	21.5376	26.659
ENSSSCG00000002927	0.845065	0.352613	1.02228	0.223498	0.698946	0.62848	0.580075	1.24897	1.10594	0.380003	0.858557	0.83471
ENSSSCG00000002929	0.0514105	0.577661	0.0487445	0.0788612	0.105696	0.172475	0.170566	0.238216	0.308077	0.154712	0.252451	0.224805
ENSSSCG00000002930	0.263661	0.543429	0.640997	0.502962	0.338211	0.457852	0.613078	0.657839	0.492903	0.481495	0.312058	0.511475
ENSSSCG00000002931	0.354209	0.703017	0.572174	0.684205	0.260722	0.514865	0.768939	0.653466	0.838557	0.394792	0.334985	0.598148
ENSSSCG00000002932	0.253209	0.479799	0.646366	0.567677	0.320355	0.453481	0.506202	0.767139	0.680864	0.664303	0.315628	0.586827
ENSSSCG00000002933	0.530302	0.530726	0.423413	0.642203	0.133891	0.452107	0.8334	0.58197	1.1429	0.839929	0.383754	0.756391
ENSSSCG00000002935	0.454004	0.654013	0.542062	0.748006	0.449411	0.569499	0.409108	0.535658	0.890078	0.472286	0.35505	0.532436
ENSSSCG00000002937	0.12551	0.274819	0.214202	0.340128	0.16629	0.22419	0.203577	0.155083	0.133709	0.159474	0.0739578	0.14516
ENSSSCG00000002938	0.0632773	0.227884	0.309979	0.291193	0.130093	0.204485	0.151621	0.109951	0.305458	0.275056	0.113932	0.191203
ENSSSCG00000002941	0	0	0	0	0	0	0	0	0	0	0	0
ENSSSCG00000002944	0	0	0	0.0192215	0	0.0038443	0	0	0	0	0	0
ENSSSCG00000002950	1.03119	0.787503	0.810296	0.639216	0.968051	0.847251	0.765474	1.10453	1.0299	0.913957	1.08903	0.980577
ENSSSCG00000002952	3.37778	3.68256	2.47475	3.26778	3.10395	3.18136	2.3347	1.91195	2.83685	2.46422	1.84714	2.27897
ENSSSCG00000002953	0.445443	0.423509	0.274523	0.956601	0.732633	0.566542	0.738929	0.464401	0.444885	1.00537	0.393722	0.609461
ENSSSCG00000002954	0.437993	0.640656	0.702782	1.57629	0.230891	0.717722	0.372601	0.2732	0.269197	0.709733	0.661774	0.457301
ENSSSCG00000002955	0.725248	0.613224	0.568049	1.39062	0.561844	0.771797	0.976419	1.11408	1.02352	1.29686	1.42453	1.16708
ENSSSCG00000002957	0.0739775	0.0639407	0.0350706	0.127663	0.0633714	0.0728045	0.143172	0.0428478	0.0738849	0.037104	0.199797	0.099361
ENSSSCG00000002959	3.62661	4.71947	0.888612	5.09424	3.93743	3.65327	5.45275	2.73777	3.37788	6.00868	4.60218	4.43585
[truncated: 19,805 more rows]

## Sheet: Gene_Expression(Read_count)
Table 5. read count
[truncated: 21,282 more rows]
