# Supplementary material for: Transcriptome and Metabolome Insights into Key Genes Regulating Fat Deposition and Meat Quality in Pig Breeds
Source: Animals (Basel). 2024 Dec 10;14(24):3560. doi: 10.3390/ani14243560 (PMC11672692; doi:10.3390/ani14243560)
Supplement: Supplementary file 1 [file animals-14-03560-s001.zip › Table S7.xlsx]

## Sheet: Sheet1
id	baseMean	baseMean_B	baseMean_W	foldChange(W/B)(W/B)	log2FoldChange	pval	padj	Regulation	Chromosome	Start Site	End Site	Direction	Length	Name	GO	KEGG	EC	eggNOG Class	eggNOG	Description	Entrez_geneID	UniProtAC	BP	CC	MF	Pathway
ENSSSCG00000012773	151.012	43.8008	258.223	5.89539	2.55959	1.10121e-18	1.82041e-14	Up Regulation	X	124425867	124429433	-	1674	PNCK	GO:0000166;GO:0004672;GO:0004674;GO:0004683;GO:0005524;GO:0005524;GO:0006468;GO:0000166;GO:0004672;GO:0004674;GO:0004674;GO:0004683;GO:0004683;GO:0005516;GO:0005524;GO:0005524;GO:0006468;GO:0018105;GO:0000166;GO:0004672;GO:0004674;GO:0004683;GO:0005524;GO:0005524;GO:0006468;	K08795	EC:2.7.11.17	T	KOG0032;38DCI;3BJDB;3D3U1;3J6PY;487QH;491YD;4J2V5	pregnancy up-regulated nonubiquitous CaM kinase [Source:VGNC Symbol;Acc:VGNC:91593]	100337678	D3K5L6	GO:0006468//protein phosphorylation;GO:0006468//protein phosphorylation;GO:0018105//peptidyl-serine phosphorylation;GO:0006468//protein phosphorylation;	-	GO:0000166//nucleotide binding;GO:0004672//protein kinase activity;GO:0004674//protein serine/threonine kinase activity;GO:0004683//calmodulin-dependent protein kinase activity;GO:0005524//ATP binding;GO:0005524//ATP binding;GO:0000166//nucleotide binding;GO:0004672//protein kinase activity;GO:0004674//protein serine/threonine kinase activity;GO:0004674//protein serine/threonine kinase activity;G…	-
ENSSSCG00000026686	757.649	1274.09	241.209	0.189319	-2.40111	1.47245e-10	1.21706e-06	Down Regulation	3	24176242	24204502	+	6371	PDZD9	-	-	-	S	2RYRV;39T82;3BH7T;3D4IG;3J7BR;480UE;496P3;4J8FG	PDZ domain containing 9 [Source:VGNC Symbol;Acc:VGNC:91297]	-	-	-	-	-	-
ENSSSCG00000004071	107.484	166.303	48.6661	0.292636	-1.77282	3.55905e-10	1.72901e-06	Down Regulation	1	12297673	12395738	+	2220	CNKSR3	GO:0005737;GO:0009966;GO:0010765;GO:0016020;GO:0033137;GO:0070373;GO:2000651;GO:0005737;GO:0009966;GO:0016020;	-	-	S;F	KOG1738;38FTV;3BBX2;3CXKB;3J565;47ZXK;490PG;4J3UR	CNKSR family member 3 [Source:VGNC Symbol;Acc:VGNC:86823]	-	-	GO:0009966//regulation of signal transduction;GO:0010765//positive regulation of sodium ion transport;GO:0033137//negative regulation of peptidyl-serine phosphorylation;GO:0070373//negative regulation of ERK1 and ERK2 cascade;GO:2000651//positive regulation of sodium ion transmembrane transporter activity;GO:0009966//regulation of signal transduction;	GO:0005737//cytoplasm;GO:0016020//membrane;GO:0005737//cytoplasm;GO:0016020//membrane;	-	-
ENSSSCG00000015334	21985.4	34762.5	9208.25	0.26489	-1.91653	4.18368e-10	1.72901e-06	Down Regulation	9	75246002	75260134	-	4437	PDK4	GO:0000166;GO:0004672;GO:0004672;GO:0005524;GO:0005524;GO:0005739;GO:0005759;GO:0006468;GO:0006885;GO:0008286;GO:0008286;GO:0009267;GO:0010510;GO:0010510;GO:0010565;GO:0010906;GO:0010906;GO:0016301;GO:0016310;GO:0016740;GO:0042304;GO:0042304;GO:0042593;GO:0042594;GO:0045124;GO:0046320;GO:0071398;GO:0072593;GO:2000811;GO:0000166;GO:0004672;GO:0004674;GO:0005524;GO:0005739;GO:0005739;GO:0005759;GO:…	K00898	EC:2.7.11.2	T	KOG0787;38BK5;3BCJ1;3CVKG;3J2WM;47YTK;48ZCT;4IVG7	pyruvate dehydrogenase kinase 4 [Source:VGNC Symbol;Acc:VGNC:91280]	100286778	C1IHT9;A0A4X1TQ11	GO:0006468//protein phosphorylation;GO:0006885//regulation of pH;GO:0008286//insulin receptor signaling pathway;GO:0008286//insulin receptor signaling pathway;GO:0009267//cellular response to starvation;GO:0010510//regulation of acetyl-CoA biosynthetic process from pyruvate;GO:0010510//regulation of acetyl-CoA biosynthetic process from pyruvate;GO:0010565//regulation of cellular ketone metabolic …	GO:0005739//mitochondrion;GO:0005759//mitochondrial matrix;GO:0005739//mitochondrion;GO:0005739//mitochondrion;GO:0005759//mitochondrial matrix;GO:0005739//mitochondrion;GO:0005759//mitochondrial matrix;	GO:0000166//nucleotide binding;GO:0004672//protein kinase activity;GO:0004672//protein kinase activity;GO:0005524//ATP binding;GO:0005524//ATP binding;GO:0016301//kinase activity;GO:0016740//transferase activity;GO:0000166//nucleotide binding;GO:0004672//protein kinase activity;GO:0004674//protein serine/threonine kinase activity;GO:0005524//ATP binding;GO:0016301//kinase activity;GO:0016740//tra…	ko05415(Diabetic cardiomyopathy)
ENSSSCG00000022797	1782.48	928.541	2636.42	2.83932	1.50555	6.84969e-10	2.26464e-06	Up Regulation	15	56002378	56013483	+	5314	PPP1R3B	GO:0000164;GO:0005975;GO:0005977;GO:0005981;GO:0005981;GO:0019888;GO:0043666;GO:0000164;GO:0005975;GO:0005977;GO:0005981;GO:0019888;GO:0043666;GO:0000164;GO:0000164;GO:0005975;GO:0005977;GO:0005979;GO:0005981;GO:0008157;GO:0019888;GO:0043666;GO:2001069;GO:0000164;GO:0000164;GO:0005975;GO:0005977;GO:0005979;GO:0005981;GO:0008157;GO:0019888;GO:0043666;GO:2001069;GO:0000164;GO:0000164;GO:0005975;GO:…	K07189	-	T;O	KOG3986;38C5W;3BD56;3CXB0;3J3ZE;48C2J;493BD;4IYDW	protein phosphatase 1 regulatory subunit 3B [Source:VGNC Symbol;Acc:VGNC:95636]	100515931	A0A5G2QRJ8	GO:0005975//carbohydrate metabolic process;GO:0005977//glycogen metabolic process;GO:0005981//regulation of glycogen catabolic process;GO:0005981//regulation of glycogen catabolic process;GO:0043666//regulation of phosphoprotein phosphatase activity;GO:0005975//carbohydrate metabolic process;GO:0005977//glycogen metabolic process;GO:0005981//regulation of glycogen catabolic process;GO:0043666//re…	GO:0000164//protein phosphatase type 1 complex;GO:0000164//protein phosphatase type 1 complex;GO:0000164//protein phosphatase type 1 complex;GO:0000164//protein phosphatase type 1 complex;GO:0000164//protein phosphatase type 1 complex;GO:0000164//protein phosphatase type 1 complex;GO:0000164//protein phosphatase type 1 complex;GO:0000164//protein phosphatase type 1 complex;	GO:0019888//protein phosphatase regulator activity;GO:0019888//protein phosphatase regulator activity;GO:0008157//protein phosphatase 1 binding;GO:0019888//protein phosphatase regulator activity;GO:2001069//glycogen binding;GO:0008157//protein phosphatase 1 binding;GO:0019888//protein phosphatase regulator activity;GO:2001069//glycogen binding;GO:0008157//protein phosphatase 1 binding;GO:0019888/…	ko04931(Insulin resistance);ko04910(Insulin signaling pathway)
ENSSSCG00000011496	297.429	436.184	158.673	0.363775	-1.45888	1.07804e-09	2.97017e-06	Down Regulation	13	46034816	46207006	-	11856	ADAMTS9	GO:0004222;GO:0004222;GO:0005576;GO:0006508;GO:0006508;GO:0008233;GO:0008237;GO:0008237;GO:0008270;GO:0016787;GO:0030198;GO:0031012;GO:0046872;GO:0003179;GO:0003229;GO:0004175;GO:0004222;GO:0005576;GO:0005615;GO:0005783;GO:0006508;GO:0006508;GO:0006508;GO:0006508;GO:0008233;GO:0008237;GO:0008237;GO:0008237;GO:0008270;GO:0009617;GO:0009986;GO:0010596;GO:0016787;GO:0030198;GO:0031012;GO:0035909;GO:…	K08624	EC:3.4.24.-	O	KOG3538;38EJ8;3BBR3;3CS90;3J1YY;47Z6V;492Q8;4IWGX	ADAM metallopeptidase with thrombospondin type 1 motif 9 [Source:VGNC Symbol;Acc:VGNC:85089]	100520218	A0A4X1VEL0	GO:0006508//proteolysis;GO:0006508//proteolysis;GO:0030198//extracellular matrix organization;GO:0003179//heart valve morphogenesis;GO:0003229//ventricular cardiac muscle tissue development;GO:0006508//proteolysis;GO:0006508//proteolysis;GO:0006508//proteolysis;GO:0006508//proteolysis;GO:0009617//response to bacterium;GO:0010596//negative regulation of endothelial cell migration;GO:0030198//extra…	GO:0005576//extracellular region;GO:0031012//extracellular matrix;GO:0005576//extracellular region;GO:0005615//extracellular space;GO:0005783//endoplasmic reticulum;GO:0009986//cell surface;GO:0031012//extracellular matrix;GO:0043231//intracellular membrane-bounded organelle;GO:0062023//collagen-containing extracellular matrix;	GO:0004222//metalloendopeptidase activity;GO:0004222//metalloendopeptidase activity;GO:0008233//peptidase activity;GO:0008237//metallopeptidase activity;GO:0008237//metallopeptidase activity;GO:0008270//zinc ion binding;GO:0016787//hydrolase activity;GO:0046872//metal ion binding;GO:0004175//endopeptidase activity;GO:0004222//metalloendopeptidase activity;GO:0008233//peptidase activity;GO:0008237…	-
ENSSSCG00000027875	2171.5	1275.36	3067.64	2.40531	1.26622	1.73874e-09	4.10615e-06	Up Regulation	4	98821578	98828736	-	2323	CA14	GO:0004089;GO:0008270;GO:0016020;GO:0016021;GO:0004089;GO:0004089;GO:0004089;GO:0005886;GO:0006730;GO:0008270;GO:0016020;GO:0016021;GO:0016836;	K01672	EC:4.2.1.1	P	KOG0382;38CIB;3BEG5;3CZ7G;3JAT0;48AMY;490UA;4J8HW	carbonic anhydrase 14 [Source:VGNC Symbol;Acc:VGNC:86098]	100153371	-	GO:0006730//one-carbon metabolic process;	GO:0016020//membrane;GO:0016021//integral component of membrane;GO:0005886//plasma membrane;GO:0016020//membrane;GO:0016021//integral component of membrane;	GO:0004089//carbonate dehydratase activity;GO:0008270//zinc ion binding;GO:0004089//carbonate dehydratase activity;GO:0004089//carbonate dehydratase activity;GO:0004089//carbonate dehydratase activity;GO:0008270//zinc ion binding;GO:0016836//hydro-lyase activity;	ko00910(Nitrogen metabolism)
ENSSSCG00000023105	750.803	1081.54	420.062	0.388391	-1.36442	2.13238e-09	4.4063e-06	Down Regulation	10	65426516	65459754	-	3454	NET1	GO:0005085;GO:0005089;GO:0035025;GO:0043065;GO:0043547;GO:0051451;GO:0070301;GO:0071479;GO:0005085;GO:0005085;	K20683	-	T	KOG4305;38CXM;3BEYI;3CTA1;3J3IW;483Z7;48YU3;4J851	neuroepithelial cell transforming 1 [Source:VGNC Symbol;Acc:VGNC:95622]	100516825	A0A480L6U2	GO:0035025//positive regulation of Rho protein signal transduction;GO:0043065//positive regulation of apoptotic process;GO:0043547//positive regulation of GTPase activity;GO:0051451//myoblast migration;GO:0070301//cellular response to hydrogen peroxide;GO:0071479//cellular response to ionizing radiation;	-	GO:0005085//guanyl-nucleotide exchange factor activity;GO:0005089//guanyl-nucleotide exchange factor activity;GO:0005085//guanyl-nucleotide exchange factor activity;GO:0005085//guanyl-nucleotide exchange factor activity;	-
ENSSSCG00000005385	6967.18	10969.1	2965.24	0.270327	-1.88722	1.37392e-08	2.52358e-05	Down Regulation	1	241569905	241611734	+	5805	NR4A3	GO:0000122;GO:0000977;GO:0000978;GO:0000978;GO:0001223;GO:0001228;GO:0001228;GO:0001707;GO:0003677;GO:0003677;GO:0003700;GO:0004879;GO:0005634;GO:0005634;GO:0005634;GO:0005667;GO:0005667;GO:0006355;GO:0007369;GO:0007411;GO:0008270;GO:0009444;GO:0010828;GO:0019901;GO:0021766;GO:0030522;GO:0030534;GO:0032765;GO:0035035;GO:0035259;GO:0035497;GO:0035726;GO:0038097;GO:0042472;GO:0042542;GO:0042629;GO:…	K08559	-	T;K	KOG4217;38XVZ;3BIP9;3CW7M;3JEMV;4884A;48VCQ;4J1YC	nuclear receptor subfamily 4 group A member 3 [Source:VGNC Symbol;Acc:VGNC:90885]	397479	O97726	GO:0000122//negative regulation of transcription by RNA polymerase II;GO:0001707//mesoderm formation;GO:0006355//regulation of transcription, DNA-templated;GO:0007369//gastrulation;GO:0007411//axon guidance;GO:0009444//pyruvate oxidation;GO:0010828//positive regulation of glucose transmembrane transport;GO:0021766//hippocampus development;GO:0030522//intracellular receptor signaling pathway;GO:00…	GO:0005634//nucleus;GO:0005634//nucleus;GO:0005634//nucleus;GO:0005667//transcription regulator complex;GO:0005667//transcription regulator complex;GO:0042629//mast cell granule;GO:0005634//nucleus;GO:0005634//nucleus;GO:0005634//nucleus;GO:0005634//nucleus;	GO:0000977//RNA polymerase II transcription regulatory region sequence-specific DNA binding;GO:0000978//RNA polymerase II cis-regulatory region sequence-specific DNA binding;GO:0000978//RNA polymerase II cis-regulatory region sequence-specific DNA binding;GO:0001223//transcription coactivator binding;GO:0001228//DNA-binding transcription activator activity, RNA polymerase II-specific;GO:0001228//…	ko05202(Transcriptional misregulation in cancer)
ENSSSCG00000015579	64.0672	103.012	25.1224	0.243878	-2.03577	1.6957e-08	2.80316e-05	Down Regulation	9	127850013	127858884	-	3831	PTGS2	GO:0001516;GO:0001516;GO:0001516;GO:0001516;GO:0004601;GO:0004601;GO:0004666;GO:0004666;GO:0004666;GO:0004666;GO:0005637;GO:0005637;GO:0005637;GO:0005640;GO:0005640;GO:0005640;GO:0005737;GO:0005737;GO:0005783;GO:0005783;GO:0005789;GO:0006629;GO:0006631;GO:0006633;GO:0006693;GO:0006954;GO:0006979;GO:0007566;GO:0008217;GO:0008217;GO:0016020;GO:0016491;GO:0019371;GO:0019371;GO:0019371;GO:0019899;GO:…	-	-	-	-	prostaglandin-endoperoxide synthase 2 [Source:VGNC Symbol;Acc:VGNC:91959]	-	-	GO:0001516//prostaglandin biosynthetic process;GO:0001516//prostaglandin biosynthetic process;GO:0001516//prostaglandin biosynthetic process;GO:0001516//prostaglandin biosynthetic process;GO:0006629//lipid metabolic process;GO:0006631//fatty acid metabolic process;GO:0006633//fatty acid biosynthetic process;GO:0006693//prostaglandin metabolic process;GO:0006954//inflammatory response;GO:0006979//…	GO:0005637//nuclear inner membrane;GO:0005637//nuclear inner membrane;GO:0005637//nuclear inner membrane;GO:0005640//nuclear outer membrane;GO:0005640//nuclear outer membrane;GO:0005640//nuclear outer membrane;GO:0005737//cytoplasm;GO:0005737//cytoplasm;GO:0005783//endoplasmic reticulum;GO:0005783//endoplasmic reticulum;GO:0005789//endoplasmic reticulum membrane;GO:0016020//membrane;GO:0031090//o…	GO:0004601//peroxidase activity;GO:0004601//peroxidase activity;GO:0004666//prostaglandin-endoperoxide synthase activity;GO:0004666//prostaglandin-endoperoxide synthase activity;GO:0004666//prostaglandin-endoperoxide synthase activity;GO:0004666//prostaglandin-endoperoxide synthase activity;GO:0016491//oxidoreductase activity;GO:0019899//enzyme binding;GO:0020037//heme binding;GO:0020037//heme bi…	-
ENSSSCG00000003079	1092.16	1728.49	455.827	0.263714	-1.92295	3.50454e-08	5.26669e-05	Down Regulation	6	51146434	51180731	+	7251	-	GO:0005912;GO:0007156;GO:0007157;GO:0016020;GO:0016021;GO:0016020;GO:0016021;GO:0016020;GO:0016021;	K06539	-	T;S	2QWSY;39U9M;3BKY6;3CSTW;3JCCE;48874;49533;4IZ1D	PVR cell adhesion molecule [Source:VGNC Symbol;Acc:VGNC:98546]	100525346	A0A5K1UL34;A0A4X1VX78	GO:0007156//homophilic cell adhesion via plasma membrane adhesion molecules;GO:0007157//heterophilic cell-cell adhesion via plasma membrane cell adhesion molecules;	GO:0005912//adherens junction;GO:0016020//membrane;GO:0016021//integral component of membrane;GO:0016020//membrane;GO:0016021//integral component of membrane;GO:0016020//membrane;GO:0016021//integral component of membrane;	-	ko04514(Cell adhesion molecules)
ENSSSCG00000035212	1489.17	2069.67	908.667	0.439039	-1.18758	6.63948e-08	9.14644e-05	Down Regulation	10	66488391	66497844	+	4052	KLF6	GO:0000976;GO:0000978;GO:0000981;GO:0001228;GO:0001650;GO:0005634;GO:0005654;GO:0005730;GO:0005829;GO:0043231;GO:0045944;GO:0045944;GO:1990837;	-	-	-	-	Kruppel like factor 6 [Source:VGNC Symbol;Acc:VGNC:98063]	-	-	GO:0045944//positive regulation of transcription by RNA polymerase II;GO:0045944//positive regulation of transcription by RNA polymerase II;	GO:0001650//fibrillar center;GO:0005634//nucleus;GO:0005654//nucleoplasm;GO:0005730//nucleolus;GO:0005829//cytosol;GO:0043231//intracellular membrane-bounded organelle;	GO:0000976//transcription cis-regulatory region binding;GO:0000978//RNA polymerase II cis-regulatory region sequence-specific DNA binding;GO:0000981//DNA-binding transcription factor activity, RNA polymerase II-specific;GO:0001228//DNA-binding transcription activator activity, RNA polymerase II-specific;GO:1990837//sequence-specific double-stranded DNA binding;	-
ENSSSCG00000009432	904.126	1288.63	519.62	0.403234	-1.31031	1.1343e-07	0.000144239	Down Regulation	15	133749344	133867802	+	6175	DGKD	GO:0000166;GO:0003951;GO:0004143;GO:0004143;GO:0005524;GO:0007165;GO:0007205;GO:0016301;GO:0016301;GO:0016310;GO:0016740;GO:0035556;GO:0046872;GO:0000166;GO:0003951;GO:0004143;GO:0004143;GO:0005524;GO:0007165;GO:0007205;GO:0016301;GO:0016301;GO:0016310;GO:0016740;GO:0035556;GO:0046872;GO:0000166;GO:0003951;GO:0004143;GO:0004143;GO:0004143;GO:0004143;GO:0004143;GO:0005524;GO:0005737;GO:0005829;GO:…	K00901	EC:2.7.1.107	T	KOG1170;38FXR;3BCPJ;3CUWN;3J93C;4862N;48V0A;4J9CE;KOG1170;38FXR;3BCPJ;3CUWN;3J93C;4862N;48V0A;4J9CE	diacylglycerol kinase delta [Source:VGNC Symbol;Acc:VGNC:96180]	100526190	-	GO:0007165//signal transduction;GO:0007205//protein kinase C-activating G protein-coupled receptor signaling pathway;GO:0016310//phosphorylation;GO:0035556//intracellular signal transduction;GO:0007165//signal transduction;GO:0007205//protein kinase C-activating G protein-coupled receptor signaling pathway;GO:0016310//phosphorylation;GO:0035556//intracellular signal transduction;GO:0006654//phosp…	GO:0005737//cytoplasm;GO:0005829//cytosol;GO:0005886//plasma membrane;GO:0005905//clathrin-coated pit;	GO:0000166//nucleotide binding;GO:0003951//NAD+ kinase activity;GO:0004143//diacylglycerol kinase activity;GO:0004143//diacylglycerol kinase activity;GO:0005524//ATP binding;GO:0016301//kinase activity;GO:0016301//kinase activity;GO:0016740//transferase activity;GO:0046872//metal ion binding;GO:0000166//nucleotide binding;GO:0003951//NAD+ kinase activity;GO:0004143//diacylglycerol kinase activity…	ko05231(Choline metabolism in cancer);ko04072(Phospholipase D signaling pathway);ko04070(Phosphatidylinositol signaling system);ko00564(Glycerophospholipid metabolism);ko00561(Glycerolipid metabolism)
ENSSSCG00000026043	32.8295	56.3099	9.34909	0.166029	-2.59049	1.25642e-07	0.000148356	Down Regulation	17	33191908	33236609	-	3301	-	GO:0003810;GO:0003810;GO:0018149;GO:0018149;GO:0046872;	-	-	S	2QQ46;38DTB;3B9AA;3CRPR;3JP23;48RK4;49NMD	transglutaminase 3 [Source:NCBI gene (formerly Entrezgene);Acc:100153042]	-	-	GO:0018149//peptide cross-linking;GO:0018149//peptide cross-linking;	-	GO:0003810//protein-glutamine gamma-glutamyltransferase activity;GO:0003810//protein-glutamine gamma-glutamyltransferase activity;GO:0046872//metal ion binding;	-
ENSSSCG00000003379	1835.28	2879.2	791.372	0.274859	-1.86324	2.24718e-07	0.000243443	Down Regulation	6	67420618	67434814	-	5217	KLHL21	GO:0004842;GO:0005827;GO:0016567;GO:0031463;GO:0032465;GO:0035853;GO:0097602;	K10458	-	T;K;L	KOG4441;39BQX;3BC88;3CUZT;3JFCG;48ADZ;490YV;4J0T0	kelch like family member 21 [Source:VGNC Symbol;Acc:VGNC:89520]	106504088	A0A480RGQ1	GO:0016567//protein ubiquitination;GO:0032465//regulation of cytokinesis;GO:0035853//chromosome passenger complex localization to spindle midzone;	GO:0005827//polar microtubule;GO:0031463//Cul3-RING ubiquitin ligase complex;	GO:0004842//ubiquitin-protein transferase activity;GO:0097602//cullin family protein binding;	-
ENSSSCG00000015808	343.224	486.339	200.109	0.411459	-1.28118	2.48529e-07	0.000243443	Down Regulation	15	47523211	47601710	-	5561	ADAM9	GO:0000186;GO:0004222;GO:0004222;GO:0005178;GO:0005518;GO:0006508;GO:0006509;GO:0007155;GO:0007160;GO:0007179;GO:0007229;GO:0008237;GO:0008237;GO:0010042;GO:0016020;GO:0016021;GO:0017124;GO:0030216;GO:0033627;GO:0033630;GO:0033631;GO:0034241;GO:0034612;GO:0042117;GO:0042542;GO:0043236;GO:0050714;GO:0051549;GO:0051592;GO:0071222;GO:0004222;GO:0006508;GO:0008237;GO:0016020;GO:0016021;GO:0004222;GO:…	K06834	EC:3.4.24.-	L;O	KOG3607;38B6W;3B9I0;3CU5P;3JBVX;480E4;48Z63;4J1BD	ADAM metallopeptidase domain 9 [Source:VGNC Symbol;Acc:VGNC:95969]	397344	F1RZL4;A0A4X1VWW2	GO:0000186//obsolete activation of MAPKK activity;GO:0006508//proteolysis;GO:0006509//membrane protein ectodomain proteolysis;GO:0007155//cell adhesion;GO:0007160//cell-matrix adhesion;GO:0007179//transforming growth factor beta receptor signaling pathway;GO:0007229//integrin-mediated signaling pathway;GO:0010042//response to manganese ion;GO:0030216//keratinocyte differentiation;GO:0033627//cell…	GO:0016020//membrane;GO:0016021//integral component of membrane;GO:0016020//membrane;GO:0016021//integral component of membrane;GO:0016021//integral component of membrane;	GO:0004222//metalloendopeptidase activity;GO:0004222//metalloendopeptidase activity;GO:0005178//integrin binding;GO:0005518//collagen binding;GO:0008237//metallopeptidase activity;GO:0008237//metallopeptidase activity;GO:0017124//SH3 domain binding;GO:0043236//laminin binding;GO:0004222//metalloendopeptidase activity;GO:0008237//metallopeptidase activity;GO:0004222//metalloendopeptidase activity;…	-
ENSSSCG00000000216	21.4581	7.18614	35.7301	4.97208	2.31385	2.5035e-07	0.000243443	Up Regulation	5	15947382	15991877	+	4498	ASIC1	GO:0001662;GO:0001975;GO:0005261;GO:0005272;GO:0005272;GO:0005794;GO:0005886;GO:0005886;GO:0005887;GO:0005887;GO:0006812;GO:0006814;GO:0006814;GO:0007613;GO:0008306;GO:0010447;GO:0015280;GO:0016020;GO:0016020;GO:0016021;GO:0016021;GO:0022839;GO:0034220;GO:0035725;GO:0042391;GO:0044736;GO:0044736;GO:0045202;GO:0046929;GO:0050896;GO:0050909;GO:0050915;GO:0070588;GO:0071467;GO:0005272;GO:0005272;GO:…	K04829	-	T;C;P	KOG4294;38YI2;3BE9T;3CUPZ;3JB21;4849W;494KW;4J66Q;KOG4294;38G48;3BG92;3CVT0;3JFUB;4873G;4915F;4J84M	acid sensing ion channel subunit 1 [Source:VGNC Symbol;Acc:VGNC:85578]	100517467	-	GO:0001662//behavioral fear response;GO:0001975//response to amphetamine;GO:0006812//cation transport;GO:0006814//sodium ion transport;GO:0006814//sodium ion transport;GO:0007613//memory;GO:0008306//associative learning;GO:0010447//response to acidic pH;GO:0034220//ion transmembrane transport;GO:0035725//sodium ion transmembrane transport;GO:0042391//regulation of membrane potential;GO:0046929//n…	GO:0005794//Golgi apparatus;GO:0005886//plasma membrane;GO:0005886//plasma membrane;GO:0005887//integral component of plasma membrane;GO:0005887//integral component of plasma membrane;GO:0016020//membrane;GO:0016020//membrane;GO:0016021//integral component of membrane;GO:0016021//integral component of membrane;GO:0045202//synapse;GO:0005886//plasma membrane;GO:0016020//membrane;GO:0016020//membra…	GO:0005261//cation channel activity;GO:0005272//sodium channel activity;GO:0005272//sodium channel activity;GO:0015280//ligand-gated sodium channel activity;GO:0022839//ion gated channel activity;GO:0044736//acid-sensing ion channel activity;GO:0044736//acid-sensing ion channel activity;GO:0005272//sodium channel activity;GO:0005272//sodium channel activity;GO:0015280//ligand-gated sodium channel…	ko04750(Inflammatory mediator regulation of TRP channels)
ENSSSCG00000010322	578.071	351.828	804.314	2.2861	1.19289	2.76698e-07	0.000254116	Up Regulation	14	77924820	77928453	-	2901	ZNF503	GO:0005634;GO:0005634;GO:0008285;GO:0010629;GO:0045892;GO:0061351;GO:0070315;GO:0070315;GO:0070491;	-	-	S	2QUYV;38DWB;3BEIM;3D1T9;3J7IW;481S0;48Y9H;4J1WQ	zinc finger protein 503 [Source:VGNC Symbol;Acc:VGNC:95252]	-	-	GO:0008285//negative regulation of cell population proliferation;GO:0010629//negative regulation of gene expression;GO:0045892//negative regulation of transcription, DNA-templated;GO:0061351//neural precursor cell proliferation;GO:0070315//G1 to G0 transition involved in cell differentiation;GO:0070315//G1 to G0 transition involved in cell differentiation;	GO:0005634//nucleus;GO:0005634//nucleus;	GO:0070491//DNA-binding transcription factor binding;	-
ENSSSCG00000006216	506.611	741.796	271.426	0.365904	-1.45046	3.03443e-07	0.000264011	Down Regulation	4	68487109	68530889	-	2908	TRIM55	GO:0002523;GO:0005737;GO:0008270;GO:0016567;GO:0042802;GO:0046872;GO:0050904;GO:0061630;GO:0008270;GO:0046872;GO:0008270;GO:0046872;GO:0008270;GO:0046872;	K10654	-	O	KOG2177;38DV0;3BBKN;3CXE8;3J75E;480M3;48UU5;4IZFV	tripartite motif containing 55 [Source:VGNC Symbol;Acc:VGNC:94420]	100152010	F1B1R0	GO:0002523//leukocyte migration involved in inflammatory response;GO:0016567//protein ubiquitination;GO:0050904//diapedesis;	GO:0005737//cytoplasm;	GO:0008270//zinc ion binding;GO:0042802//identical protein binding;GO:0046872//metal ion binding;GO:0061630//ubiquitin protein ligase activity;GO:0008270//zinc ion binding;GO:0046872//metal ion binding;GO:0008270//zinc ion binding;GO:0046872//metal ion binding;GO:0008270//zinc ion binding;GO:0046872//metal ion binding;	-
ENSSSCG00000030165	1560.11	2131.49	988.725	0.463866	-1.10822	3.96197e-07	0.000327476	Down Regulation	5	9683658	9696025	-	2137	MAFF	GO:0000978;GO:0001228;GO:0001701;GO:0003677;GO:0003677;GO:0003700;GO:0003700;GO:0005634;GO:0005634;GO:0005654;GO:0005739;GO:0006355;GO:0035914;GO:0042025;GO:0043565;GO:0043565;GO:0045604;GO:0045604;GO:0045944;GO:1990837;	K09037	-	K	KOG4196;3A0CK;3BPS0;3D6C0;3J3VN;48E27;4954Z;4IYKX	MAF bZIP transcription factor F [Source:VGNC Symbol;Acc:VGNC:89947]	100156484	A0A4X1VLW8;F1SKP5	GO:0001701//in utero embryonic development;GO:0006355//regulation of transcription, DNA-templated;GO:0035914//skeletal muscle cell differentiation;GO:0045604//regulation of epidermal cell differentiation;GO:0045604//regulation of epidermal cell differentiation;GO:0045944//positive regulation of transcription by RNA polymerase II;	GO:0005634//nucleus;GO:0005634//nucleus;GO:0005654//nucleoplasm;GO:0005739//mitochondrion;GO:0042025//host cell nucleus;	GO:0000978//RNA polymerase II cis-regulatory region sequence-specific DNA binding;GO:0001228//DNA-binding transcription activator activity, RNA polymerase II-specific;GO:0003677//DNA binding;GO:0003677//DNA binding;GO:0003700//DNA-binding transcription factor activity;GO:0003700//DNA-binding transcription factor activity;GO:0043565//sequence-specific DNA binding;GO:0043565//sequence-specific DNA …	-
ENSSSCG00000021059	4217.99	2668.97	5767.01	2.16076	1.11154	5.43739e-07	0.000428026	Up Regulation	9	113835920	113875719	+	2627	ADORA1	GO:0001609;GO:0001609;GO:0001973;GO:0002686;GO:0003093;GO:0004930;GO:0004930;GO:0005886;GO:0005886;GO:0007165;GO:0007186;GO:0007186;GO:0016020;GO:0016021;GO:0016021;GO:0043197;GO:0045202;GO:0050728;GO:0051930;GO:0060079;GO:0070256;GO:0097756;GO:1900453;	K04265	-	-	-	adenosine A1 receptor [Source:VGNC Symbol;Acc:VGNC:85147]	606743	Q4VQ11	GO:0001973//G protein-coupled adenosine receptor signaling pathway;GO:0002686//negative regulation of leukocyte migration;GO:0003093//regulation of glomerular filtration;GO:0007165//signal transduction;GO:0007186//G protein-coupled receptor signaling pathway;GO:0007186//G protein-coupled receptor signaling pathway;GO:0050728//negative regulation of inflammatory response;GO:0051930//regulation of …	GO:0005886//plasma membrane;GO:0005886//plasma membrane;GO:0016020//membrane;GO:0016021//integral component of membrane;GO:0016021//integral component of membrane;GO:0043197//dendritic spine;GO:0045202//synapse;	GO:0001609//G protein-coupled adenosine receptor activity;GO:0001609//G protein-coupled adenosine receptor activity;GO:0004930//G protein-coupled receptor activity;GO:0004930//G protein-coupled receptor activity;	ko05032(Morphine addiction);ko04924(Renin secretion);ko04923(Regulation of lipolysis in adipocytes);ko04080(Neuroactive ligand-receptor interaction);ko04071(Sphingolipid signaling pathway);ko04024(cAMP signaling pathway);ko04022(cGMP-PKG signaling pathway)
ENSSSCG00000008162	792.948	1212.2	373.701	0.308285	-1.69766	6.64557e-07	0.000483169	Down Regulation	3	52192914	52288515	-	5411	IL1R1	GO:0004908;GO:0004908;GO:0004909;GO:0007165;GO:0016020;GO:0016021;GO:0019966;GO:0050727;GO:0070498;GO:0004908;GO:0004909;GO:0007165;GO:0016020;GO:0016021;GO:0019221;GO:0070498;GO:0002020;GO:0004908;GO:0004908;GO:0004908;GO:0004909;GO:0005161;GO:0007165;GO:0009897;GO:0009986;GO:0016020;GO:0016020;GO:0016021;GO:0019221;GO:0019221;GO:0019966;GO:0032729;GO:0050727;GO:0070498;GO:0070498;GO:0070498;GO:…	K04386	-	S;T	2QWEU;38DUJ;3BGVR;3D2YS;3JCRI;48BVI;491UM;4J1SP	interleukin 1 receptor type 1 [Source:VGNC Symbol;Acc:VGNC:89092]	100626904	-	GO:0007165//signal transduction;GO:0050727//regulation of inflammatory response;GO:0070498//interleukin-1-mediated signaling pathway;GO:0007165//signal transduction;GO:0019221//cytokine-mediated signaling pathway;GO:0070498//interleukin-1-mediated signaling pathway;GO:0007165//signal transduction;GO:0019221//cytokine-mediated signaling pathway;GO:0019221//cytokine-mediated signaling pathway;GO:00…	GO:0016020//membrane;GO:0016021//integral component of membrane;GO:0016020//membrane;GO:0016021//integral component of membrane;GO:0009897//external side of plasma membrane;GO:0009986//cell surface;GO:0016020//membrane;GO:0016020//membrane;GO:0016021//integral component of membrane;	GO:0004908//interleukin-1 receptor activity;GO:0004908//interleukin-1 receptor activity;GO:0004909//interleukin-1, type I, activating receptor activity;GO:0019966//interleukin-1 binding;GO:0004908//interleukin-1 receptor activity;GO:0004909//interleukin-1, type I, activating receptor activity;GO:0002020//protease binding;GO:0004908//interleukin-1 receptor activity;GO:0004908//interleukin-1 recept…	ko05418(Fluid shear stress and atherosclerosis);ko05166(Human T-cell leukemia virus 1 infection);ko05163(Human cytomegalovirus infection);ko05146(Amoebiasis);ko04750(Inflammatory mediator regulation of TRP channels);ko04659(Th17 cell differentiation);ko04640(Hematopoietic cell lineage);ko04380(Osteoclast differentiation);ko04064(NF-kappa B signaling pathway);ko04060(Cytokine-cytokine receptor int…
ENSSSCG00000027684	23981.3	32741.3	15221.3	0.464895	-1.10502	6.72245e-07	0.000483169	Down Regulation	6	83492633	83507499	-	1769	TRIM63	GO:0005737;GO:0005737;GO:0008270;GO:0016567;GO:0031432;GO:0046872;GO:0061630;	K10655	EC:2.3.2.27	O	KOG2177;38DV0;3BBKN;3CXE8;3JDE9;480M3;48UU5;4IW0A	tripartite motif containing 63 [Source:VGNC Symbol;Acc:VGNC:94424]	100431101	D6BQX6	GO:0016567//protein ubiquitination;	GO:0005737//cytoplasm;GO:0005737//cytoplasm;	GO:0008270//zinc ion binding;GO:0031432//titin binding;GO:0046872//metal ion binding;GO:0061630//ubiquitin protein ligase activity;	-
ENSSSCG00000035598	47.3369	72.3765	22.2974	0.308075	-1.69865	7.71822e-07	0.000520315	Down Regulation	7	8751695	8758348	+	2156	EDN1	GO:0000122;GO:0001501;GO:0001516;GO:0001569;GO:0001666;GO:0001701;GO:0003100;GO:0005102;GO:0005125;GO:0005179;GO:0005576;GO:0005576;GO:0005615;GO:0005615;GO:0005737;GO:0006885;GO:0007166;GO:0007186;GO:0007193;GO:0007204;GO:0007205;GO:0007267;GO:0007507;GO:0007585;GO:0007589;GO:0008217;GO:0008284;GO:0008284;GO:0009953;GO:0010460;GO:0010613;GO:0010827;GO:0010870;GO:0014032;GO:0014065;GO:0014824;GO:…	-	-	-	-	endothelin 1 [Source:NCBI gene (formerly Entrezgene);Acc:396915]	-	-	GO:0000122//negative regulation of transcription by RNA polymerase II;GO:0001501//skeletal system development;GO:0001516//prostaglandin biosynthetic process;GO:0001569//branching involved in blood vessel morphogenesis;GO:0001666//response to hypoxia;GO:0001701//in utero embryonic development;GO:0003100//regulation of systemic arterial blood pressure by endothelin;GO:0006885//regulation of pH;GO:0…	GO:0005576//extracellular region;GO:0005576//extracellular region;GO:0005615//extracellular space;GO:0005615//extracellular space;GO:0005737//cytoplasm;	GO:0005102//signaling receptor binding;GO:0005125//cytokine activity;GO:0005179//hormone activity;GO:0031707//endothelin A receptor binding;GO:0031707//endothelin A receptor binding;GO:0031708//endothelin B receptor binding;	-
ENSSSCG00000004822	434.528	624.554	244.501	0.391481	-1.35298	7.86877e-07	0.000520315	Down Regulation	1	139451049	139491513	+	6388	ALDH1A3	GO:0001758;GO:0002072;GO:0002138;GO:0002138;GO:0004029;GO:0004030;GO:0004030;GO:0005737;GO:0005737;GO:0007626;GO:0016491;GO:0016491;GO:0016620;GO:0021768;GO:0031076;GO:0042472;GO:0042573;GO:0042573;GO:0042574;GO:0042803;GO:0043065;GO:0043584;GO:0048048;GO:0050885;GO:0051289;GO:0055114;GO:0055114;GO:0060013;GO:0060166;GO:0060324;GO:0070324;GO:0070384;GO:0070403;GO:0016491;GO:0016491;GO:0016620;GO:…	K07249	EC:1.2.1.36	C	KOG2450;38CDB;3BHZT;3D14C;3JEU3;482RQ;48WTE;4IVY3;KOG2450;38CDB;3BHZT;3D14C;3JEU3;482RQ;48WTE;4IVY3;KOG2450;38CDB;3BHZT;3D14C;3JEU3;482RQ;48WTE;4IVY3	aldehyde dehydrogenase 1 family member A3 [Source:VGNC Symbol;Acc:VGNC:97879]	102162530	-	GO:0002072//optic cup morphogenesis involved in camera-type eye development;GO:0002138//retinoic acid biosynthetic process;GO:0002138//retinoic acid biosynthetic process;GO:0007626//locomotory behavior;GO:0021768//nucleus accumbens development;GO:0031076//embryonic camera-type eye development;GO:0042472//inner ear morphogenesis;GO:0042573//retinoic acid metabolic process;GO:0042573//retinoic acid…	GO:0005737//cytoplasm;GO:0005737//cytoplasm;	GO:0001758//retinal dehydrogenase activity;GO:0004029//aldehyde dehydrogenase (NAD+) activity;GO:0004030//aldehyde dehydrogenase [NAD(P)+] activity;GO:0004030//aldehyde dehydrogenase [NAD(P)+] activity;GO:0016491//oxidoreductase activity;GO:0016491//oxidoreductase activity;GO:0016620//oxidoreductase activity, acting on the aldehyde or oxo group of donors, NAD or NADP as acceptor;GO:0042803//prote…	ko00830(Retinol metabolism)
ENSSSCG00000039569	237.878	466.272	9.48482	0.0203418	-5.61941	1.31847e-06	0.000838295	Down Regulation	12	39364818	39367023	-	222	-	GO:0004867;GO:0005576;GO:0005615;GO:0010466;GO:0010951;GO:0019731;GO:0030414;GO:0045087;	-	-	-	-	-	-	-	GO:0010466//negative regulation of peptidase activity;GO:0010951//negative regulation of endopeptidase activity;GO:0019731//antibacterial humoral response;GO:0045087//innate immune response;	GO:0005576//extracellular region;GO:0005615//extracellular space;	GO:0004867//serine-type endopeptidase inhibitor activity;GO:0030414//peptidase inhibitor activity;	-
ENSSSCG00000008773	180.844	254.344	107.343	0.42204	-1.24455	1.43524e-06	0.000878737	Down Regulation	8	29307685	29381571	+	3394	PGM2	GO:0000287;GO:0005975;GO:0005975;GO:0006006;GO:0016853;GO:0016868;GO:0046872;GO:0071704;GO:0000287;GO:0004614;GO:0005975;GO:0005975;GO:0006006;GO:0006006;GO:0008973;GO:0016853;GO:0016868;GO:0046872;GO:0071704;GO:0000287;GO:0005975;GO:0005975;GO:0006006;GO:0016853;GO:0016868;GO:0046872;GO:0071704;	K15779	-	G	KOG1220;38FHZ;3BCNM;3CRI7;3JF31;483EI;48ZRC;4J2DG;KOG1220;38FHZ;3BCNM;3CRI7;3JF31;483EI;48ZRC	phosphoglucomutase 2 [Source:VGNC Symbol;Acc:VGNC:91356]	100522261	F1S4K7;A0A4X1V2W4	GO:0005975//carbohydrate metabolic process;GO:0005975//carbohydrate metabolic process;GO:0006006//glucose metabolic process;GO:0071704//organic substance metabolic process;GO:0005975//carbohydrate metabolic process;GO:0005975//carbohydrate metabolic process;GO:0006006//glucose metabolic process;GO:0006006//glucose metabolic process;GO:0071704//organic substance metabolic process;GO:0005975//carbo…	-	GO:0000287//magnesium ion binding;GO:0016853//isomerase activity;GO:0016868//intramolecular transferase activity, phosphotransferases;GO:0046872//metal ion binding;GO:0000287//magnesium ion binding;GO:0004614//phosphoglucomutase activity;GO:0008973//phosphopentomutase activity;GO:0016853//isomerase activity;GO:0016868//intramolecular transferase activity, phosphotransferases;GO:0046872//metal ion…	ko00520(Amino sugar and nucleotide sugar metabolism);ko00500(Starch and sucrose metabolism);ko00230(Purine metabolism);ko00052(Galactose metabolism);ko00030(Pentose phosphate pathway);ko00010(Glycolysis / Gluconeogenesis)
ENSSSCG00000010226	968.378	1348.87	587.885	0.435835	-1.19815	1.52201e-06	0.000882949	Down Regulation	14	66640849	66967077	-	9103	JMJD1C	GO:0000785;GO:0000976;GO:0005634;GO:0006355;GO:0031490;GO:0032454;GO:0033169;	K11449	EC:1.14.11.-	S;K	KOG1356;38F24;3B9XW;3CWZF;3J43J;4867H;48WNV;4J6Q0	jumonji domain containing 1C [Source:VGNC Symbol;Acc:VGNC:89285]	100157328	-	GO:0006355//regulation of transcription, DNA-templated;GO:0033169//histone H3-K9 demethylation;	GO:0000785//chromatin;GO:0005634//nucleus;	GO:0000976//transcription cis-regulatory region binding;GO:0031490//chromatin DNA binding;GO:0032454//histone H3-methyl-lysine-9 demethylase activity;	ko05202(Transcriptional misregulation in cancer)
ENSSSCG00000006696	115.964	171.207	60.7206	0.354662	-1.49548	1.54894e-06	0.000882949	Down Regulation	4	99854392	99871288	+	3396	GJA5	GO:0005243;GO:0005886;GO:0005921;GO:0005922;GO:0005922;GO:0007154;GO:0007267;GO:0016020;GO:0016021;GO:0030054;GO:0036120;GO:0055085;GO:0001501;GO:0001525;GO:0001568;GO:0003071;GO:0003073;GO:0003151;GO:0003161;GO:0003174;GO:0003193;GO:0003281;GO:0003283;GO:0003284;GO:0003294;GO:0005243;GO:0005886;GO:0005887;GO:0005921;GO:0005921;GO:0005921;GO:0005922;GO:0005922;GO:0005922;GO:0007154;GO:0007267;GO:…	K07614	-	S	2QW11;38H2T;3BIFW;3CXJQ;3J5VY;4875W;48Y0F;4J0V8	gap junction protein alpha 5 [Source:VGNC Symbol;Acc:VGNC:88460]	100157795	F1SDC3;A0A4X1SLG1	GO:0007154//cell communication;GO:0007267//cell-cell signaling;GO:0036120//cellular response to platelet-derived growth factor stimulus;GO:0055085//transmembrane transport;GO:0001501//skeletal system development;GO:0001525//angiogenesis;GO:0001568//blood vessel development;GO:0003071//renal system process involved in regulation of systemic arterial blood pressure;GO:0003073//regulation of systemi…	GO:0005886//plasma membrane;GO:0005921//gap junction;GO:0005922//connexin complex;GO:0005922//connexin complex;GO:0016020//membrane;GO:0016021//integral component of membrane;GO:0030054//cell junction;GO:0005886//plasma membrane;GO:0005887//integral component of plasma membrane;GO:0005921//gap junction;GO:0005921//gap junction;GO:0005921//gap junction;GO:0005922//connexin complex;GO:0005922//conn…	GO:0005243//gap junction channel activity;GO:0005243//gap junction channel activity;GO:0055077//gap junction hemi-channel activity;GO:0086075//gap junction channel activity involved in cardiac conduction electrical coupling;GO:0086076//gap junction channel activity involved in atrial cardiac muscle cell-AV node cell electrical coupling;GO:0086077//gap junction channel activity involved in AV node…	-
ENSSSCG00000008854	309.885	424.231	195.54	0.460928	-1.11739	1.61958e-06	0.000892442	Down Regulation	8	43503667	43695628	-	2753	CPE	GO:0003214;GO:0004180;GO:0004180;GO:0004181;GO:0004181;GO:0005615;GO:0005794;GO:0006508;GO:0006518;GO:0008270;GO:0016055;GO:0016485;GO:0030070;GO:0030072;GO:0030667;GO:0033366;GO:0042043;GO:0050839;GO:0072657;GO:0004181;GO:0006508;GO:0008270;GO:0004181;GO:0006508;GO:0008270;GO:0004181;GO:0006508;GO:0008270;	-	-	J;S	KOG2649;38DE0;3B9RU;3CSI8;3JEJJ;47ZIK;492AU;4IXJS	carboxypeptidase E [Source:VGNC Symbol;Acc:VGNC:86936]	-	-	GO:0003214//cardiac left ventricle morphogenesis;GO:0006508//proteolysis;GO:0006518//peptide metabolic process;GO:0016055//Wnt signaling pathway;GO:0016485//protein processing;GO:0030070//insulin processing;GO:0030072//peptide hormone secretion;GO:0033366//protein localization to secretory granule;GO:0072657//protein localization to membrane;GO:0006508//proteolysis;GO:0006508//proteolysis;GO:0006…	GO:0005615//extracellular space;GO:0005794//Golgi apparatus;GO:0030667//secretory granule membrane;	GO:0004180//carboxypeptidase activity;GO:0004180//carboxypeptidase activity;GO:0004181//metallocarboxypeptidase activity;GO:0004181//metallocarboxypeptidase activity;GO:0008270//zinc ion binding;GO:0042043//neurexin family protein binding;GO:0050839//cell adhesion molecule binding;GO:0004181//metallocarboxypeptidase activity;GO:0008270//zinc ion binding;GO:0004181//metallocarboxypeptidase activit…	-
ENSSSCG00000004139	116.982	165.742	68.2229	0.411622	-1.28061	1.94906e-06	0.00103935	Down Regulation	1	22662020	22801864	-	7068	ADGRG6	GO:0004888;GO:0004930;GO:0004930;GO:0005737;GO:0005886;GO:0007005;GO:0007166;GO:0007186;GO:0007189;GO:0009986;GO:0014037;GO:0016020;GO:0016021;GO:0016021;GO:0019933;GO:0022011;GO:0042552;GO:0043236;GO:0060347;GO:0004888;GO:0004930;GO:0004930;GO:0005887;GO:0007166;GO:0007186;GO:0007189;GO:0016020;GO:0016021;GO:0016021;GO:0022011;GO:0043236;GO:0060347;GO:0004888;GO:0004930;GO:0007166;GO:0007186;GO:…	K08463	-	S;O;T	KOG3714;KOG4193;38BU2;3BJP4;3CUR3;3J2TV;48A44;493UI;4J08Q	adhesion G protein-coupled receptor G6 [Source:VGNC Symbol;Acc:VGNC:85133]	100511292	-	GO:0007005//mitochondrion organization;GO:0007166//cell surface receptor signaling pathway;GO:0007186//G protein-coupled receptor signaling pathway;GO:0007189//adenylate cyclase-activating G protein-coupled receptor signaling pathway;GO:0014037//Schwann cell differentiation;GO:0019933//cAMP-mediated signaling;GO:0022011//myelination in peripheral nervous system;GO:0042552//myelination;GO:0060347/…	GO:0005737//cytoplasm;GO:0005886//plasma membrane;GO:0009986//cell surface;GO:0016020//membrane;GO:0016021//integral component of membrane;GO:0016021//integral component of membrane;GO:0005887//integral component of plasma membrane;GO:0016020//membrane;GO:0016021//integral component of membrane;GO:0016021//integral component of membrane;GO:0016020//membrane;GO:0016021//integral component of membr…	GO:0004888//transmembrane signaling receptor activity;GO:0004930//G protein-coupled receptor activity;GO:0004930//G protein-coupled receptor activity;GO:0043236//laminin binding;GO:0004888//transmembrane signaling receptor activity;GO:0004930//G protein-coupled receptor activity;GO:0004930//G protein-coupled receptor activity;GO:0043236//laminin binding;GO:0004888//transmembrane signaling recepto…	-
ENSSSCG00000032381	303.622	456.525	150.719	0.330144	-1.59883	2.05423e-06	0.0010612	Down Regulation	3	31482353	31579082	+	5737	LITAF	GO:0005765;GO:0010008;GO:0016020;GO:0046872;GO:0000978;GO:0001228;GO:0001817;GO:0005654;GO:0005765;GO:0005765;GO:0005794;GO:0005829;GO:0005886;GO:0008270;GO:0009898;GO:0010008;GO:0016020;GO:0032496;GO:0043231;GO:0045944;GO:0046872;GO:0050699;GO:0071222;GO:0098559;GO:0098560;GO:0098574;GO:1901223;	-	-	-	-	lipopolysaccharide induced TNF factor [Source:VGNC Symbol;Acc:VGNC:98073]	-	-	GO:0001817//regulation of cytokine production;GO:0032496//response to lipopolysaccharide;GO:0045944//positive regulation of transcription by RNA polymerase II;GO:0071222//cellular response to lipopolysaccharide;GO:1901223//negative regulation of NIK/NF-kappaB signaling;	GO:0005765//lysosomal membrane;GO:0010008//endosome membrane;GO:0016020//membrane;GO:0005654//nucleoplasm;GO:0005765//lysosomal membrane;GO:0005765//lysosomal membrane;GO:0005794//Golgi apparatus;GO:0005829//cytosol;GO:0005886//plasma membrane;GO:0009898//cytoplasmic side of plasma membrane;GO:0010008//endosome membrane;GO:0016020//membrane;GO:0043231//intracellular membrane-bounded organelle;GO:…	GO:0046872//metal ion binding;GO:0000978//RNA polymerase II cis-regulatory region sequence-specific DNA binding;GO:0001228//DNA-binding transcription activator activity, RNA polymerase II-specific;GO:0008270//zinc ion binding;GO:0046872//metal ion binding;GO:0050699//WW domain binding;	-
ENSSSCG00000010224	170.873	236.997	104.749	0.441984	-1.17793	2.87374e-06	0.00143957	Down Regulation	14	66284577	66291306	-	2918	EGR2	GO:0000976;GO:0000976;GO:0000976;GO:0000978;GO:0000978;GO:0000981;GO:0000981;GO:0000981;GO:0000981;GO:0001102;GO:0001228;GO:0003677;GO:0003677;GO:0003682;GO:0003682;GO:0003700;GO:0003700;GO:0003700;GO:0005634;GO:0005634;GO:0005634;GO:0005654;GO:0005737;GO:0005737;GO:0006355;GO:0006611;GO:0006611;GO:0007622;GO:0008045;GO:0014037;GO:0014037;GO:0014040;GO:0014040;GO:0016740;GO:0016925;GO:0016925;GO:…	K12496	-	K	38CEU;3B9FD;3CXM0;3J94S;48BUP;494UX;4IXN5	early growth response 2 [Source:NCBI gene (formerly Entrezgene);Acc:100038004]	100038004	A1XSY8	GO:0006355//regulation of transcription, DNA-templated;GO:0006611//protein export from nucleus;GO:0006611//protein export from nucleus;GO:0007622//rhythmic behavior;GO:0008045//motor neuron axon guidance;GO:0014037//Schwann cell differentiation;GO:0014037//Schwann cell differentiation;GO:0014040//positive regulation of Schwann cell differentiation;GO:0014040//positive regulation of Schwann cell d…	GO:0005634//nucleus;GO:0005634//nucleus;GO:0005634//nucleus;GO:0005654//nucleoplasm;GO:0005737//cytoplasm;GO:0005737//cytoplasm;GO:0043231//intracellular membrane-bounded organelle;	GO:0000976//transcription cis-regulatory region binding;GO:0000976//transcription cis-regulatory region binding;GO:0000976//transcription cis-regulatory region binding;GO:0000978//RNA polymerase II cis-regulatory region sequence-specific DNA binding;GO:0000978//RNA polymerase II cis-regulatory region sequence-specific DNA binding;GO:0000981//DNA-binding transcription factor activity, RNA polymera…	ko05203(Viral carcinogenesis);ko05166(Human T-cell leukemia virus 1 infection);ko05161(Hepatitis B);ko04625(C-type lectin receptor signaling pathway)
ENSSSCG00000004789	6024.1	9674.35	2373.86	0.245376	-2.02693	2.99466e-06	0.00145602	Down Regulation	1	131728781	131746115	-	5817	THBS1	GO:0000187;GO:0001786;GO:0001937;GO:0001953;GO:0001968;GO:0002040;GO:0002544;GO:0002581;GO:0002605;GO:0005178;GO:0005201;GO:0005509;GO:0005509;GO:0005576;GO:0005577;GO:0005615;GO:0005615;GO:0006954;GO:0006954;GO:0006955;GO:0007050;GO:0007155;GO:0007155;GO:0008201;GO:0008201;GO:0008201;GO:0008284;GO:0009749;GO:0009897;GO:0009986;GO:0010595;GO:0010596;GO:0010748;GO:0010751;GO:0010754;GO:0010757;GO:…	K16857	-	T;O;W	2QRK8;38BZ6;3BC6D;3CRA6;3J4MU;4834K;48UZ9;4JA9F	thrombospondin 1 [Source:VGNC Symbol;Acc:VGNC:93946]	492313	A0A4X1URL0;F1SS26;Q5U903	GO:0000187//obsolete activation of MAPK activity;GO:0001937//negative regulation of endothelial cell proliferation;GO:0001953//negative regulation of cell-matrix adhesion;GO:0002040//sprouting angiogenesis;GO:0002544//chronic inflammatory response;GO:0002581//negative regulation of antigen processing and presentation of peptide or polysaccharide antigen via MHC class II;GO:0002605//negative regul…	GO:0005576//extracellular region;GO:0005577//fibrinogen complex;GO:0005615//extracellular space;GO:0005615//extracellular space;GO:0009897//external side of plasma membrane;GO:0009986//cell surface;GO:0030141//secretory granule;GO:0031012//extracellular matrix;GO:0031091//platelet alpha granule;GO:0062023//collagen-containing extracellular matrix;GO:0062023//collagen-containing extracellular matr…	GO:0001786//phosphatidylserine binding;GO:0001968//fibronectin binding;GO:0005178//integrin binding;GO:0005201//extracellular matrix structural constituent;GO:0005509//calcium ion binding;GO:0005509//calcium ion binding;GO:0008201//heparin binding;GO:0008201//heparin binding;GO:0008201//heparin binding;GO:0017134//fibroblast growth factor binding;GO:0030169//low-density lipoprotein particle bindi…	ko05219(Bladder cancer);ko05206(MicroRNAs in cancer);ko05205(Proteoglycans in cancer);ko05165(Human papillomavirus infection);ko05144(Malaria);ko04512(ECM-receptor interaction);ko04510(Focal adhesion);ko04350(TGF-beta signaling pathway);ko04151(PI3K-Akt signaling pathway);ko04145(Phagosome);ko04115(p53 signaling pathway);ko04015(Rap1 signaling pathway)
ENSSSCG00000029592	45.8342	68.6139	23.0545	0.336004	-1.57345	3.35914e-06	0.00158657	Down Regulation	5	59565408	59586600	-	3317	GPRC5A	GO:0004930;GO:0004930;GO:0005886;GO:0007165;GO:0007186;GO:0007186;GO:0016020;GO:0016021;GO:0016021;GO:0004930;GO:0004930;GO:0005886;GO:0007165;GO:0007186;GO:0007186;GO:0016020;GO:0016021;GO:0016021;GO:0004930;GO:0004930;GO:0005730;GO:0005886;GO:0005886;GO:0005886;GO:0007165;GO:0007186;GO:0007186;GO:0016020;GO:0016021;GO:0016021;GO:0030295;GO:0031982;GO:0032147;GO:0043231;GO:0043231;GO:0043235;GO:…	K08468	-	S	2RRIY;39TI9;3BIJC;3CZF7;3J3QI;480KS;48XWX;4IXDI	G protein-coupled receptor class C group 5 member A [Source:VGNC Symbol;Acc:VGNC:88642]	100624186	-	GO:0007165//signal transduction;GO:0007186//G protein-coupled receptor signaling pathway;GO:0007186//G protein-coupled receptor signaling pathway;GO:0007165//signal transduction;GO:0007186//G protein-coupled receptor signaling pathway;GO:0007186//G protein-coupled receptor signaling pathway;GO:0007165//signal transduction;GO:0007186//G protein-coupled receptor signaling pathway;GO:0007186//G prot…	GO:0005886//plasma membrane;GO:0016020//membrane;GO:0016021//integral component of membrane;GO:0016021//integral component of membrane;GO:0005886//plasma membrane;GO:0016020//membrane;GO:0016021//integral component of membrane;GO:0016021//integral component of membrane;GO:0005730//nucleolus;GO:0005886//plasma membrane;GO:0005886//plasma membrane;GO:0005886//plasma membrane;GO:0016020//membrane;GO…	GO:0004930//G protein-coupled receptor activity;GO:0004930//G protein-coupled receptor activity;GO:0004930//G protein-coupled receptor activity;GO:0004930//G protein-coupled receptor activity;GO:0004930//G protein-coupled receptor activity;GO:0004930//G protein-coupled receptor activity;GO:0030295//protein kinase activator activity;	-
ENSSSCG00000010201	134.53	230.529	38.5306	0.16714	-2.58087	3.57823e-06	0.00164311	Down Regulation	14	61424822	61517745	-	4946	RASGEF1A	GO:0005085;GO:0005085;GO:0007264;GO:0005085;GO:0005085;GO:0007264;GO:0005085;GO:0005085;GO:0007264;GO:0005085;GO:0005085;GO:0005088;GO:0007264;GO:0016477;GO:0046579;	-	-	-	-	RasGEF domain family member 1A [Source:VGNC Symbol;Acc:VGNC:92108]	100156683	A0A287BN45	GO:0007264//small GTPase mediated signal transduction;GO:0007264//small GTPase mediated signal transduction;GO:0007264//small GTPase mediated signal transduction;GO:0007264//small GTPase mediated signal transduction;GO:0016477//cell migration;GO:0046579//positive regulation of Ras protein signal transduction;	-	GO:0005085//guanyl-nucleotide exchange factor activity;GO:0005085//guanyl-nucleotide exchange factor activity;GO:0005085//guanyl-nucleotide exchange factor activity;GO:0005085//guanyl-nucleotide exchange factor activity;GO:0005085//guanyl-nucleotide exchange factor activity;GO:0005085//guanyl-nucleotide exchange factor activity;GO:0005085//guanyl-nucleotide exchange factor activity;GO:0005085//gu…	-
ENSSSCG00000008664	19.4652	32.0688	6.86172	0.213969	-2.22453	4.30752e-06	0.00192453	Down Regulation	3	122716974	122731929	-	3681	LRATD1	GO:0000902;GO:0048870;	-	-	S	2QPSG;39Y8A;3BCBD;3D0AH;3JC0A;482TQ;491VB;4J52Z	LRAT domain containing 1 [Source:VGNC Symbol;Acc:VGNC:89799]	-	-	GO:0000902//cell morphogenesis;GO:0048870//cell motility;	-	-	-
ENSSSCG00000033175	840.446	1131.28	549.611	0.48583	-1.04148	4.70562e-06	0.00204707	Down Regulation	1	17306372	17662825	-	7685	SASH1	GO:0000209;GO:0001965;GO:0005737;GO:0008022;GO:0010595;GO:0010632;GO:0019901;GO:0031435;GO:0031435;GO:0031666;GO:0032991;GO:0043507;GO:0043507;GO:0045766;GO:0060090;GO:1900044;GO:1900745;GO:1901224;GO:1901224;GO:1902498;	-	-	S;T	KOG4384;38F19;3BIUS;3CSGK;3J853;4838M;48YK8;4IYTH	SAM and SH3 domain containing 1 [Source:VGNC Symbol;Acc:VGNC:92583]	-	-	GO:0000209//protein polyubiquitination;GO:0010595//positive regulation of endothelial cell migration;GO:0010632//regulation of epithelial cell migration;GO:0031666//positive regulation of lipopolysaccharide-mediated signaling pathway;GO:0043507//positive regulation of JUN kinase activity;GO:0043507//positive regulation of JUN kinase activity;GO:0045766//positive regulation of angiogenesis;GO:1900…	GO:0005737//cytoplasm;GO:0032991//protein-containing complex;	GO:0001965//G-protein alpha-subunit binding;GO:0008022//protein C-terminus binding;GO:0019901//protein kinase binding;GO:0031435//mitogen-activated protein kinase kinase kinase binding;GO:0031435//mitogen-activated protein kinase kinase kinase binding;GO:0060090//molecular adaptor activity;	-
ENSSSCG00000011895	72.6127	104.372	40.8532	0.391418	-1.35322	6.15304e-06	0.0026081	Down Regulation	13	140636946	140665961	-	2014	PLA1A	GO:0004806;GO:0005576;GO:0006629;GO:0006629;GO:0016042;GO:0046872;GO:0052689;GO:0002080;GO:0004806;GO:0005576;GO:0005615;GO:0006629;GO:0006629;GO:0008970;GO:0016042;GO:0016042;GO:0016298;GO:0046872;GO:0052689;GO:0004806;GO:0005576;GO:0006629;GO:0006629;GO:0016042;GO:0046872;GO:0052689;	K13618	EC:3.1.1.111	-	-	phospholipase A1 member A [Source:VGNC Symbol;Acc:VGNC:91488]	100154368	A0A287BC40;A0A4X1T2R3	GO:0006629//lipid metabolic process;GO:0006629//lipid metabolic process;GO:0016042//lipid catabolic process;GO:0006629//lipid metabolic process;GO:0006629//lipid metabolic process;GO:0016042//lipid catabolic process;GO:0016042//lipid catabolic process;GO:0006629//lipid metabolic process;GO:0006629//lipid metabolic process;GO:0016042//lipid catabolic process;	GO:0005576//extracellular region;GO:0002080//acrosomal membrane;GO:0005576//extracellular region;GO:0005615//extracellular space;GO:0005576//extracellular region;	GO:0004806//triglyceride lipase activity;GO:0046872//metal ion binding;GO:0052689//carboxylic ester hydrolase activity;GO:0004806//triglyceride lipase activity;GO:0008970//phospholipase A1 activity;GO:0016298//lipase activity;GO:0046872//metal ion binding;GO:0052689//carboxylic ester hydrolase activity;GO:0004806//triglyceride lipase activity;GO:0046872//metal ion binding;GO:0052689//carboxylic e…	ko04014(Ras signaling pathway);ko00564(Glycerophospholipid metabolism)
ENSSSCG00000032190	42.0748	76.8052	7.34444	0.0956243	-3.38648	6.48505e-06	0.00267528	Down Regulation	8	131969291	132023712	+	3911	-	-	-	-	-	-	chromosome 8 C4orf36 homolog [Source:VGNC Symbol;Acc:VGNC:98914]	-	-	-	-	-	-
ENSSSCG00000005096	932.052	1240.24	623.867	0.503021	-0.991308	6.6352e-06	0.00267528	Nodiff	1	190625181	190674850	+	5417	HIF1A	GO:0003700;GO:0005634;GO:0006355;GO:0046983;GO:0000790;GO:0000977;GO:0000978;GO:0000981;GO:0000981;GO:0001228;GO:0001228;GO:0001525;GO:0001568;GO:0001666;GO:0001666;GO:0001755;GO:0001837;GO:0001892;GO:0001922;GO:0001944;GO:0001947;GO:0002039;GO:0002052;GO:0002248;GO:0003151;GO:0003208;GO:0003677;GO:0003700;GO:0003700;GO:0003700;GO:0005634;GO:0005634;GO:0005634;GO:0005634;GO:0005654;GO:0005667;GO:…	K08268	-	K	KOG3558;38BJP;3BEJX;3CRKC;3JBFW;487FI;494UJ;4J358	hypoxia inducible factor 1 subunit alpha [Source:VGNC Symbol;Acc:VGNC:88880]	396696	A0T1H6	GO:0006355//regulation of transcription, DNA-templated;GO:0001525//angiogenesis;GO:0001568//blood vessel development;GO:0001666//response to hypoxia;GO:0001666//response to hypoxia;GO:0001755//neural crest cell migration;GO:0001837//epithelial to mesenchymal transition;GO:0001892//embryonic placenta development;GO:0001922//B-1 B cell homeostasis;GO:0001944//vasculature development;GO:0001947//hea…	GO:0005634//nucleus;GO:0000790//chromatin;GO:0005634//nucleus;GO:0005634//nucleus;GO:0005634//nucleus;GO:0005634//nucleus;GO:0005654//nucleoplasm;GO:0005667//transcription regulator complex;GO:0005737//cytoplasm;GO:0005737//cytoplasm;GO:0005829//cytosol;GO:0016604//nuclear body;GO:0016607//nuclear speck;GO:0031514//motile cilium;GO:0032991//protein-containing complex;GO:0090575//RNA polymerase II…	GO:0003700//DNA-binding transcription factor activity;GO:0046983//protein dimerization activity;GO:0000977//RNA polymerase II transcription regulatory region sequence-specific DNA binding;GO:0000978//RNA polymerase II cis-regulatory region sequence-specific DNA binding;GO:0000981//DNA-binding transcription factor activity, RNA polymerase II-specific;GO:0000981//DNA-binding transcription factor ac…	ko05235(PD-L1 expression and PD-1 checkpoint pathway in cancer);ko05231(Choline metabolism in cancer);ko05230(Central carbon metabolism in cancer);ko05211(Renal cell carcinoma);ko05208(Chemical carcinogenesis - reactive oxygen species);ko05205(Proteoglycans in cancer);ko05200(Pathways in cancer);ko05167(Kaposi sarcoma-associated herpesvirus infection);ko04919(Thyroid hormone signaling pathway);ko…
ENSSSCG00000036213	163.722	224.68	102.764	0.457379	-1.12854	7.09651e-06	0.00279315	Down Regulation	8	101278878	101343916	-	6437	FGF2	GO:0005104;GO:0005576;GO:0005576;GO:0005634;GO:0008083;GO:0008543;	-	-	-	-	fibroblast growth factor 2 [Source:VGNC Symbol;Acc:VGNC:98928]	-	-	GO:0008543//fibroblast growth factor receptor signaling pathway;	GO:0005576//extracellular region;GO:0005576//extracellular region;GO:0005634//nucleus;	GO:0005104//fibroblast growth factor receptor binding;GO:0008083//growth factor activity;	-
ENSSSCG00000012007	169.509	240.916	98.1024	0.407206	-1.29617	7.55236e-06	0.00290344	Down Regulation	13	179310703	179321205	-	3159	HSPA13	GO:0000166;GO:0005524;GO:0005524;GO:0005737;GO:0005739;GO:0005783;GO:0006986;GO:0016887;GO:0031072;GO:0034620;GO:0042026;GO:0043231;GO:0044183;GO:0051082;GO:0051085;GO:0051787;	K09491	-	O	KOG0101;38BUV;3BCAK;3CR6B;3J76Q;488G9;49001;4J0HF	heat shock protein family A (Hsp70) member 13 [Source:NCBI gene (formerly Entrezgene);Acc:100152073]	100152073	A0A4X1UEW2	GO:0006986//response to unfolded protein;GO:0034620//cellular response to unfolded protein;GO:0042026//protein refolding;GO:0051085//chaperone cofactor-dependent protein refolding;	GO:0005737//cytoplasm;GO:0005739//mitochondrion;GO:0005783//endoplasmic reticulum;GO:0043231//intracellular membrane-bounded organelle;	GO:0000166//nucleotide binding;GO:0005524//ATP binding;GO:0005524//ATP binding;GO:0016887//ATP hydrolysis activity;GO:0031072//heat shock protein binding;GO:0044183//protein folding chaperone;GO:0051082//unfolded protein binding;GO:0051787//misfolded protein binding;	-
ENSSSCG00000002456	17.3032	4.62618	29.9803	6.48057	2.69612	7.8218e-06	0.00293869	Up Regulation	7	114345091	114358571	+	5131	CHGA	GO:0005576;GO:0030141;GO:0002551;GO:0005576;GO:0030141;GO:0032762;GO:0033604;GO:0043303;GO:0045576;GO:0048471;GO:0050829;GO:0050830;	K19990	-	T;S	2RZBD;39VD1;3BJC7;3D3G1;3J1RQ;48D5K;48WY6;4IVEG	chromogranin A [Source:NCBI gene (formerly Entrezgene);Acc:397540]	397540	P04404;A0A480ZDS7	GO:0002551//mast cell chemotaxis;GO:0032762//mast cell cytokine production;GO:0033604//negative regulation of catecholamine secretion;GO:0043303//mast cell degranulation;GO:0045576//mast cell activation;GO:0050829//defense response to Gram-negative bacterium;GO:0050830//defense response to Gram-positive bacterium;	GO:0005576//extracellular region;GO:0030141//secretory granule;GO:0005576//extracellular region;GO:0030141//secretory granule;GO:0048471//perinuclear region of cytoplasm;	-	-
ENSSSCG00000031267	24.5611	39.851	9.2713	0.232649	-2.10377	8.75628e-06	0.00321667	Down Regulation	4	38491245	38587448	+	5790	NIPAL2	GO:0015095;GO:0015693;GO:0015693;GO:0016020;GO:0016020;GO:0016021;GO:0016021;GO:1903830;GO:0015095;GO:0015693;GO:0016020;GO:0016021;GO:0016021;GO:1903830;	-	-	-	-	NIPA like domain containing 2 [Source:VGNC Symbol;Acc:VGNC:90749]	-	-	GO:0015693//magnesium ion transport;GO:0015693//magnesium ion transport;GO:1903830//magnesium ion transmembrane transport;GO:0015693//magnesium ion transport;GO:1903830//magnesium ion transmembrane transport;	GO:0016020//membrane;GO:0016020//membrane;GO:0016021//integral component of membrane;GO:0016021//integral component of membrane;GO:0016020//membrane;GO:0016021//integral component of membrane;GO:0016021//integral component of membrane;	GO:0015095//magnesium ion transmembrane transporter activity;GO:0015095//magnesium ion transmembrane transporter activity;	-
ENSSSCG00000038842	28.4016	44.2596	12.5435	0.283409	-1.81904	9.90219e-06	0.00342631	Down Regulation	11	38524034	39454240	-	9756	PCDH9	GO:0005509;GO:0005886;GO:0005886;GO:0007155;GO:0007155;GO:0007156;GO:0016020;GO:0016020;GO:0016021;GO:0005509;GO:0005886;GO:0005886;GO:0007155;GO:0007155;GO:0007156;GO:0016020;GO:0016020;GO:0016021;GO:0005509;GO:0005886;GO:0005886;GO:0007155;GO:0007155;GO:0007156;GO:0016020;GO:0016020;GO:0016021;GO:0030426;GO:0044291;GO:0005509;GO:0005886;GO:0005886;GO:0007155;GO:0007155;GO:0007156;GO:0016020;GO:…	-	-	S;T	2QPMK;39KW6;3BADJ;3CWJX;3J6YS;482F9;4932V;2QPMK;39KW6;3BADJ;3CWJX;3J6YS;482F9;4932V;4J0SF	protocadherin 9 [Source:VGNC Symbol;Acc:VGNC:91217]	-	-	GO:0007155//cell adhesion;GO:0007155//cell adhesion;GO:0007156//homophilic cell adhesion via plasma membrane adhesion molecules;GO:0007155//cell adhesion;GO:0007155//cell adhesion;GO:0007156//homophilic cell adhesion via plasma membrane adhesion molecules;GO:0007155//cell adhesion;GO:0007155//cell adhesion;GO:0007156//homophilic cell adhesion via plasma membrane adhesion molecules;GO:0007155//cel…	GO:0005886//plasma membrane;GO:0005886//plasma membrane;GO:0016020//membrane;GO:0016020//membrane;GO:0016021//integral component of membrane;GO:0005886//plasma membrane;GO:0005886//plasma membrane;GO:0016020//membrane;GO:0016020//membrane;GO:0016021//integral component of membrane;GO:0005886//plasma membrane;GO:0005886//plasma membrane;GO:0016020//membrane;GO:0016020//membrane;GO:0016021//integra…	GO:0005509//calcium ion binding;GO:0005509//calcium ion binding;GO:0005509//calcium ion binding;GO:0005509//calcium ion binding;GO:0005509//calcium ion binding;GO:0005509//calcium ion binding;	-
ENSSSCG00000031163	2179.79	1461.34	2898.25	1.98329	0.987895	9.93928e-06	0.00342631	Nodiff	2	13370924	13384808	-	1699	-	GO:0005523;GO:0005815;GO:0008157;GO:0030036;GO:0031430;GO:0031674;GO:0031941;GO:0043292;GO:0045907;	-	-	-	-	smoothelin like 1 [Source:NCBI gene (formerly Entrezgene);Acc:110259259]	-	-	GO:0030036//actin cytoskeleton organization;GO:0045907//positive regulation of vasoconstriction;	GO:0005815//microtubule organizing center;GO:0031430//M band;GO:0031674//I band;GO:0031941//filamentous actin;GO:0043292//contractile fiber;	GO:0005523//tropomyosin binding;GO:0008157//protein phosphatase 1 binding;	-
ENSSSCG00000023298	336.817	507.581	166.054	0.327147	-1.61199	9.94876e-06	0.00342631	Down Regulation	17	34582440	34589308	+	2484	SRXN1	GO:0000166;GO:0005524;GO:0005737;GO:0005829;GO:0006979;GO:0016209;GO:0016491;GO:0016667;GO:0032542;GO:0032542;GO:0032542;GO:0034599;GO:0055114;GO:0055114;GO:0098869;	K12260	EC:1.8.98.2	L;D	KOG3388;3A3GS;3BRI6;3D86P;3JGI0;48FBA;49C75;4J56Q	sulfiredoxin 1 [Source:VGNC Symbol;Acc:VGNC:95751]	100517736	-	GO:0006979//response to oxidative stress;GO:0034599//cellular response to oxidative stress;GO:0055114//obsolete oxidation-reduction process;GO:0055114//obsolete oxidation-reduction process;GO:0098869//cellular oxidant detoxification;	GO:0005737//cytoplasm;GO:0005829//cytosol;	GO:0000166//nucleotide binding;GO:0005524//ATP binding;GO:0016209//antioxidant activity;GO:0016491//oxidoreductase activity;GO:0016667//oxidoreductase activity, acting on a sulfur group of donors;GO:0032542//sulfiredoxin activity;GO:0032542//sulfiredoxin activity;GO:0032542//sulfiredoxin activity;	-
ENSSSCG00000022446	170.766	247.038	94.4938	0.382507	-1.38644	1.03291e-05	0.00348471	Down Regulation	8	19535483	19649695	-	3172	SEL1L3	GO:0005654;	-	-	M;T;O	KOG1550;38GEZ;3BF88;3D05S;3JDRE;487VF;493B4;4IY1D	SEL1L family member 3 [Source:VGNC Symbol;Acc:VGNC:92688]	-	-	-	GO:0005654//nucleoplasm;	-	-
ENSSSCG00000004241	1778.3	2605.45	951.149	0.365061	-1.45379	1.08818e-05	0.00359529	Down Regulation	1	40988515	41002137	-	3463	GJA1	GO:0000132;GO:0005243;GO:0005243;GO:0005654;GO:0005737;GO:0005739;GO:0005886;GO:0005886;GO:0005921;GO:0005921;GO:0005922;GO:0005922;GO:0007154;GO:0007165;GO:0007267;GO:0007267;GO:0007267;GO:0007507;GO:0008013;GO:0010628;GO:0010644;GO:0014704;GO:0015075;GO:0015631;GO:0016020;GO:0016021;GO:0022857;GO:0030054;GO:0030054;GO:0032277;GO:0034220;GO:0034613;GO:0034775;GO:0043231;GO:0044291;GO:0055077;GO:…	K07372	-	T;S	2QRAE;38BZW;3BCMZ;3D35G;3J5I8;48A9B;48XEM;4J3A3	gap junction protein alpha 1 [Source:NCBI gene (formerly Entrezgene);Acc:100518636]	100518636	F1SF43;Q9GJX4;A0A4X1TJW2	GO:0000132//establishment of mitotic spindle orientation;GO:0007154//cell communication;GO:0007165//signal transduction;GO:0007267//cell-cell signaling;GO:0007267//cell-cell signaling;GO:0007267//cell-cell signaling;GO:0007507//heart development;GO:0010628//positive regulation of gene expression;GO:0010644//cell communication by electrical coupling;GO:0032277//negative regulation of gonadotropin …	GO:0005654//nucleoplasm;GO:0005737//cytoplasm;GO:0005739//mitochondrion;GO:0005886//plasma membrane;GO:0005886//plasma membrane;GO:0005921//gap junction;GO:0005921//gap junction;GO:0005922//connexin complex;GO:0005922//connexin complex;GO:0014704//intercalated disc;GO:0016020//membrane;GO:0016021//integral component of membrane;GO:0030054//cell junction;GO:0030054//cell junction;GO:0043231//intra…	GO:0005243//gap junction channel activity;GO:0005243//gap junction channel activity;GO:0008013//beta-catenin binding;GO:0015075//ion transmembrane transporter activity;GO:0015631//tubulin binding;GO:0022857//transmembrane transporter activity;GO:0055077//gap junction hemi-channel activity;GO:1903763//gap junction channel activity involved in cell communication by electrical coupling;GO:0005243//g…	ko05412(Arrhythmogenic right ventricular cardiomyopathy);ko04540(Gap junction)
ENSSSCG00000024938	822.326	1091.56	553.09	0.506696	-0.980807	1.10919e-05	0.00359529	Nodiff	13	2506135	2585550	-	1924	SH3BP5	GO:0004860;GO:0004860;GO:0005654;GO:0005737;GO:0006469;GO:0016604;GO:0017112;GO:0030659;GO:0035556;GO:0035556;GO:0035556;GO:0061099;	K23739	-	T;S	KOG2008;39R1C;3BBI4;3CW7P;3JBU2;48BPJ;48ZX7;4IZC3	SH3 domain binding protein 5 [Source:VGNC Symbol;Acc:VGNC:92819]	100517856	-	GO:0006469//negative regulation of protein kinase activity;GO:0035556//intracellular signal transduction;GO:0035556//intracellular signal transduction;GO:0035556//intracellular signal transduction;GO:0061099//negative regulation of protein tyrosine kinase activity;	GO:0005654//nucleoplasm;GO:0005737//cytoplasm;GO:0016604//nuclear body;GO:0030659//cytoplasmic vesicle membrane;	GO:0004860//protein kinase inhibitor activity;GO:0004860//protein kinase inhibitor activity;GO:0017112//guanyl-nucleotide exchange factor activity;	-
ENSSSCG00000013411	191.818	261.692	121.944	0.465981	-1.10166	1.51046e-05	0.00480181	Down Regulation	2	49880434	49894478	-	3351	WEE1	GO:0000166;GO:0000226;GO:0000278;GO:0000287;GO:0004672;GO:0004672;GO:0004672;GO:0004713;GO:0004713;GO:0004715;GO:0004715;GO:0005524;GO:0005524;GO:0005634;GO:0005634;GO:0005634;GO:0005730;GO:0005737;GO:0006468;GO:0006468;GO:0007093;GO:0016301;GO:0016310;GO:0016740;GO:0018108;GO:0030010;GO:0046872;GO:0048812;	K06632	EC:2.7.11.1	D;T	KOG0601;38P8Y;3BHCV;3CW92;3J204;484XE;48ZAX;4J1GP	WEE1 G2 checkpoint kinase [Source:NCBI gene (formerly Entrezgene);Acc:100521487]	100521487	F1S6U8;A0A4X1TU94	GO:0000226//microtubule cytoskeleton organization;GO:0000278//mitotic cell cycle;GO:0006468//protein phosphorylation;GO:0006468//protein phosphorylation;GO:0007093//mitotic cell cycle checkpoint signaling;GO:0016310//phosphorylation;GO:0018108//peptidyl-tyrosine phosphorylation;GO:0030010//establishment of cell polarity;GO:0048812//neuron projection morphogenesis;	GO:0005634//nucleus;GO:0005634//nucleus;GO:0005634//nucleus;GO:0005730//nucleolus;GO:0005737//cytoplasm;	GO:0000166//nucleotide binding;GO:0000287//magnesium ion binding;GO:0004672//protein kinase activity;GO:0004672//protein kinase activity;GO:0004672//protein kinase activity;GO:0004713//protein tyrosine kinase activity;GO:0004713//protein tyrosine kinase activity;GO:0004715//non-membrane spanning protein tyrosine kinase activity;GO:0004715//non-membrane spanning protein tyrosine kinase activity;GO…	ko05170(Human immunodeficiency virus 1 infection);ko04110(Cell cycle)
ENSSSCG00000009334	2828.16	4071.2	1585.12	0.389349	-1.36087	1.60938e-05	0.00501975	Down Regulation	11	7733874	7759576	-	3630	HSPH1	GO:0000166;GO:0000774;GO:0005524;GO:0005654;GO:0005737;GO:0005829;GO:0005874;GO:0032991;GO:0043014;GO:0051085;GO:0000166;GO:0005524;GO:0000166;GO:0005524;GO:0005634;GO:0005737;GO:0005829;GO:0050790;GO:0000166;GO:0005524;GO:0000166;GO:0005524;GO:0005737;	K09485	-	O	KOG0103;38HTW;3B9EM;3CSN8;3JFQC;47Z1Z;495ST;4IXI5	heat shock protein family H (Hsp110) member 1 [Source:NCBI gene (formerly Entrezgene);Acc:100048931]	100048931	A4UTN7	GO:0051085//chaperone cofactor-dependent protein refolding;GO:0050790//regulation of catalytic activity;	GO:0005654//nucleoplasm;GO:0005737//cytoplasm;GO:0005829//cytosol;GO:0005874//microtubule;GO:0032991//protein-containing complex;GO:0005634//nucleus;GO:0005737//cytoplasm;GO:0005829//cytosol;GO:0005737//cytoplasm;	GO:0000166//nucleotide binding;GO:0000774//adenyl-nucleotide exchange factor activity;GO:0005524//ATP binding;GO:0043014//alpha-tubulin binding;GO:0000166//nucleotide binding;GO:0005524//ATP binding;GO:0000166//nucleotide binding;GO:0005524//ATP binding;GO:0000166//nucleotide binding;GO:0005524//ATP binding;GO:0000166//nucleotide binding;GO:0005524//ATP binding;	ko04141(Protein processing in endoplasmic reticulum)
ENSSSCG00000023215	280.123	166.644	393.602	2.36194	1.23997	1.64147e-05	0.00502502	Up Regulation	X	39025971	39144345	-	2655	MAOB	GO:0005741;GO:0016020;GO:0016021;GO:0016491;GO:0016491;GO:0055114;GO:0055114;GO:0005741;GO:0016020;GO:0016021;GO:0016491;GO:0016491;GO:0055114;GO:0055114;GO:0005741;GO:0016020;GO:0016021;GO:0016491;GO:0016491;GO:0055114;GO:0055114;	K00274	EC:1.4.3.4	E;C;Q	KOG0029;38B4W;3BI0V;3CXJF;3J61I;484HM;492DD;4IYTN	monoamine oxidase B [Source:VGNC Symbol;Acc:VGNC:89976]	414909	Q6PLK3	GO:0055114//obsolete oxidation-reduction process;GO:0055114//obsolete oxidation-reduction process;GO:0055114//obsolete oxidation-reduction process;GO:0055114//obsolete oxidation-reduction process;GO:0055114//obsolete oxidation-reduction process;GO:0055114//obsolete oxidation-reduction process;	GO:0005741//mitochondrial outer membrane;GO:0016020//membrane;GO:0016021//integral component of membrane;GO:0005741//mitochondrial outer membrane;GO:0016020//membrane;GO:0016021//integral component of membrane;GO:0005741//mitochondrial outer membrane;GO:0016020//membrane;GO:0016021//integral component of membrane;	GO:0016491//oxidoreductase activity;GO:0016491//oxidoreductase activity;GO:0016491//oxidoreductase activity;GO:0016491//oxidoreductase activity;GO:0016491//oxidoreductase activity;GO:0016491//oxidoreductase activity;	ko05034(Alcoholism);ko05031(Amphetamine addiction);ko05030(Cocaine addiction);ko05012(Parkinson disease);ko04728(Dopaminergic synapse);ko04726(Serotonergic synapse);ko00982(Drug metabolism - cytochrome P450);ko00380(Tryptophan metabolism);ko00360(Phenylalanine metabolism);ko00350(Tyrosine metabolism);ko00340(Histidine metabolism);ko00330(Arginine and proline metabolism);ko00260(Glycine, serine an…
ENSSSCG00000029226	10909	14155.6	7662.35	0.541294	-0.885515	2.2886e-05	0.0068787	Nodiff	14	28257027	28263044	+	5031	UBC	GO:0002020;	K08770	-	O	KOG0001;38ECC;3B9NC;3CXIG;3J915;484F0;495KV;4J99V	ubiquitin C [Source:VGNC Symbol;Acc:VGNC:94638]	396966	P0CG68	-	-	GO:0002020//protease binding;	ko05167(Kaposi sarcoma-associated herpesvirus infection);ko05022(Pathways of neurodegeneration - multiple diseases);ko05012(Parkinson disease);ko04137(Mitophagy - animal);ko04120(Ubiquitin mediated proteolysis);ko03320(PPAR signaling pathway)
ENSSSCG00000004392	2588.73	3518.59	1658.87	0.471459	-1.0848	2.37208e-05	0.0070023	Down Regulation	1	76839731	76863738	+	3328	AMD1	GO:0004014;GO:0004014;GO:0004014;GO:0005829;GO:0006557;GO:0006596;GO:0006597;GO:0006597;GO:0008295;GO:0008295;GO:0008295;GO:0016829;GO:0016831;GO:0019810;GO:0042802;GO:0004014;GO:0006557;GO:0006597;GO:0008295;	K01611	EC:4.1.1.50	T;E	KOG0788;38CW7;3BCGR;3CS4V;3JB9T;482P7;48XDJ;4J6AT	adenosylmethionine decarboxylase 1 [Source:NCBI gene (formerly Entrezgene);Acc:100155925]	100155925	F1RT08;A0A4X1VBX0	GO:0006557//S-adenosylmethioninamine biosynthetic process;GO:0006596//polyamine biosynthetic process;GO:0006597//spermine biosynthetic process;GO:0006597//spermine biosynthetic process;GO:0008295//spermidine biosynthetic process;GO:0008295//spermidine biosynthetic process;GO:0008295//spermidine biosynthetic process;GO:0006557//S-adenosylmethioninamine biosynthetic process;GO:0006597//spermine bio…	GO:0005829//cytosol;	GO:0004014//adenosylmethionine decarboxylase activity;GO:0004014//adenosylmethionine decarboxylase activity;GO:0004014//adenosylmethionine decarboxylase activity;GO:0016829//lyase activity;GO:0016831//carboxy-lyase activity;GO:0019810//putrescine binding;GO:0042802//identical protein binding;GO:0004014//adenosylmethionine decarboxylase activity;	ko00330(Arginine and proline metabolism);ko00270(Cysteine and methionine metabolism)
ENSSSCG00000003451	439.554	603.63	275.478	0.456369	-1.13173	2.45468e-05	0.00711901	Down Regulation	6	73019057	73049998	+	2415	-	GO:0000902;GO:0005102;GO:0007266;GO:0010718;GO:0016020;GO:0016021;GO:0016323;GO:0016324;GO:0019956;GO:0030027;GO:0030175;GO:0030324;GO:0030335;GO:0035239;GO:0051087;GO:0055093;GO:0070252;GO:0071437;GO:0090091;GO:0098609;GO:1900024;GO:1901731;GO:1904328;GO:1905863;GO:2000392;	K16778	-	T;S	2QRWU;3A3D9;3BQUG;3D75D;3JH1C;48EVB;49BTP;4J64D	podoplanin [Source:VGNC Symbol;Acc:VGNC:91288]	100738269	F1SUY1;A0A4X1W7W5	GO:0000902//cell morphogenesis;GO:0007266//Rho protein signal transduction;GO:0010718//positive regulation of epithelial to mesenchymal transition;GO:0030324//lung development;GO:0030335//positive regulation of cell migration;GO:0035239//tube morphogenesis;GO:0055093//response to hyperoxia;GO:0070252//actin-mediated cell contraction;GO:0090091//positive regulation of extracellular matrix disassem…	GO:0016020//membrane;GO:0016021//integral component of membrane;GO:0016323//basolateral plasma membrane;GO:0016324//apical plasma membrane;GO:0030027//lamellipodium;GO:0030175//filopodium;GO:0071437//obsolete invadopodium;	GO:0005102//signaling receptor binding;GO:0019956//chemokine binding;GO:0051087//chaperone binding;	-
ENSSSCG00000011630	34.2317	51.0581	17.4054	0.340894	-1.5526	2.57134e-05	0.00732875	Down Regulation	13	73772392	73777805	+	1842	ACKR4	GO:0004930;GO:0004930;GO:0004950;GO:0004950;GO:0005044;GO:0005886;GO:0006897;GO:0006935;GO:0006935;GO:0006955;GO:0007165;GO:0007186;GO:0007186;GO:0007204;GO:0009897;GO:0016020;GO:0016021;GO:0016021;GO:0016493;GO:0019722;GO:0019956;GO:0019956;GO:0019957;GO:0060326;GO:0070098;	K04186	-	T;O	KOG3656;39T8J;3BAEI;3CXT3;3JDI7;4827W;48YWK;4J0V3	atypical chemokine receptor 4 [Source:VGNC Symbol;Acc:VGNC:85013]	100037292	A3F9C6	GO:0006897//endocytosis;GO:0006935//chemotaxis;GO:0006935//chemotaxis;GO:0006955//immune response;GO:0007165//signal transduction;GO:0007186//G protein-coupled receptor signaling pathway;GO:0007186//G protein-coupled receptor signaling pathway;GO:0007204//positive regulation of cytosolic calcium ion concentration;GO:0019722//calcium-mediated signaling;GO:0060326//cell chemotaxis;GO:0070098//chemo…	GO:0005886//plasma membrane;GO:0009897//external side of plasma membrane;GO:0016020//membrane;GO:0016021//integral component of membrane;GO:0016021//integral component of membrane;	GO:0004930//G protein-coupled receptor activity;GO:0004930//G protein-coupled receptor activity;GO:0004950//chemokine receptor activity;GO:0004950//chemokine receptor activity;GO:0005044//scavenger receptor activity;GO:0016493//C-C chemokine receptor activity;GO:0019956//chemokine binding;GO:0019956//chemokine binding;GO:0019957//C-C chemokine binding;	ko04061(Viral protein interaction with cytokine and cytokine receptor);ko04060(Cytokine-cytokine receptor interaction)
ENSSSCG00000028536	143.646	218.753	68.5383	0.313313	-1.67432	2.69453e-05	0.00754972	Down Regulation	2	87322934	87498724	-	3851	LHFPL2	GO:0003674;GO:0005575;GO:0008150;GO:0016020;GO:0016020;GO:0016021;GO:0046545;GO:0046546;GO:1905516;	-	-	-	-	LHFPL tetraspan subfamily member 2 [Source:VGNC Symbol;Acc:VGNC:89705]	-	-	GO:0008150//biological_process;GO:0046545//development of primary female sexual characteristics;GO:0046546//development of primary male sexual characteristics;GO:1905516//positive regulation of fertilization;	GO:0005575//cellular_component;GO:0016020//membrane;GO:0016020//membrane;GO:0016021//integral component of membrane;	GO:0003674//molecular_function;	-
ENSSSCG00000022592	214.654	294.04	135.268	0.460033	-1.12019	2.82494e-05	0.00778319	Down Regulation	2	33328250	33331593	-	3344	FIBIN	GO:0003743;GO:0005576;GO:0005783;GO:0005783;GO:0005794;GO:0006413;GO:0010042;GO:0042803;GO:0070528;GO:0071548;	-	-	S;T	2QSW0;38FUG;3BFDA;3CZAY;3J3JU;482YT;48YH2;4J2Z1	fin bud initiation factor homolog [Source:VGNC Symbol;Acc:VGNC:99750]	-	-	GO:0006413//translational initiation;GO:0010042//response to manganese ion;GO:0070528//protein kinase C signaling;GO:0071548//response to dexamethasone;	GO:0005576//extracellular region;GO:0005783//endoplasmic reticulum;GO:0005783//endoplasmic reticulum;GO:0005794//Golgi apparatus;	GO:0003743//translation initiation factor activity;GO:0042803//protein homodimerization activity;	-
ENSSSCG00000022780	35.175	58.2062	12.1438	0.208634	-2.26095	3.15207e-05	0.00854212	Down Regulation	1	252651879	252688550	+	1704	UGCG	GO:0000139;GO:0006497;GO:0006665;GO:0006679;GO:0006679;GO:0006679;GO:0008120;GO:0008120;GO:0008120;GO:0008120;GO:0009966;GO:0016020;GO:0016020;GO:0016021;GO:0016740;GO:0016757;GO:0016757;GO:0030154;GO:0030216;GO:0033210;GO:0048666;GO:0061436;GO:0098856;GO:0102769;GO:1903575;GO:0006665;GO:0008120;GO:0016020;GO:0016021;GO:0016740;GO:0016757;GO:0016757;GO:0102769;	-	-	M;I;E	KOG2547;38DAM;3BEY1;3CUEB;3JC2W;48709;48W21;4IWTT	UDP-glucose ceramide glucosyltransferase [Source:VGNC Symbol;Acc:VGNC:94685]	-	-	GO:0006497//protein lipidation;GO:0006665//sphingolipid metabolic process;GO:0006679//glucosylceramide biosynthetic process;GO:0006679//glucosylceramide biosynthetic process;GO:0006679//glucosylceramide biosynthetic process;GO:0009966//regulation of signal transduction;GO:0030154//cell differentiation;GO:0030216//keratinocyte differentiation;GO:0033210//leptin-mediated signaling pathway;GO:004866…	GO:0000139//Golgi membrane;GO:0016020//membrane;GO:0016020//membrane;GO:0016021//integral component of membrane;GO:0016020//membrane;GO:0016021//integral component of membrane;	GO:0008120//ceramide glucosyltransferase activity;GO:0008120//ceramide glucosyltransferase activity;GO:0008120//ceramide glucosyltransferase activity;GO:0008120//ceramide glucosyltransferase activity;GO:0016740//transferase activity;GO:0016757//glycosyltransferase activity;GO:0016757//glycosyltransferase activity;GO:0102769//dihydroceramide glucosyltransferase activity;GO:0008120//ceramide glucos…	-
ENSSSCG00000013393	139.524	225.963	53.0846	0.234926	-2.08972	3.41952e-05	0.00911743	Down Regulation	2	44967984	45299677	-	5425	SPON1	GO:0005201;GO:0005576;GO:0007155;GO:0007155;GO:0010954;GO:0031012;GO:0032092;GO:0050693;GO:0062023;GO:1902430;GO:1902993;GO:0005576;GO:0007155;	-	-	W;S	KOG3539;38FW7;3BEQ3;3CYKJ;3JD95;4831B;4945E;4IZ9I	spondin 1 [Source:VGNC Symbol;Acc:VGNC:93415]	-	-	GO:0007155//cell adhesion;GO:0007155//cell adhesion;GO:0010954//positive regulation of protein processing;GO:0032092//positive regulation of protein binding;GO:1902430//negative regulation of amyloid-beta formation;GO:1902993//positive regulation of amyloid precursor protein catabolic process;GO:0007155//cell adhesion;	GO:0005576//extracellular region;GO:0031012//extracellular matrix;GO:0062023//collagen-containing extracellular matrix;GO:0005576//extracellular region;	GO:0005201//extracellular matrix structural constituent;GO:0050693//LBD domain binding;	-
ENSSSCG00000036723	2471.98	3565.18	1378.78	0.386734	-1.37059	3.52088e-05	0.00923867	Down Regulation	5	59244691	59268025	-	3498	EMP1	GO:0005886;GO:0005886;GO:0008219;GO:0016020;GO:0016020;GO:0016021;GO:0016021;GO:0032060;	-	-	-	-	epithelial membrane protein 1 [Source:VGNC Symbol;Acc:VGNC:87688]	-	-	GO:0008219//cell death;GO:0032060//bleb assembly;	GO:0005886//plasma membrane;GO:0005886//plasma membrane;GO:0016020//membrane;GO:0016020//membrane;GO:0016021//integral component of membrane;GO:0016021//integral component of membrane;	-	-
ENSSSCG00000031356	490.455	258.366	722.544	2.79659	1.48367	3.65106e-05	0.00943058	Up Regulation	13	131135724	131138236	+	1471	HES1	GO:0000122;GO:0000122;GO:0000122;GO:0000977;GO:0000981;GO:0001085;GO:0001217;GO:0001227;GO:0001227;GO:0001701;GO:0001889;GO:0003143;GO:0003151;GO:0003266;GO:0003281;GO:0003677;GO:0003677;GO:0005634;GO:0005634;GO:0005654;GO:0005737;GO:0006355;GO:0006357;GO:0007155;GO:0007219;GO:0007219;GO:0007219;GO:0007224;GO:0007389;GO:0008284;GO:0009952;GO:0016477;GO:0021537;GO:0021555;GO:0021557;GO:0021558;GO:…	-	-	-	-	hes family bHLH transcription factor 1 [Source:VGNC Symbol;Acc:VGNC:88854]	-	-	GO:0000122//negative regulation of transcription by RNA polymerase II;GO:0000122//negative regulation of transcription by RNA polymerase II;GO:0000122//negative regulation of transcription by RNA polymerase II;GO:0001701//in utero embryonic development;GO:0001889//liver development;GO:0003143//embryonic heart tube morphogenesis;GO:0003151//outflow tract morphogenesis;GO:0003266//regulation of sec…	GO:0005634//nucleus;GO:0005634//nucleus;GO:0005654//nucleoplasm;GO:0005737//cytoplasm;GO:0032991//protein-containing complex;	GO:0000977//RNA polymerase II transcription regulatory region sequence-specific DNA binding;GO:0000981//DNA-binding transcription factor activity, RNA polymerase II-specific;GO:0001085//RNA polymerase II-specific DNA-binding transcription factor binding;GO:0001217//DNA-binding transcription repressor activity;GO:0001227//DNA-binding transcription repressor activity, RNA polymerase II-specific;GO:…	-
ENSSSCG00000037066	2448.19	4060.78	835.609	0.205776	-2.28086	3.88394e-05	0.00987776	Down Regulation	6	144940702	144944249	-	2311	GADD45A	GO:0000122;GO:0000185;GO:0000185;GO:0005634;GO:0005634;GO:0005634;GO:0005634;GO:0005737;GO:0005737;GO:0006469;GO:0007098;GO:0016525;GO:0016607;GO:0019900;GO:0033140;GO:0033140;GO:0042770;GO:0042803;GO:0043065;GO:0043537;GO:0043537;GO:0046330;GO:0046982;GO:0047485;GO:0051726;GO:0051726;GO:0051726;GO:0071260;GO:0071479;GO:0071850;GO:0071901;GO:1900745;GO:1990841;GO:2000379;GO:0005634;GO:0051726;GO:…	-	-	-	-	growth arrest and DNA damage inducible alpha [Source:VGNC Symbol;Acc:VGNC:88316]	-	-	GO:0000122//negative regulation of transcription by RNA polymerase II;GO:0000185//obsolete activation of MAPKKK activity;GO:0000185//obsolete activation of MAPKKK activity;GO:0006469//negative regulation of protein kinase activity;GO:0007098//centrosome cycle;GO:0016525//negative regulation of angiogenesis;GO:0033140//negative regulation of peptidyl-serine phosphorylation of STAT protein;GO:00331…	GO:0005634//nucleus;GO:0005634//nucleus;GO:0005634//nucleus;GO:0005634//nucleus;GO:0005737//cytoplasm;GO:0005737//cytoplasm;GO:0016607//nuclear speck;GO:0005634//nucleus;GO:0005634//nucleus;	GO:0019900//kinase binding;GO:0042803//protein homodimerization activity;GO:0046982//protein heterodimerization activity;GO:0047485//protein N-terminus binding;GO:1990841//promoter-specific chromatin binding;	-
ENSSSCG00000000145	102.483	148.515	56.4519	0.38011	-1.39551	3.96794e-05	0.00993849	Down Regulation	5	11264590	11422660	+	2065	-	GO:0000166;GO:0003774;GO:0003774;GO:0003779;GO:0005524;GO:0005524;GO:0016459;GO:0016459;GO:0000166;GO:0003774;GO:0003779;GO:0005524;GO:0005524;GO:0016459;GO:0016459;GO:0051015;	K10352	-	Z	KOG0161;38CVC;3BBPR;3CSM1;3J4EA;48BDX;497J1;4JAJV	myosin heavy chain 9 [Source:VGNC Symbol;Acc:VGNC:90512]	396904	-	-	GO:0016459//myosin complex;GO:0016459//myosin complex;GO:0016459//myosin complex;GO:0016459//myosin complex;	GO:0000166//nucleotide binding;GO:0003774//cytoskeletal motor activity;GO:0003774//cytoskeletal motor activity;GO:0003779//actin binding;GO:0005524//ATP binding;GO:0005524//ATP binding;GO:0000166//nucleotide binding;GO:0003774//cytoskeletal motor activity;GO:0003779//actin binding;GO:0005524//ATP binding;GO:0005524//ATP binding;GO:0051015//actin filament binding;	ko04810(Regulation of actin cytoskeleton);ko04530(Tight junction);ko04270(Vascular smooth muscle contraction)
ENSSSCG00000015984	40.4638	22.0634	58.8641	2.66795	1.41573	4.18085e-05	0.0103155	Up Regulation	15	81952859	81954459	+	1062	HOXD4	GO:0000977;GO:0000977;GO:0000981;GO:0001228;GO:0001228;GO:0001501;GO:0003677;GO:0003677;GO:0003700;GO:0005634;GO:0005634;GO:0005634;GO:0005654;GO:0006355;GO:0007275;GO:0009952;GO:0030054;GO:0033613;GO:0045944;GO:0048704;GO:1990837;	-	-	K	KOG0489;38EFW;3BH3G;3D2XQ;3J2W5;484PA;49088;4J020	homeobox D4 [Source:HGNC Symbol;Acc:HGNC:5138]	-	-	GO:0001501//skeletal system development;GO:0006355//regulation of transcription, DNA-templated;GO:0007275//multicellular organism development;GO:0009952//anterior/posterior pattern specification;GO:0045944//positive regulation of transcription by RNA polymerase II;GO:0048704//embryonic skeletal system morphogenesis;	GO:0005634//nucleus;GO:0005634//nucleus;GO:0005634//nucleus;GO:0005654//nucleoplasm;GO:0030054//cell junction;	GO:0000977//RNA polymerase II transcription regulatory region sequence-specific DNA binding;GO:0000977//RNA polymerase II transcription regulatory region sequence-specific DNA binding;GO:0000981//DNA-binding transcription factor activity, RNA polymerase II-specific;GO:0001228//DNA-binding transcription activator activity, RNA polymerase II-specific;GO:0001228//DNA-binding transcription activator …	-
ENSSSCG00000005316	166290	117871	214710	1.82156	0.865178	4.27338e-05	0.0103887	Nodiff	1	236402247	236410471	-	1611	TPM2	GO:0003779;GO:0003779;GO:0005856;GO:0043462;GO:0003779;GO:0005856;GO:0003779;GO:0005856;GO:0003779;GO:0005856;GO:0005884;GO:0006936;GO:0007015;GO:0051015;GO:0003779;GO:0005856;	K10374	-	D;Z;U	KOG1003;38BKJ;3B9ZX;3CREJ;3J533;4810G;48VNR;4J9X5	tropomyosin 2 [Source:VGNC Symbol;Acc:VGNC:94338]	396693	A1X899	GO:0043462//regulation of ATP-dependent activity;GO:0006936//muscle contraction;GO:0007015//actin filament organization;	GO:0005856//cytoskeleton;GO:0005856//cytoskeleton;GO:0005856//cytoskeleton;GO:0005856//cytoskeleton;GO:0005884//actin filament;GO:0005856//cytoskeleton;	GO:0003779//actin binding;GO:0003779//actin binding;GO:0003779//actin binding;GO:0003779//actin binding;GO:0003779//actin binding;GO:0051015//actin filament binding;GO:0003779//actin binding;	ko05414(Dilated cardiomyopathy);ko05410(Hypertrophic cardiomyopathy);ko04261(Adrenergic signaling in cardiomyocytes);ko04260(Cardiac muscle contraction)
ENSSSCG00000001816	42.9264	65.9214	19.9315	0.302352	-1.7257	4.55472e-05	0.0109122	Down Regulation	7	53317540	53412647	+	5387	BLM	GO:0000079;GO:0000166;GO:0000166;GO:0000228;GO:0000400;GO:0000403;GO:0000405;GO:0000729;GO:0000733;GO:0000781;GO:0000800;GO:0002039;GO:0003676;GO:0003677;GO:0003677;GO:0003678;GO:0003678;GO:0003697;GO:0003824;GO:0004386;GO:0004386;GO:0004386;GO:0005524;GO:0005524;GO:0005524;GO:0005634;GO:0005634;GO:0005654;GO:0005730;GO:0005829;GO:0006260;GO:0006260;GO:0006281;GO:0006310;GO:0006974;GO:0007095;GO:…	-	-	L;A	KOG0351;38DX0;3BCRK;3CU2E;3J56N;480NH;48ZXZ;4IXIE;KOG0351;38DX0;3BCRK;3CU2E;3J56N;480NH;48ZXZ;4IXIE	BLM RecQ like helicase [Source:VGNC Symbol;Acc:VGNC:96569]	-	-	GO:0000079//regulation of cyclin-dependent protein serine/threonine kinase activity;GO:0000729//DNA double-strand break processing;GO:0000733//obsolete DNA strand renaturation;GO:0006260//DNA replication;GO:0006260//DNA replication;GO:0006281//DNA repair;GO:0006310//DNA recombination;GO:0006974//cellular response to DNA damage stimulus;GO:0007095//mitotic G2 DNA damage checkpoint signaling;GO:001…	GO:0000228//nuclear chromosome;GO:0000781//chromosome, telomeric region;GO:0000800//lateral element;GO:0005634//nucleus;GO:0005634//nucleus;GO:0005654//nucleoplasm;GO:0005730//nucleolus;GO:0005829//cytosol;GO:0016363//nuclear matrix;GO:0016605//PML body;GO:0032991//protein-containing complex;GO:0005634//nucleus;GO:0005634//nucleus;GO:0005634//nucleus;GO:0005694//chromosome;GO:0005737//cytoplasm;G…	GO:0000166//nucleotide binding;GO:0000166//nucleotide binding;GO:0000400//four-way junction DNA binding;GO:0000403//Y-form DNA binding;GO:0000405//bubble DNA binding;GO:0002039//p53 binding;GO:0003676//nucleic acid binding;GO:0003677//DNA binding;GO:0003677//DNA binding;GO:0003678//DNA helicase activity;GO:0003678//DNA helicase activity;GO:0003697//single-stranded DNA binding;GO:0003824//catalyti…	-
ENSSSCG00000012062	920.261	1242.73	597.787	0.481026	-1.05581	5.26979e-05	0.0124436	Down Regulation	13	200694616	200821912	+	14352	TTC3	GO:0004842;GO:0004842;GO:0005634;GO:0005654;GO:0005730;GO:0005829;GO:0006511;GO:0006511;GO:0070936;	K15712	EC:2.3.2.27	O	KOG0800;39J6R;3BFMY;3CVS1;3J52M;487WG;4979K;4IW3Z	tetratricopeptide repeat domain 3 [Source:VGNC Symbol;Acc:VGNC:94545]	106505861	-	GO:0006511//ubiquitin-dependent protein catabolic process;GO:0006511//ubiquitin-dependent protein catabolic process;GO:0070936//protein K48-linked ubiquitination;	GO:0005634//nucleus;GO:0005654//nucleoplasm;GO:0005730//nucleolus;GO:0005829//cytosol;	GO:0004842//ubiquitin-protein transferase activity;GO:0004842//ubiquitin-protein transferase activity;	-
ENSSSCG00000010816	672.191	896.71	447.672	0.499238	-1.0022	5.34446e-05	0.0124436	Down Regulation	10	8305424	8405771	+	3696	TGFB2	GO:0005160;GO:0005576;GO:0005615;GO:0005615;GO:0007165;GO:0008083;GO:0008083;GO:0051781;GO:0005160;GO:0005576;GO:0005615;GO:0005615;GO:0007165;GO:0008083;GO:0008083;GO:0051781;GO:0000902;GO:0001540;GO:0001654;GO:0001666;GO:0001837;GO:0001942;GO:0003007;GO:0005102;GO:0005114;GO:0005160;GO:0005160;GO:0005576;GO:0005576;GO:0005615;GO:0005615;GO:0005615;GO:0006468;GO:0007050;GO:0007179;GO:0007435;GO:…	-	-	T;M	KOG3900;38BXM;3BDHF;3CUHZ;3J1TY;487TT;48VUH;4J6AD	transforming growth factor beta 2 [Source:VGNC Symbol;Acc:VGNC:95541]	-	-	GO:0007165//signal transduction;GO:0051781//positive regulation of cell division;GO:0007165//signal transduction;GO:0051781//positive regulation of cell division;GO:0000902//cell morphogenesis;GO:0001654//eye development;GO:0001666//response to hypoxia;GO:0001837//epithelial to mesenchymal transition;GO:0001942//hair follicle development;GO:0003007//heart morphogenesis;GO:0006468//protein phospho…	GO:0005576//extracellular region;GO:0005615//extracellular space;GO:0005615//extracellular space;GO:0005576//extracellular region;GO:0005615//extracellular space;GO:0005615//extracellular space;GO:0005576//extracellular region;GO:0005576//extracellular region;GO:0005615//extracellular space;GO:0005615//extracellular space;GO:0005615//extracellular space;GO:0062023//collagen-containing extracellul…	GO:0005160//transforming growth factor beta receptor binding;GO:0008083//growth factor activity;GO:0008083//growth factor activity;GO:0005160//transforming growth factor beta receptor binding;GO:0008083//growth factor activity;GO:0008083//growth factor activity;GO:0001540//amyloid-beta binding;GO:0005102//signaling receptor binding;GO:0005114//type II transforming growth factor beta receptor bind…	-
ENSSSCG00000022256	1201.96	1711.18	692.744	0.404833	-1.3046	5.84051e-05	0.0132411	Down Regulation	14	91114441	91122191	+	7667	DEPP1	GO:0005737;GO:0005739;GO:0005739;GO:0005777;GO:0010506;GO:0010506;GO:0043231;GO:0005739;GO:0010506;	-	-	S	2T1TA;3A22F;3BQQB;3D5GS;3JBQZ;48DF2;496TG;4IXFP	DEPP1 autophagy regulator [Source:VGNC Symbol;Acc:VGNC:87259]	100621791	I3LSB5	GO:0010506//regulation of autophagy;GO:0010506//regulation of autophagy;GO:0010506//regulation of autophagy;	GO:0005737//cytoplasm;GO:0005739//mitochondrion;GO:0005739//mitochondrion;GO:0005777//peroxisome;GO:0043231//intracellular membrane-bounded organelle;GO:0005739//mitochondrion;	-	-
ENSSSCG00000021638	141.311	93.3218	189.3	2.02847	1.02039	5.89375e-05	0.0132411	Up Regulation	9	9315301	9334918	+	6047	NEU3	GO:0004308;GO:0004308;GO:0004308;GO:0005737;GO:0006629;GO:0006689;GO:0008152;GO:0009313;GO:0016020;GO:0016042;GO:0016798;GO:0043231;GO:0052794;GO:0052795;GO:0052796;GO:0004308;GO:0004308;GO:0004308;GO:0005886;GO:0005975;GO:0006629;GO:0006689;GO:0008152;GO:0009313;GO:0016042;GO:0016798;GO:0016997;GO:0052794;GO:0052795;GO:0052796;	K12357	EC:3.2.1.18	S	2QSFT;38BA9;3B9W6;3CUY1;3J22Q;481NP;4929N;4J4BD	neuraminidase 3 [Source:VGNC Symbol;Acc:VGNC:90693]	100739223	A0A286ZR19	GO:0006629//lipid metabolic process;GO:0006689//ganglioside catabolic process;GO:0008152//metabolic process;GO:0009313//oligosaccharide catabolic process;GO:0016042//lipid catabolic process;GO:0005975//carbohydrate metabolic process;GO:0006629//lipid metabolic process;GO:0006689//ganglioside catabolic process;GO:0008152//metabolic process;GO:0009313//oligosaccharide catabolic process;GO:0016042//…	GO:0005737//cytoplasm;GO:0016020//membrane;GO:0043231//intracellular membrane-bounded organelle;GO:0005886//plasma membrane;	GO:0004308//exo-alpha-sialidase activity;GO:0004308//exo-alpha-sialidase activity;GO:0004308//exo-alpha-sialidase activity;GO:0016798//hydrolase activity, acting on glycosyl bonds;GO:0052794//exo-alpha-(2->3)-sialidase activity;GO:0052795//exo-alpha-(2->6)-sialidase activity;GO:0052796//exo-alpha-(2->8)-sialidase activity;GO:0004308//exo-alpha-sialidase activity;GO:0004308//exo-alpha-sialidase ac…	ko00600(Sphingolipid metabolism);ko00511(Other glycan degradation)
ENSSSCG00000012026	1631.95	2106.58	1157.31	0.549379	-0.864125	5.92729e-05	0.0132411	Nodiff	13	190276424	190286205	-	5007	ADAMTS1	GO:0004222;GO:0004222;GO:0005576;GO:0006508;GO:0006508;GO:0008233;GO:0008237;GO:0008237;GO:0008270;GO:0016787;GO:0030198;GO:0031012;GO:0031012;GO:0046872;GO:0001542;GO:0001822;GO:0004222;GO:0004222;GO:0004222;GO:0005576;GO:0005604;GO:0006508;GO:0006508;GO:0008201;GO:0008233;GO:0008237;GO:0008237;GO:0008270;GO:0016525;GO:0016787;GO:0031012;GO:0031012;GO:0031410;GO:0046872;GO:0060347;GO:1900087;GO:…	K08617	EC:3.4.24.-	O	KOG3538;38BMY;3BEY9;3D28Q;3JG2E;47ZEW;48VBB;4IVQM	ADAM metallopeptidase with thrombospondin type 1 motif 1 [Source:VGNC Symbol;Acc:VGNC:85072]	497061	Q2N1I7	GO:0006508//proteolysis;GO:0006508//proteolysis;GO:0030198//extracellular matrix organization;GO:0001542//ovulation from ovarian follicle;GO:0001822//kidney development;GO:0006508//proteolysis;GO:0006508//proteolysis;GO:0016525//negative regulation of angiogenesis;GO:0060347//heart trabecula formation;GO:1900087//positive regulation of G1/S transition of mitotic cell cycle;GO:1904707//positive re…	GO:0005576//extracellular region;GO:0031012//extracellular matrix;GO:0031012//extracellular matrix;GO:0005576//extracellular region;GO:0005604//basement membrane;GO:0031012//extracellular matrix;GO:0031012//extracellular matrix;GO:0031410//cytoplasmic vesicle;	GO:0004222//metalloendopeptidase activity;GO:0004222//metalloendopeptidase activity;GO:0008233//peptidase activity;GO:0008237//metallopeptidase activity;GO:0008237//metallopeptidase activity;GO:0008270//zinc ion binding;GO:0016787//hydrolase activity;GO:0046872//metal ion binding;GO:0004222//metalloendopeptidase activity;GO:0004222//metalloendopeptidase activity;GO:0004222//metalloendopeptidase a…	-
ENSSSCG00000006828	123.283	79.5198	167.047	2.1007	1.07087	6.21564e-05	0.0137001	Up Regulation	4	110637233	110646043	-	2424	ATXN7L2	-	K11318	-	S	2QVN4;39NTJ;3BDJ4;3E6HS;3JD6N;48S11;49NGB;4J8D2	ataxin 7 like 2 [Source:VGNC Symbol;Acc:VGNC:85693]	100517342	-	-	-	-	-
ENSSSCG00000026196	1266.06	1754.67	777.456	0.443078	-1.17437	6.54842e-05	0.0141009	Down Regulation	8	130021641	130327729	+	8028	FAM13A	GO:0007165;	-	-	S	2RE4D;39MU1;3CPDN;3E5IA;3JP06;48RV2;49N8U;4J84D	family with sequence similarity 13 member A [Source:VGNC Symbol;Acc:VGNC:98924]	-	-	GO:0007165//signal transduction;	-	-	-
ENSSSCG00000005631	252.006	441.73	62.2826	0.140997	-2.82626	6.58719e-05	0.0141009	Down Regulation	1	268427704	268465789	-	4846	FAM102A	-	-	-	S	2QRRN;38DSX;3BC51;3CZ8J;3JD2Q;484IR;48X4T;4J0YC	family with sequence similarity 102 member A [Source:HGNC Symbol;Acc:HGNC:31419]	-	-	-	-	-	-
ENSSSCG00000005943	85.5396	116.944	54.1355	0.462919	-1.11117	6.65336e-05	0.0141009	Down Regulation	4	7814694	7909528	+	5395	ST3GAL1	GO:0003836;GO:0003836;GO:0005794;GO:0006468;GO:0006486;GO:0006486;GO:0008373;GO:0016020;GO:0016021;GO:0016740;GO:0016757;GO:0097503;	K00780	EC:2.4.99.4	M;G	KOG2692;397FA;3BAXF;3CRX1;3J3YZ;4844V;498EQ;4J1V5	ST3 beta-galactoside alpha-2,3-sialyltransferase 1 [Source:VGNC Symbol;Acc:VGNC:98863]	445537	Q02745	GO:0006468//protein phosphorylation;GO:0006486//protein glycosylation;GO:0006486//protein glycosylation;GO:0097503//sialylation;	GO:0005794//Golgi apparatus;GO:0016020//membrane;GO:0016021//integral component of membrane;	GO:0003836//beta-galactoside (CMP) alpha-2,3-sialyltransferase activity;GO:0003836//beta-galactoside (CMP) alpha-2,3-sialyltransferase activity;GO:0008373//sialyltransferase activity;GO:0016740//transferase activity;GO:0016757//glycosyltransferase activity;	ko00604(Glycosphingolipid biosynthesis - ganglio series);ko00603(Glycosphingolipid biosynthesis - globo and isoglobo series);ko00533(Glycosaminoglycan biosynthesis - keratan sulfate);ko00512(Mucin type O-glycan biosynthesis)
ENSSSCG00000038994	2289.85	2977.71	1601.99	0.537993	-0.89434	7.27767e-05	0.0152288	Nodiff	6	82401188	82483724	+	5054	CLIC4	GO:0001525;GO:0001525;GO:0001886;GO:0005244;GO:0005254;GO:0005254;GO:0005634;GO:0005737;GO:0005737;GO:0005739;GO:0005739;GO:0005739;GO:0005813;GO:0005829;GO:0005886;GO:0005902;GO:0005911;GO:0006811;GO:0006821;GO:0007035;GO:0009566;GO:0009986;GO:0015630;GO:0016020;GO:0016363;GO:0030216;GO:0030216;GO:0030336;GO:0030496;GO:0034220;GO:0034707;GO:0034765;GO:0035264;GO:0045177;GO:0048471;GO:0048754;GO:…	-	-	-	-	chloride intracellular channel 4 [Source:VGNC Symbol;Acc:VGNC:86763]	-	-	GO:0001525//angiogenesis;GO:0001525//angiogenesis;GO:0001886//endothelial cell morphogenesis;GO:0006811//ion transport;GO:0006821//chloride transport;GO:0007035//vacuolar acidification;GO:0009566//fertilization;GO:0030216//keratinocyte differentiation;GO:0030216//keratinocyte differentiation;GO:0030336//negative regulation of cell migration;GO:0034220//ion transmembrane transport;GO:0034765//regu…	GO:0005634//nucleus;GO:0005737//cytoplasm;GO:0005737//cytoplasm;GO:0005739//mitochondrion;GO:0005739//mitochondrion;GO:0005739//mitochondrion;GO:0005813//centrosome;GO:0005829//cytosol;GO:0005886//plasma membrane;GO:0005902//microvillus;GO:0005911//cell-cell junction;GO:0009986//cell surface;GO:0015630//microtubule cytoskeleton;GO:0016020//membrane;GO:0016363//nuclear matrix;GO:0030496//midbody;G…	GO:0005244//voltage-gated ion channel activity;GO:0005254//chloride channel activity;GO:0005254//chloride channel activity;GO:0005244//voltage-gated ion channel activity;GO:0005254//chloride channel activity;	-
ENSSSCG00000015413	1189.83	1656.32	723.343	0.436717	-1.19523	7.54358e-05	0.0155879	Down Regulation	9	102868836	102875577	+	4486	FGL2	GO:0002291;GO:0002381;GO:0002605;GO:0002617;GO:0005102;GO:0005576;GO:0005615;GO:0006508;GO:0008233;GO:0043381;GO:0050687;GO:0062023;	-	-	S;M	KOG2579;38HZH;3BM3I;3CU6C;3JCDS;485ZF;4938R;4IVRZ	fibrinogen like 2 [Source:VGNC Symbol;Acc:VGNC:88123]	448808	Q8MIP7	GO:0002291//T cell activation via T cell receptor contact with antigen bound to MHC molecule on antigen presenting cell;GO:0002381//immunoglobulin production involved in immunoglobulin-mediated immune response;GO:0002605//negative regulation of dendritic cell antigen processing and presentation;GO:0002617//negative regulation of macrophage antigen processing and presentation;GO:0006508//proteolys…	GO:0005576//extracellular region;GO:0005615//extracellular space;GO:0062023//collagen-containing extracellular matrix;	GO:0005102//signaling receptor binding;GO:0008233//peptidase activity;	-
ENSSSCG00000029275	3378.96	4863.95	1893.97	0.38939	-1.36071	8.73448e-05	0.0177502	Down Regulation	8	17841844	17961909	-	10913	PPARGC1A	GO:0003676;GO:0003712;GO:0003723;GO:0005102;GO:0005634;GO:0007005;GO:0008134;GO:0016605;GO:0048511;GO:0050873;GO:1903506;GO:0002021;GO:0003676;GO:0003677;GO:0003677;GO:0003712;GO:0003712;GO:0003713;GO:0003713;GO:0003713;GO:0003723;GO:0005102;GO:0005634;GO:0005634;GO:0005634;GO:0005634;GO:0005654;GO:0006355;GO:0006355;GO:0007005;GO:0008134;GO:0008134;GO:0008134;GO:0010628;GO:0010822;GO:0010822;GO:…	K07202	-	A;K	2QSXU;39TDV;3BB61;3D3M0;3JCTD;487MU;48V3Q;4J45K	PPARG coactivator 1 alpha [Source:VGNC Symbol;Acc:VGNC:91685]	397013	Q865B6	GO:0007005//mitochondrion organization;GO:0048511//rhythmic process;GO:0050873//brown fat cell differentiation;GO:1903506//regulation of nucleic acid-templated transcription;GO:0002021//response to dietary excess;GO:0006355//regulation of transcription, DNA-templated;GO:0006355//regulation of transcription, DNA-templated;GO:0007005//mitochondrion organization;GO:0010628//positive regulation of ge…	GO:0005634//nucleus;GO:0016605//PML body;GO:0005634//nucleus;GO:0005634//nucleus;GO:0005634//nucleus;GO:0005634//nucleus;GO:0005654//nucleoplasm;GO:0016605//PML body;GO:0043231//intracellular membrane-bounded organelle;GO:0005634//nucleus;GO:0016605//PML body;GO:0005634//nucleus;GO:0016605//PML body;GO:0005634//nucleus;GO:0016605//PML body;GO:0005634//nucleus;GO:0005634//nucleus;	GO:0003676//nucleic acid binding;GO:0003712//transcription coregulator activity;GO:0003723//RNA binding;GO:0005102//signaling receptor binding;GO:0008134//transcription factor binding;GO:0003676//nucleic acid binding;GO:0003677//DNA binding;GO:0003677//DNA binding;GO:0003712//transcription coregulator activity;GO:0003712//transcription coregulator activity;GO:0003713//transcription coactivator ac…	ko05016(Huntington disease);ko04936(Alcoholic liver disease);ko04931(Insulin resistance);ko04922(Glucagon signaling pathway);ko04920(Adipocytokine signaling pathway);ko04910(Insulin signaling pathway);ko04714(Thermogenesis);ko04371(Apelin signaling pathway);ko04211(Longevity regulating pathway);ko04152(AMPK signaling pathway)
ENSSSCG00000016851	397.357	610.109	184.605	0.302578	-1.72462	8.86649e-05	0.0177502	Down Regulation	16	24041567	24102179	+	5506	OSMR	GO:0004896;GO:0016020;GO:0016020;GO:0016021;GO:0019221;GO:0004896;GO:0004896;GO:0004923;GO:0004924;GO:0004924;GO:0005127;GO:0005900;GO:0008284;GO:0008284;GO:0009897;GO:0016020;GO:0016020;GO:0016021;GO:0016324;GO:0019221;GO:0019838;GO:0019955;GO:0034097;GO:0038165;GO:0043235;GO:0048861;	K05057	-	S;T	2QWRV;390EC;3BBSB;3CW8D;3J3AY;482UT;497T4;4IW8Y	oncostatin M receptor [Source:VGNC Symbol;Acc:VGNC:91082]	100519398	-	GO:0019221//cytokine-mediated signaling pathway;GO:0008284//positive regulation of cell population proliferation;GO:0008284//positive regulation of cell population proliferation;GO:0019221//cytokine-mediated signaling pathway;GO:0034097//response to cytokine;GO:0038165//oncostatin-M-mediated signaling pathway;GO:0048861//leukemia inhibitory factor signaling pathway;	GO:0016020//membrane;GO:0016020//membrane;GO:0016021//integral component of membrane;GO:0005900//oncostatin-M receptor complex;GO:0009897//external side of plasma membrane;GO:0016020//membrane;GO:0016020//membrane;GO:0016021//integral component of membrane;GO:0016324//apical plasma membrane;GO:0043235//receptor complex;	GO:0004896//cytokine receptor activity;GO:0004896//cytokine receptor activity;GO:0004896//cytokine receptor activity;GO:0004923//leukemia inhibitory factor receptor activity;GO:0004924//oncostatin-M receptor activity;GO:0004924//oncostatin-M receptor activity;GO:0005127//ciliary neurotrophic factor receptor binding;GO:0019838//growth factor binding;GO:0019955//cytokine binding;	ko04630(JAK-STAT signaling pathway);ko04151(PI3K-Akt signaling pathway);ko04060(Cytokine-cytokine receptor interaction)
ENSSSCG00000024960	262.553	346.429	178.677	0.515768	-0.955206	8.91213e-05	0.0177502	Nodiff	8	45578001	45808748	-	7283	PDGFC	GO:0005161;GO:0005161;GO:0005161;GO:0005161;GO:0005576;GO:0005576;GO:0005615;GO:0005615;GO:0005829;GO:0005886;GO:0007171;GO:0007275;GO:0008083;GO:0008083;GO:0008284;GO:0008284;GO:0008284;GO:0008284;GO:0009887;GO:0009986;GO:0014068;GO:0016020;GO:0030335;GO:0031954;GO:0042803;GO:0043406;GO:0048008;GO:0048008;GO:0048008;GO:0048008;GO:0048146;GO:0048565;GO:0048568;GO:0050730;GO:0051781;GO:0060348;GO:…	-	-	T;O	2QUUR;39233;3BFXJ;3D24Z;3JCK6;482M3;48ZUX;4J6SX	platelet derived growth factor C [Source:VGNC Symbol;Acc:VGNC:91266]	-	-	GO:0007171//activation of transmembrane receptor protein tyrosine kinase activity;GO:0007275//multicellular organism development;GO:0008284//positive regulation of cell population proliferation;GO:0008284//positive regulation of cell population proliferation;GO:0008284//positive regulation of cell population proliferation;GO:0008284//positive regulation of cell population proliferation;GO:0009887…	GO:0005576//extracellular region;GO:0005576//extracellular region;GO:0005615//extracellular space;GO:0005615//extracellular space;GO:0005829//cytosol;GO:0005886//plasma membrane;GO:0009986//cell surface;GO:0016020//membrane;GO:0005576//extracellular region;GO:0016020//membrane;GO:0005576//extracellular region;GO:0016020//membrane;GO:0005576//extracellular region;GO:0016020//membrane;	GO:0005161//platelet-derived growth factor receptor binding;GO:0005161//platelet-derived growth factor receptor binding;GO:0005161//platelet-derived growth factor receptor binding;GO:0005161//platelet-derived growth factor receptor binding;GO:0008083//growth factor activity;GO:0008083//growth factor activity;GO:0042803//protein homodimerization activity;GO:0070851//growth factor receptor binding;…	-
ENSSSCG00000035634	136.312	181.92	90.7046	0.498596	-1.00406	9.22267e-05	0.01815	Down Regulation	13	86649586	86869297	-	4133	PLSCR1	GO:0017121;GO:0017128;GO:0017121;GO:0017128;GO:0001228;GO:0005154;GO:0005509;GO:0005634;GO:0005654;GO:0005730;GO:0005737;GO:0005794;GO:0005829;GO:0005886;GO:0005887;GO:0006915;GO:0010628;GO:0016020;GO:0016021;GO:0017121;GO:0017121;GO:0017124;GO:0017128;GO:0017128;GO:0019899;GO:0035456;GO:0042609;GO:0045071;GO:0045089;GO:0045121;GO:0045944;GO:0048471;GO:0051607;GO:0062023;GO:2000373;GO:0016020;GO:…	-	-	M;O	KOG0621;38I3R;3BBDE;3CU2Y;3JBPH;4800G;491M0;4J6Q7	phospholipid scramblase 1 [Source:NCBI gene (formerly Entrezgene);Acc:100620055]	-	-	GO:0017121//plasma membrane phospholipid scrambling;GO:0017121//plasma membrane phospholipid scrambling;GO:0006915//apoptotic process;GO:0010628//positive regulation of gene expression;GO:0017121//plasma membrane phospholipid scrambling;GO:0017121//plasma membrane phospholipid scrambling;GO:0035456//response to interferon-beta;GO:0045071//negative regulation of viral genome replication;GO:0045089…	GO:0005634//nucleus;GO:0005654//nucleoplasm;GO:0005730//nucleolus;GO:0005737//cytoplasm;GO:0005794//Golgi apparatus;GO:0005829//cytosol;GO:0005886//plasma membrane;GO:0005887//integral component of plasma membrane;GO:0016020//membrane;GO:0016021//integral component of membrane;GO:0045121//membrane raft;GO:0048471//perinuclear region of cytoplasm;GO:0062023//collagen-containing extracellular matri…	GO:0017128//phospholipid scramblase activity;GO:0017128//phospholipid scramblase activity;GO:0001228//DNA-binding transcription activator activity, RNA polymerase II-specific;GO:0005154//epidermal growth factor receptor binding;GO:0005509//calcium ion binding;GO:0017124//SH3 domain binding;GO:0017128//phospholipid scramblase activity;GO:0017128//phospholipid scramblase activity;GO:0019899//enzyme…	-
ENSSSCG00000024837	96.4813	63.2906	129.672	2.04884	1.0348	9.48746e-05	0.0184514	Up Regulation	2	5410624	5433929	-	3360	SYT12	GO:0000149;GO:0001786;GO:0005509;GO:0005544;GO:0005886;GO:0008021;GO:0014059;GO:0016020;GO:0016020;GO:0016021;GO:0016192;GO:0017156;GO:0017158;GO:0019905;GO:0030276;GO:0046928;GO:0048791;GO:0060291;GO:0060291;GO:0070382;GO:0071277;GO:0098686;	K19912	-	U;S;T	KOG1028;38TEH;3BB7Z;3D1IA;3JFQ3;481F2;48V66;4J6CV	synaptotagmin 12 [Source:VGNC Symbol;Acc:VGNC:93681]	100625267	I3LK76;A0A4X1V9Y5	GO:0014059//regulation of dopamine secretion;GO:0016192//vesicle-mediated transport;GO:0017156//calcium-ion regulated exocytosis;GO:0017158//regulation of calcium ion-dependent exocytosis;GO:0046928//regulation of neurotransmitter secretion;GO:0048791//calcium ion-regulated exocytosis of neurotransmitter;GO:0060291//long-term synaptic potentiation;GO:0060291//long-term synaptic potentiation;GO:00…	GO:0005886//plasma membrane;GO:0008021//synaptic vesicle;GO:0016020//membrane;GO:0016020//membrane;GO:0016021//integral component of membrane;GO:0070382//exocytic vesicle;GO:0098686//hippocampal mossy fiber to CA3 synapse;	GO:0000149//SNARE binding;GO:0001786//phosphatidylserine binding;GO:0005509//calcium ion binding;GO:0005544//calcium-dependent phospholipid binding;GO:0019905//syntaxin binding;GO:0030276//clathrin binding;	-
ENSSSCG00000032527	585.097	779.849	390.345	0.500539	-0.998445	9.65215e-05	0.0185534	Nodiff	3	110823666	110843068	-	2470	FOSL2	GO:0000977;GO:0000977;GO:0000978;GO:0000981;GO:0001228;GO:0003334;GO:0003677;GO:0003682;GO:0003700;GO:0005634;GO:0005634;GO:0005634;GO:0005654;GO:0006355;GO:0006357;GO:0006357;GO:0045893;GO:0045944;GO:0045944;GO:0048146;	-	-	-	-	FOS like 2, AP-1 transcription factor subunit [Source:VGNC Symbol;Acc:VGNC:88192]	-	-	GO:0003334//keratinocyte development;GO:0006355//regulation of transcription, DNA-templated;GO:0006357//regulation of transcription by RNA polymerase II;GO:0006357//regulation of transcription by RNA polymerase II;GO:0045893//positive regulation of transcription, DNA-templated;GO:0045944//positive regulation of transcription by RNA polymerase II;GO:0045944//positive regulation of transcription by…	GO:0005634//nucleus;GO:0005634//nucleus;GO:0005634//nucleus;GO:0005654//nucleoplasm;	GO:0000977//RNA polymerase II transcription regulatory region sequence-specific DNA binding;GO:0000977//RNA polymerase II transcription regulatory region sequence-specific DNA binding;GO:0000978//RNA polymerase II cis-regulatory region sequence-specific DNA binding;GO:0000981//DNA-binding transcription factor activity, RNA polymerase II-specific;GO:0001228//DNA-binding transcription activator act…	-
ENSSSCG00000012295	116.93	73.2486	160.612	2.1927	1.13271	0.000101331	0.0192541	Up Regulation	X	43207054	43211628	+	1259	MAGIX	-	-	-	O	KOG3209;39TPE;3BMZM;3D400;3JAD4;485YK;48YMG;4IVJY	MAGI family member, X-linked [Source:NCBI gene (formerly Entrezgene);Acc:100514936]	100514936	F1RW42	-	-	-	-
ENSSSCG00000000584	4.5565	0.336997	8.77601	26.0418	4.70276	0.000108333	0.0203506	Up Regulation	5	52037218	52131789	+	5534	SLCO1A2	GO:0005886;GO:0005886;GO:0006811;GO:0016020;GO:0016020;GO:0016021;GO:0022857;GO:0055085;GO:0005886;GO:0006811;GO:0016020;GO:0016020;GO:0016021;GO:0022857;GO:0055085;GO:0005886;GO:0005887;GO:0006811;GO:0015125;GO:0015347;GO:0015721;GO:0016020;GO:0016020;GO:0016021;GO:0022857;GO:0043252;GO:0055085;	K03460	-	Q;P	KOG3626;38FGX;3BKHD;3D0X4;3JB31;47ZM1;492QS;4IVR3	solute carrier organic anion transporter family member 1A2 [Source:VGNC Symbol;Acc:VGNC:93193]	397534	A0A5K1U410;A0A4X1VET9	GO:0006811//ion transport;GO:0055085//transmembrane transport;GO:0006811//ion transport;GO:0055085//transmembrane transport;GO:0006811//ion transport;GO:0015721//bile acid and bile salt transport;GO:0043252//sodium-independent organic anion transport;GO:0055085//transmembrane transport;	GO:0005886//plasma membrane;GO:0005886//plasma membrane;GO:0016020//membrane;GO:0016020//membrane;GO:0016021//integral component of membrane;GO:0005886//plasma membrane;GO:0016020//membrane;GO:0016020//membrane;GO:0016021//integral component of membrane;GO:0005886//plasma membrane;GO:0005887//integral component of plasma membrane;GO:0016020//membrane;GO:0016020//membrane;GO:0016021//integral comp…	GO:0022857//transmembrane transporter activity;GO:0022857//transmembrane transporter activity;GO:0015125//bile acid transmembrane transporter activity;GO:0015347//sodium-independent organic anion transmembrane transporter activity;GO:0022857//transmembrane transporter activity;	ko04976(Bile secretion)
ENSSSCG00000011193	445.644	315.229	576.058	1.82743	0.869814	0.000118287	0.0218167	Nodiff	13	2840456	2903680	+	5499	BTD	GO:0006768;GO:0006807;GO:0016787;GO:0016811;GO:0006807;GO:0016787;GO:0016811;	K01435	EC:3.5.1.12	-	-	biotinidase [Source:VGNC Symbol;Acc:VGNC:85911]	100737057	-	GO:0006768//biotin metabolic process;GO:0006807//nitrogen compound metabolic process;GO:0006807//nitrogen compound metabolic process;	-	GO:0016787//hydrolase activity;GO:0016811//hydrolase activity, acting on carbon-nitrogen (but not peptide) bonds, in linear amides;GO:0016787//hydrolase activity;GO:0016811//hydrolase activity, acting on carbon-nitrogen (but not peptide) bonds, in linear amides;	ko04977(Vitamin digestion and absorption);ko00780(Biotin metabolism)
ENSSSCG00000047932	10946.5	19652.7	2240.25	0.113992	-3.133	0.000118777	0.0218167	Down Regulation	4	88970591	88985586	-	3421	HSPA6	GO:0000166;GO:0005524;GO:0005737;GO:0005814;GO:0005829;GO:0008180;GO:0016887;GO:0019899;GO:0031072;GO:0034605;GO:0042026;GO:0051082;	-	-	-	-	heat shock protein family A (Hsp70) member 6 [Source:NCBI gene (formerly Entrezgene);Acc:396906]	-	-	GO:0034605//cellular response to heat;GO:0042026//protein refolding;	GO:0005737//cytoplasm;GO:0005814//centriole;GO:0005829//cytosol;GO:0008180//COP9 signalosome;	GO:0000166//nucleotide binding;GO:0005524//ATP binding;GO:0016887//ATP hydrolysis activity;GO:0019899//enzyme binding;GO:0031072//heat shock protein binding;GO:0051082//unfolded protein binding;	-
ENSSSCG00000028056	8655	11064.6	6245.36	0.564444	-0.825099	0.00012084	0.0219516	Nodiff	6	48052137	48066257	+	2962	ZFP36	GO:0000122;GO:0000165;GO:0000288;GO:0000289;GO:0003729;GO:0005634;GO:0005737;GO:0005829;GO:0006357;GO:0009611;GO:0030014;GO:0032703;GO:0035278;GO:0035556;GO:0035925;GO:0038066;GO:0043488;GO:0044344;GO:0045600;GO:0045638;GO:0046872;GO:0046872;GO:0050728;GO:0050779;GO:0060213;GO:0061014;GO:0061158;GO:0070063;GO:0071222;GO:0071356;GO:0071889;GO:1900153;GO:1904246;GO:1990904;GO:0046872;GO:0046872;	-	-	K;S	KOG1677;39XXP;3BN5Y;3D6DF;3JBW1;48BNE;492IY;4J1KY	ZFP36 ring finger protein [Source:VGNC Symbol;Acc:VGNC:95145]	-	-	GO:0000122//negative regulation of transcription by RNA polymerase II;GO:0000165//MAPK cascade;GO:0000288//nuclear-transcribed mRNA catabolic process, deadenylation-dependent decay;GO:0000289//nuclear-transcribed mRNA poly(A) tail shortening;GO:0006357//regulation of transcription by RNA polymerase II;GO:0009611//response to wounding;GO:0032703//negative regulation of interleukin-2 production;GO:…	GO:0005634//nucleus;GO:0005737//cytoplasm;GO:0005829//cytosol;GO:0030014//CCR4-NOT complex;GO:1990904//ribonucleoprotein complex;	GO:0003729//mRNA binding;GO:0035925//mRNA 3'-UTR AU-rich region binding;GO:0046872//metal ion binding;GO:0046872//metal ion binding;GO:0070063//RNA polymerase binding;GO:0071889//14-3-3 protein binding;GO:0046872//metal ion binding;GO:0046872//metal ion binding;	-
ENSSSCG00000001732	416.366	541.64	291.092	0.537427	-0.895858	0.000122213	0.0219599	Nodiff	7	43597292	43624609	-	3248	MMUT	GO:0003824;GO:0003924;GO:0004494;GO:0004494;GO:0004494;GO:0004494;GO:0004494;GO:0009791;GO:0016853;GO:0016853;GO:0016866;GO:0031419;GO:0031419;GO:0031419;GO:0042802;GO:0042803;GO:0043547;GO:0046872;GO:0046872;GO:0050667;GO:0072341;GO:0003824;GO:0004494;GO:0004494;GO:0016853;GO:0016853;GO:0016866;GO:0031419;GO:0031419;GO:0046872;GO:0046872;	K01847	EC:5.4.99.2	-	-	methylmalonyl-CoA mutase [Source:VGNC Symbol;Acc:VGNC:98131]	399535	Q8MI68	GO:0009791//post-embryonic development;GO:0043547//positive regulation of GTPase activity;GO:0050667//homocysteine metabolic process;	-	GO:0003824//catalytic activity;GO:0003924//GTPase activity;GO:0004494//methylmalonyl-CoA mutase activity;GO:0004494//methylmalonyl-CoA mutase activity;GO:0004494//methylmalonyl-CoA mutase activity;GO:0004494//methylmalonyl-CoA mutase activity;GO:0004494//methylmalonyl-CoA mutase activity;GO:0016853//isomerase activity;GO:0016853//isomerase activity;GO:0016866//intramolecular transferase activity;…	ko00640(Propanoate metabolism);ko00630(Glyoxylate and dicarboxylate metabolism);ko00280(Valine, leucine and isoleucine degradation)
ENSSSCG00000036363	952.661	678.284	1227.04	1.80903	0.855218	0.000124802	0.0221839	Nodiff	2	59567653	59598398	+	3723	-	GO:0004114;GO:0004115;GO:0005929;GO:0006198;GO:0007165;GO:0008081;GO:0016787;GO:0046872;GO:0004114;GO:0006198;GO:0007165;GO:0008081;GO:0016787;GO:0046872;GO:0004114;GO:0006198;GO:0007165;GO:0008081;GO:0016787;GO:0046872;	-	-	T	KOG3689;38EXP;3B97Q;3CS86;3JNBV;4885Q;493T5	phosphodiesterase 4C [Source:NCBI gene (formerly Entrezgene);Acc:100037970]	-	-	GO:0006198//cAMP catabolic process;GO:0007165//signal transduction;GO:0006198//cAMP catabolic process;GO:0007165//signal transduction;GO:0006198//cAMP catabolic process;GO:0007165//signal transduction;	GO:0005929//cilium;	GO:0004114//3',5'-cyclic-nucleotide phosphodiesterase activity;GO:0004115//3',5'-cyclic-AMP phosphodiesterase activity;GO:0008081//phosphoric diester hydrolase activity;GO:0016787//hydrolase activity;GO:0046872//metal ion binding;GO:0004114//3',5'-cyclic-nucleotide phosphodiesterase activity;GO:0008081//phosphoric diester hydrolase activity;GO:0016787//hydrolase activity;GO:0046872//metal ion bin…	-
ENSSSCG00000006175	51.3357	75.621	27.0503	0.357709	-1.48314	0.000127775	0.0223257	Down Regulation	4	61926054	61950697	-	674	LY96	GO:0001530;GO:0035662;GO:0045087;GO:0001530;GO:0001875;GO:0001875;GO:0031226;GO:0031663;GO:0031666;GO:0031666;GO:0032496;GO:0032497;GO:0032497;GO:0032760;GO:0034142;GO:0034142;GO:0035662;GO:0045087;GO:0046696;GO:0046696;GO:0046696;GO:0071222;GO:0071222;	K05400	-	-	-	lymphocyte antigen 96 [Source:VGNC Symbol;Acc:VGNC:89907]	100125555	A7BG67;A0A4X1UG99	GO:0045087//innate immune response;GO:0031663//lipopolysaccharide-mediated signaling pathway;GO:0031666//positive regulation of lipopolysaccharide-mediated signaling pathway;GO:0031666//positive regulation of lipopolysaccharide-mediated signaling pathway;GO:0032496//response to lipopolysaccharide;GO:0032497//detection of lipopolysaccharide;GO:0032497//detection of lipopolysaccharide;GO:0032760//p…	GO:0031226//intrinsic component of plasma membrane;GO:0046696//lipopolysaccharide receptor complex;GO:0046696//lipopolysaccharide receptor complex;GO:0046696//lipopolysaccharide receptor complex;	GO:0001530//lipopolysaccharide binding;GO:0035662//Toll-like receptor 4 binding;GO:0001530//lipopolysaccharide binding;GO:0001875//lipopolysaccharide immune receptor activity;GO:0001875//lipopolysaccharide immune receptor activity;GO:0035662//Toll-like receptor 4 binding;	ko05417(Lipid and atherosclerosis);ko05145(Toxoplasmosis);ko05133(Pertussis);ko05132(Salmonella infection);ko04936(Alcoholic liver disease);ko04620(Toll-like receptor signaling pathway);ko04064(NF-kappa B signaling pathway)
ENSSSCG00000036956	1081.86	1696.03	467.687	0.275754	-1.85855	0.000128301	0.0223257	Down Regulation	12	3643929	3647012	+	2528	SOCS3	GO:0001784;GO:0001932;GO:0005942;GO:0007259;GO:0009968;GO:0009968;GO:0016567;GO:0035556;GO:0040008;GO:0042532;GO:0043066;GO:0043551;GO:0045595;GO:0045597;GO:0046426;GO:0046627;GO:0046854;GO:0046935;GO:0050728;GO:0060670;GO:0060674;GO:0060707;GO:0060708;GO:1990830;	-	-	-	-	suppressor of cytokine signaling 3 [Source:VGNC Symbol;Acc:VGNC:99052]	-	-	GO:0001932//regulation of protein phosphorylation;GO:0007259//receptor signaling pathway via JAK-STAT;GO:0009968//negative regulation of signal transduction;GO:0009968//negative regulation of signal transduction;GO:0016567//protein ubiquitination;GO:0035556//intracellular signal transduction;GO:0040008//regulation of growth;GO:0042532//negative regulation of tyrosine phosphorylation of STAT prote…	GO:0005942//phosphatidylinositol 3-kinase complex;	GO:0001784//phosphotyrosine residue binding;GO:0046935//1-phosphatidylinositol-3-kinase regulator activity;	-
ENSSSCG00000037201	1058.16	1599.61	516.717	0.323027	-1.63027	0.000131391	0.0226252	Down Regulation	3	111821690	111835663	+	3226	MPV17	GO:0016020;GO:0016021;GO:0016021;GO:0016020;GO:0016021;GO:0016021;GO:0000002;GO:0005739;GO:0005743;GO:0015267;GO:0016020;GO:0016021;GO:0016021;GO:0042592;GO:1901858;GO:0016020;GO:0016021;GO:0016021;GO:0005737;GO:0016020;GO:0016021;GO:0016021;	-	-	-	-	mitochondrial inner membrane protein MPV17 [Source:NCBI gene (formerly Entrezgene);Acc:110260044]	-	-	GO:0000002//mitochondrial genome maintenance;GO:0042592//homeostatic process;GO:1901858//regulation of mitochondrial DNA metabolic process;	GO:0016020//membrane;GO:0016021//integral component of membrane;GO:0016021//integral component of membrane;GO:0016020//membrane;GO:0016021//integral component of membrane;GO:0016021//integral component of membrane;GO:0005739//mitochondrion;GO:0005743//mitochondrial inner membrane;GO:0016020//membrane;GO:0016021//integral component of membrane;GO:0016021//integral component of membrane;GO:0016020/…	GO:0015267//channel activity;	-
ENSSSCG00000000854	42.6608	67.8168	17.5048	0.25812	-1.95389	0.00013413	0.0227526	Down Regulation	5	80694230	80858598	-	8304	-	GO:0005041;GO:0005509;GO:0005540;GO:0006897;GO:0007155;GO:0016020;GO:0016021;GO:0030169;	K19013	-	S;T	KOG1218;38CGW;3BEXX;3CV8Y;3J1RU;47Z98;4987A;4J437	stabilin 2 [Source:NCBI gene (formerly Entrezgene);Acc:100521556]	100521556	-	GO:0006897//endocytosis;GO:0007155//cell adhesion;	GO:0016020//membrane;GO:0016021//integral component of membrane;	GO:0005041//low-density lipoprotein particle receptor activity;GO:0005509//calcium ion binding;GO:0005540//hyaluronic acid binding;GO:0030169//low-density lipoprotein particle binding;	-
ENSSSCG00000010429	306.446	513.585	99.3061	0.193359	-2.37065	0.000134883	0.0227526	Down Regulation	14	97560785	98793318	-	5053	PRKG1	GO:0000166;GO:0004672;GO:0004674;GO:0004674;GO:0004692;GO:0004692;GO:0005524;GO:0005524;GO:0006468;GO:0016301;GO:0016310;GO:0016740;GO:0030553;GO:0000166;GO:0001764;GO:0004672;GO:0004672;GO:0004672;GO:0004674;GO:0004674;GO:0004692;GO:0004692;GO:0004692;GO:0004692;GO:0005246;GO:0005524;GO:0005524;GO:0005737;GO:0005794;GO:0005886;GO:0005886;GO:0006468;GO:0006468;GO:0007165;GO:0016301;GO:0016310;GO:…	-	-	T	KOG0614;3AH8Y;3BA35;3CRYY;3J985;47ZK6;48YP0;4J50F	protein kinase cGMP-dependent 1 [Source:VGNC Symbol;Acc:VGNC:91816]	-	-	GO:0006468//protein phosphorylation;GO:0016310//phosphorylation;GO:0001764//neuron migration;GO:0006468//protein phosphorylation;GO:0006468//protein phosphorylation;GO:0007165//signal transduction;GO:0016310//phosphorylation;GO:0016358//dendrite development;GO:0019934//cGMP-mediated signaling;GO:0030900//forebrain development;GO:0043087//regulation of GTPase activity;GO:0045986//negative regulati…	GO:0005737//cytoplasm;GO:0005794//Golgi apparatus;GO:0005886//plasma membrane;GO:0005886//plasma membrane;	GO:0000166//nucleotide binding;GO:0004672//protein kinase activity;GO:0004674//protein serine/threonine kinase activity;GO:0004674//protein serine/threonine kinase activity;GO:0004692//cGMP-dependent protein kinase activity;GO:0004692//cGMP-dependent protein kinase activity;GO:0005524//ATP binding;GO:0005524//ATP binding;GO:0016301//kinase activity;GO:0016740//transferase activity;GO:0030553//cGM…	-
ENSSSCG00000032145	18.5325	7.53573	29.5294	3.91858	1.97033	0.000140616	0.02348	Up Regulation	6	30511894	30515097	-	1940	IRX5	GO:0000122;GO:0000981;GO:0000981;GO:0001227;GO:0002027;GO:0003677;GO:0003677;GO:0005634;GO:0005634;GO:0005634;GO:0006355;GO:0006357;GO:0008406;GO:0010468;GO:0030182;GO:0042551;GO:0043565;GO:0048468;GO:0048468;GO:0048701;GO:0060040;GO:1990837;	-	-	-	-	iroquois homeobox 5 [Source:VGNC Symbol;Acc:VGNC:89219]	-	-	GO:0000122//negative regulation of transcription by RNA polymerase II;GO:0002027//regulation of heart rate;GO:0006355//regulation of transcription, DNA-templated;GO:0006357//regulation of transcription by RNA polymerase II;GO:0008406//gonad development;GO:0010468//regulation of gene expression;GO:0030182//neuron differentiation;GO:0042551//neuron maturation;GO:0048468//cell development;GO:0048468…	GO:0005634//nucleus;GO:0005634//nucleus;GO:0005634//nucleus;	GO:0000981//DNA-binding transcription factor activity, RNA polymerase II-specific;GO:0000981//DNA-binding transcription factor activity, RNA polymerase II-specific;GO:0001227//DNA-binding transcription repressor activity, RNA polymerase II-specific;GO:0003677//DNA binding;GO:0003677//DNA binding;GO:0043565//sequence-specific DNA binding;GO:1990837//sequence-specific double-stranded DNA binding;	-
ENSSSCG00000034364	696.103	1165.31	226.896	0.194709	-2.36061	0.000144497	0.0238868	Down Regulation	12	59466791	59654130	-	7575	SPECC1	GO:0005815;GO:0030036;GO:0031941;GO:0001650;GO:0005654;GO:0005829;GO:0043231;	-	-	-	-	sperm antigen with calponin homology and coiled- coil domains 1 [Source:VGNC Symbol;Acc:VGNC:93398]	-	-	GO:0030036//actin cytoskeleton organization;	GO:0005815//microtubule organizing center;GO:0031941//filamentous actin;GO:0001650//fibrillar center;GO:0005654//nucleoplasm;GO:0005829//cytosol;GO:0043231//intracellular membrane-bounded organelle;	-	-
ENSSSCG00000016174	2558.22	3270.48	1845.95	0.564428	-0.825139	0.000148438	0.0242953	Nodiff	15	117658099	117731014	-	8488	FN1	GO:0005576;GO:0006953;GO:0007155;GO:0008201;GO:0008360;GO:0005576;GO:0006953;GO:0007155;GO:0008201;GO:0008360;GO:0001932;GO:0002020;GO:0005102;GO:0005102;GO:0005178;GO:0005178;GO:0005201;GO:0005576;GO:0005577;GO:0005604;GO:0005615;GO:0005615;GO:0005793;GO:0006953;GO:0007044;GO:0007044;GO:0007155;GO:0007155;GO:0007160;GO:0007160;GO:0007161;GO:0007229;GO:0007399;GO:0007507;GO:0008022;GO:0008201;GO:…	K05717	-	S;T;W	2QPTS;38QCR;3BEEU;3CW1X;3J5YD;482GD;4916Z;4J19M	fibronectin 1 [Source:VGNC Symbol;Acc:VGNC:96305]	397620	-	GO:0006953//acute-phase response;GO:0007155//cell adhesion;GO:0008360//regulation of cell shape;GO:0006953//acute-phase response;GO:0007155//cell adhesion;GO:0008360//regulation of cell shape;GO:0001932//regulation of protein phosphorylation;GO:0006953//acute-phase response;GO:0007044//cell-substrate junction assembly;GO:0007044//cell-substrate junction assembly;GO:0007155//cell adhesion;GO:00071…	GO:0005576//extracellular region;GO:0005576//extracellular region;GO:0005576//extracellular region;GO:0005577//fibrinogen complex;GO:0005604//basement membrane;GO:0005615//extracellular space;GO:0005615//extracellular space;GO:0005793//endoplasmic reticulum-Golgi intermediate compartment;GO:0016324//apical plasma membrane;GO:0031012//extracellular matrix;GO:0031012//extracellular matrix;GO:006202…	GO:0008201//heparin binding;GO:0008201//heparin binding;GO:0002020//protease binding;GO:0005102//signaling receptor binding;GO:0005102//signaling receptor binding;GO:0005178//integrin binding;GO:0005178//integrin binding;GO:0005201//extracellular matrix structural constituent;GO:0008022//protein C-terminus binding;GO:0008201//heparin binding;GO:0016504//peptidase activator activity;GO:0019899//en…	ko05222(Small cell lung cancer);ko05205(Proteoglycans in cancer);ko05200(Pathways in cancer);ko05165(Human papillomavirus infection);ko05146(Amoebiasis);ko05135(Yersinia infection);ko05100(Bacterial invasion of epithelial cells);ko04933(AGE-RAGE signaling pathway in diabetic complications);ko04810(Regulation of actin cytoskeleton);ko04512(ECM-receptor interaction);ko04510(Focal adhesion);ko04151(…
ENSSSCG00000011297	430.374	619.659	241.089	0.389068	-1.36191	0.000152149	0.0246585	Down Regulation	13	27006201	27056744	+	4444	ABHD5	GO:0005811;GO:0006654;GO:0010891;GO:0010898;GO:0042171;GO:0052689;GO:0055088;GO:0003841;GO:0005811;GO:0005811;GO:0005829;GO:0006654;GO:0010891;GO:0010891;GO:0010898;GO:0010898;GO:0042171;GO:0050996;GO:0051006;	K13699	EC:2.3.1.51	S;E;H	KOG4409;38H8B;3BEPZ;3CWGZ;3J8MW;48354;493ZF;4IYP0	abhydrolase domain containing 5, lysophosphatidic acid acyltransferase [Source:VGNC Symbol;Acc:VGNC:97860]	497624	Q5EE05	GO:0006654//phosphatidic acid biosynthetic process;GO:0010891//negative regulation of sequestering of triglyceride;GO:0010898//positive regulation of triglyceride catabolic process;GO:0055088//lipid homeostasis;GO:0006654//phosphatidic acid biosynthetic process;GO:0010891//negative regulation of sequestering of triglyceride;GO:0010891//negative regulation of sequestering of triglyceride;GO:001089…	GO:0005811//lipid droplet;GO:0005811//lipid droplet;GO:0005811//lipid droplet;GO:0005829//cytosol;	GO:0042171//lysophosphatidic acid acyltransferase activity;GO:0052689//carboxylic ester hydrolase activity;GO:0003841//1-acylglycerol-3-phosphate O-acyltransferase activity;GO:0042171//lysophosphatidic acid acyltransferase activity;	ko04923(Regulation of lipolysis in adipocytes)
ENSSSCG00000050094	25.931	10.5738	41.2882	3.90478	1.96524	0.000158326	0.0253036	Up Regulation	5	64129679	64133524	+	3846	-	-	-	-	-	-	-	-	-	-	-	-	-
ENSSSCG00000012631	443.978	632.143	255.813	0.404676	-1.30516	0.000159191	0.0253036	Down Regulation	X	97494300	97543105	+	4665	LONRF3	GO:0046872;GO:0046872;GO:0046872;	-	-	O;I	KOG1124;KOG4159;38F1Y;3BEYD;3CT7S;3JDWS;487CV;48ZDV;4J0WE	LON peptidase N-terminal domain and ring finger 3 [Source:VGNC Symbol;Acc:VGNC:89778]	100517799	A0A4X1W574;K7GLC4	-	-	GO:0046872//metal ion binding;GO:0046872//metal ion binding;GO:0046872//metal ion binding;	-
ENSSSCG00000031954	519.061	370.449	667.673	1.80233	0.849867	0.000161374	0.0254065	Nodiff	15	99584839	99726404	+	7352	SLC39A10	GO:0002903;GO:0005385;GO:0005886;GO:0006882;GO:0016020;GO:0016020;GO:0016021;GO:0030001;GO:0030890;GO:0046873;GO:0050861;GO:0055085;GO:0071578;GO:1903615;GO:0016020;GO:0016020;GO:0016021;GO:0030001;GO:0046873;GO:0055085;	-	-	-	-	solute carrier family 39 member 10 [Source:VGNC Symbol;Acc:VGNC:95952]	-	-	GO:0002903//negative regulation of B cell apoptotic process;GO:0006882//cellular zinc ion homeostasis;GO:0030001//metal ion transport;GO:0030890//positive regulation of B cell proliferation;GO:0050861//positive regulation of B cell receptor signaling pathway;GO:0055085//transmembrane transport;GO:0071578//zinc ion import across plasma membrane;GO:1903615//positive regulation of protein tyrosine p…	GO:0005886//plasma membrane;GO:0016020//membrane;GO:0016020//membrane;GO:0016021//integral component of membrane;GO:0016020//membrane;GO:0016020//membrane;GO:0016021//integral component of membrane;	GO:0005385//zinc ion transmembrane transporter activity;GO:0046873//metal ion transmembrane transporter activity;GO:0046873//metal ion transmembrane transporter activity;	-
ENSSSCG00000000504	973.692	1354.83	592.552	0.437362	-1.1931	0.000163326	0.0254712	Down Regulation	5	34660029	34794321	-	8693	PTPRB	GO:0001525;GO:0001525;GO:0004721;GO:0004725;GO:0004725;GO:0006470;GO:0016020;GO:0016021;GO:0016311;GO:0016311;GO:0016311;GO:0016787;GO:0016791;GO:0030246;GO:0043235;GO:0043235;GO:0045296;GO:0045296;GO:1990264;GO:1990264;GO:0004721;GO:0004725;GO:0004725;GO:0006470;GO:0016020;GO:0016021;GO:0016311;GO:0016787;GO:0016791;GO:0030246;GO:0035335;GO:0004721;GO:0004725;GO:0004725;GO:0006470;GO:0016020;GO:…	K05694	EC:3.1.3.48	T	KOG0791;398AJ;3BGHT;3CTHQ;3J8PC;484BZ;492RG;4IW79	protein tyrosine phosphatase receptor type B [Source:VGNC Symbol;Acc:VGNC:91984]	100156181	A0A4X1VW45	GO:0001525//angiogenesis;GO:0001525//angiogenesis;GO:0006470//protein dephosphorylation;GO:0016311//dephosphorylation;GO:0016311//dephosphorylation;GO:0016311//dephosphorylation;GO:1990264//peptidyl-tyrosine dephosphorylation involved in inactivation of protein kinase activity;GO:1990264//peptidyl-tyrosine dephosphorylation involved in inactivation of protein kinase activity;GO:0006470//protein d…	GO:0016020//membrane;GO:0016021//integral component of membrane;GO:0043235//receptor complex;GO:0043235//receptor complex;GO:0016020//membrane;GO:0016021//integral component of membrane;GO:0016020//membrane;GO:0016021//integral component of membrane;	GO:0004721//phosphoprotein phosphatase activity;GO:0004725//protein tyrosine phosphatase activity;GO:0004725//protein tyrosine phosphatase activity;GO:0016787//hydrolase activity;GO:0016791//phosphatase activity;GO:0030246//carbohydrate binding;GO:0045296//cadherin binding;GO:0045296//cadherin binding;GO:0004721//phosphoprotein phosphatase activity;GO:0004725//protein tyrosine phosphatase activit…	ko04520(Adherens junction)
ENSSSCG00000013499	268.325	189.075	347.574	1.83829	0.878364	0.000172402	0.0266352	Nodiff	2	74509716	74528300	-	4760	YJU2	GO:0008380;GO:0071006;GO:0071006;	-	-	S;L	KOG2989;38FX9;3BCG7;3CX2B;3JEEY;487FN;497D1;4J136	YJU2 splicing factor homolog [Source:VGNC Symbol;Acc:VGNC:95033]	100522786	A0A480PXK7;A0A4X1VM71	GO:0008380//RNA splicing;	GO:0071006//U2-type catalytic step 1 spliceosome;GO:0071006//U2-type catalytic step 1 spliceosome;	-	-
ENSSSCG00000036275	705.941	497.588	914.295	1.83745	0.877707	0.000176598	0.027031	Nodiff	3	19608744	19653281	+	6489	NSMCE1	GO:0000724;GO:0000781;GO:0004842;GO:0005634;GO:0005634;GO:0005654;GO:0005694;GO:0006281;GO:0006301;GO:0016567;GO:0030915;GO:0030915;GO:0030915;GO:0035556;GO:0043231;GO:0046872;GO:0046983;GO:0061630;GO:2001022;GO:0000781;GO:0005634;GO:0005694;GO:0006281;GO:0030915;GO:0035556;GO:0046872;	-	-	-	-	NSE1 homolog, SMC5-SMC6 complex component [Source:VGNC Symbol;Acc:VGNC:90910]	-	-	GO:0000724//double-strand break repair via homologous recombination;GO:0006281//DNA repair;GO:0006301//postreplication repair;GO:0016567//protein ubiquitination;GO:0035556//intracellular signal transduction;GO:2001022//positive regulation of response to DNA damage stimulus;GO:0006281//DNA repair;GO:0035556//intracellular signal transduction;	GO:0000781//chromosome, telomeric region;GO:0005634//nucleus;GO:0005634//nucleus;GO:0005654//nucleoplasm;GO:0005694//chromosome;GO:0030915//Smc5-Smc6 complex;GO:0030915//Smc5-Smc6 complex;GO:0030915//Smc5-Smc6 complex;GO:0043231//intracellular membrane-bounded organelle;GO:0000781//chromosome, telomeric region;GO:0005634//nucleus;GO:0005694//chromosome;GO:0030915//Smc5-Smc6 complex;	GO:0004842//ubiquitin-protein transferase activity;GO:0046872//metal ion binding;GO:0046983//protein dimerization activity;GO:0061630//ubiquitin protein ligase activity;GO:0046872//metal ion binding;	-
ENSSSCG00000002404	267.079	348.54	185.618	0.532558	-0.908988	0.000178491	0.02707	Nodiff	7	100544478	100638907	-	6534	SPTLC2	GO:0003824;GO:0004758;GO:0004758;GO:0004758;GO:0005737;GO:0006686;GO:0009058;GO:0016740;GO:0017059;GO:0017059;GO:0030148;GO:0030148;GO:0030170;GO:0046511;GO:0046512;GO:0046512;GO:0046513;GO:0046513;GO:0046513;GO:0060612;GO:1904504;	-	-	-	-	serine palmitoyltransferase long chain base subunit 2 [Source:VGNC Symbol;Acc:VGNC:93440]	-	-	GO:0006686//sphingomyelin biosynthetic process;GO:0009058//biosynthetic process;GO:0030148//sphingolipid biosynthetic process;GO:0030148//sphingolipid biosynthetic process;GO:0046511//sphinganine biosynthetic process;GO:0046512//sphingosine biosynthetic process;GO:0046512//sphingosine biosynthetic process;GO:0046513//ceramide biosynthetic process;GO:0046513//ceramide biosynthetic process;GO:00465…	GO:0005737//cytoplasm;GO:0017059//serine C-palmitoyltransferase complex;GO:0017059//serine C-palmitoyltransferase complex;	GO:0003824//catalytic activity;GO:0004758//serine C-palmitoyltransferase activity;GO:0004758//serine C-palmitoyltransferase activity;GO:0004758//serine C-palmitoyltransferase activity;GO:0016740//transferase activity;GO:0030170//pyridoxal phosphate binding;	-
ENSSSCG00000033703	222.527	317.972	127.082	0.399666	-1.32313	0.000185378	0.0278589	Down Regulation	2	12250155	12260985	-	5438	FAM111A	GO:0000785;GO:0000785;GO:0001650;GO:0005634;GO:0005634;GO:0005654;GO:0005737;GO:0006260;GO:0006260;GO:0045071;	-	-	-	-	family with sequence similarity 111 member A [Source:VGNC Symbol;Acc:VGNC:87888]	-	-	GO:0006260//DNA replication;GO:0006260//DNA replication;GO:0045071//negative regulation of viral genome replication;	GO:0000785//chromatin;GO:0000785//chromatin;GO:0001650//fibrillar center;GO:0005634//nucleus;GO:0005634//nucleus;GO:0005654//nucleoplasm;GO:0005737//cytoplasm;	-	-
ENSSSCG00000010428	13.0048	23.9871	2.02255	0.0843181	-3.56801	0.00019579	0.0291586	Down Regulation	14	97487226	97490450	-	1761	DKK1	GO:0000122;GO:0000122;GO:0000904;GO:0001706;GO:0001707;GO:0001942;GO:0002090;GO:0005576;GO:0005615;GO:0005615;GO:0005886;GO:0007275;GO:0007492;GO:0007611;GO:0010628;GO:0010628;GO:0010977;GO:0030111;GO:0030178;GO:0030178;GO:0030178;GO:0030279;GO:0030326;GO:0030514;GO:0030900;GO:0032091;GO:0032526;GO:0033137;GO:0039706;GO:0039706;GO:0042662;GO:0042663;GO:0043066;GO:0043507;GO:0048019;GO:0048019;GO:…	K02165	-	S;T	KOG1218;39U61;3BJ7E;3CY0M;3J7F0;480WE;4982I;4IWQC	dickkopf WNT signaling pathway inhibitor 1 [Source:VGNC Symbol;Acc:VGNC:87321]	100157640	B8K2M3	GO:0000122//negative regulation of transcription by RNA polymerase II;GO:0000122//negative regulation of transcription by RNA polymerase II;GO:0000904//cell morphogenesis involved in differentiation;GO:0001706//endoderm formation;GO:0001707//mesoderm formation;GO:0001942//hair follicle development;GO:0002090//regulation of receptor internalization;GO:0007275//multicellular organism development;GO…	GO:0005576//extracellular region;GO:0005615//extracellular space;GO:0005615//extracellular space;GO:0005886//plasma membrane;	GO:0039706//co-receptor binding;GO:0039706//co-receptor binding;GO:0048019//receptor antagonist activity;GO:0048019//receptor antagonist activity;GO:0050750//low-density lipoprotein particle receptor binding;	ko05022(Pathways of neurodegeneration - multiple diseases);ko05010(Alzheimer disease);ko04310(Wnt signaling pathway)
ENSSSCG00000037793	54.7998	81.4524	28.1472	0.345566	-1.53297	0.00019762	0.0291684	Down Regulation	4	89320712	89327031	-	1720	NIT1	GO:0006807;GO:0006807;GO:0006807;GO:0006807;GO:0005737;GO:0005739;GO:0006807;GO:0016811;	-	-	-	-	nitrilase 1 [Source:VGNC Symbol;Acc:VGNC:90753]	-	-	GO:0006807//nitrogen compound metabolic process;GO:0006807//nitrogen compound metabolic process;GO:0006807//nitrogen compound metabolic process;GO:0006807//nitrogen compound metabolic process;GO:0006807//nitrogen compound metabolic process;	GO:0005737//cytoplasm;GO:0005739//mitochondrion;	GO:0016811//hydrolase activity, acting on carbon-nitrogen (but not peptide) bonds, in linear amides;	-
ENSSSCG00000031388	355.319	462.418	248.221	0.536789	-0.897573	0.000203724	0.0295942	Nodiff	13	90949021	90971411	-	4137	SIAH2	GO:0004842;GO:0005654;GO:0005737;GO:0005829;GO:0006511;GO:0006511;GO:0006511;GO:0006511;GO:0007275;GO:0008270;GO:0016567;GO:0016740;GO:0031624;GO:0042025;GO:0042752;GO:0042752;GO:0043066;GO:0043154;GO:0043161;GO:0043231;GO:0044257;GO:0046872;GO:0061630;GO:0061630;GO:0090090;GO:2001237;	-	-	-	-	siah E3 ubiquitin protein ligase 2 [Source:VGNC Symbol;Acc:VGNC:92866]	-	-	GO:0006511//ubiquitin-dependent protein catabolic process;GO:0006511//ubiquitin-dependent protein catabolic process;GO:0006511//ubiquitin-dependent protein catabolic process;GO:0006511//ubiquitin-dependent protein catabolic process;GO:0007275//multicellular organism development;GO:0016567//protein ubiquitination;GO:0042752//regulation of circadian rhythm;GO:0042752//regulation of circadian rhythm…	GO:0005654//nucleoplasm;GO:0005737//cytoplasm;GO:0005829//cytosol;GO:0042025//host cell nucleus;GO:0043231//intracellular membrane-bounded organelle;	GO:0004842//ubiquitin-protein transferase activity;GO:0008270//zinc ion binding;GO:0016740//transferase activity;GO:0031624//ubiquitin conjugating enzyme binding;GO:0046872//metal ion binding;GO:0061630//ubiquitin protein ligase activity;GO:0061630//ubiquitin protein ligase activity;	-
ENSSSCG00000004125	52.4619	76.3043	28.6195	0.375071	-1.41476	0.000205545	0.0295942	Down Regulation	1	21127559	21159691	-	2455	STX11	GO:0000149;GO:0005484;GO:0005484;GO:0005794;GO:0005886;GO:0006886;GO:0006886;GO:0006887;GO:0006906;GO:0008021;GO:0012505;GO:0016020;GO:0016020;GO:0016021;GO:0016192;GO:0031201;GO:0031629;GO:0042734;GO:0048278;GO:0048787;	K08487	-	U	KOG0810;38GIH;3BJIA;3CZ0A;3J92G;48CGE;4907M;4J218	syntaxin 11 [Source:VGNC Symbol;Acc:VGNC:93585]	100152253	F1S731	GO:0006886//intracellular protein transport;GO:0006886//intracellular protein transport;GO:0006887//exocytosis;GO:0006906//vesicle fusion;GO:0016192//vesicle-mediated transport;GO:0031629//synaptic vesicle fusion to presynaptic active zone membrane;GO:0048278//vesicle docking;	GO:0005794//Golgi apparatus;GO:0005886//plasma membrane;GO:0008021//synaptic vesicle;GO:0012505//endomembrane system;GO:0016020//membrane;GO:0016020//membrane;GO:0016021//integral component of membrane;GO:0031201//SNARE complex;GO:0042734//presynaptic membrane;GO:0048787//presynaptic active zone membrane;	GO:0000149//SNARE binding;GO:0005484//SNAP receptor activity;GO:0005484//SNAP receptor activity;	ko04130(SNARE interactions in vesicular transport)
ENSSSCG00000006065	164.934	218.031	111.837	0.512939	-0.963141	0.000209205	0.0295942	Nodiff	4	36303502	36444335	+	4818	ANKRD46	GO:0016020;GO:0016021;	-	-	-	-	ankyrin repeat domain 46 [Source:VGNC Symbol;Acc:VGNC:85339]	100152758	F2Z556;A0A4X1TR12	-	GO:0016020//membrane;GO:0016021//integral component of membrane;	-	-
ENSSSCG00000016653	1307.76	1695.29	920.238	0.542822	-0.881449	0.000209393	0.0295942	Nodiff	18	36549544	36584130	-	5194	DNAJB9	GO:0002377;GO:0005783;GO:0005783;GO:0005788;GO:0030183;GO:0030433;GO:0030433;GO:0030544;GO:0034976;GO:0051087;GO:0051787;	K09515	-	O	KOG0714;39RD6;3BI4M;3CZSN;3J9G4;48CCU;495BX;4J0AY	DnaJ heat shock protein family (Hsp40) member B9 [Source:VGNC Symbol;Acc:VGNC:96687]	100521593	F1SIM7;A0A4X1VZT8	GO:0002377//immunoglobulin production;GO:0030183//B cell differentiation;GO:0030433//ubiquitin-dependent ERAD pathway;GO:0030433//ubiquitin-dependent ERAD pathway;GO:0034976//response to endoplasmic reticulum stress;	GO:0005783//endoplasmic reticulum;GO:0005783//endoplasmic reticulum;GO:0005788//endoplasmic reticulum lumen;	GO:0030544//Hsp70 protein binding;GO:0051087//chaperone binding;GO:0051787//misfolded protein binding;	-
ENSSSCG00000038948	4836.94	6183.62	3490.26	0.564436	-0.825119	0.000209456	0.0295942	Nodiff	13	202468721	202484610	+	5875	ETS2	GO:0000122;GO:0000977;GO:0000978;GO:0000981;GO:0001227;GO:0001712;GO:0003677;GO:0003700;GO:0003700;GO:0005634;GO:0005634;GO:0005654;GO:0005829;GO:0005886;GO:0006355;GO:0006357;GO:0007498;GO:0019904;GO:0030154;GO:0042025;GO:0043565;GO:0043565;GO:0045893;GO:0090009;GO:1990837;GO:0003677;GO:0003700;GO:0005634;GO:0006355;GO:0042025;GO:0043565;	-	-	-	-	ETS proto-oncogene 2, transcription factor [Source:VGNC Symbol;Acc:VGNC:87809]	-	-	GO:0000122//negative regulation of transcription by RNA polymerase II;GO:0001712//ectodermal cell fate commitment;GO:0006355//regulation of transcription, DNA-templated;GO:0006357//regulation of transcription by RNA polymerase II;GO:0007498//mesoderm development;GO:0030154//cell differentiation;GO:0045893//positive regulation of transcription, DNA-templated;GO:0090009//primitive streak formation;…	GO:0005634//nucleus;GO:0005634//nucleus;GO:0005654//nucleoplasm;GO:0005829//cytosol;GO:0005886//plasma membrane;GO:0042025//host cell nucleus;GO:0005634//nucleus;GO:0042025//host cell nucleus;	GO:0000977//RNA polymerase II transcription regulatory region sequence-specific DNA binding;GO:0000978//RNA polymerase II cis-regulatory region sequence-specific DNA binding;GO:0000981//DNA-binding transcription factor activity, RNA polymerase II-specific;GO:0001227//DNA-binding transcription repressor activity, RNA polymerase II-specific;GO:0003677//DNA binding;GO:0003700//DNA-binding transcript…	-
ENSSSCG00000038506	1052.86	1449.04	656.673	0.453177	-1.14185	0.000230616	0.0318274	Down Regulation	9	135025439	135078913	-	6417	-	GO:0002079;GO:0007338;GO:0009986;GO:0016020;GO:0016021;GO:0002079;GO:0007338;GO:0009986;GO:0016020;GO:0016021;GO:0002079;GO:0007338;GO:0009986;GO:0016020;GO:0002079;GO:0007338;GO:0009986;GO:0016020;GO:0016021;GO:0002079;GO:0007338;GO:0009986;GO:0016020;GO:0016021;GO:0002079;GO:0007338;GO:0009986;GO:0016020;GO:0016021;	-	-	-	-	CD46 molecule, complement regulatory protein [Source:NCBI gene (formerly Entrezgene);Acc:396922]	-	-	GO:0007338//single fertilization;GO:0007338//single fertilization;GO:0007338//single fertilization;GO:0007338//single fertilization;GO:0007338//single fertilization;GO:0007338//single fertilization;	GO:0002079//inner acrosomal membrane;GO:0009986//cell surface;GO:0016020//membrane;GO:0016021//integral component of membrane;GO:0002079//inner acrosomal membrane;GO:0009986//cell surface;GO:0016020//membrane;GO:0016021//integral component of membrane;GO:0002079//inner acrosomal membrane;GO:0009986//cell surface;GO:0016020//membrane;GO:0002079//inner acrosomal membrane;GO:0009986//cell surface;GO…	-	-
ENSSSCG00000032831	13.9754	5.68429	22.2665	3.9172	1.96982	0.000232034	0.0318274	Up Regulation	14	28180612	28202088	-	5696	BRI3BP	GO:0005739;GO:0005739;GO:0005739;GO:0016020;GO:0016021;	-	-	-	-	BRI3 binding protein [Source:VGNC Symbol;Acc:VGNC:85879]	-	-	-	GO:0005739//mitochondrion;GO:0005739//mitochondrion;GO:0005739//mitochondrion;GO:0016020//membrane;GO:0016021//integral component of membrane;	-	-
ENSSSCG00000009774	22.9707	11.5702	34.3713	2.97067	1.57079	0.000232049	0.0318274	Up Regulation	14	29645603	29658899	-	663	C12orf65	GO:0003747;GO:0005739;GO:0005762;GO:0006415;	K23498	-	J	KOG2726;3A8CQ;3BSW8;3D9CR;3JGMW;48EBX;49B33;4J3B7	chromosome 14 C12orf65 homolog [Source:VGNC Symbol;Acc:VGNC:85945]	100152517	A0A4X1UGG1	GO:0006415//translational termination;	GO:0005739//mitochondrion;GO:0005762//mitochondrial large ribosomal subunit;	GO:0003747//translation release factor activity;	-
ENSSSCG00000016634	887.869	1340.72	435.021	0.324469	-1.62385	0.000232964	0.0318274	Down Regulation	18	29649992	29682465	-	1524	CAV1	GO:0000122;GO:0000139;GO:0000139;GO:0000188;GO:0001525;GO:0001570;GO:0001666;GO:0001937;GO:0001937;GO:0001960;GO:0002026;GO:0002080;GO:0002095;GO:0002931;GO:0003057;GO:0005102;GO:0005768;GO:0005783;GO:0005783;GO:0005794;GO:0005794;GO:0005794;GO:0005886;GO:0005886;GO:0005886;GO:0005887;GO:0005887;GO:0005901;GO:0005901;GO:0005901;GO:0005901;GO:0005901;GO:0005925;GO:0005925;GO:0005925;GO:0005929;GO:…	-	-	-	-	caveolin 1 [Source:NCBI gene (formerly Entrezgene);Acc:404693]	-	-	GO:0000122//negative regulation of transcription by RNA polymerase II;GO:0000188//obsolete inactivation of MAPK activity;GO:0001525//angiogenesis;GO:0001570//vasculogenesis;GO:0001666//response to hypoxia;GO:0001937//negative regulation of endothelial cell proliferation;GO:0001937//negative regulation of endothelial cell proliferation;GO:0001960//negative regulation of cytokine-mediated signaling…	GO:0000139//Golgi membrane;GO:0000139//Golgi membrane;GO:0002080//acrosomal membrane;GO:0002095//caveolar macromolecular signaling complex;GO:0005768//endosome;GO:0005783//endoplasmic reticulum;GO:0005783//endoplasmic reticulum;GO:0005794//Golgi apparatus;GO:0005794//Golgi apparatus;GO:0005794//Golgi apparatus;GO:0005886//plasma membrane;GO:0005886//plasma membrane;GO:0005886//plasma membrane;GO:…	GO:0005102//signaling receptor binding;GO:0016504//peptidase activator activity;GO:0019899//enzyme binding;GO:0019901//protein kinase binding;GO:0019901//protein kinase binding;GO:0019901//protein kinase binding;GO:0030674//protein-macromolecule adaptor activity;GO:0042802//identical protein binding;GO:0042802//identical protein binding;GO:0044325//transmembrane transporter binding;GO:0044325//tr…	-
ENSSSCG00000005941	52.8438	75.46	30.2276	0.400578	-1.31984	0.000238001	0.0322492	Down Regulation	4	6282075	6446390	-	4521	KHDRBS3	GO:0003676;GO:0003723;GO:0003723;GO:0005634;GO:0005634;GO:0005654;GO:0005654;GO:0017124;GO:0019904;GO:0032991;GO:0042802;GO:0048024;GO:0000381;GO:0003676;GO:0003723;GO:0003729;GO:0005634;GO:0005634;GO:0017124;	K14942	-	A	KOG1588;39M3H;3BG7I;3D0S2;3J6IK;484JP;48V5D;4J8R1	KH RNA binding domain containing, signal transduction associated 3 [Source:VGNC Symbol;Acc:VGNC:89424]	100155706	-	GO:0048024//regulation of mRNA splicing, via spliceosome;GO:0000381//regulation of alternative mRNA splicing, via spliceosome;	GO:0005634//nucleus;GO:0005634//nucleus;GO:0005654//nucleoplasm;GO:0005654//nucleoplasm;GO:0032991//protein-containing complex;GO:0005634//nucleus;GO:0005634//nucleus;	GO:0003676//nucleic acid binding;GO:0003723//RNA binding;GO:0003723//RNA binding;GO:0017124//SH3 domain binding;GO:0019904//protein domain specific binding;GO:0042802//identical protein binding;GO:0003676//nucleic acid binding;GO:0003723//RNA binding;GO:0003729//mRNA binding;GO:0017124//SH3 domain binding;	-
ENSSSCG00000003398	864.389	1109.49	619.283	0.558167	-0.841232	0.000247028	0.0332002	Nodiff	6	70345813	70462434	+	6810	UBE4B	GO:0000151;GO:0000209;GO:0000209;GO:0003222;GO:0004842;GO:0005524;GO:0005634;GO:0005634;GO:0005737;GO:0005737;GO:0006511;GO:0006511;GO:0006513;GO:0008626;GO:0009411;GO:0016567;GO:0016567;GO:0019899;GO:0030433;GO:0031175;GO:0034450;GO:0034450;GO:0034450;GO:0034976;GO:0043161;GO:0044257;GO:0051865;GO:0061630;GO:0000151;GO:0004842;GO:0006511;GO:0016567;GO:0034450;	K10597	EC:2.3.2.27	O	KOG2042;38DSP;3BAI3;3CTAM;3JAMU;481Y6;48V5Y;4J2EC;KOG2042;38DSP;3BAI3;3CTAM;3JAMU;481Y6;48V5Y;4J2EC	ubiquitination factor E4B [Source:VGNC Symbol;Acc:VGNC:94657]	100737278	-	GO:0000209//protein polyubiquitination;GO:0000209//protein polyubiquitination;GO:0003222//ventricular trabecula myocardium morphogenesis;GO:0006511//ubiquitin-dependent protein catabolic process;GO:0006511//ubiquitin-dependent protein catabolic process;GO:0006513//protein monoubiquitination;GO:0008626//granzyme-mediated apoptotic signaling pathway;GO:0009411//response to UV;GO:0016567//protein ub…	GO:0000151//ubiquitin ligase complex;GO:0005634//nucleus;GO:0005634//nucleus;GO:0005737//cytoplasm;GO:0005737//cytoplasm;GO:0000151//ubiquitin ligase complex;	GO:0004842//ubiquitin-protein transferase activity;GO:0005524//ATP binding;GO:0019899//enzyme binding;GO:0034450//ubiquitin-ubiquitin ligase activity;GO:0034450//ubiquitin-ubiquitin ligase activity;GO:0034450//ubiquitin-ubiquitin ligase activity;GO:0061630//ubiquitin protein ligase activity;GO:0004842//ubiquitin-protein transferase activity;GO:0034450//ubiquitin-ubiquitin ligase activity;	ko04141(Protein processing in endoplasmic reticulum);ko04120(Ubiquitin mediated proteolysis)
ENSSSCG00000029507	558.191	877.474	238.909	0.272269	-1.8769	0.000251697	0.0335548	Down Regulation	8	136071354	136600317	+	10912	RASGEF1B	GO:0005085;GO:0005085;GO:0007264;GO:0005085;GO:0005085;GO:0005088;GO:0007264;GO:0005085;GO:0005085;GO:0007264;GO:0005085;GO:0005085;GO:0007264;GO:0005085;GO:0005085;GO:0007264;GO:0005085;GO:0005085;GO:0007264;GO:0005085;GO:0005085;GO:0007264;GO:0005085;GO:0005085;GO:0007264;GO:0005085;GO:0005085;GO:0007264;	K00799	EC:2.5.1.18	T;O	KOG3541;38HIU;3BCC0;3CYVT;3JE19;4808N;492MB;4J4IE	RasGEF domain family member 1B [Source:VGNC Symbol;Acc:VGNC:92109]	100337671	D3K5M9	GO:0007264//small GTPase mediated signal transduction;GO:0007264//small GTPase mediated signal transduction;GO:0007264//small GTPase mediated signal transduction;GO:0007264//small GTPase mediated signal transduction;GO:0007264//small GTPase mediated signal transduction;GO:0007264//small GTPase mediated signal transduction;GO:0007264//small GTPase mediated signal transduction;GO:0007264//small GTP…	-	GO:0005085//guanyl-nucleotide exchange factor activity;GO:0005085//guanyl-nucleotide exchange factor activity;GO:0005085//guanyl-nucleotide exchange factor activity;GO:0005085//guanyl-nucleotide exchange factor activity;GO:0005088//guanyl-nucleotide exchange factor activity;GO:0005085//guanyl-nucleotide exchange factor activity;GO:0005085//guanyl-nucleotide exchange factor activity;GO:0005085//gu…	ko05418(Fluid shear stress and atherosclerosis);ko05225(Hepatocellular carcinoma);ko05208(Chemical carcinogenesis - reactive oxygen species);ko05207(Chemical carcinogenesis - receptor activation);ko05204(Chemical carcinogenesis - DNA adducts);ko05200(Pathways in cancer);ko01524(Platinum drug resistance);ko00983(Drug metabolism - other enzymes);ko00982(Drug metabolism - cytochrome P450);ko00980(Me…
ENSSSCG00000005437	1107.91	1517.69	698.134	0.459997	-1.1203	0.000269431	0.035573	Down Regulation	1	248604820	248609574	-	3060	KLF4	GO:0000122;GO:0000790;GO:0000976;GO:0000978;GO:0000981;GO:0000987;GO:0001010;GO:0001085;GO:0001085;GO:0001228;GO:0001228;GO:0003700;GO:0005634;GO:0005654;GO:0005667;GO:0005719;GO:0005737;GO:0006351;GO:0006357;GO:0008013;GO:0008134;GO:0008285;GO:0009913;GO:0010033;GO:0010628;GO:0010629;GO:0016525;GO:0019827;GO:0030154;GO:0030336;GO:0031077;GO:0032088;GO:0032270;GO:0032526;GO:0032717;GO:0034115;GO:…	K17846	-	-	-	Kruppel like factor 4 [Source:VGNC Symbol;Acc:VGNC:98062]	595111	A0A5G2RA65;B4YSE4	GO:0000122//negative regulation of transcription by RNA polymerase II;GO:0006351//transcription, DNA-templated;GO:0006357//regulation of transcription by RNA polymerase II;GO:0008285//negative regulation of cell population proliferation;GO:0009913//epidermal cell differentiation;GO:0010033//response to organic substance;GO:0010628//positive regulation of gene expression;GO:0010629//negative regul…	GO:0000790//chromatin;GO:0005634//nucleus;GO:0005654//nucleoplasm;GO:0005667//transcription regulator complex;GO:0005719//euchromatin;GO:0005737//cytoplasm;GO:0005634//nucleus;	GO:0000976//transcription cis-regulatory region binding;GO:0000978//RNA polymerase II cis-regulatory region sequence-specific DNA binding;GO:0000981//DNA-binding transcription factor activity, RNA polymerase II-specific;GO:0000987//cis-regulatory region sequence-specific DNA binding;GO:0001010//RNA polymerase II sequence-specific DNA-binding transcription factor recruiting activity;GO:0001085//RN…	ko05207(Chemical carcinogenesis - receptor activation);ko04550(Signaling pathways regulating pluripotency of stem cells)
ENSSSCG00000033120	2092.9	2652.85	1532.95	0.577852	-0.791228	0.000271139	0.035573	Nodiff	1	250680942	251190239	+	10420	PALM2AKAP2	GO:0008360;GO:0016020;GO:0008360;GO:0016020;GO:0008360;GO:0016020;GO:0008360;GO:0016020;GO:0008360;GO:0016020;GO:0008360;GO:0016020;GO:0008360;GO:0016020;GO:0008360;GO:0016020;GO:0008360;GO:0016020;	-	-	S	2QSC7;39FWV;3BHT7;3D1P5;3J7W3;48AR9;48X1N;4IYGT	Sus scrofa PALM2-AKAP2 fusion (PALM2AKAP2), transcript variant 1, mRNA. [Source:RefSeq mRNA;Acc:NM_001370837]	-	-	GO:0008360//regulation of cell shape;GO:0008360//regulation of cell shape;GO:0008360//regulation of cell shape;GO:0008360//regulation of cell shape;GO:0008360//regulation of cell shape;GO:0008360//regulation of cell shape;GO:0008360//regulation of cell shape;GO:0008360//regulation of cell shape;GO:0008360//regulation of cell shape;	GO:0016020//membrane;GO:0016020//membrane;GO:0016020//membrane;GO:0016020//membrane;GO:0016020//membrane;GO:0016020//membrane;GO:0016020//membrane;GO:0016020//membrane;GO:0016020//membrane;	-	-
ENSSSCG00000022351	421.305	296.603	546.008	1.84087	0.880389	0.000273887	0.0356507	Nodiff	14	115206188	115216613	+	1112	GSTO1	GO:0004364;GO:0004364;GO:0005737;GO:0005737;GO:0005829;GO:0016491;GO:0016740;GO:0019852;GO:0042178;GO:0045174;GO:0045174;GO:0050610;GO:0055114;GO:0055114;GO:0071243;GO:0098869;GO:0004364;GO:0004364;GO:0005737;GO:0016491;GO:0045174;GO:0050610;GO:0055114;GO:0098869;	K00799	EC:2.5.1.18	O	KOG0406;38D3D;3BJ5E;3CXTB;3J5BZ;48233;48YYD;4IXU9	glutathione S-transferase omega 1 [Source:NCBI gene (formerly Entrezgene);Acc:397117]	397117	Q9N1F5;A0A481BZ29	GO:0019852//L-ascorbic acid metabolic process;GO:0042178//xenobiotic catabolic process;GO:0055114//obsolete oxidation-reduction process;GO:0055114//obsolete oxidation-reduction process;GO:0071243//cellular response to arsenic-containing substance;GO:0098869//cellular oxidant detoxification;GO:0055114//obsolete oxidation-reduction process;GO:0098869//cellular oxidant detoxification;	GO:0005737//cytoplasm;GO:0005737//cytoplasm;GO:0005829//cytosol;GO:0005737//cytoplasm;	GO:0004364//glutathione transferase activity;GO:0004364//glutathione transferase activity;GO:0016491//oxidoreductase activity;GO:0016740//transferase activity;GO:0045174//glutathione dehydrogenase (ascorbate) activity;GO:0045174//glutathione dehydrogenase (ascorbate) activity;GO:0050610//methylarsonate reductase activity;GO:0004364//glutathione transferase activity;GO:0004364//glutathione transfe…	ko05418(Fluid shear stress and atherosclerosis);ko05225(Hepatocellular carcinoma);ko05208(Chemical carcinogenesis - reactive oxygen species);ko05207(Chemical carcinogenesis - receptor activation);ko05204(Chemical carcinogenesis - DNA adducts);ko05200(Pathways in cancer);ko01524(Platinum drug resistance);ko00983(Drug metabolism - other enzymes);ko00982(Drug metabolism - cytochrome P450);ko00980(Me…
ENSSSCG00000006237	325.211	419.052	231.37	0.552128	-0.856926	0.00028035	0.0362067	Nodiff	4	74295922	74341085	-	2323	SDCBP	GO:0005137;GO:0005654;GO:0005829;GO:0005895;GO:0007265;GO:0007268;GO:0008284;GO:0016020;GO:0016021;GO:0030036;GO:0030307;GO:0030335;GO:0031965;GO:0035556;GO:0045202;GO:0007268;GO:0016020;GO:0016021;GO:0030036;GO:0035556;GO:0045202;GO:0005737;GO:0005886;GO:0007268;GO:0010862;GO:0016020;GO:0016021;GO:0030036;GO:0030511;GO:0035556;GO:0045202;GO:0045545;GO:0007268;GO:0030036;GO:0035556;GO:0045202;	K17254	-	T;K	KOG0849;39AXI;3BA3P;3CWY0;3J3BJ;4826N;491A5;4J450	syndecan binding protein [Source:VGNC Symbol;Acc:VGNC:92657]	100151838	A0A4X1SNY0;F1RT83	GO:0007265//Ras protein signal transduction;GO:0007268//chemical synaptic transmission;GO:0008284//positive regulation of cell population proliferation;GO:0030036//actin cytoskeleton organization;GO:0030307//positive regulation of cell growth;GO:0030335//positive regulation of cell migration;GO:0035556//intracellular signal transduction;GO:0007268//chemical synaptic transmission;GO:0030036//actin…	GO:0005654//nucleoplasm;GO:0005829//cytosol;GO:0005895//interleukin-5 receptor complex;GO:0016020//membrane;GO:0016021//integral component of membrane;GO:0031965//nuclear membrane;GO:0045202//synapse;GO:0016020//membrane;GO:0016021//integral component of membrane;GO:0045202//synapse;GO:0005737//cytoplasm;GO:0005886//plasma membrane;GO:0016020//membrane;GO:0016021//integral component of membrane;G…	GO:0005137//interleukin-5 receptor binding;GO:0045545//syndecan binding;	-
ENSSSCG00000027646	1934.7	2642.91	1226.49	0.464066	-1.1076	0.000285775	0.0366213	Down Regulation	13	96496439	96525848	+	4782	TIPARP	GO:0000987;GO:0001570;GO:0001822;GO:0003950;GO:0003950;GO:0003950;GO:0005634;GO:0006471;GO:0006471;GO:0006807;GO:0008209;GO:0008210;GO:0008585;GO:0009791;GO:0010629;GO:0030097;GO:0045732;GO:0046872;GO:0046872;GO:0048008;GO:0048705;GO:0048745;GO:0060021;GO:0060325;GO:0070213;GO:0071407;GO:0140289;GO:1990404;	K15259	EC:2.4.2.30	S	2QQXA;39VZE;3BDSX;3D263;3J9JA;486BR;490P0;4JAJQ	TCDD inducible poly(ADP-ribose) polymerase [Source:NCBI gene (formerly Entrezgene);Acc:100626111]	100626111	A0A4X1SJL9;I3LQD6	GO:0001570//vasculogenesis;GO:0001822//kidney development;GO:0006471//protein ADP-ribosylation;GO:0006471//protein ADP-ribosylation;GO:0006807//nitrogen compound metabolic process;GO:0008209//androgen metabolic process;GO:0008210//estrogen metabolic process;GO:0008585//female gonad development;GO:0009791//post-embryonic development;GO:0010629//negative regulation of gene expression;GO:0030097//he…	GO:0005634//nucleus;	GO:0000987//cis-regulatory region sequence-specific DNA binding;GO:0003950//NAD+ ADP-ribosyltransferase activity;GO:0003950//NAD+ ADP-ribosyltransferase activity;GO:0003950//NAD+ ADP-ribosyltransferase activity;GO:0046872//metal ion binding;GO:0046872//metal ion binding;GO:1990404//protein ADP-ribosylase activity;	-
ENSSSCG00000038474	381.851	270.969	492.734	1.81841	0.86268	0.000291356	0.0370493	Nodiff	6	63656119	63657472	-	986	AURKAIP1	GO:0005634;GO:0005654;GO:0005739;GO:0005739;GO:0006397;GO:0043231;GO:0045862;	-	-	-	-	aurora kinase A interacting protein 1 [Source:VGNC Symbol;Acc:VGNC:85697]	-	-	GO:0006397//mRNA processing;GO:0045862//positive regulation of proteolysis;	GO:0005634//nucleus;GO:0005654//nucleoplasm;GO:0005739//mitochondrion;GO:0005739//mitochondrion;GO:0043231//intracellular membrane-bounded organelle;	-	-
ENSSSCG00000028454	1678.68	2155.7	1201.66	0.557435	-0.843126	0.000305784	0.0385871	Nodiff	3	33626970	33655300	-	4124	C16orf72	-	-	-	S	2QPPE;38I1J;3BA06;3D0JQ;3JDZA;48401;490ZW;4J4B8	chromosome 3 C16orf72 homolog [Source:VGNC Symbol;Acc:VGNC:86016]	100620922	I3LPV6	-	-	-	-
ENSSSCG00000031307	17.6877	8.17808	27.1973	3.32563	1.73363	0.000313078	0.0392082	Up Regulation	12	26356693	26362541	-	1758	-	GO:0000786;GO:0003677;GO:0003677;GO:0005634;GO:0005694;GO:0006334;GO:0042025;	-	-	-	-	-	-	-	GO:0006334//nucleosome assembly;	GO:0000786//nucleosome;GO:0005634//nucleus;GO:0005694//chromosome;GO:0042025//host cell nucleus;	GO:0003677//DNA binding;GO:0003677//DNA binding;	-
ENSSSCG00000004624	1637.3	2073.68	1200.91	0.579122	-0.78806	0.000321316	0.0399375	Nodiff	1	119725029	119771312	-	4421	MAPK6	GO:0000165;GO:0000166;GO:0004672;GO:0004672;GO:0004707;GO:0004707;GO:0004707;GO:0004707;GO:0005524;GO:0005524;GO:0005634;GO:0005634;GO:0005737;GO:0005737;GO:0005829;GO:0006468;GO:0006468;GO:0010468;GO:0016740;GO:0019901;GO:0032156;GO:0032991;GO:0035556;GO:0046982;GO:0060999;GO:0000165;GO:0000166;GO:0004672;GO:0004707;GO:0004707;GO:0004707;GO:0005524;GO:0005524;GO:0005634;GO:0005737;GO:0006468;GO:…	K06855	EC:2.7.11.24	-	-	mitogen-activated protein kinase 6 [Source:NCBI gene (formerly Entrezgene);Acc:396833]	396833	A0A4X1T4B3;F1RZB8	GO:0000165//MAPK cascade;GO:0006468//protein phosphorylation;GO:0006468//protein phosphorylation;GO:0010468//regulation of gene expression;GO:0035556//intracellular signal transduction;GO:0060999//positive regulation of dendritic spine development;GO:0000165//MAPK cascade;GO:0006468//protein phosphorylation;GO:0010468//regulation of gene expression;GO:0035556//intracellular signal transduction;	GO:0005634//nucleus;GO:0005634//nucleus;GO:0005737//cytoplasm;GO:0005737//cytoplasm;GO:0005829//cytosol;GO:0032156//septin cytoskeleton;GO:0032991//protein-containing complex;GO:0005634//nucleus;GO:0005737//cytoplasm;	GO:0000166//nucleotide binding;GO:0004672//protein kinase activity;GO:0004672//protein kinase activity;GO:0004707//MAP kinase activity;GO:0004707//MAP kinase activity;GO:0004707//MAP kinase activity;GO:0004707//MAP kinase activity;GO:0005524//ATP binding;GO:0005524//ATP binding;GO:0016740//transferase activity;GO:0019901//protein kinase binding;GO:0046982//protein heterodimerization activity;GO:0…	ko04657(IL-17 signaling pathway)
ENSSSCG00000004244	160.533	223.465	97.6002	0.436758	-1.19509	0.000325807	0.0401933	Down Regulation	1	42729112	42896283	+	5237	MAN1A1	GO:0000139;GO:0000139;GO:0003824;GO:0004571;GO:0004571;GO:0005509;GO:0005783;GO:0005793;GO:0005794;GO:0005829;GO:0006491;GO:0008152;GO:0016020;GO:0016020;GO:0016021;GO:0016787;GO:0016798;GO:0003824;GO:0004571;GO:0005509;GO:0008152;GO:0016020;GO:0016020;GO:0016021;GO:0016787;GO:0016798;	K01230	EC:3.2.1.113	G	KOG2204;3ANH5;3BBWB;3CRGF;3JD3S;483N2;48XQB;4J55A	mannosidase alpha class 1A member 1 [Source:VGNC Symbol;Acc:VGNC:89966]	396919	O02773	GO:0006491//N-glycan processing;GO:0008152//metabolic process;GO:0008152//metabolic process;	GO:0000139//Golgi membrane;GO:0000139//Golgi membrane;GO:0005783//endoplasmic reticulum;GO:0005793//endoplasmic reticulum-Golgi intermediate compartment;GO:0005794//Golgi apparatus;GO:0005829//cytosol;GO:0016020//membrane;GO:0016020//membrane;GO:0016021//integral component of membrane;GO:0016020//membrane;GO:0016020//membrane;GO:0016021//integral component of membrane;	GO:0003824//catalytic activity;GO:0004571//mannosyl-oligosaccharide 1,2-alpha-mannosidase activity;GO:0004571//mannosyl-oligosaccharide 1,2-alpha-mannosidase activity;GO:0005509//calcium ion binding;GO:0016787//hydrolase activity;GO:0016798//hydrolase activity, acting on glycosyl bonds;GO:0003824//catalytic activity;GO:0004571//mannosyl-oligosaccharide 1,2-alpha-mannosidase activity;GO:0005509//c…	ko04141(Protein processing in endoplasmic reticulum);ko00513(Various types of N-glycan biosynthesis);ko00510(N-Glycan biosynthesis)
ENSSSCG00000014336	5175.43	6726.83	3624.03	0.538742	-0.892333	0.000330911	0.0405206	Nodiff	2	140441421	140445296	+	3103	EGR1	GO:0000122;GO:0000790;GO:0000976;GO:0000976;GO:0000976;GO:0000977;GO:0000977;GO:0000981;GO:0000981;GO:0001228;GO:0001228;GO:0001666;GO:0002931;GO:0003677;GO:0003677;GO:0003677;GO:0003700;GO:0003700;GO:0005634;GO:0005634;GO:0005634;GO:0005634;GO:0005654;GO:0005737;GO:0006355;GO:0008270;GO:0009749;GO:0010385;GO:0010628;GO:0030217;GO:0030509;GO:0032731;GO:0032868;GO:0032922;GO:0033233;GO:0035035;GO:…	K09203	-	K	398KZ;3BH2K;3CXF5;3JB06;484VH;4922W;4J3TC	early growth response 1 [Source:VGNC Symbol;Acc:VGNC:87590]	100520726	F1RH73	GO:0000122//negative regulation of transcription by RNA polymerase II;GO:0001666//response to hypoxia;GO:0002931//response to ischemia;GO:0006355//regulation of transcription, DNA-templated;GO:0009749//response to glucose;GO:0010628//positive regulation of gene expression;GO:0030217//T cell differentiation;GO:0030509//BMP signaling pathway;GO:0032731//positive regulation of interleukin-1 beta pro…	GO:0000790//chromatin;GO:0005634//nucleus;GO:0005634//nucleus;GO:0005634//nucleus;GO:0005634//nucleus;GO:0005654//nucleoplasm;GO:0005737//cytoplasm;	GO:0000976//transcription cis-regulatory region binding;GO:0000976//transcription cis-regulatory region binding;GO:0000976//transcription cis-regulatory region binding;GO:0000977//RNA polymerase II transcription regulatory region sequence-specific DNA binding;GO:0000977//RNA polymerase II transcription regulatory region sequence-specific DNA binding;GO:0000981//DNA-binding transcription factor ac…	ko05166(Human T-cell leukemia virus 1 infection);ko05020(Prion disease);ko04933(AGE-RAGE signaling pathway in diabetic complications);ko04928(Parathyroid hormone synthesis, secretion and action);ko04912(GnRH signaling pathway);ko04371(Apelin signaling pathway)
ENSSSCG00000010359	17027.6	12561.6	21493.6	1.71105	0.774885	0.000354808	0.0428229	Nodiff	14	87644242	87722251	+	10572	LDB3	GO:0030018;GO:0030018;GO:0046872;GO:0030018;GO:0046872;GO:0001725;GO:0003779;GO:0005912;GO:0007507;GO:0030018;GO:0030018;GO:0030036;GO:0031941;GO:0051371;GO:0061061;GO:0030018;GO:0005080;GO:0005856;GO:0008092;GO:0030018;GO:0030018;GO:0030018;GO:0045214;GO:0046872;GO:0051371;GO:0001725;GO:0003779;GO:0005912;GO:0007507;GO:0030018;GO:0030036;GO:0031941;GO:0046872;GO:0051371;GO:0061061;	K19867	-	Z;T;O	KOG1703;38G94;3BA45;3CSB0;3J5SK;480ZM;48V57;4J7ZF	LIM domain binding 3 [Source:NCBI gene (formerly Entrezgene);Acc:100151883]	100151883	-	GO:0007507//heart development;GO:0030036//actin cytoskeleton organization;GO:0061061//muscle structure development;GO:0045214//sarcomere organization;GO:0007507//heart development;GO:0030036//actin cytoskeleton organization;GO:0061061//muscle structure development;	GO:0030018//Z disc;GO:0030018//Z disc;GO:0030018//Z disc;GO:0001725//stress fiber;GO:0005912//adherens junction;GO:0030018//Z disc;GO:0030018//Z disc;GO:0031941//filamentous actin;GO:0030018//Z disc;GO:0005856//cytoskeleton;GO:0030018//Z disc;GO:0030018//Z disc;GO:0030018//Z disc;GO:0001725//stress fiber;GO:0005912//adherens junction;GO:0030018//Z disc;GO:0031941//filamentous actin;	GO:0046872//metal ion binding;GO:0046872//metal ion binding;GO:0003779//actin binding;GO:0051371//muscle alpha-actinin binding;GO:0005080//protein kinase C binding;GO:0008092//cytoskeletal protein binding;GO:0046872//metal ion binding;GO:0051371//muscle alpha-actinin binding;GO:0003779//actin binding;GO:0046872//metal ion binding;GO:0051371//muscle alpha-actinin binding;	-
ENSSSCG00000004573	84.1166	139.113	29.1202	0.209328	-2.25616	0.000354893	0.0428229	Down Regulation	1	109918697	109923168	-	4014	-	-	-	-	-	-	C2 calcium-dependent domain-containing protein 4A [Source:NCBI gene (formerly Entrezgene);Acc:100152206]	100152206	-	-	-	-	-
ENSSSCG00000039998	464.326	599.183	329.47	0.549866	-0.862849	0.000369892	0.0443093	Nodiff	X	125546467	125570523	-	1654	CLIC2	GO:0005244;GO:0005254;GO:0005254;GO:0005254;GO:0005634;GO:0005737;GO:0006811;GO:0006821;GO:0016020;GO:0034707;GO:0034765;GO:0060315;GO:0098869;GO:1902476;GO:0004602;GO:0005244;GO:0005254;GO:0005254;GO:0005737;GO:0005737;GO:0006811;GO:0006821;GO:0010880;GO:0016020;GO:0034707;GO:0034765;GO:0051099;GO:0060315;GO:0060315;GO:1902476;	-	-	-	-	chloride intracellular channel 2 [Source:VGNC Symbol;Acc:VGNC:86761]	-	-	GO:0006811//ion transport;GO:0006821//chloride transport;GO:0034765//regulation of ion transmembrane transport;GO:0060315//negative regulation of ryanodine-sensitive calcium-release channel activity;GO:0098869//cellular oxidant detoxification;GO:1902476//chloride transmembrane transport;GO:0006811//ion transport;GO:0006821//chloride transport;GO:0010880//regulation of release of sequestered calci…	GO:0005634//nucleus;GO:0005737//cytoplasm;GO:0016020//membrane;GO:0034707//chloride channel complex;GO:0005737//cytoplasm;GO:0005737//cytoplasm;GO:0016020//membrane;GO:0034707//chloride channel complex;	GO:0005244//voltage-gated ion channel activity;GO:0005254//chloride channel activity;GO:0005254//chloride channel activity;GO:0005254//chloride channel activity;GO:0004602//glutathione peroxidase activity;GO:0005244//voltage-gated ion channel activity;GO:0005254//chloride channel activity;GO:0005254//chloride channel activity;	-
ENSSSCG00000027855	32.5865	53.7998	11.3733	0.2114	-2.24195	0.000380464	0.0452478	Down Regulation	3	31881225	31884969	+	3188	SOCS1	GO:0001932;GO:0005159;GO:0005654;GO:0005737;GO:0005942;GO:0007259;GO:0009968;GO:0010533;GO:0016567;GO:0019210;GO:0019221;GO:0019901;GO:0033673;GO:0035556;GO:0036464;GO:0040008;GO:0042509;GO:0042532;GO:0042532;GO:0043372;GO:0043377;GO:0043551;GO:0045444;GO:0045591;GO:0046425;GO:0046426;GO:0046426;GO:0046426;GO:0046627;GO:0046854;GO:0046935;GO:0050707;GO:0060334;GO:0071230;	K04694	-	T;S	KOG4566;39TX4;3BHDH;3D3W9;3J9RA;486IF;496YX;4IXZC	suppressor of cytokine signaling 1 [Source:VGNC Symbol;Acc:VGNC:93330]	100307052	E7CR04	GO:0001932//regulation of protein phosphorylation;GO:0007259//receptor signaling pathway via JAK-STAT;GO:0009968//negative regulation of signal transduction;GO:0010533//regulation of activation of Janus kinase activity;GO:0016567//protein ubiquitination;GO:0019221//cytokine-mediated signaling pathway;GO:0033673//negative regulation of kinase activity;GO:0035556//intracellular signal transduction;…	GO:0005654//nucleoplasm;GO:0005737//cytoplasm;GO:0005942//phosphatidylinositol 3-kinase complex;GO:0036464//cytoplasmic ribonucleoprotein granule;	GO:0005159//insulin-like growth factor receptor binding;GO:0019210//kinase inhibitor activity;GO:0019901//protein kinase binding;GO:0046935//1-phosphatidylinositol-3-kinase regulator activity;	ko05206(MicroRNAs in cancer);ko05145(Toxoplasmosis);ko04935(Growth hormone synthesis, secretion and action);ko04930(Type II diabetes mellitus);ko04917(Prolactin signaling pathway);ko04910(Insulin signaling pathway);ko04630(JAK-STAT signaling pathway);ko04380(Osteoclast differentiation);ko04120(Ubiquitin mediated proteolysis)
ENSSSCG00000040507	25588.7	18812.8	32364.7	1.72036	0.782708	0.000392304	0.0462113	Nodiff	2	80451888	80472660	+	3645	PDLIM7	GO:0001725;GO:0001725;GO:0001726;GO:0003779;GO:0005654;GO:0005737;GO:0005912;GO:0005912;GO:0005925;GO:0007507;GO:0015629;GO:0030018;GO:0030036;GO:0030036;GO:0031941;GO:0046872;GO:0051371;GO:0061061;	-	-	-	-	PDZ and LIM domain 7 [Source:VGNC Symbol;Acc:VGNC:91285]	-	-	GO:0007507//heart development;GO:0030036//actin cytoskeleton organization;GO:0030036//actin cytoskeleton organization;GO:0061061//muscle structure development;	GO:0001725//stress fiber;GO:0001725//stress fiber;GO:0001726//ruffle;GO:0005654//nucleoplasm;GO:0005737//cytoplasm;GO:0005912//adherens junction;GO:0005912//adherens junction;GO:0005925//focal adhesion;GO:0015629//actin cytoskeleton;GO:0030018//Z disc;GO:0031941//filamentous actin;	GO:0003779//actin binding;GO:0046872//metal ion binding;GO:0051371//muscle alpha-actinin binding;	-
ENSSSCG00000006864	490.214	301.95	678.478	2.24699	1.16799	0.000394156	0.0462113	Up Regulation	4	117635861	117805254	-	4670	CDC14A	GO:0004721;GO:0004725;GO:0006470;GO:0008138;GO:0016311;GO:0016787;GO:0016791;GO:0035335;GO:0004721;GO:0004725;GO:0005654;GO:0005813;GO:0005829;GO:0006470;GO:0007605;GO:0007605;GO:0008138;GO:0016311;GO:0016604;GO:0016787;GO:0016791;GO:0032426;GO:0035335;GO:0060091;GO:1902636;	-	-	T;V	KOG1720;38BJJ;3BE0A;3CZD8;3J3A4;480JG;492N9;4J0XP	cell division cycle 14A [Source:VGNC Symbol;Acc:VGNC:86442]	-	-	GO:0006470//protein dephosphorylation;GO:0016311//dephosphorylation;GO:0035335//peptidyl-tyrosine dephosphorylation;GO:0006470//protein dephosphorylation;GO:0007605//sensory perception of sound;GO:0007605//sensory perception of sound;GO:0016311//dephosphorylation;GO:0035335//peptidyl-tyrosine dephosphorylation;	GO:0005654//nucleoplasm;GO:0005813//centrosome;GO:0005829//cytosol;GO:0016604//nuclear body;GO:0032426//stereocilium tip;GO:0060091//kinocilium;GO:1902636//kinociliary basal body;	GO:0004721//phosphoprotein phosphatase activity;GO:0004725//protein tyrosine phosphatase activity;GO:0008138//protein tyrosine/serine/threonine phosphatase activity;GO:0016787//hydrolase activity;GO:0016791//phosphatase activity;GO:0004721//phosphoprotein phosphatase activity;GO:0004725//protein tyrosine phosphatase activity;GO:0008138//protein tyrosine/serine/threonine phosphatase activity;GO:00…	-
ENSSSCG00000011951	314.797	401.327	228.268	0.568781	-0.814054	0.000402363	0.0467893	Nodiff	13	157261418	157294478	-	5626	NFKBIZ	GO:0005634;GO:0006357;GO:0005634;GO:0006954;GO:0016607;GO:0036464;GO:0050729;GO:0050852;GO:2000321;	K14242	-	S;I;K	KOG0504;39TB3;3BCRV;3CZVH;3J7BC;47ZMB;48Y7K;4J2JE	NFKB inhibitor zeta [Source:VGNC Symbol;Acc:VGNC:90726]	100520981	M5AKU7	GO:0006357//regulation of transcription by RNA polymerase II;GO:0006954//inflammatory response;GO:0050729//positive regulation of inflammatory response;GO:0050852//T cell receptor signaling pathway;GO:2000321//positive regulation of T-helper 17 cell differentiation;	GO:0005634//nucleus;GO:0005634//nucleus;GO:0016607//nuclear speck;GO:0036464//cytoplasmic ribonucleoprotein granule;	-	ko05202(Transcriptional misregulation in cancer)
ENSSSCG00000005319	471.826	339.963	603.689	1.77575	0.828426	0.000404747	0.0467893	Nodiff	1	236455240	236468210	-	4573	GBA2	GO:0000139;GO:0003824;GO:0004348;GO:0004348;GO:0004348;GO:0004348;GO:0004553;GO:0005783;GO:0005789;GO:0005794;GO:0005829;GO:0006629;GO:0006680;GO:0006680;GO:0006680;GO:0007417;GO:0008152;GO:0008203;GO:0008206;GO:0008422;GO:0008422;GO:0016020;GO:0016020;GO:0016021;GO:0016139;GO:0016787;GO:0016798;GO:0019898;GO:0021954;GO:0030259;GO:0030833;GO:0031113;GO:0042406;GO:0046527;GO:0050295;GO:0090498;GO:…	K17108	EC:3.2.1.45	G	KOG2119;38EC3;3BF3A;3CU73;3JAQE;489MP;4964Y;4J53S	glucosylceramidase beta 2 [Source:VGNC Symbol;Acc:VGNC:88373]	100155655	-	GO:0006629//lipid metabolic process;GO:0006680//glucosylceramide catabolic process;GO:0006680//glucosylceramide catabolic process;GO:0006680//glucosylceramide catabolic process;GO:0007417//central nervous system development;GO:0008152//metabolic process;GO:0008203//cholesterol metabolic process;GO:0008206//bile acid metabolic process;GO:0016139//glycoside catabolic process;GO:0021954//central ner…	GO:0000139//Golgi membrane;GO:0005783//endoplasmic reticulum;GO:0005789//endoplasmic reticulum membrane;GO:0005794//Golgi apparatus;GO:0005829//cytosol;GO:0016020//membrane;GO:0016020//membrane;GO:0016021//integral component of membrane;GO:0019898//extrinsic component of membrane;GO:0042406//extrinsic component of endoplasmic reticulum membrane;GO:0090498//extrinsic component of Golgi membrane;	GO:0003824//catalytic activity;GO:0004348//glucosylceramidase activity;GO:0004348//glucosylceramidase activity;GO:0004348//glucosylceramidase activity;GO:0004348//glucosylceramidase activity;GO:0004553//hydrolase activity, hydrolyzing O-glycosyl compounds;GO:0008422//beta-glucosidase activity;GO:0008422//beta-glucosidase activity;GO:0016787//hydrolase activity;GO:0016798//hydrolase activity, acti…	ko00600(Sphingolipid metabolism);ko00511(Other glycan degradation)
ENSSSCG00000020785	66464.7	50117.8	82811.5	1.65234	0.724508	0.000408099	0.0468492	Nodiff	15	121427103	121435424	+	3360	DES	GO:0005634;GO:0005737;GO:0005856;GO:0005882;GO:0005882;GO:0005911;GO:0005916;GO:0008092;GO:0014704;GO:0030018;GO:0030018;GO:0031594;GO:0042383;GO:0042383;GO:0042802;GO:0043292;GO:0045109;GO:0045111;GO:0097512;GO:0005634;GO:0005737;GO:0005882;GO:0005882;GO:0005886;GO:0014704;GO:0016020;GO:0030018;GO:0042383;GO:0045109;	K07610	-	S;Z	KOG0977;39RT4;3BFG1;3D1BS;3J2V4;47YVK;496ZF;4J11Y	desmin [Source:VGNC Symbol;Acc:VGNC:96159]	396725	P02540	GO:0045109//intermediate filament organization;GO:0045109//intermediate filament organization;	GO:0005634//nucleus;GO:0005737//cytoplasm;GO:0005856//cytoskeleton;GO:0005882//intermediate filament;GO:0005882//intermediate filament;GO:0005911//cell-cell junction;GO:0005916//fascia adherens;GO:0014704//intercalated disc;GO:0030018//Z disc;GO:0030018//Z disc;GO:0031594//neuromuscular junction;GO:0042383//sarcolemma;GO:0042383//sarcolemma;GO:0043292//contractile fiber;GO:0045111//intermediate f…	GO:0008092//cytoskeletal protein binding;GO:0042802//identical protein binding;	ko05414(Dilated cardiomyopathy);ko05412(Arrhythmogenic right ventricular cardiomyopathy);ko05410(Hypertrophic cardiomyopathy)
ENSSSCG00000028123	391.384	282.184	500.584	1.77396	0.826974	0.000423029	0.0482282	Nodiff	9	60785915	60806110	+	7232	VPS26B	GO:0006886;GO:0006886;GO:0005769;GO:0005770;GO:0005829;GO:0006886;GO:0030904;GO:0042147;GO:0045335;GO:0071346;	-	-	-	-	VPS26, retromer complex component B [Source:NCBI gene (formerly Entrezgene);Acc:100192441]	-	-	GO:0006886//intracellular protein transport;GO:0006886//intracellular protein transport;GO:0006886//intracellular protein transport;GO:0042147//retrograde transport, endosome to Golgi;GO:0071346//cellular response to interferon-gamma;	GO:0005769//early endosome;GO:0005770//late endosome;GO:0005829//cytosol;GO:0030904//retromer complex;GO:0045335//phagocytic vesicle;	-	-
ENSSSCG00000006197	267.357	343.039	191.675	0.558755	-0.839712	0.000439186	0.0497273	Nodiff	4	65595949	65778884	-	5547	SULF1	GO:0001822;GO:0002063;GO:0003824;GO:0004065;GO:0005509;GO:0005509;GO:0005615;GO:0005783;GO:0005783;GO:0005794;GO:0005794;GO:0005795;GO:0008449;GO:0008484;GO:0009986;GO:0009986;GO:0014846;GO:0016787;GO:0030177;GO:0030201;GO:0035860;GO:0040037;GO:0046872;GO:0048706;GO:0051216;GO:0060348;GO:0060384;GO:0001502;GO:0001822;GO:0001822;GO:0001937;GO:0001937;GO:0002063;GO:0002063;GO:0003094;GO:0003824;GO:…	K14607	EC:3.1.6.-	P;G	KOG3731;38FCG;3BBI1;3CU4U;3J5BT;480KF;48VJU;4J4R8	sulfatase 1 [Source:VGNC Symbol;Acc:VGNC:93612]	100152427	-	GO:0001822//kidney development;GO:0002063//chondrocyte development;GO:0014846//esophagus smooth muscle contraction;GO:0030177//positive regulation of Wnt signaling pathway;GO:0030201//heparan sulfate proteoglycan metabolic process;GO:0035860//glial cell-derived neurotrophic factor receptor signaling pathway;GO:0040037//negative regulation of fibroblast growth factor receptor signaling pathway;GO:…	GO:0005615//extracellular space;GO:0005783//endoplasmic reticulum;GO:0005783//endoplasmic reticulum;GO:0005794//Golgi apparatus;GO:0005794//Golgi apparatus;GO:0005795//Golgi stack;GO:0009986//cell surface;GO:0009986//cell surface;GO:0005615//extracellular space;GO:0005615//extracellular space;GO:0005783//endoplasmic reticulum;GO:0005783//endoplasmic reticulum;GO:0005783//endoplasmic reticulum;GO:…	GO:0003824//catalytic activity;GO:0004065//arylsulfatase activity;GO:0005509//calcium ion binding;GO:0005509//calcium ion binding;GO:0008449//N-acetylglucosamine-6-sulfatase activity;GO:0008484//sulfuric ester hydrolase activity;GO:0016787//hydrolase activity;GO:0046872//metal ion binding;GO:0003824//catalytic activity;GO:0004065//arylsulfatase activity;GO:0004065//arylsulfatase activity;GO:00055…	-
ENSSSCG00000010278	53.2573	74.2771	32.2374	0.434016	-1.20418	0.000448394	0.0504245	Down Regulation	14	74223089	74733834	+	12997	CDH23	GO:0005509;GO:0005509;GO:0005886;GO:0005886;GO:0006816;GO:0007155;GO:0007156;GO:0007605;GO:0007605;GO:0007626;GO:0016020;GO:0016020;GO:0016021;GO:0016342;GO:0032420;GO:0045296;GO:0045494;GO:0050953;GO:0050957;GO:0051480;GO:0060122;GO:0098742;GO:0005509;GO:0005886;GO:0005886;GO:0007155;GO:0007156;GO:0007605;GO:0007626;GO:0016020;GO:0016020;GO:0016021;GO:0032420;GO:0060122;	K06813	-	M;S;Z	KOG3594;38CZH;3B9B2;3D4AJ;3J5XQ;48AWI;48YY1;4J1RP	cadherin related 23 [Source:NCBI gene (formerly Entrezgene);Acc:100157198]	100157198	F1SUA7	GO:0006816//calcium ion transport;GO:0007155//cell adhesion;GO:0007156//homophilic cell adhesion via plasma membrane adhesion molecules;GO:0007605//sensory perception of sound;GO:0007605//sensory perception of sound;GO:0007626//locomotory behavior;GO:0045494//photoreceptor cell maintenance;GO:0050953//sensory perception of light stimulus;GO:0050957//equilibrioception;GO:0051480//regulation of cyt…	GO:0005886//plasma membrane;GO:0005886//plasma membrane;GO:0016020//membrane;GO:0016020//membrane;GO:0016021//integral component of membrane;GO:0016342//catenin complex;GO:0032420//stereocilium;GO:0005886//plasma membrane;GO:0005886//plasma membrane;GO:0016020//membrane;GO:0016020//membrane;GO:0016021//integral component of membrane;GO:0032420//stereocilium;	GO:0005509//calcium ion binding;GO:0005509//calcium ion binding;GO:0045296//cadherin binding;GO:0005509//calcium ion binding;	-
ENSSSCG00000021255	44.584	27.2235	61.9446	2.27541	1.18613	0.000461313	0.0515268	Up Regulation	17	47044495	47072245	-	1751	ADA	GO:0004000;GO:0004000;GO:0005886;GO:0009168;GO:0019239;GO:0030054;GO:0060205;GO:0005886;GO:0009168;GO:0019239;GO:0030054;GO:0060205;GO:0004000;GO:0005829;GO:0005886;GO:0006154;GO:0009168;GO:0009897;GO:0019239;GO:0030054;GO:0042110;GO:0043103;GO:0046103;GO:0060169;GO:0060205;GO:0001666;GO:0001701;GO:0001829;GO:0001889;GO:0001890;GO:0002314;GO:0002636;GO:0002686;GO:0002906;GO:0004000;GO:0004000;GO:…	-	-	F	KOG1097;38HSH;3BBAE;3CT0S;3JAZF;484K5;49070;4IZ07	adenosine deaminase [Source:VGNC Symbol;Acc:VGNC:95889]	-	-	GO:0009168//purine ribonucleoside monophosphate biosynthetic process;GO:0009168//purine ribonucleoside monophosphate biosynthetic process;GO:0006154//adenosine catabolic process;GO:0009168//purine ribonucleoside monophosphate biosynthetic process;GO:0042110//T cell activation;GO:0043103//hypoxanthine salvage;GO:0046103//inosine biosynthetic process;GO:0060169//negative regulation of adenosine rec…	GO:0005886//plasma membrane;GO:0030054//cell junction;GO:0060205//cytoplasmic vesicle lumen;GO:0005886//plasma membrane;GO:0030054//cell junction;GO:0060205//cytoplasmic vesicle lumen;GO:0005829//cytosol;GO:0005886//plasma membrane;GO:0009897//external side of plasma membrane;GO:0030054//cell junction;GO:0060205//cytoplasmic vesicle lumen;GO:0005737//cytoplasm;GO:0005764//lysosome;GO:0005829//cyt…	GO:0004000//adenosine deaminase activity;GO:0004000//adenosine deaminase activity;GO:0019239//deaminase activity;GO:0019239//deaminase activity;GO:0004000//adenosine deaminase activity;GO:0019239//deaminase activity;GO:0004000//adenosine deaminase activity;GO:0004000//adenosine deaminase activity;GO:0008270//zinc ion binding;GO:0008270//zinc ion binding;GO:0019239//deaminase activity;	-
ENSSSCG00000027325	72.2796	46.8294	97.7299	2.08694	1.06139	0.000475672	0.05243	Up Regulation	6	84293619	84300010	+	1765	TRNP1	GO:0003677;GO:0003677;GO:0005634;GO:0005634;GO:0005634;GO:0005719;GO:0021696;GO:0042127;GO:0042127;GO:0051726;GO:0061351;	-	-	K;S	2S7AN;3A64V;3BT6K;3D4FH;3J23D;48CFI;497ZC;4JB6A	TMF1 regulated nuclear protein 1 [Source:VGNC Symbol;Acc:VGNC:94456]	100511386	I3LDS2;A0A4X1UNW4	GO:0021696//cerebellar cortex morphogenesis;GO:0042127//regulation of cell population proliferation;GO:0042127//regulation of cell population proliferation;GO:0051726//regulation of cell cycle;GO:0061351//neural precursor cell proliferation;	GO:0005634//nucleus;GO:0005634//nucleus;GO:0005634//nucleus;GO:0005719//euchromatin;	GO:0003677//DNA binding;GO:0003677//DNA binding;	-
ENSSSCG00000031592	865.182	1126.72	603.644	0.535754	-0.900358	0.000478496	0.05243	Nodiff	1	248031631	248179783	+	9760	ZNF462	GO:0005634;GO:0005634;GO:0006325;GO:0010468;GO:0043392;GO:0045944;GO:0045944;	-	-	-	-	zinc finger protein 462 [Source:VGNC Symbol;Acc:VGNC:95244]	-	-	GO:0006325//chromatin organization;GO:0010468//regulation of gene expression;GO:0043392//negative regulation of DNA binding;GO:0045944//positive regulation of transcription by RNA polymerase II;GO:0045944//positive regulation of transcription by RNA polymerase II;	GO:0005634//nucleus;GO:0005634//nucleus;	-	-
ENSSSCG00000031617	215.589	154.404	276.774	1.79253	0.841999	0.000478914	0.05243	Nodiff	4	82712896	82734487	-	6065	SFT2D2	GO:0000139;GO:0015031;GO:0016020;GO:0016021;GO:0016021;GO:0016192;GO:0000139;GO:0015031;GO:0016020;GO:0016021;GO:0016021;GO:0016192;	-	-	-	-	SFT2 domain containing 2 [Source:VGNC Symbol;Acc:VGNC:98856]	-	-	GO:0015031//protein transport;GO:0016192//vesicle-mediated transport;GO:0015031//protein transport;GO:0016192//vesicle-mediated transport;	GO:0000139//Golgi membrane;GO:0016020//membrane;GO:0016021//integral component of membrane;GO:0016021//integral component of membrane;GO:0000139//Golgi membrane;GO:0016020//membrane;GO:0016021//integral component of membrane;GO:0016021//integral component of membrane;	-	-
ENSSSCG00000031773	173.126	223.193	123.059	0.551358	-0.85894	0.000487575	0.0529858	Nodiff	8	104494290	104497289	+	2841	-	GO:0016020;GO:0016021;GO:1901877;GO:1901895;GO:0016020;GO:0016021;	-	-	-	-	chromosome X C4orf3 homolog [Source:NCBI gene (formerly Entrezgene);Acc:110255263]	-	-	GO:1901877//negative regulation of calcium ion binding;GO:1901895//negative regulation of ATPase-coupled calcium transmembrane transporter activity;	GO:0016020//membrane;GO:0016021//integral component of membrane;GO:0016020//membrane;GO:0016021//integral component of membrane;	-	-
ENSSSCG00000020666	125.745	164.212	87.2777	0.531495	-0.911871	0.00049174	0.0529858	Nodiff	1	129374613	129458686	+	3087	EHD4	GO:0000166;GO:0005509;GO:0005524;GO:0005525;GO:0005768;GO:0005769;GO:0005783;GO:0005886;GO:0006897;GO:0010008;GO:0016020;GO:0016197;GO:0030139;GO:0032456;GO:0032456;GO:0032456;GO:0043231;GO:0048471;GO:0048471;GO:0051260;GO:0055038;GO:0055038;GO:0060271;GO:0072659;	-	-	U;S;T	KOG1954;38D2G;3B9GP;3CT36;3JDF2;47ZMN;4962I;4J7QY	EH domain containing 4 [Source:VGNC Symbol;Acc:VGNC:87598]	-	-	GO:0006897//endocytosis;GO:0016197//endosomal transport;GO:0032456//endocytic recycling;GO:0032456//endocytic recycling;GO:0032456//endocytic recycling;GO:0051260//protein homooligomerization;GO:0060271//cilium assembly;GO:0072659//protein localization to plasma membrane;	GO:0005768//endosome;GO:0005769//early endosome;GO:0005783//endoplasmic reticulum;GO:0005886//plasma membrane;GO:0010008//endosome membrane;GO:0016020//membrane;GO:0030139//endocytic vesicle;GO:0043231//intracellular membrane-bounded organelle;GO:0048471//perinuclear region of cytoplasm;GO:0048471//perinuclear region of cytoplasm;GO:0055038//recycling endosome membrane;GO:0055038//recycling endos…	GO:0000166//nucleotide binding;GO:0005509//calcium ion binding;GO:0005524//ATP binding;GO:0005525//GTP binding;	-
ENSSSCG00000026224	669.467	869.344	469.59	0.540166	-0.888526	0.000493607	0.0529858	Nodiff	13	140837081	140948253	-	9182	ARHGAP31	GO:0005096;GO:0005096;GO:0007165;GO:0007264;GO:0007264;GO:0017124;GO:0030027;GO:0030027;GO:0043547;GO:0007165;GO:0007165;	K20646	-	S;T	KOG1449;38H0A;3BGFE;3CVB6;3J2F8;4817H;4948E;4IXEH	Rho GTPase activating protein 31 [Source:VGNC Symbol;Acc:VGNC:85470]	100511412	-	GO:0007165//signal transduction;GO:0007264//small GTPase mediated signal transduction;GO:0007264//small GTPase mediated signal transduction;GO:0043547//positive regulation of GTPase activity;GO:0007165//signal transduction;GO:0007165//signal transduction;	GO:0030027//lamellipodium;GO:0030027//lamellipodium;	GO:0005096//GTPase activator activity;GO:0005096//GTPase activator activity;GO:0017124//SH3 domain binding;	-
ENSSSCG00000000656	86.2468	121.109	51.3842	0.424279	-1.23692	0.000506957	0.0532283	Down Regulation	5	61996760	62018895	+	776	CLEC2B	GO:0009897;GO:0016020;GO:0016021;GO:0030246;	K10071	-	V;T;S	KOG4297;3A251;3BQPX;3D8PF;3JHC8;48FIG;49C6E;4J5WA	C-type lectin domain family 2, member B [Source:NCBI gene (formerly Entrezgene);Acc:100520839]	100520839	H2F097	-	GO:0009897//external side of plasma membrane;GO:0016020//membrane;GO:0016021//integral component of membrane;	GO:0030246//carbohydrate binding;	ko05167(Kaposi sarcoma-associated herpesvirus infection)
ENSSSCG00000001518	111.593	163.257	59.9292	0.367086	-1.44581	0.000507949	0.0532283	Down Regulation	7	29835898	29902160	+	10539	ITPR3	GO:0005216;GO:0005220;GO:0005220;GO:0005220;GO:0005220;GO:0005262;GO:0005262;GO:0005509;GO:0005634;GO:0005654;GO:0005730;GO:0005737;GO:0005783;GO:0005783;GO:0005789;GO:0005789;GO:0005789;GO:0005789;GO:0005886;GO:0005886;GO:0005887;GO:0006811;GO:0006811;GO:0006816;GO:0006816;GO:0006816;GO:0007613;GO:0015278;GO:0016020;GO:0016020;GO:0016021;GO:0016529;GO:0030659;GO:0030667;GO:0035091;GO:0035091;GO:…	K04960	-	-	-	inositol 1,4,5-trisphosphate receptor type 3 [Source:VGNC Symbol;Acc:VGNC:89254]	100155015	-	GO:0006811//ion transport;GO:0006811//ion transport;GO:0006816//calcium ion transport;GO:0006816//calcium ion transport;GO:0006816//calcium ion transport;GO:0007613//memory;GO:0048016//inositol phosphate-mediated signaling;GO:0050913//sensory perception of bitter taste;GO:0050916//sensory perception of sweet taste;GO:0050917//sensory perception of umami taste;GO:0051209//release of sequestered ca…	GO:0005634//nucleus;GO:0005654//nucleoplasm;GO:0005730//nucleolus;GO:0005737//cytoplasm;GO:0005783//endoplasmic reticulum;GO:0005783//endoplasmic reticulum;GO:0005789//endoplasmic reticulum membrane;GO:0005789//endoplasmic reticulum membrane;GO:0005789//endoplasmic reticulum membrane;GO:0005789//endoplasmic reticulum membrane;GO:0005886//plasma membrane;GO:0005886//plasma membrane;GO:0005887//int…	GO:0005216//ion channel activity;GO:0005220//inositol 1,4,5-trisphosphate-sensitive calcium-release channel activity;GO:0005220//inositol 1,4,5-trisphosphate-sensitive calcium-release channel activity;GO:0005220//inositol 1,4,5-trisphosphate-sensitive calcium-release channel activity;GO:0005220//inositol 1,4,5-trisphosphate-sensitive calcium-release channel activity;GO:0005262//calcium channel ac…	ko05205(Proteoglycans in cancer);ko05170(Human immunodeficiency virus 1 infection);ko05167(Kaposi sarcoma-associated herpesvirus infection);ko05163(Human cytomegalovirus infection);ko05022(Pathways of neurodegeneration - multiple diseases);ko05020(Prion disease);ko05017(Spinocerebellar ataxia);ko05014(Amyotrophic lateral sclerosis);ko05012(Parkinson disease);ko05010(Alzheimer disease);ko04972(Pan…
ENSSSCG00000002263	107.53	73.6628	141.396	1.91951	0.940736	0.000508305	0.0532283	Nodiff	7	86777920	87103309	-	2849	SLCO3A1	GO:0001934;GO:0005886;GO:0005886;GO:0006811;GO:0015732;GO:0016020;GO:0016020;GO:0016021;GO:0051092;GO:0055085;	K14353	-	-	-	solute carrier organic anion transporter family member 3A1 [Source:VGNC Symbol;Acc:VGNC:93197]	100156054	A0A287ASP2;A0A4X1UGL5	GO:0001934//positive regulation of protein phosphorylation;GO:0006811//ion transport;GO:0015732//prostaglandin transport;GO:0051092//positive regulation of NF-kappaB transcription factor activity;GO:0055085//transmembrane transport;	GO:0005886//plasma membrane;GO:0005886//plasma membrane;GO:0016020//membrane;GO:0016020//membrane;GO:0016021//integral component of membrane;	-	-
ENSSSCG00000024152	87.3175	116.06	58.5755	0.504701	-0.986498	0.000509256	0.0532283	Nodiff	5	60394656	60776750	-	7532	ETV6	GO:0003677;GO:0003700;GO:0005634;GO:0006355;GO:0042025;GO:0043565;GO:0000122;GO:0000977;GO:0000978;GO:0000981;GO:0001227;GO:0001228;GO:0003677;GO:0003677;GO:0003700;GO:0003700;GO:0005634;GO:0005634;GO:0005730;GO:0005829;GO:0006355;GO:0006355;GO:0006357;GO:0007296;GO:0019904;GO:0022008;GO:0030154;GO:0030154;GO:0042025;GO:0043565;GO:0045944;GO:0071425;GO:0097152;GO:0003677;GO:0003700;GO:0005634;GO:…	K03211	-	K	KOG3804;38EHE;3BH0Y;3D0YF;3JAPM;483UA;494DB;4J24I	ETS variant transcription factor 6 [Source:VGNC Symbol;Acc:VGNC:87815]	100157726	A0A286ZXR2;A0A4X1U2F9	GO:0006355//regulation of transcription, DNA-templated;GO:0000122//negative regulation of transcription by RNA polymerase II;GO:0006355//regulation of transcription, DNA-templated;GO:0006355//regulation of transcription, DNA-templated;GO:0006357//regulation of transcription by RNA polymerase II;GO:0007296//vitellogenesis;GO:0022008//neurogenesis;GO:0030154//cell differentiation;GO:0030154//cell d…	GO:0005634//nucleus;GO:0042025//host cell nucleus;GO:0005634//nucleus;GO:0005634//nucleus;GO:0005730//nucleolus;GO:0005829//cytosol;GO:0042025//host cell nucleus;GO:0005634//nucleus;GO:0042025//host cell nucleus;	GO:0003677//DNA binding;GO:0003700//DNA-binding transcription factor activity;GO:0043565//sequence-specific DNA binding;GO:0000977//RNA polymerase II transcription regulatory region sequence-specific DNA binding;GO:0000978//RNA polymerase II cis-regulatory region sequence-specific DNA binding;GO:0000981//DNA-binding transcription factor activity, RNA polymerase II-specific;GO:0001227//DNA-binding…	ko05202(Transcriptional misregulation in cancer)
ENSSSCG00000011463	75.6649	50.0218	101.308	2.02528	1.01812	0.000517678	0.0532283	Up Regulation	13	38939279	39006690	-	3855	IL17RD	GO:0005654;GO:0005794;GO:0010719;GO:0016020;GO:0016021;GO:0019221;GO:0030368;GO:0030368;GO:0030512;	-	-	-	-	interleukin 17 receptor D [Source:VGNC Symbol;Acc:VGNC:89087]	-	-	GO:0010719//negative regulation of epithelial to mesenchymal transition;GO:0019221//cytokine-mediated signaling pathway;GO:0030512//negative regulation of transforming growth factor beta receptor signaling pathway;	GO:0005654//nucleoplasm;GO:0005794//Golgi apparatus;GO:0016020//membrane;GO:0016021//integral component of membrane;	GO:0030368//interleukin-17 receptor activity;GO:0030368//interleukin-17 receptor activity;	-
ENSSSCG00000006199	98.7078	132.789	64.6266	0.486686	-1.03894	0.000519665	0.0532283	Down Regulation	4	66715234	67116135	-	10297	PREX2	GO:0005085;GO:0005096;GO:0005886;GO:0005886;GO:0007186;GO:0007186;GO:0008344;GO:0014065;GO:0030676;GO:0030676;GO:0030676;GO:0035556;GO:0043547;GO:0048813;GO:0005085;GO:0030676;GO:0035556;GO:0005085;GO:0030676;GO:0035556;GO:0043547;GO:0005085;GO:0030676;GO:0035556;GO:0005085;GO:0030676;GO:0035556;GO:0005085;GO:0030676;GO:0035556;GO:0005085;GO:0030676;GO:0035556;	K17588	-	S;T;I	KOG3519;KOG4428;38H4U;3BE0P;3CZ8M;3J9DC;480MZ;495HW;4IX8S	phosphatidylinositol-3,4,5-trisphosphate dependent Rac exchange factor 2 [Source:VGNC Symbol;Acc:VGNC:91791]	100520557	A0A4X1UVV3	GO:0007186//G protein-coupled receptor signaling pathway;GO:0007186//G protein-coupled receptor signaling pathway;GO:0008344//adult locomotory behavior;GO:0014065//phosphatidylinositol 3-kinase signaling;GO:0035556//intracellular signal transduction;GO:0043547//positive regulation of GTPase activity;GO:0048813//dendrite morphogenesis;GO:0035556//intracellular signal transduction;GO:0035556//intra…	GO:0005886//plasma membrane;GO:0005886//plasma membrane;	GO:0005085//guanyl-nucleotide exchange factor activity;GO:0005096//GTPase activator activity;GO:0030676//guanyl-nucleotide exchange factor activity;GO:0030676//guanyl-nucleotide exchange factor activity;GO:0030676//guanyl-nucleotide exchange factor activity;GO:0005085//guanyl-nucleotide exchange factor activity;GO:0030676//guanyl-nucleotide exchange factor activity;GO:0005085//guanyl-nucleotide e…	-
ENSSSCG00000016877	1504.13	1890.52	1117.73	0.591229	-0.758212	0.000524495	0.0532283	Nodiff	16	28157307	28250961	+	6645	NNT	GO:0008746;GO:0016020;GO:0016021;GO:0016491;GO:0055114;GO:1902600;GO:0008746;GO:0016020;GO:0016021;GO:0016491;GO:0055114;GO:1902600;GO:0005739;GO:0008746;GO:0016020;GO:0016021;GO:0016491;GO:0050661;GO:0055114;GO:0072593;GO:1902600;GO:0008746;GO:0016020;GO:0016021;GO:0016491;GO:0055114;GO:1902600;	K00323	-	C	2QQ0A;38CB0;3BDQK;3CWZ6;3JARK;4806D;494HY;4J20R	nicotinamide nucleotide transhydrogenase [Source:NCBI gene (formerly Entrezgene);Acc:100526144]	100526144	-	GO:0055114//obsolete oxidation-reduction process;GO:1902600//proton transmembrane transport;GO:0055114//obsolete oxidation-reduction process;GO:1902600//proton transmembrane transport;GO:0055114//obsolete oxidation-reduction process;GO:0072593//reactive oxygen species metabolic process;GO:1902600//proton transmembrane transport;GO:0055114//obsolete oxidation-reduction process;GO:1902600//proton t…	GO:0016020//membrane;GO:0016021//integral component of membrane;GO:0016020//membrane;GO:0016021//integral component of membrane;GO:0005739//mitochondrion;GO:0016020//membrane;GO:0016021//integral component of membrane;GO:0016020//membrane;GO:0016021//integral component of membrane;	GO:0008746//NAD(P)+ transhydrogenase activity;GO:0016491//oxidoreductase activity;GO:0008746//NAD(P)+ transhydrogenase activity;GO:0016491//oxidoreductase activity;GO:0008746//NAD(P)+ transhydrogenase activity;GO:0016491//oxidoreductase activity;GO:0050661//NADP binding;GO:0008746//NAD(P)+ transhydrogenase activity;GO:0016491//oxidoreductase activity;	ko00760(Nicotinate and nicotinamide metabolism)
ENSSSCG00000036274	35.4781	55.4664	15.4898	0.279264	-1.8403	0.000526191	0.0532283	Down Regulation	15	133968693	134049028	+	8817	-	GO:0008194;GO:0015020;GO:0016020;GO:0016021;GO:0016740;GO:0016757;GO:0008194;GO:0016020;GO:0016021;GO:0016740;GO:0016757;GO:0052696;GO:0052697;GO:0008194;GO:0015020;GO:0016020;GO:0016021;GO:0016740;GO:0016757;GO:0008194;GO:0015020;GO:0016020;GO:0016021;GO:0016740;GO:0016757;	-	-	C;G	KOG1192;38B62;3BDT1;3CY8Z;3J80F;484ZU;4931B;4J9J4;KOG1192;39WTZ;3BJ1F;3CZM9;3JDHG;482VP;493TU;4J8TP;KOG1192;38B62;3BDT1;3CY8Z;3J80F;484ZU;4931B;4J6GP	UDP glucuronosyltransferase 1 family, polypeptide A6 [Source:NCBI gene (formerly Entrezgene);Acc:100152603]	-	-	GO:0052696//flavonoid glucuronidation;GO:0052697//xenobiotic glucuronidation;	GO:0016020//membrane;GO:0016021//integral component of membrane;GO:0016020//membrane;GO:0016021//integral component of membrane;GO:0016020//membrane;GO:0016021//integral component of membrane;GO:0016020//membrane;GO:0016021//integral component of membrane;	GO:0008194//UDP-glycosyltransferase activity;GO:0015020//glucuronosyltransferase activity;GO:0016740//transferase activity;GO:0016757//glycosyltransferase activity;GO:0008194//UDP-glycosyltransferase activity;GO:0016740//transferase activity;GO:0016757//glycosyltransferase activity;GO:0008194//UDP-glycosyltransferase activity;GO:0015020//glucuronosyltransferase activity;GO:0016740//transferase ac…	-
ENSSSCG00000015570	1831.38	2305.95	1356.8	0.588392	-0.765151	0.000526823	0.0532283	Nodiff	9	126449261	126479976	-	11963	IVNS1ABP	GO:0005634;GO:0005829;GO:0008380;GO:0009615;GO:0031397;GO:2001243;	K15046	-	L;K;T	KOG4441;38NT8;3B9HB;3CRC5;3J3RS;481KP;48YBS;4J45J	influenza virus NS1A binding protein [Source:NCBI gene (formerly Entrezgene);Acc:100302027]	100302027	C3W4W6	GO:0008380//RNA splicing;GO:0009615//response to virus;GO:0031397//negative regulation of protein ubiquitination;GO:2001243//negative regulation of intrinsic apoptotic signaling pathway;	GO:0005634//nucleus;GO:0005829//cytosol;	-	-
ENSSSCG00000028304	3641.51	4562.67	2720.35	0.59622	-0.746084	0.000528065	0.0532283	Nodiff	7	92490011	92495574	-	4368	ZFP36L1	GO:0005737;GO:0007275;GO:0046872;GO:0046872;GO:0005737;GO:0007275;GO:0046872;GO:0046872;GO:0000165;GO:0000165;GO:0000288;GO:0000932;GO:0001570;GO:0003342;GO:0003729;GO:0003729;GO:0005634;GO:0005634;GO:0005737;GO:0005737;GO:0005737;GO:0006417;GO:0006915;GO:0007275;GO:0007507;GO:0008283;GO:0009611;GO:0010468;GO:0010837;GO:0014065;GO:0021915;GO:0031440;GO:0032869;GO:0033077;GO:0035264;GO:0035925;GO:…	K18753	-	S;K	KOG1677;38BNY;3B9VE;3D1FF;3JBI6;4806I;4923K;4J9ZP	ZFP36 ring finger protein like 1 [Source:VGNC Symbol;Acc:VGNC:95146]	100624279	A0A4X1U1G3;A0A286ZLK6	GO:0007275//multicellular organism development;GO:0007275//multicellular organism development;GO:0000165//MAPK cascade;GO:0000165//MAPK cascade;GO:0000288//nuclear-transcribed mRNA catabolic process, deadenylation-dependent decay;GO:0001570//vasculogenesis;GO:0003342//proepicardium development;GO:0006417//regulation of translation;GO:0006915//apoptotic process;GO:0007275//multicellular organism d…	GO:0005737//cytoplasm;GO:0005737//cytoplasm;GO:0000932//P-body;GO:0005634//nucleus;GO:0005634//nucleus;GO:0005737//cytoplasm;GO:0005737//cytoplasm;GO:0005737//cytoplasm;GO:1990904//ribonucleoprotein complex;GO:1990904//ribonucleoprotein complex;	GO:0046872//metal ion binding;GO:0046872//metal ion binding;GO:0046872//metal ion binding;GO:0046872//metal ion binding;GO:0003729//mRNA binding;GO:0003729//mRNA binding;GO:0035925//mRNA 3'-UTR AU-rich region binding;GO:0035925//mRNA 3'-UTR AU-rich region binding;GO:0046872//metal ion binding;GO:0046872//metal ion binding;GO:0071889//14-3-3 protein binding;	ko04218(Cellular senescence)
ENSSSCG00000034308	43.8231	25.2429	62.4033	2.47212	1.30575	0.000553443	0.0554482	Up Regulation	14	77957851	79051453	+	1216	LRMDA	GO:0030318;	-	-	-	-	leucine rich melanocyte differentiation associated [Source:HGNC Symbol;Acc:HGNC:23405]	-	-	GO:0030318//melanocyte differentiation;	-	-	-
ENSSSCG00000010219	4396.57	6742.49	2050.65	0.304139	-1.7172	0.000557574	0.0555256	Down Regulation	14	65408597	65598486	+	8571	ARID5B	GO:0000976;GO:0003677;GO:0003713;GO:0005634;GO:0005634;GO:0006357;GO:0051091;GO:0060612;GO:1903508;GO:0003713;GO:0005634;GO:0051091;GO:0060612;GO:1903508;GO:0000122;GO:0000976;GO:0000977;GO:0001227;GO:0001822;GO:0003677;GO:0003677;GO:0003713;GO:0003713;GO:0005634;GO:0006807;GO:0008584;GO:0008585;GO:0009791;GO:0010761;GO:0030325;GO:0035264;GO:0045444;GO:0048008;GO:0048468;GO:0048644;GO:0048705;GO:…	-	-	K	KOG2744;39RKV;3BDZF;3D4HH;3J1P3;483BM;48VEM;4J1MK	AT-rich interaction domain 5B [Source:VGNC Symbol;Acc:VGNC:85511]	100622249	-	GO:0006357//regulation of transcription by RNA polymerase II;GO:0051091//positive regulation of DNA-binding transcription factor activity;GO:0060612//adipose tissue development;GO:1903508//positive regulation of nucleic acid-templated transcription;GO:0051091//positive regulation of DNA-binding transcription factor activity;GO:0060612//adipose tissue development;GO:1903508//positive regulation of…	GO:0005634//nucleus;GO:0005634//nucleus;GO:0005634//nucleus;GO:0005634//nucleus;GO:0005634//nucleus;	GO:0000976//transcription cis-regulatory region binding;GO:0003677//DNA binding;GO:0003713//transcription coactivator activity;GO:0003713//transcription coactivator activity;GO:0000976//transcription cis-regulatory region binding;GO:0000977//RNA polymerase II transcription regulatory region sequence-specific DNA binding;GO:0001227//DNA-binding transcription repressor activity, RNA polymerase II-s…	-
ENSSSCG00000005095	196.792	269.412	124.172	0.460898	-1.11748	0.00056658	0.0559036	Down Regulation	1	190205678	190439433	+	4797	-	GO:0000166;GO:0004672;GO:0004674;GO:0004674;GO:0004674;GO:0004697;GO:0004697;GO:0004698;GO:0005524;GO:0005524;GO:0005737;GO:0005829;GO:0005886;GO:0005911;GO:0006468;GO:0010744;GO:0016020;GO:0016301;GO:0016310;GO:0016740;GO:0017160;GO:0018105;GO:0035556;GO:0035556;GO:0045618;GO:0000166;GO:0004672;GO:0004674;GO:0004674;GO:0005524;GO:0005524;GO:0006468;GO:0016301;GO:0016310;GO:0016740;	-	-	T	KOG0694;38B5Z;3BDW7;3CRM6;3J6VY;4830G;48XRG;4IYHX	protein kinase C eta [Source:NCBI gene (formerly Entrezgene);Acc:100152637]	-	-	GO:0006468//protein phosphorylation;GO:0010744//positive regulation of macrophage derived foam cell differentiation;GO:0016310//phosphorylation;GO:0018105//peptidyl-serine phosphorylation;GO:0035556//intracellular signal transduction;GO:0035556//intracellular signal transduction;GO:0045618//positive regulation of keratinocyte differentiation;GO:0006468//protein phosphorylation;GO:0016310//phospho…	GO:0005737//cytoplasm;GO:0005829//cytosol;GO:0005886//plasma membrane;GO:0005911//cell-cell junction;GO:0016020//membrane;	GO:0000166//nucleotide binding;GO:0004672//protein kinase activity;GO:0004674//protein serine/threonine kinase activity;GO:0004674//protein serine/threonine kinase activity;GO:0004674//protein serine/threonine kinase activity;GO:0004697//protein kinase C activity;GO:0004697//protein kinase C activity;GO:0004698//calcium-dependent protein kinase C activity;GO:0005524//ATP binding;GO:0005524//ATP b…	-
ENSSSCG00000023716	126.711	177.302	76.1197	0.429322	-1.21987	0.000568133	0.0559036	Down Regulation	15	862013	881461	-	1519	TNFAIP6	GO:0005540;GO:0005615;GO:0007155;GO:0050728;GO:0050728;	-	-	O;T;S	KOG1218;KOG3714;38I2A;3BF16;3CXIP;3J9H1;48ABD;48YWP;4J305	TNF alpha induced protein 6 [Source:VGNC Symbol;Acc:VGNC:95544]	-	-	GO:0007155//cell adhesion;GO:0050728//negative regulation of inflammatory response;GO:0050728//negative regulation of inflammatory response;	GO:0005615//extracellular space;	GO:0005540//hyaluronic acid binding;	-
ENSSSCG00000015850	218.617	308.008	129.226	0.419553	-1.25308	0.000574835	0.0560198	Down Regulation	15	55490468	55509459	+	6394	DUSP4	GO:0000188;GO:0000188;GO:0001706;GO:0004721;GO:0004721;GO:0004725;GO:0004725;GO:0004725;GO:0005634;GO:0005634;GO:0005634;GO:0005654;GO:0005737;GO:0006470;GO:0006470;GO:0008138;GO:0008330;GO:0008330;GO:0016311;GO:0016311;GO:0016787;GO:0016791;GO:0016791;GO:0017017;GO:0017017;GO:0035335;GO:0035335;GO:0035970;GO:0035970;GO:0051019;GO:0070373;GO:1990439;GO:0000188;GO:0004721;GO:0004725;GO:0004725;GO:…	K04459	-	V;T	KOG1716;39R4X;3BJGF;3CYQ2;3J3HV;487WF;490QI;4J51K	dual specificity phosphatase 4 [Source:VGNC Symbol;Acc:VGNC:96248]	100514374	F1RX60;A0A4X1VTP4	GO:0000188//obsolete inactivation of MAPK activity;GO:0000188//obsolete inactivation of MAPK activity;GO:0001706//endoderm formation;GO:0006470//protein dephosphorylation;GO:0006470//protein dephosphorylation;GO:0016311//dephosphorylation;GO:0016311//dephosphorylation;GO:0035335//peptidyl-tyrosine dephosphorylation;GO:0035335//peptidyl-tyrosine dephosphorylation;GO:0035970//peptidyl-threonine dep…	GO:0005634//nucleus;GO:0005634//nucleus;GO:0005634//nucleus;GO:0005654//nucleoplasm;GO:0005737//cytoplasm;GO:0005634//nucleus;GO:0005634//nucleus;	GO:0004721//phosphoprotein phosphatase activity;GO:0004721//phosphoprotein phosphatase activity;GO:0004725//protein tyrosine phosphatase activity;GO:0004725//protein tyrosine phosphatase activity;GO:0004725//protein tyrosine phosphatase activity;GO:0008138//protein tyrosine/serine/threonine phosphatase activity;GO:0008330//protein tyrosine/threonine phosphatase activity;GO:0008330//protein tyrosi…	ko04010(MAPK signaling pathway)
ENSSSCG00000044051	739.335	1005.56	473.114	0.4705	-1.08773	0.000576701	0.0560198	Down Regulation	11	76894904	76997414	-	2018	-	-	-	-	-	-	-	-	-	-	-	-	-
ENSSSCG00000001885	75.752	49.3019	102.202	2.07299	1.05171	0.00057948	0.0560198	Up Regulation	7	58379554	58390104	-	6702	C15orf39	GO:0005829;	-	-	S	2QW16;38HDJ;3BFK5;3CZ66;3J9ZC;48AD4;494I5;4J1XA	chromosome 7 C15orf39 homolog [Source:VGNC Symbol;Acc:VGNC:86070]	-	-	-	GO:0005829//cytosol;	-	-
ENSSSCG00000008289	70.8812	94.5403	47.2221	0.499492	-1.00147	0.000583679	0.0560977	Down Regulation	3	68819612	68853067	-	3436	MTHFD2	GO:0003824;GO:0004477;GO:0004488;GO:0006730;GO:0016491;GO:0016787;GO:0055114;GO:0055114;GO:0000287;GO:0003824;GO:0004477;GO:0004477;GO:0004487;GO:0004487;GO:0004488;GO:0004488;GO:0004488;GO:0005739;GO:0006730;GO:0006730;GO:0016491;GO:0016787;GO:0035999;GO:0042301;GO:0046653;GO:0055114;GO:0055114;GO:0003824;GO:0004477;GO:0004488;GO:0006730;GO:0016491;GO:0016787;GO:0055114;GO:0055114;GO:0003824;GO:…	K13403	-	S;D;H	KOG0089;38DGG;3B98B;3CT16;3JBUG;483R5;496T5;4J0AF;KOG0440;38BAN;3B9XU;3CSDA;3J3CK;482G9;493UM	methylenetetrahydrofolate dehydrogenase (NADP+ dependent) 2, methenyltetrahydrofolate cyclohydrolase [Source:NCBI gene (formerly Entrezgene);Acc:100737806]	100737806	-	GO:0006730//one-carbon metabolic process;GO:0055114//obsolete oxidation-reduction process;GO:0055114//obsolete oxidation-reduction process;GO:0006730//one-carbon metabolic process;GO:0006730//one-carbon metabolic process;GO:0035999//tetrahydrofolate interconversion;GO:0046653//tetrahydrofolate metabolic process;GO:0055114//obsolete oxidation-reduction process;GO:0055114//obsolete oxidation-reduct…	GO:0005739//mitochondrion;	GO:0003824//catalytic activity;GO:0004477//methenyltetrahydrofolate cyclohydrolase activity;GO:0004488//methylenetetrahydrofolate dehydrogenase (NADP+) activity;GO:0016491//oxidoreductase activity;GO:0016787//hydrolase activity;GO:0000287//magnesium ion binding;GO:0003824//catalytic activity;GO:0004477//methenyltetrahydrofolate cyclohydrolase activity;GO:0004477//methenyltetrahydrofolate cyclohyd…	ko00670(One carbon pool by folate)
ENSSSCG00000039290	360.679	459.464	261.894	0.569999	-0.810969	0.000590573	0.0564322	Nodiff	18	13330091	13400046	+	2189	MTPN	GO:0008290;GO:0008361;GO:0010613;GO:2000812;GO:0005634;GO:0005737;GO:2000812;	-	-	-	-	myotrophin [Source:VGNC Symbol;Acc:VGNC:90467]	-	-	GO:0008361//regulation of cell size;GO:0010613//positive regulation of cardiac muscle hypertrophy;GO:2000812//regulation of barbed-end actin filament capping;GO:2000812//regulation of barbed-end actin filament capping;	GO:0008290//F-actin capping protein complex;GO:0005634//nucleus;GO:0005737//cytoplasm;	-	-
ENSSSCG00000014168	1218.98	1713.48	724.475	0.422809	-1.24192	0.0005996	0.0569654	Down Regulation	2	102519744	102591394	-	4313	ELL2	GO:0005634;GO:0005654;GO:0006368;GO:0008023;GO:0008023;GO:0042795;	K15183	-	-	-	elongation factor for RNA polymerase II 2 [Source:VGNC Symbol;Acc:VGNC:87649]	100523777	A0A480JTG5	GO:0006368//transcription elongation from RNA polymerase II promoter;GO:0042795//snRNA transcription by RNA polymerase II;	GO:0005634//nucleus;GO:0005654//nucleoplasm;GO:0008023//transcription elongation factor complex;GO:0008023//transcription elongation factor complex;	-	-
ENSSSCG00000016711	111.374	146.294	76.4553	0.522615	-0.93618	0.000625026	0.0590171	Nodiff	18	46193138	46204714	-	2784	CBX3	GO:0000775;GO:0000785;GO:0005634;GO:0005634;GO:0005719;GO:0005719;GO:0005720;GO:0005819;GO:0006974;GO:0019899;GO:0019904;GO:0042802;GO:0045892;GO:0045892;GO:0090734;GO:1990226;GO:0005634;GO:0005719;GO:0045892;	K11586	-	K;B	KOG1911;38H0B;3BG48;3CYIC;3J8NF;48B75;493BA;4J6EH	chromobox 3 [Source:NCBI gene (formerly Entrezgene);Acc:100622432]	100622432	A0A287B0T7;A0A4X1TVI4	GO:0006974//cellular response to DNA damage stimulus;GO:0045892//negative regulation of transcription, DNA-templated;GO:0045892//negative regulation of transcription, DNA-templated;GO:0045892//negative regulation of transcription, DNA-templated;	GO:0000775//chromosome, centromeric region;GO:0000785//chromatin;GO:0005634//nucleus;GO:0005634//nucleus;GO:0005719//euchromatin;GO:0005719//euchromatin;GO:0005720//heterochromatin;GO:0005819//spindle;GO:0090734//site of DNA damage;GO:0005634//nucleus;GO:0005719//euchromatin;	GO:0019899//enzyme binding;GO:0019904//protein domain specific binding;GO:0042802//identical protein binding;GO:1990226//histone methyltransferase binding;	-
ENSSSCG00000031378	92.5259	130.125	54.9271	0.422111	-1.24431	0.000628335	0.0590171	Down Regulation	11	25643709	25710987	+	4928	KBTBD6	-	-	-	-	-	kelch repeat and BTB domain-containing protein 6 [Source:NCBI gene (formerly Entrezgene);Acc:100154105]	-	-	-	-	-	-
ENSSSCG00000006066	813.967	1021.51	606.419	0.593646	-0.752324	0.000641569	0.0599196	Nodiff	4	36635285	36725638	+	4769	RNF19A	GO:0000151;GO:0000209;GO:0004842;GO:0005737;GO:0005737;GO:0005815;GO:0005856;GO:0006511;GO:0016020;GO:0016021;GO:0016567;GO:0016567;GO:0016740;GO:0031624;GO:0032436;GO:0046872;GO:0061630;GO:0098794;	K11972	EC:2.3.2.31	-	-	ring finger protein 19A, RBR E3 ubiquitin protein ligase [Source:VGNC Symbol;Acc:VGNC:92375]	654326	Q2VJ60;H9BJ25	GO:0000209//protein polyubiquitination;GO:0006511//ubiquitin-dependent protein catabolic process;GO:0016567//protein ubiquitination;GO:0016567//protein ubiquitination;GO:0032436//positive regulation of proteasomal ubiquitin-dependent protein catabolic process;	GO:0000151//ubiquitin ligase complex;GO:0005737//cytoplasm;GO:0005737//cytoplasm;GO:0005815//microtubule organizing center;GO:0005856//cytoskeleton;GO:0016020//membrane;GO:0016021//integral component of membrane;GO:0098794//postsynapse;	GO:0004842//ubiquitin-protein transferase activity;GO:0016740//transferase activity;GO:0031624//ubiquitin conjugating enzyme binding;GO:0046872//metal ion binding;GO:0061630//ubiquitin protein ligase activity;	-
ENSSSCG00000016976	306.648	388.177	225.118	0.579937	-0.786031	0.000651392	0.0602905	Nodiff	16	48708610	49048841	-	5781	ZNF366	GO:0000122;GO:0000122;GO:0003714;GO:0003714;GO:0005634;GO:0005634;GO:0005634;GO:0030331;GO:0030331;GO:0033147;GO:0033147;GO:0043627;GO:0043627;	-	-	-	-	zinc finger protein 366 [Source:VGNC Symbol;Acc:VGNC:95231]	100519576	F1SK10	GO:0000122//negative regulation of transcription by RNA polymerase II;GO:0000122//negative regulation of transcription by RNA polymerase II;GO:0033147//negative regulation of intracellular estrogen receptor signaling pathway;GO:0033147//negative regulation of intracellular estrogen receptor signaling pathway;GO:0043627//response to estrogen;GO:0043627//response to estrogen;	GO:0005634//nucleus;GO:0005634//nucleus;GO:0005634//nucleus;	GO:0003714//transcription corepressor activity;GO:0003714//transcription corepressor activity;GO:0030331//estrogen receptor binding;GO:0030331//estrogen receptor binding;	-
ENSSSCG00000009083	1241.51	1556	927.022	0.595772	-0.747168	0.000652882	0.0602905	Nodiff	8	100450247	100863446	-	12300	SPRY1	GO:0001759;GO:0005737;GO:0005829;GO:0007275;GO:0007275;GO:0008285;GO:0009966;GO:0016020;GO:0016020;GO:0040037;GO:0043407;GO:0046580;GO:0046580;GO:0048513;GO:0070373;GO:0001759;GO:0005737;GO:0005829;GO:0007275;GO:0007275;GO:0008285;GO:0009966;GO:0016020;GO:0016020;GO:0040037;GO:0043407;GO:0046580;GO:0046580;GO:0048513;GO:0070373;GO:0000132;GO:0001656;GO:0001657;GO:0001759;GO:0001759;GO:0005654;GO:…	K04704	-	S;T	2QSDN;38GBS;3BBFM;3D2VU;3J5W5;48ACW;48WGH;4IWMP	sprouty RTK signaling antagonist 1 [Source:VGNC Symbol;Acc:VGNC:93424]	100623283	-	GO:0001759//organ induction;GO:0007275//multicellular organism development;GO:0007275//multicellular organism development;GO:0008285//negative regulation of cell population proliferation;GO:0009966//regulation of signal transduction;GO:0040037//negative regulation of fibroblast growth factor receptor signaling pathway;GO:0043407//negative regulation of MAP kinase activity;GO:0046580//negative reg…	GO:0005737//cytoplasm;GO:0005829//cytosol;GO:0016020//membrane;GO:0016020//membrane;GO:0005737//cytoplasm;GO:0005829//cytosol;GO:0016020//membrane;GO:0016020//membrane;GO:0005654//nucleoplasm;GO:0005737//cytoplasm;GO:0005794//Golgi apparatus;GO:0005829//cytosol;GO:0005829//cytosol;GO:0016020//membrane;GO:0016020//membrane;GO:0005737//cytoplasm;GO:0005829//cytosol;GO:0016020//membrane;GO:0016020//…	-	-
ENSSSCG00000008737	71.3545	97.3177	45.3914	0.466424	-1.10028	0.000661202	0.0602905	Down Regulation	8	10658430	10756415	+	2329	C1QTNF7	GO:0005576;GO:0005576;GO:0005576;	K24218	-	S;W	2R68F;38BEE;3BIKH;3CVUC;3J307;4856P;492H4;4J0C2	C1q and TNF related 7 [Source:VGNC Symbol;Acc:VGNC:85986]	100233173	B8XTR5;A0A4X1VDY8	-	GO:0005576//extracellular region;GO:0005576//extracellular region;GO:0005576//extracellular region;	-	-
ENSSSCG00000021508	14.5425	6.20634	22.8787	3.68634	1.88219	0.000661916	0.0602905	Up Regulation	13	77825178	77861774	+	4961	SLC35G2	GO:0005794;GO:0005886;GO:0005886;GO:0016020;GO:0016020;GO:0016021;GO:0016021;GO:0016021;	-	-	S	2QV4H;38JMN;3B9KV;3CUXP;3J5Z3;48737;48YST;4J16V	solute carrier family 35 member G2 [Source:VGNC Symbol;Acc:VGNC:93087]	100620415	I3LKR9;A0A4X1TPZ9	-	GO:0005794//Golgi apparatus;GO:0005886//plasma membrane;GO:0005886//plasma membrane;GO:0016020//membrane;GO:0016020//membrane;GO:0016021//integral component of membrane;GO:0016021//integral component of membrane;GO:0016021//integral component of membrane;	-	-
ENSSSCG00000014875	97.3123	66.2855	128.339	1.93615	0.953194	0.000663776	0.0602905	Nodiff	9	11207835	11246711	+	4420	CAPN5	GO:0004198;GO:0004198;GO:0005737;GO:0006508;GO:0006508;GO:0006508;GO:0008233;GO:0008234;GO:0009986;GO:0016787;	K08574	EC:3.4.22.-	O;T	KOG0045;38EV4;3B9DB;3CVS8;3J93U;488N9;48X31;4J3G8	calpain 5 [Source:VGNC Symbol;Acc:VGNC:86175]	100524513	-	GO:0006508//proteolysis;GO:0006508//proteolysis;GO:0006508//proteolysis;	GO:0005737//cytoplasm;GO:0009986//cell surface;	GO:0004198//calcium-dependent cysteine-type endopeptidase activity;GO:0004198//calcium-dependent cysteine-type endopeptidase activity;GO:0008233//peptidase activity;GO:0008234//cysteine-type peptidase activity;GO:0016787//hydrolase activity;	-
ENSSSCG00000039442	57.9786	86.1647	29.7925	0.345763	-1.53215	0.000685357	0.0619106	Down Regulation	17	15749835	15761215	+	2447	BMP2	GO:0000122;GO:0000122;GO:0000122;GO:0000187;GO:0001649;GO:0001649;GO:0001658;GO:0001666;GO:0001701;GO:0001837;GO:0001934;GO:0001938;GO:0002062;GO:0003130;GO:0003181;GO:0003203;GO:0003308;GO:0004745;GO:0005125;GO:0005576;GO:0005615;GO:0005615;GO:0005615;GO:0006029;GO:0006355;GO:0006468;GO:0006954;GO:0007219;GO:0007507;GO:0008083;GO:0008083;GO:0008285;GO:0008285;GO:0009617;GO:0009887;GO:0009986;GO:…	-	-	-	-	bone morphogenetic protein 2 [Source:VGNC Symbol;Acc:VGNC:95488]	-	-	GO:0000122//negative regulation of transcription by RNA polymerase II;GO:0000122//negative regulation of transcription by RNA polymerase II;GO:0000122//negative regulation of transcription by RNA polymerase II;GO:0000187//obsolete activation of MAPK activity;GO:0001649//osteoblast differentiation;GO:0001649//osteoblast differentiation;GO:0001658//branching involved in ureteric bud morphogenesis;G…	GO:0005576//extracellular region;GO:0005615//extracellular space;GO:0005615//extracellular space;GO:0005615//extracellular space;GO:0009986//cell surface;GO:0043231//intracellular membrane-bounded organelle;GO:0070724//BMP receptor complex;	GO:0004745//NAD-retinol dehydrogenase activity;GO:0005125//cytokine activity;GO:0008083//growth factor activity;GO:0008083//growth factor activity;GO:0019211//phosphatase activator activity;GO:0039706//co-receptor binding;GO:0046332//SMAD binding;GO:0070700//BMP receptor binding;GO:0070700//BMP receptor binding;	-
ENSSSCG00000031531	62.9687	41.0709	84.8665	2.06634	1.04708	0.00069224	0.0621925	Up Regulation	12	1239838	1251198	-	2359	TSPAN10	GO:0005887;GO:0016020;GO:0016021;GO:0016021;	-	-	-	-	tetraspanin 10 [Source:VGNC Symbol;Acc:VGNC:94499]	-	-	-	GO:0005887//integral component of plasma membrane;GO:0016020//membrane;GO:0016021//integral component of membrane;GO:0016021//integral component of membrane;	-	-
ENSSSCG00000009128	361.118	455.526	266.71	0.585499	-0.772262	0.00071275	0.0633871	Nodiff	8	110386776	110505320	-	6128	AP1AR	GO:0001920;GO:0005768;GO:0005768;GO:0005794;GO:0005829;GO:0019894;GO:0019894;GO:0030133;GO:0034315;GO:0034315;GO:0034613;GO:0035650;GO:0035650;GO:0035650;GO:0048203;GO:0048203;GO:0048203;GO:1900025;GO:1900025;GO:1900025;GO:2000146;GO:2000146;GO:0005829;GO:0034315;GO:0035650;GO:0048203;GO:1900025;GO:2000146;GO:0005829;GO:0034315;GO:0035650;GO:0048203;GO:1900025;GO:2000146;GO:0016020;GO:0016021;	-	-	S	2QQP6;38HYP;3BIGS;3CTMB;3J97P;48CG2;490M6;4IXZR	family with sequence similarity 241 member A [Source:NCBI gene (formerly Entrezgene);Acc:102158861]	100513805	A0A287AYH0	GO:0001920//negative regulation of receptor recycling;GO:0034315//regulation of Arp2/3 complex-mediated actin nucleation;GO:0034315//regulation of Arp2/3 complex-mediated actin nucleation;GO:0034613//cellular protein localization;GO:0048203//vesicle targeting, trans-Golgi to endosome;GO:0048203//vesicle targeting, trans-Golgi to endosome;GO:0048203//vesicle targeting, trans-Golgi to endosome;GO:1…	GO:0005768//endosome;GO:0005768//endosome;GO:0005794//Golgi apparatus;GO:0005829//cytosol;GO:0030133//transport vesicle;GO:0005829//cytosol;GO:0005829//cytosol;GO:0016020//membrane;GO:0016021//integral component of membrane;	GO:0019894//kinesin binding;GO:0019894//kinesin binding;GO:0035650//AP-1 adaptor complex binding;GO:0035650//AP-1 adaptor complex binding;GO:0035650//AP-1 adaptor complex binding;GO:0035650//AP-1 adaptor complex binding;GO:0035650//AP-1 adaptor complex binding;	-
ENSSSCG00000038149	170.814	106.617	235.012	2.20427	1.1403	0.000713206	0.0633871	Up Regulation	15	124912405	124915780	+	2846	KCNE4	GO:0005249;GO:0005251;GO:0006811;GO:0008076;GO:0015459;GO:0016020;GO:0016020;GO:0016021;GO:0044325;GO:0044325;GO:0060307;GO:0071805;GO:0086005;GO:0086011;GO:0086091;GO:0097623;GO:0098915;GO:1902260;GO:1902282;	-	-	-	-	potassium voltage-gated channel subfamily E regulatory subunit 4 [Source:VGNC Symbol;Acc:VGNC:96387]	-	-	GO:0006811//ion transport;GO:0060307//regulation of ventricular cardiac muscle cell membrane repolarization;GO:0071805//potassium ion transmembrane transport;GO:0086005//ventricular cardiac muscle cell action potential;GO:0086011//membrane repolarization during action potential;GO:0086091//regulation of heart rate by cardiac conduction;GO:0097623//potassium ion export across plasma membrane;GO:00…	GO:0008076//voltage-gated potassium channel complex;GO:0016020//membrane;GO:0016020//membrane;GO:0016021//integral component of membrane;	GO:0005249//voltage-gated potassium channel activity;GO:0005251//delayed rectifier potassium channel activity;GO:0015459//potassium channel regulator activity;GO:0044325//transmembrane transporter binding;GO:0044325//transmembrane transporter binding;GO:1902282//voltage-gated potassium channel activity involved in ventricular cardiac muscle cell action potential repolarization;	-
ENSSSCG00000005601	3291.27	4110.09	2472.45	0.601555	-0.73323	0.000731631	0.064677	Nodiff	1	265930045	265934904	-	2552	HSPA5	GO:0000166;GO:0005524;GO:0005524;GO:0005634;GO:0005737;GO:0005739;GO:0005783;GO:0005783;GO:0005783;GO:0005788;GO:0005788;GO:0005788;GO:0005789;GO:0005793;GO:0005793;GO:0005829;GO:0005886;GO:0006983;GO:0008180;GO:0009986;GO:0016887;GO:0019899;GO:0019904;GO:0021589;GO:0021680;GO:0030176;GO:0030335;GO:0030496;GO:0030512;GO:0030968;GO:0031204;GO:0031398;GO:0031625;GO:0032991;GO:0034663;GO:0034663;GO:…	K09490	EC:3.6.4.10	-	-	heat shock protein family A (Hsp70) member 5 [Source:NCBI gene (formerly Entrezgene);Acc:407060]	407060	A0A480UES1;A0A4X1UFV5	GO:0006983//ER overload response;GO:0021589//cerebellum structural organization;GO:0021680//cerebellar Purkinje cell layer development;GO:0030335//positive regulation of cell migration;GO:0030512//negative regulation of transforming growth factor beta receptor signaling pathway;GO:0030968//endoplasmic reticulum unfolded protein response;GO:0031204//posttranslational protein targeting to membrane,…	GO:0005634//nucleus;GO:0005737//cytoplasm;GO:0005739//mitochondrion;GO:0005783//endoplasmic reticulum;GO:0005783//endoplasmic reticulum;GO:0005783//endoplasmic reticulum;GO:0005788//endoplasmic reticulum lumen;GO:0005788//endoplasmic reticulum lumen;GO:0005788//endoplasmic reticulum lumen;GO:0005789//endoplasmic reticulum membrane;GO:0005793//endoplasmic reticulum-Golgi intermediate compartment;G…	GO:0000166//nucleotide binding;GO:0005524//ATP binding;GO:0005524//ATP binding;GO:0016887//ATP hydrolysis activity;GO:0019899//enzyme binding;GO:0019904//protein domain specific binding;GO:0031625//ubiquitin protein ligase binding;GO:0043022//ribosome binding;GO:0051787//misfolded protein binding;GO:0051787//misfolded protein binding;	ko05417(Lipid and atherosclerosis);ko05022(Pathways of neurodegeneration - multiple diseases);ko05020(Prion disease);ko05014(Amyotrophic lateral sclerosis);ko05012(Parkinson disease);ko04918(Thyroid hormone synthesis);ko04612(Antigen processing and presentation);ko04141(Protein processing in endoplasmic reticulum);ko03060(Protein export)
ENSSSCG00000017181	107.234	73.9912	140.476	1.89856	0.924904	0.000737131	0.0648166	Nodiff	12	4978010	4988279	+	2432	-	GO:0005344;GO:0005506;GO:0015671;GO:0015671;GO:0019825;GO:0020037;GO:0046872;	-	-	C	KOG3378;39AZE;3BM0A;3D0A7;3J1HP;48BS6;494ZU;4J4EJ	cytoglobin [Source:VGNC Symbol;Acc:VGNC:87128]	-	-	GO:0015671//oxygen transport;GO:0015671//oxygen transport;	-	GO:0005344//oxygen carrier activity;GO:0005506//iron ion binding;GO:0019825//oxygen binding;GO:0020037//heme binding;GO:0046872//metal ion binding;	-
ENSSSCG00000039419	56.8017	87.108	26.4954	0.304167	-1.71706	0.000743179	0.0650026	Down Regulation	17	61947595	61970779	+	4584	SLCO4A1	GO:0005886;GO:0005887;GO:0006811;GO:0015347;GO:0015349;GO:0016020;GO:0016020;GO:0016021;GO:0022857;GO:0043252;GO:0055085;GO:0070327;GO:0005886;GO:0006811;GO:0016020;GO:0016020;GO:0016021;GO:0022857;GO:0055085;GO:0005886;GO:0006811;GO:0016020;GO:0016020;GO:0016021;GO:0022857;GO:0055085;	-	-	-	-	solute carrier organic anion transporter family member 4A1 [Source:VGNC Symbol;Acc:VGNC:95500]	-	-	GO:0006811//ion transport;GO:0043252//sodium-independent organic anion transport;GO:0055085//transmembrane transport;GO:0070327//thyroid hormone transport;GO:0006811//ion transport;GO:0055085//transmembrane transport;GO:0006811//ion transport;GO:0055085//transmembrane transport;	GO:0005886//plasma membrane;GO:0005887//integral component of plasma membrane;GO:0016020//membrane;GO:0016020//membrane;GO:0016021//integral component of membrane;GO:0005886//plasma membrane;GO:0016020//membrane;GO:0016020//membrane;GO:0016021//integral component of membrane;GO:0005886//plasma membrane;GO:0016020//membrane;GO:0016020//membrane;GO:0016021//integral component of membrane;	GO:0015347//sodium-independent organic anion transmembrane transporter activity;GO:0015349//thyroid hormone transmembrane transporter activity;GO:0022857//transmembrane transporter activity;GO:0022857//transmembrane transporter activity;GO:0022857//transmembrane transporter activity;	-
ENSSSCG00000007465	174.844	226.831	122.858	0.54163	-0.884621	0.000751723	0.0651988	Nodiff	17	51259786	51356803	-	3272	B4GALT5	GO:0003945;GO:0005794;GO:0005975;GO:0006486;GO:0006486;GO:0008489;GO:0008489;GO:0010706;GO:0016020;GO:0016021;GO:0016740;GO:0016757;GO:0021955;GO:0022010;GO:0030311;GO:0031647;GO:0032580;GO:0040019;GO:0042551;GO:0005515;GO:0005794;GO:0005975;GO:0006486;GO:0006629;GO:0006665;GO:0008489;GO:0010706;GO:0016020;GO:0016021;GO:0016740;GO:0016757;GO:0016757;GO:0021955;GO:0022010;GO:0031647;GO:0032580;GO:…	K09905	EC:2.4.1.-	S;G	KOG3916;39TU5;3BBT4;3CSP9;3J8XR;47Z3Q;4921W;4J4WV	beta-1,4-galactosyltransferase 5 [Source:VGNC Symbol;Acc:VGNC:96499]	100522653	A0A1S6M251	GO:0005975//carbohydrate metabolic process;GO:0006486//protein glycosylation;GO:0006486//protein glycosylation;GO:0010706//ganglioside biosynthetic process via lactosylceramide;GO:0021955//central nervous system neuron axonogenesis;GO:0022010//central nervous system myelination;GO:0030311//poly-N-acetyllactosamine biosynthetic process;GO:0031647//regulation of protein stability;GO:0040019//positi…	GO:0005794//Golgi apparatus;GO:0016020//membrane;GO:0016021//integral component of membrane;GO:0032580//Golgi cisterna membrane;GO:0005794//Golgi apparatus;GO:0016020//membrane;GO:0016021//integral component of membrane;GO:0032580//Golgi cisterna membrane;GO:0005794//Golgi apparatus;GO:0016020//membrane;GO:0016021//integral component of membrane;GO:0032580//Golgi cisterna membrane;	GO:0003945//N-acetyllactosamine synthase activity;GO:0008489//UDP-galactose:glucosylceramide beta-1,4-galactosyltransferase activity;GO:0008489//UDP-galactose:glucosylceramide beta-1,4-galactosyltransferase activity;GO:0016740//transferase activity;GO:0016757//glycosyltransferase activity;GO:0005515//protein binding;GO:0008489//UDP-galactose:glucosylceramide beta-1,4-galactosyltransferase activit…	ko00512(Mucin type O-glycan biosynthesis)
ENSSSCG00000008721	1606.83	1205.8	2007.85	1.66516	0.73566	0.000754877	0.0651988	Nodiff	8	2916788	3054966	+	3998	ABLIM2	GO:0003779;GO:0005737;GO:0006351;GO:0007010;GO:0015629;GO:0015629;GO:0030032;GO:0030036;GO:0046872;GO:0051015;GO:0003779;GO:0005737;GO:0006351;GO:0007010;GO:0030036;GO:0046872;GO:0003779;GO:0005737;GO:0006351;GO:0007010;GO:0030036;	K07520	-	Z;T;S	KOG1044;38END;3BDZB;3CVC4;3JDVK;484GU;497ZG;4J17Y	actin binding LIM protein family member 2 [Source:VGNC Symbol;Acc:VGNC:84987]	100522624	-	GO:0006351//transcription, DNA-templated;GO:0007010//cytoskeleton organization;GO:0030032//lamellipodium assembly;GO:0030036//actin cytoskeleton organization;GO:0006351//transcription, DNA-templated;GO:0007010//cytoskeleton organization;GO:0030036//actin cytoskeleton organization;GO:0006351//transcription, DNA-templated;GO:0007010//cytoskeleton organization;GO:0030036//actin cytoskeleton organiza…	GO:0005737//cytoplasm;GO:0015629//actin cytoskeleton;GO:0015629//actin cytoskeleton;GO:0005737//cytoplasm;GO:0005737//cytoplasm;	GO:0003779//actin binding;GO:0046872//metal ion binding;GO:0051015//actin filament binding;GO:0003779//actin binding;GO:0046872//metal ion binding;GO:0003779//actin binding;	ko04360(Axon guidance)
ENSSSCG00000011704	851.094	1067.56	634.627	0.594464	-0.750338	0.000760131	0.0651988	Nodiff	13	89742893	89889187	-	4233	WWTR1	GO:0000122;GO:0001649;GO:0001894;GO:0001933;GO:0003015;GO:0003713;GO:0003713;GO:0003713;GO:0003714;GO:0003714;GO:0005634;GO:0005634;GO:0005634;GO:0005654;GO:0005667;GO:0005737;GO:0005737;GO:0005737;GO:0005829;GO:0006355;GO:0006469;GO:0008284;GO:0010718;GO:0016567;GO:0016604;GO:0017145;GO:0031146;GO:0032835;GO:0035264;GO:0035329;GO:0035329;GO:0042803;GO:0045599;GO:0045944;GO:0045944;GO:0048762;GO:…	-	-	O	KOG0940;39TFI;3BGC1;3CUSR;3JFZ6;484GI;49622;4J09A	WW domain containing transcription regulator 1 [Source:VGNC Symbol;Acc:VGNC:94991]	-	-	GO:0000122//negative regulation of transcription by RNA polymerase II;GO:0001649//osteoblast differentiation;GO:0001894//tissue homeostasis;GO:0001933//negative regulation of protein phosphorylation;GO:0003015//heart process;GO:0006355//regulation of transcription, DNA-templated;GO:0006469//negative regulation of protein kinase activity;GO:0008284//positive regulation of cell population prolifera…	GO:0005634//nucleus;GO:0005634//nucleus;GO:0005634//nucleus;GO:0005654//nucleoplasm;GO:0005667//transcription regulator complex;GO:0005737//cytoplasm;GO:0005737//cytoplasm;GO:0005737//cytoplasm;GO:0005829//cytosol;GO:0016604//nuclear body;	GO:0003713//transcription coactivator activity;GO:0003713//transcription coactivator activity;GO:0003713//transcription coactivator activity;GO:0003714//transcription corepressor activity;GO:0003714//transcription corepressor activity;GO:0042803//protein homodimerization activity;	-
ENSSSCG00000024752	376.967	500.075	253.858	0.50764	-0.978121	0.000761199	0.0651988	Nodiff	6	77373999	77393651	-	3334	ALDH4A1	GO:0003842;GO:0003842;GO:0003842;GO:0004029;GO:0006560;GO:0010133;GO:0010133;GO:0016491;GO:0016491;GO:0016620;GO:0042802;GO:0055114;GO:0055114;GO:0003842;GO:0003842;GO:0003842;GO:0006560;GO:0010133;GO:0010133;GO:0016491;GO:0016491;GO:0016620;GO:0055114;GO:0055114;	K00294	EC:1.2.1.88	C;E	KOG2455;38D6T;3BDB2;3D0Y4;3JEQE;48A5P;48X27;4IYK4	aldehyde dehydrogenase 4 family member A1 [Source:VGNC Symbol;Acc:VGNC:85240]	100820830	-	GO:0006560//proline metabolic process;GO:0010133//proline catabolic process to glutamate;GO:0010133//proline catabolic process to glutamate;GO:0055114//obsolete oxidation-reduction process;GO:0055114//obsolete oxidation-reduction process;GO:0006560//proline metabolic process;GO:0010133//proline catabolic process to glutamate;GO:0010133//proline catabolic process to glutamate;GO:0055114//obsolete …	-	GO:0003842//1-pyrroline-5-carboxylate dehydrogenase activity;GO:0003842//1-pyrroline-5-carboxylate dehydrogenase activity;GO:0003842//1-pyrroline-5-carboxylate dehydrogenase activity;GO:0004029//aldehyde dehydrogenase (NAD+) activity;GO:0016491//oxidoreductase activity;GO:0016491//oxidoreductase activity;GO:0016620//oxidoreductase activity, acting on the aldehyde or oxo group of donors, NAD or NA…	ko00330(Arginine and proline metabolism);ko00250(Alanine, aspartate and glutamate metabolism)
ENSSSCG00000002863	46.7419	28.7169	64.7669	2.25536	1.17336	0.000815885	0.0695226	Up Regulation	6	42988468	43003256	+	5659	LRP3	GO:0016020;GO:0016021;GO:0016020;GO:0016021;GO:0010628;GO:0010629;GO:0016020;GO:0016021;GO:0045599;GO:0045669;	K20050	-	T;G	KOG1215;39U9W;3BGTB;3D28U;3J4AA;487EC;492IU;4IY3G	LDL receptor related protein 3 [Source:VGNC Symbol;Acc:VGNC:89819]	100524868	-	GO:0010628//positive regulation of gene expression;GO:0010629//negative regulation of gene expression;GO:0045599//negative regulation of fat cell differentiation;GO:0045669//positive regulation of osteoblast differentiation;	GO:0016020//membrane;GO:0016021//integral component of membrane;GO:0016020//membrane;GO:0016021//integral component of membrane;GO:0016020//membrane;GO:0016021//integral component of membrane;	-	-
ENSSSCG00000037024	87.5575	58.9295	116.186	1.9716	0.979367	0.000823289	0.0697938	Nodiff	6	59738062	59741338	-	1902	ZNF784	GO:0002244;GO:0005634;GO:0010468;GO:1990837;	-	-	-	-	zinc finger protein 784 [Source:VGNC Symbol;Acc:VGNC:95301]	-	-	GO:0002244//hematopoietic progenitor cell differentiation;GO:0010468//regulation of gene expression;	GO:0005634//nucleus;	GO:1990837//sequence-specific double-stranded DNA binding;	-
ENSSSCG00000002294	31.2104	44.6068	17.814	0.399356	-1.32425	0.000841015	0.0707741	Down Regulation	7	91343987	91385911	+	1449	ARG2	GO:0000050;GO:0001657;GO:0002829;GO:0004053;GO:0004053;GO:0004053;GO:0004053;GO:0005737;GO:0005739;GO:0005739;GO:0006525;GO:0006525;GO:0006941;GO:0016787;GO:0016813;GO:0019547;GO:0030145;GO:0032651;GO:0032696;GO:0032700;GO:0032720;GO:0046872;GO:0046872;GO:0071641;GO:0071644;GO:0071650;GO:1900425;GO:1903426;GO:1904468;GO:1905403;GO:2000562;GO:2000774;	K01476	EC:3.5.3.1	E	KOG2965;38CCH;3BCCT;3CTT1;3J3PU;47Z9R;48YUR;4IWNC	arginase 2 [Source:VGNC Symbol;Acc:VGNC:85455]	100155893	F1SA26;A0A4X1U8K8	GO:0000050//urea cycle;GO:0001657//ureteric bud development;GO:0002829//negative regulation of type 2 immune response;GO:0006525//arginine metabolic process;GO:0006525//arginine metabolic process;GO:0006941//striated muscle contraction;GO:0019547//arginine catabolic process to ornithine;GO:0032651//regulation of interleukin-1 beta production;GO:0032696//negative regulation of interleukin-13 produ…	GO:0005737//cytoplasm;GO:0005739//mitochondrion;GO:0005739//mitochondrion;	GO:0004053//arginase activity;GO:0004053//arginase activity;GO:0004053//arginase activity;GO:0004053//arginase activity;GO:0016787//hydrolase activity;GO:0016813//hydrolase activity, acting on carbon-nitrogen (but not peptide) bonds, in linear amidines;GO:0030145//manganese ion binding;GO:0046872//metal ion binding;GO:0046872//metal ion binding;	ko05146(Amoebiasis);ko00330(Arginine and proline metabolism);ko00220(Arginine biosynthesis)
ENSSSCG00000049444	2.6585	5.317	0	0	#NAME?	0.000844928	0.0707741	Down Regulation	4	18284592	18290303	-	5712	-	-	-	-	-	-	-	-	-	-	-	-	-
ENSSSCG00000007554	442.77	653.159	232.38	0.355778	-1.49095	0.000848649	0.0707741	Down Regulation	3	756433	775796	-	1711	ZFAND2A	GO:0000502;GO:0008270;GO:0032436;GO:0046872;GO:0071243;	-	-	S;L	KOG3183;391FM;3BG8N;3D51A;3J4R2;482MD;499TV;4J5JP	zinc finger AN1-type containing 2A [Source:VGNC Symbol;Acc:VGNC:95134]	100521185	A0A4X1TJX5;F1RIW7	GO:0032436//positive regulation of proteasomal ubiquitin-dependent protein catabolic process;GO:0071243//cellular response to arsenic-containing substance;	GO:0000502//proteasome complex;	GO:0008270//zinc ion binding;GO:0046872//metal ion binding;	-
ENSSSCG00000035790	2010.71	2511.9	1509.52	0.600949	-0.734684	0.000856691	0.0707741	Nodiff	5	90815201	91095887	+	3014	BTG1	GO:0005634;GO:0005634;GO:0005737;GO:0005737;GO:0006479;GO:0008285;GO:0008285;GO:0008285;GO:0008285;GO:0019899;GO:0045603;GO:0045663;GO:0045766;GO:0045930;GO:2000271;	-	-	-	-	BTG anti-proliferation factor 1 [Source:NCBI gene (formerly Entrezgene);Acc:100101473]	-	-	GO:0006479//protein methylation;GO:0008285//negative regulation of cell population proliferation;GO:0008285//negative regulation of cell population proliferation;GO:0008285//negative regulation of cell population proliferation;GO:0008285//negative regulation of cell population proliferation;GO:0045603//positive regulation of endothelial cell differentiation;GO:0045663//positive regulation of myob…	GO:0005634//nucleus;GO:0005634//nucleus;GO:0005737//cytoplasm;GO:0005737//cytoplasm;	GO:0019899//enzyme binding;	-
ENSSSCG00000027777	184.436	248.485	120.387	0.484482	-1.04548	0.000862235	0.0707741	Down Regulation	X	33091205	33232549	+	4800	PRRG1	GO:0005509;GO:0005576;GO:0016020;GO:0016021;GO:0016020;GO:0016021;	-	-	S	2RU75;39RD1;3BHN7;3CRT3;3JARE;481HF;490G9;4J36W	proline rich and Gla domain 1 [Source:NCBI gene (formerly Entrezgene);Acc:100623926]	100623926	I3LMT5;A0A4X1VHK6	-	GO:0005576//extracellular region;GO:0016020//membrane;GO:0016021//integral component of membrane;GO:0016020//membrane;GO:0016021//integral component of membrane;	GO:0005509//calcium ion binding;	-
ENSSSCG00000011398	187.368	240.524	134.212	0.558	-0.841664	0.000863282	0.0707741	Nodiff	13	32641423	32671223	+	3096	SEMA3F	GO:0001755;GO:0001755;GO:0005615;GO:0005887;GO:0007411;GO:0007411;GO:0007411;GO:0021612;GO:0021637;GO:0021675;GO:0021785;GO:0030215;GO:0030215;GO:0030335;GO:0036486;GO:0045499;GO:0045499;GO:0045499;GO:0048843;GO:0048843;GO:0048846;GO:0050919;GO:0050919;GO:0061549;GO:0071526;GO:0097490;GO:0097491;GO:0098978;GO:0099175;GO:1901166;GO:1902285;GO:1902287;GO:0030215;	K06840	-	S;T	KOG3611;38G7G;3BA21;3CYJV;3JCVX;483AX;48VBM;4J166	semaphorin 3F [Source:VGNC Symbol;Acc:VGNC:92698]	100153225	A0A4X1SLE3	GO:0001755//neural crest cell migration;GO:0001755//neural crest cell migration;GO:0007411//axon guidance;GO:0007411//axon guidance;GO:0007411//axon guidance;GO:0021612//facial nerve structural organization;GO:0021637//trigeminal nerve structural organization;GO:0021675//nerve development;GO:0021785//branchiomotor neuron axon guidance;GO:0030335//positive regulation of cell migration;GO:0036486//…	GO:0005615//extracellular space;GO:0005887//integral component of plasma membrane;GO:0098978//glutamatergic synapse;	GO:0030215//semaphorin receptor binding;GO:0030215//semaphorin receptor binding;GO:0045499//chemorepellent activity;GO:0045499//chemorepellent activity;GO:0045499//chemorepellent activity;GO:0030215//semaphorin receptor binding;	ko04360(Axon guidance)
ENSSSCG00000034624	447.717	563.233	332.201	0.589811	-0.761676	0.000864821	0.0707741	Nodiff	13	197046679	197093251	-	3941	TMEM50B	GO:0005783;GO:0016020;GO:0016021;GO:0016020;GO:0016021;GO:0032511;	-	-	-	-	transmembrane protein 50B [Source:VGNC Symbol;Acc:VGNC:94186]	-	-	GO:0032511//late endosome to vacuole transport via multivesicular body sorting pathway;	GO:0005783//endoplasmic reticulum;GO:0016020//membrane;GO:0016021//integral component of membrane;GO:0016020//membrane;GO:0016021//integral component of membrane;	-	-
ENSSSCG00000004484	374.114	494.736	253.491	0.512377	-0.964723	0.000899468	0.0728751	Nodiff	1	90744429	90875118	+	12087	COL12A1	GO:0005576;GO:0005581;GO:0005615;GO:0035987;GO:0035987;GO:0062023;GO:0005576;GO:0005581;GO:0005576;GO:0005581;GO:0005576;GO:0005581;GO:0005576;GO:0005581;	-	-	W;D	KOG3544;39TVB;3BCZT;3CU2V;3JEDH;48584;493N8;4IYB9	collagen type XII alpha 1 chain [Source:VGNC Symbol;Acc:VGNC:86864]	-	-	GO:0035987//endodermal cell differentiation;GO:0035987//endodermal cell differentiation;	GO:0005576//extracellular region;GO:0005581//collagen trimer;GO:0005615//extracellular space;GO:0062023//collagen-containing extracellular matrix;GO:0005576//extracellular region;GO:0005581//collagen trimer;GO:0005576//extracellular region;GO:0005581//collagen trimer;GO:0005576//extracellular region;GO:0005581//collagen trimer;GO:0005576//extracellular region;GO:0005581//collagen trimer;	-	-
ENSSSCG00000005089	587.705	428.055	747.354	1.74593	0.803995	0.000900755	0.0728751	Nodiff	1	189670390	189682783	-	6328	SIX4	GO:0000976;GO:0000978;GO:0000981;GO:0000981;GO:0001228;GO:0003677;GO:0003677;GO:0003677;GO:0003700;GO:0005634;GO:0005634;GO:0005634;GO:0005667;GO:0005737;GO:0006355;GO:0007519;GO:0008582;GO:0008584;GO:0010468;GO:0030238;GO:0030910;GO:0032880;GO:0034504;GO:0042472;GO:0043066;GO:0043524;GO:0043565;GO:0043586;GO:0045214;GO:0045892;GO:0045892;GO:0045893;GO:0045944;GO:0046661;GO:0048538;GO:0048699;GO:…	K15615	-	K	KOG0775;394YP;3BGS0;3CUQ9;3J647;48819;48V6F;4J41A	SIX homeobox 4 [Source:VGNC Symbol;Acc:VGNC:92895]	100153985	A0A286ZV22;A0A4X1W7E9	GO:0006355//regulation of transcription, DNA-templated;GO:0007519//skeletal muscle tissue development;GO:0008582//regulation of synaptic assembly at neuromuscular junction;GO:0008584//male gonad development;GO:0010468//regulation of gene expression;GO:0030238//male sex determination;GO:0030910//olfactory placode formation;GO:0032880//regulation of protein localization;GO:0034504//protein localiza…	GO:0005634//nucleus;GO:0005634//nucleus;GO:0005634//nucleus;GO:0005667//transcription regulator complex;GO:0005737//cytoplasm;GO:0005634//nucleus;	GO:0000976//transcription cis-regulatory region binding;GO:0000978//RNA polymerase II cis-regulatory region sequence-specific DNA binding;GO:0000981//DNA-binding transcription factor activity, RNA polymerase II-specific;GO:0000981//DNA-binding transcription factor activity, RNA polymerase II-specific;GO:0001228//DNA-binding transcription activator activity, RNA polymerase II-specific;GO:0003677//…	ko05202(Transcriptional misregulation in cancer)
ENSSSCG00000017583	871.099	611.793	1130.4	1.84769	0.885723	0.000903719	0.0728751	Nodiff	12	26356773	26371601	+	4459	SGCA	GO:0005509;GO:0005856;GO:0005886;GO:0016012;GO:0016020;GO:0016020;GO:0016021;GO:0005509;GO:0005856;GO:0005886;GO:0016012;GO:0016020;GO:0016020;GO:0016021;GO:0005509;GO:0005856;GO:0005886;GO:0005886;GO:0005911;GO:0016011;GO:0016012;GO:0016012;GO:0016020;GO:0016020;GO:0016021;GO:0042383;GO:0045121;	K12565	-	K;S;E	KOG4482;39AP2;3BGBW;3CYII;3JFKU;486K0;493HB;4J3X4	sarcoglycan alpha [Source:VGNC Symbol;Acc:VGNC:92788]	100240723	B8Y4S3;A0A4X1URV3	-	GO:0005856//cytoskeleton;GO:0005886//plasma membrane;GO:0016012//sarcoglycan complex;GO:0016020//membrane;GO:0016020//membrane;GO:0016021//integral component of membrane;GO:0005856//cytoskeleton;GO:0005886//plasma membrane;GO:0016012//sarcoglycan complex;GO:0016020//membrane;GO:0016020//membrane;GO:0016021//integral component of membrane;GO:0005856//cytoskeleton;GO:0005886//plasma membrane;GO:000…	GO:0005509//calcium ion binding;GO:0005509//calcium ion binding;GO:0005509//calcium ion binding;	ko05416(Viral myocarditis);ko05414(Dilated cardiomyopathy);ko05412(Arrhythmogenic right ventricular cardiomyopathy);ko05410(Hypertrophic cardiomyopathy)
ENSSSCG00000021130	72.7477	47.9626	97.5327	2.03352	1.02398	0.000912429	0.0732202	Up Regulation	7	23064442	23066246	+	489	RPP21	GO:0001682;GO:0004526;GO:0030681;GO:0033204;GO:0042493;	K03540	EC:3.1.26.5	-	-	ribonuclease P/MRP subunit p21 [Source:VGNC Symbol;Acc:VGNC:92431]	100152493	I7GGX9;A0A4X1VIJ3	GO:0001682//tRNA 5'-leader removal;GO:0042493//response to xenobiotic stimulus;	GO:0030681//multimeric ribonuclease P complex;	GO:0004526//ribonuclease P activity;GO:0033204//ribonuclease P RNA binding;	-
ENSSSCG00000009361	64.8233	94.4756	35.171	0.372276	-1.42555	0.0009226	0.0736651	Down Regulation	11	13182272	13259019	-	8091	POSTN	GO:0007155;GO:0007155;GO:0007155;GO:0005615;GO:0005802;GO:0007155;GO:0007155;GO:0007155;GO:0007155;GO:0008201;GO:0008593;GO:0009888;GO:0030198;GO:0030198;GO:0031012;GO:0031012;GO:0046872;GO:0050839;GO:0062023;GO:0062023;GO:0071307;GO:0071307;GO:0007155;GO:0007155;GO:0007155;GO:0007155;	-	-	W;M	KOG1437;39MP0;3BB62;3D1UP;3J8XE;4818S;492WH;4IX7H	periostin [Source:VGNC Symbol;Acc:VGNC:91670]	100152401	A0A4X1SVF9;F1RS37	GO:0007155//cell adhesion;GO:0007155//cell adhesion;GO:0007155//cell adhesion;GO:0007155//cell adhesion;GO:0007155//cell adhesion;GO:0007155//cell adhesion;GO:0007155//cell adhesion;GO:0008593//regulation of Notch signaling pathway;GO:0009888//tissue development;GO:0030198//extracellular matrix organization;GO:0030198//extracellular matrix organization;GO:0071307//cellular response to vitamin K;G…	GO:0005615//extracellular space;GO:0005802//trans-Golgi network;GO:0031012//extracellular matrix;GO:0031012//extracellular matrix;GO:0062023//collagen-containing extracellular matrix;GO:0062023//collagen-containing extracellular matrix;	GO:0008201//heparin binding;GO:0046872//metal ion binding;GO:0050839//cell adhesion molecule binding;	-
ENSSSCG00000024439	134.043	189.401	78.6844	0.415437	-1.2673	0.000926977	0.0736651	Down Regulation	16	25670862	25686552	+	4544	PTGER4	GO:0004930;GO:0004930;GO:0004955;GO:0004957;GO:0004957;GO:0004957;GO:0005886;GO:0005886;GO:0006954;GO:0006955;GO:0007165;GO:0007186;GO:0007186;GO:0007188;GO:0007189;GO:0007204;GO:0009612;GO:0016020;GO:0016021;GO:0016021;GO:0030278;GO:0032496;GO:0033624;GO:0042093;GO:0050710;GO:0050715;GO:0050728;GO:0050728;GO:0050728;GO:0050729;GO:0051492;GO:0071260;GO:0071380;GO:2000420;	-	-	T;O	KOG3656;38FUQ;3BHKU;3CZ46;3J2UI;481SE;491P4;4IW06	prostaglandin E receptor 4 [Source:VGNC Symbol;Acc:VGNC:91949]	-	-	GO:0006954//inflammatory response;GO:0006955//immune response;GO:0007165//signal transduction;GO:0007186//G protein-coupled receptor signaling pathway;GO:0007186//G protein-coupled receptor signaling pathway;GO:0007188//adenylate cyclase-modulating G protein-coupled receptor signaling pathway;GO:0007189//adenylate cyclase-activating G protein-coupled receptor signaling pathway;GO:0007204//positiv…	GO:0005886//plasma membrane;GO:0005886//plasma membrane;GO:0016020//membrane;GO:0016021//integral component of membrane;GO:0016021//integral component of membrane;	GO:0004930//G protein-coupled receptor activity;GO:0004930//G protein-coupled receptor activity;GO:0004955//prostaglandin receptor activity;GO:0004957//prostaglandin E receptor activity;GO:0004957//prostaglandin E receptor activity;GO:0004957//prostaglandin E receptor activity;	-
ENSSSCG00000005911	95.599	65.4824	125.716	1.91984	0.940984	0.000933307	0.0736651	Nodiff	4	629870	639406	+	4122	OPLAH	GO:0003824;GO:0005829;GO:0006749;GO:0016787;GO:0017168;GO:0042802;GO:0003824;GO:0016787;	-	-	Q;E	KOG1939;38C8D;3BHEN;3CYN2;3JBUV;4829K;48WWW;4J27I	5-oxoprolinase, ATP-hydrolysing [Source:VGNC Symbol;Acc:VGNC:91049]	-	-	GO:0006749//glutathione metabolic process;	GO:0005829//cytosol;	GO:0003824//catalytic activity;GO:0016787//hydrolase activity;GO:0017168//5-oxoprolinase (ATP-hydrolyzing) activity;GO:0042802//identical protein binding;GO:0003824//catalytic activity;GO:0016787//hydrolase activity;	-
ENSSSCG00000014269	1810.54	2256.29	1364.78	0.604881	-0.725278	0.000935797	0.0736651	Nodiff	2	133958114	134093413	-	7759	FNIP1	GO:0005737;GO:0042030;GO:0043086;GO:0051087;GO:1904262;GO:0000122;GO:0001932;GO:0001934;GO:0002327;GO:0002904;GO:0005085;GO:0005737;GO:0005737;GO:0005737;GO:0005764;GO:0005765;GO:0005765;GO:0005829;GO:0009267;GO:0016020;GO:0019899;GO:0031334;GO:0031929;GO:0032007;GO:0032008;GO:0033138;GO:0042030;GO:0043154;GO:0051087;GO:2000973;	K20400	-	L;J;O;K;S	KOG3693;38D64;3BBWT;3CRBC;3JDXE;483KH;48YXT;4J0HE	folliculin interacting protein 1 [Source:VGNC Symbol;Acc:VGNC:88187]	100521611	-	GO:0043086//negative regulation of catalytic activity;GO:1904262//negative regulation of TORC1 signaling;GO:0000122//negative regulation of transcription by RNA polymerase II;GO:0001932//regulation of protein phosphorylation;GO:0001934//positive regulation of protein phosphorylation;GO:0002327//immature B cell differentiation;GO:0002904//positive regulation of B cell apoptotic process;GO:0009267/…	GO:0005737//cytoplasm;GO:0005737//cytoplasm;GO:0005737//cytoplasm;GO:0005737//cytoplasm;GO:0005764//lysosome;GO:0005765//lysosomal membrane;GO:0005765//lysosomal membrane;GO:0005829//cytosol;GO:0016020//membrane;	GO:0042030//ATPase inhibitor activity;GO:0051087//chaperone binding;GO:0005085//guanyl-nucleotide exchange factor activity;GO:0019899//enzyme binding;GO:0042030//ATPase inhibitor activity;GO:0051087//chaperone binding;	ko04150(mTOR signaling pathway)
ENSSSCG00000004393	167.172	213.89	120.453	0.563155	-0.828397	0.000958027	0.0750313	Nodiff	1	76896083	76909755	+	2697	GTF3C6	GO:0000127;GO:0000127;GO:0003677;GO:0005654;GO:0006383;GO:0006383;GO:0006383;GO:0016604;	K15203	-	-	-	general transcription factor IIIC subunit 6 [Source:VGNC Symbol;Acc:VGNC:88741]	100525020	-	GO:0006383//transcription by RNA polymerase III;GO:0006383//transcription by RNA polymerase III;GO:0006383//transcription by RNA polymerase III;	GO:0000127//transcription factor TFIIIC complex;GO:0000127//transcription factor TFIIIC complex;GO:0005654//nucleoplasm;GO:0016604//nuclear body;	GO:0003677//DNA binding;	-
ENSSSCG00000036693	20.2816	10.3214	30.2418	2.93002	1.55091	0.000966565	0.0750313	Up Regulation	10	38797315	38818047	-	4205	ZNF658	GO:0003676;GO:0006355;GO:0046872;GO:0000976;GO:0003676;GO:0006355;GO:0042254;GO:0045892;GO:0046872;GO:0071294;	-	-	-	-	zinc finger protein 658 [Source:NCBI gene (formerly Entrezgene);Acc:110255680]	-	-	GO:0006355//regulation of transcription, DNA-templated;GO:0006355//regulation of transcription, DNA-templated;GO:0042254//ribosome biogenesis;GO:0045892//negative regulation of transcription, DNA-templated;GO:0071294//cellular response to zinc ion;	-	GO:0003676//nucleic acid binding;GO:0046872//metal ion binding;GO:0000976//transcription cis-regulatory region binding;GO:0003676//nucleic acid binding;GO:0046872//metal ion binding;	-
ENSSSCG00000008307	107.511	74.7794	140.242	1.87541	0.907202	0.000966769	0.0750313	Nodiff	3	69701149	69839893	+	4946	SFXN5	GO:0005739;GO:0006811;GO:0006865;GO:0015075;GO:0015137;GO:0015746;GO:0016020;GO:0016020;GO:0016021;GO:0022857;GO:0031305;GO:0031966;GO:0034220;GO:0055085;GO:1990542;GO:0005739;GO:0006811;GO:0006865;GO:0015075;GO:0016020;GO:0016020;GO:0016021;GO:0034220;GO:0055085;GO:0005739;GO:0006811;GO:0006865;GO:0015075;GO:0016020;GO:0016020;GO:0016021;GO:0034220;GO:0055085;GO:0005739;GO:0006811;GO:0006865;GO:…	K23503	-	L;S	KOG3767;38FD4;3BETI;3CRR3;3J1W6;4836F;48WPY;4IVPB	sideroflexin 5 [Source:VGNC Symbol;Acc:VGNC:92787]	100621633	F1SLF2;A0A4X1W8A9	GO:0006811//ion transport;GO:0006865//amino acid transport;GO:0015746//citrate transport;GO:0034220//ion transmembrane transport;GO:0055085//transmembrane transport;GO:1990542//mitochondrial transmembrane transport;GO:0006811//ion transport;GO:0006865//amino acid transport;GO:0034220//ion transmembrane transport;GO:0055085//transmembrane transport;GO:0006811//ion transport;GO:0006865//amino acid …	GO:0005739//mitochondrion;GO:0016020//membrane;GO:0016020//membrane;GO:0016021//integral component of membrane;GO:0031305//integral component of mitochondrial inner membrane;GO:0031966//mitochondrial membrane;GO:0005739//mitochondrion;GO:0016020//membrane;GO:0016020//membrane;GO:0016021//integral component of membrane;GO:0005739//mitochondrion;GO:0016020//membrane;GO:0016020//membrane;GO:0016021/…	GO:0015075//ion transmembrane transporter activity;GO:0015137//citrate transmembrane transporter activity;GO:0022857//transmembrane transporter activity;GO:0015075//ion transmembrane transporter activity;GO:0015075//ion transmembrane transporter activity;GO:0015075//ion transmembrane transporter activity;GO:0015075//ion transmembrane transporter activity;	-
ENSSSCG00000004658	1078	1408.81	747.183	0.530366	-0.91494	0.000971376	0.0750366	Nodiff	1	123102009	123359649	+	9638	FBN1	GO:0001501;GO:0001527;GO:0001527;GO:0005178;GO:0005201;GO:0005509;GO:0005509;GO:0005576;GO:0005604;GO:0005615;GO:0007507;GO:0008201;GO:0031012;GO:0033627;GO:0035582;GO:0035583;GO:0042802;GO:0043010;GO:0044877;GO:0045671;GO:0045671;GO:0048048;GO:0048050;GO:0062023;GO:2001205;GO:2001205;GO:0005509;	K06825	-	T;O	KOG1217;38BUP;3BA2W;3CUNH;3JFQ0;483A6;48VV5;4J418	fibrillin 1 [Source:NCBI gene (formerly Entrezgene);Acc:414836]	414836	Q9TV36	GO:0001501//skeletal system development;GO:0007507//heart development;GO:0033627//cell adhesion mediated by integrin;GO:0035582//sequestering of BMP in extracellular matrix;GO:0035583//sequestering of TGFbeta in extracellular matrix;GO:0043010//camera-type eye development;GO:0045671//negative regulation of osteoclast differentiation;GO:0045671//negative regulation of osteoclast differentiation;GO…	GO:0001527//microfibril;GO:0001527//microfibril;GO:0005576//extracellular region;GO:0005604//basement membrane;GO:0005615//extracellular space;GO:0031012//extracellular matrix;GO:0062023//collagen-containing extracellular matrix;	GO:0005178//integrin binding;GO:0005201//extracellular matrix structural constituent;GO:0005509//calcium ion binding;GO:0005509//calcium ion binding;GO:0008201//heparin binding;GO:0042802//identical protein binding;GO:0044877//protein-containing complex binding;GO:0005509//calcium ion binding;	ko04350(TGF-beta signaling pathway)
ENSSSCG00000021361	143.919	101.966	185.872	1.82287	0.866214	0.000979953	0.075136	Nodiff	7	55482387	55652934	+	5988	ZNF710	-	-	-	-	-	zinc finger protein 710 [Source:NCBI gene (formerly Entrezgene);Acc:100152649]	100152649	-	-	-	-	-
ENSSSCG00000039793	430.961	546.305	315.617	0.57773	-0.791533	0.000981754	0.075136	Nodiff	6	150245497	150605544	-	12522	PATJ	GO:0005923;GO:0045177;GO:0005923;GO:0005923;GO:0005923;GO:0005923;	-	-	-	-	PATJ crumbs cell polarity complex component [Source:VGNC Symbol;Acc:VGNC:98177]	-	-	-	GO:0005923//bicellular tight junction;GO:0045177//apical part of cell;GO:0005923//bicellular tight junction;GO:0005923//bicellular tight junction;GO:0005923//bicellular tight junction;GO:0005923//bicellular tight junction;	-	-
ENSSSCG00000026754	108.86	176.868	40.851	0.230969	-2.11423	0.00100968	0.0768932	Down Regulation	2	74800048	74838671	-	4501	ATCAY	GO:0004309;GO:0005737;GO:0005737;GO:0006798;GO:0006915;GO:0016020;GO:0016021;GO:0019894;GO:0031175;GO:0031966;GO:0032880;GO:0043005;GO:0043005;GO:2000212;	K18450	-	F	KOG3308;39FZP;3BI9G;3D0HJ;3JEI7;48BIS;490RH;4J1X2	ATCAY kinesin light chain interacting caytaxin [Source:VGNC Symbol;Acc:VGNC:85603]	100626830	A0A4X1VS63;I3L5K2	GO:0006798//polyphosphate catabolic process;GO:0006915//apoptotic process;GO:0031175//neuron projection development;GO:0032880//regulation of protein localization;GO:2000212//negative regulation of glutamate metabolic process;	GO:0005737//cytoplasm;GO:0005737//cytoplasm;GO:0016020//membrane;GO:0016021//integral component of membrane;GO:0031966//mitochondrial membrane;GO:0043005//neuron projection;GO:0043005//neuron projection;	GO:0004309//exopolyphosphatase activity;GO:0019894//kinesin binding;	-
ENSSSCG00000011973	144.778	188.85	100.706	0.53326	-0.907089	0.0010158	0.0768932	Nodiff	13	159216138	159374504	-	5507	COL8A1	GO:0005576;GO:0005201;GO:0005576;GO:0005615;GO:0030198;GO:0031012;GO:0005576;GO:0005576;GO:0010811;GO:0035987;GO:0048593;GO:0050673;	K23455	-	W;S	2QRFR;38HW2;3BFZA;3CWDF;3J6WU;480ET;49824;4J23U	collagen type VIII alpha 1 chain [Source:VGNC Symbol;Acc:VGNC:86880]	397430	F1SKX7	GO:0030198//extracellular matrix organization;GO:0010811//positive regulation of cell-substrate adhesion;GO:0035987//endodermal cell differentiation;GO:0048593//camera-type eye morphogenesis;GO:0050673//epithelial cell proliferation;	GO:0005576//extracellular region;GO:0005576//extracellular region;GO:0005615//extracellular space;GO:0031012//extracellular matrix;GO:0005576//extracellular region;GO:0005576//extracellular region;	GO:0005201//extracellular matrix structural constituent;	ko04974(Protein digestion and absorption)
ENSSSCG00000004236	140.859	100.327	181.39	1.80799	0.854386	0.00102185	0.0768932	Nodiff	1	39913760	40022715	-	2214	PKIB	GO:0004860;GO:0004862;GO:0004862;GO:0006469;GO:2000480;GO:0004862;GO:0004862;GO:0005634;GO:0005737;GO:0006469;GO:0032212;GO:0051973;GO:1904355;GO:2000480;GO:2000480;	-	-	-	-	cAMP-dependent protein kinase inhibitor beta [Source:VGNC Symbol;Acc:VGNC:91478]	-	-	GO:0006469//negative regulation of protein kinase activity;GO:2000480//negative regulation of cAMP-dependent protein kinase activity;GO:0006469//negative regulation of protein kinase activity;GO:0032212//positive regulation of telomere maintenance via telomerase;GO:0051973//positive regulation of telomerase activity;GO:1904355//positive regulation of telomere capping;GO:2000480//negative regulati…	GO:0005634//nucleus;GO:0005737//cytoplasm;	GO:0004860//protein kinase inhibitor activity;GO:0004862//cAMP-dependent protein kinase inhibitor activity;GO:0004862//cAMP-dependent protein kinase inhibitor activity;GO:0004862//cAMP-dependent protein kinase inhibitor activity;GO:0004862//cAMP-dependent protein kinase inhibitor activity;	-
ENSSSCG00000027372	175.82	240.992	110.647	0.459132	-1.12302	0.00102332	0.0768932	Down Regulation	9	72963815	72999258	-	6615	SAMD9	GO:0005737;GO:0005737;GO:0005829;GO:0034058;GO:0043231;	K23949	-	S	2QPY6;38G78;3BE33;3CX4D;3J57T;487NP;490VU;4J1RU	sterile alpha motif domain-containing protein 9 [Source:NCBI gene (formerly Entrezgene);Acc:100519098]	100519098	I3LB61;A0A4X1U5D8	GO:0034058//endosomal vesicle fusion;	GO:0005737//cytoplasm;GO:0005737//cytoplasm;GO:0005829//cytosol;GO:0043231//intracellular membrane-bounded organelle;	-	-
ENSSSCG00000015513	18.7906	8.34049	29.2406	3.50586	1.80977	0.00103152	0.0769136	Up Regulation	9	118646910	118968970	-	10280	ASTN1	GO:0016020;GO:0016021;GO:0001764;GO:0005768;GO:0007158;GO:0016020;GO:0016021;GO:0016021;GO:0001764;GO:0005768;GO:0007158;GO:0007626;GO:0009897;GO:0016020;GO:0016021;GO:0016021;GO:0016477;GO:0098609;GO:0016020;GO:0016021;	-	-	S;T	2R4QT;38F0T;3BD9W;3CSM2;3JA7I;47YUK;48VKW;4J268;2R4QT;38F0T;3BD9W;3CSM2;3JA7I;47YUK;48VKW;4J268	astrotactin 1 [Source:VGNC Symbol;Acc:VGNC:85593]	100737305	-	GO:0001764//neuron migration;GO:0007158//neuron cell-cell adhesion;GO:0001764//neuron migration;GO:0007158//neuron cell-cell adhesion;GO:0007626//locomotory behavior;GO:0016477//cell migration;GO:0098609//cell-cell adhesion;	GO:0016020//membrane;GO:0016021//integral component of membrane;GO:0005768//endosome;GO:0016020//membrane;GO:0016021//integral component of membrane;GO:0016021//integral component of membrane;GO:0005768//endosome;GO:0009897//external side of plasma membrane;GO:0016020//membrane;GO:0016021//integral component of membrane;GO:0016021//integral component of membrane;GO:0016020//membrane;GO:0016021//i…	-	-
ENSSSCG00000035249	1777	2369.77	1184.22	0.499719	-1.00081	0.0010329	0.0769136	Down Regulation	14	1165982	1167538	+	1087	GADD45G	GO:0000185;GO:0000185;GO:0005634;GO:0005634;GO:0005634;GO:0005737;GO:0005737;GO:0043065;GO:0046330;GO:0051726;GO:0051726;GO:1900745;	-	-	-	-	growth arrest and DNA damage inducible gamma [Source:VGNC Symbol;Acc:VGNC:88318]	-	-	GO:0000185//obsolete activation of MAPKKK activity;GO:0000185//obsolete activation of MAPKKK activity;GO:0043065//positive regulation of apoptotic process;GO:0046330//positive regulation of JNK cascade;GO:0051726//regulation of cell cycle;GO:0051726//regulation of cell cycle;GO:1900745//positive regulation of p38MAPK cascade;	GO:0005634//nucleus;GO:0005634//nucleus;GO:0005634//nucleus;GO:0005737//cytoplasm;GO:0005737//cytoplasm;	-	-
ENSSSCG00000035774	297.392	437.039	157.744	0.360938	-1.47018	0.00103867	0.0769966	Down Regulation	6	68669153	68682624	-	1617	ERRFI1	GO:0005634;GO:0005737;GO:0005737;GO:0005829;GO:0005886;GO:0007175;GO:0007175;GO:0016020;GO:0019901;GO:0031234;GO:0031234;GO:0031953;GO:0042059;GO:0042059;GO:0043589;GO:0045616;GO:0045616;GO:0048286;GO:0060426;GO:0060428;	-	-	-	-	ERBB receptor feedback inhibitor 1 [Source:VGNC Symbol;Acc:VGNC:87784]	-	-	GO:0007175//negative regulation of epidermal growth factor-activated receptor activity;GO:0007175//negative regulation of epidermal growth factor-activated receptor activity;GO:0031953//negative regulation of protein autophosphorylation;GO:0042059//negative regulation of epidermal growth factor receptor signaling pathway;GO:0042059//negative regulation of epidermal growth factor receptor signalin…	GO:0005634//nucleus;GO:0005737//cytoplasm;GO:0005737//cytoplasm;GO:0005829//cytosol;GO:0005886//plasma membrane;GO:0016020//membrane;GO:0031234//extrinsic component of cytoplasmic side of plasma membrane;GO:0031234//extrinsic component of cytoplasmic side of plasma membrane;	GO:0019901//protein kinase binding;	-
ENSSSCG00000034763	1153.18	1705.19	601.179	0.352559	-1.50406	0.00104341	0.0770026	Down Regulation	11	76626179	76653881	-	5601	IRS2	GO:0002053;GO:0002903;GO:0005158;GO:0005158;GO:0005829;GO:0005829;GO:0005886;GO:0005886;GO:0007420;GO:0008284;GO:0008286;GO:0008286;GO:0008286;GO:0009749;GO:0010748;GO:0010907;GO:0019901;GO:0030335;GO:0030879;GO:0030890;GO:0032000;GO:0032024;GO:0032869;GO:0032869;GO:0032991;GO:0033673;GO:0043548;GO:0043548;GO:0045725;GO:0046326;	-	-	-	-	insulin receptor substrate 2 [Source:VGNC Symbol;Acc:VGNC:89214]	-	-	GO:0002053//positive regulation of mesenchymal cell proliferation;GO:0002903//negative regulation of B cell apoptotic process;GO:0007420//brain development;GO:0008284//positive regulation of cell population proliferation;GO:0008286//insulin receptor signaling pathway;GO:0008286//insulin receptor signaling pathway;GO:0008286//insulin receptor signaling pathway;GO:0009749//response to glucose;GO:00…	GO:0005829//cytosol;GO:0005829//cytosol;GO:0005886//plasma membrane;GO:0005886//plasma membrane;GO:0032991//protein-containing complex;	GO:0005158//insulin receptor binding;GO:0005158//insulin receptor binding;GO:0019901//protein kinase binding;GO:0043548//phosphatidylinositol 3-kinase binding;GO:0043548//phosphatidylinositol 3-kinase binding;	-
ENSSSCG00000012252	13885.9	17232.6	10539.1	0.611576	-0.709396	0.00105765	0.0776699	Nodiff	X	36988031	37044769	+	6569	DDX3X	GO:0000166;GO:0003676;GO:0003724;GO:0004386;GO:0005524;GO:0005524;GO:0016787;GO:0000166;GO:0003676;GO:0003724;GO:0004386;GO:0005524;GO:0005524;GO:0016787;GO:0000166;GO:0003676;GO:0003723;GO:0003724;GO:0003724;GO:0004386;GO:0005524;GO:0005524;GO:0005634;GO:0005737;GO:0007276;GO:0016787;GO:0030154;GO:0032508;GO:0043186;GO:0044828;GO:0045893;GO:0000166;GO:0003676;GO:0003724;GO:0004386;GO:0005524;GO:…	K11594	EC:3.6.4.13	K;A;L;J	KOG0335;38IV8;3BEF3;3CUJS;3J1Z8;48154;48WA5;4IXTX	DEAD-box helicase 3 X-linked [Source:NCBI gene (formerly Entrezgene);Acc:100515940]	100515940	F4ZS18	GO:0007276//gamete generation;GO:0030154//cell differentiation;GO:0032508//DNA duplex unwinding;GO:0044828//negative regulation by host of viral genome replication;GO:0045893//positive regulation of transcription, DNA-templated;GO:0006413//translational initiation;GO:0007059//chromosome segregation;GO:0007276//gamete generation;GO:0008625//extrinsic apoptotic signaling pathway via death domain re…	GO:0005634//nucleus;GO:0005737//cytoplasm;GO:0043186//P granule;GO:0005634//nucleus;GO:0005634//nucleus;GO:0005654//nucleoplasm;GO:0005737//cytoplasm;GO:0005737//cytoplasm;GO:0005813//centrosome;GO:0005829//cytosol;GO:0005852//eukaryotic translation initiation factor 3 complex;GO:0005886//plasma membrane;GO:0010494//cytoplasmic stress granule;GO:0022627//cytosolic small ribosomal subunit;GO:00312…	GO:0000166//nucleotide binding;GO:0003676//nucleic acid binding;GO:0003724//RNA helicase activity;GO:0004386//helicase activity;GO:0005524//ATP binding;GO:0005524//ATP binding;GO:0016787//hydrolase activity;GO:0000166//nucleotide binding;GO:0003676//nucleic acid binding;GO:0003724//RNA helicase activity;GO:0004386//helicase activity;GO:0005524//ATP binding;GO:0005524//ATP binding;GO:0016787//hydr…	ko05203(Viral carcinogenesis);ko05161(Hepatitis B);ko04622(RIG-I-like receptor signaling pathway)
ENSSSCG00000017246	93.6777	65.7632	121.592	1.84894	0.886698	0.00106442	0.0776699	Nodiff	12	7710267	7727486	-	2748	C17orf80	GO:0016020;GO:0016021;GO:0016020;GO:0016021;	-	-	S	KOG4092;39R2M;3BP85;3D4IA;3J7NC;48CPU;498BJ;4IXHY	chromosome 12 C17orf80 homolog [Source:VGNC Symbol;Acc:VGNC:85927]	100517602	F1RV34	-	GO:0016020//membrane;GO:0016021//integral component of membrane;GO:0016020//membrane;GO:0016021//integral component of membrane;	-	-
ENSSSCG00000027016	1170.83	890.998	1450.66	1.62813	0.703218	0.00106655	0.0776699	Nodiff	6	48616656	48645305	-	3170	C19orf47	GO:0005654;	-	-	O;S	KOG3930;39TI2;3BHF8;3CZVM;3J84B;47ZS8;492E4;4J2BF	chromosome 6 C19orf47 homolog [Source:VGNC Symbol;Acc:VGNC:86056]	100624888	A0A4X1SS18	-	GO:0005654//nucleoplasm;	-	-
ENSSSCG00000005935	187.628	247.49	127.767	0.516249	-0.953861	0.00108588	0.078731	Nodiff	4	2919529	3015367	+	6357	AGO2	GO:0000340;GO:0000932;GO:0003676;GO:0003723;GO:0004518;GO:0004519;GO:0005634;GO:0005737;GO:0005845;GO:0006355;GO:0006417;GO:0016442;GO:0016442;GO:0016787;GO:0016891;GO:0031047;GO:0031047;GO:0031054;GO:0035197;GO:0035198;GO:0035278;GO:0035279;GO:0045947;GO:0046872;GO:0070551;GO:0090502;GO:0000340;GO:0000932;GO:0003676;GO:0003723;GO:0004518;GO:0004519;GO:0005634;GO:0005737;GO:0005845;GO:0006355;GO:…	K11593	-	J;K	KOG1041;38CFV;3BA6S;3CRF4;3JDI6;481WD;4982K;4JA49	argonaute RISC catalytic component 2 [Source:VGNC Symbol;Acc:VGNC:97871]	100155245	D9YJ45	GO:0006355//regulation of transcription, DNA-templated;GO:0006417//regulation of translation;GO:0031047//gene silencing by RNA;GO:0031047//gene silencing by RNA;GO:0031054//pre-miRNA processing;GO:0035278//miRNA-mediated gene silencing by inhibition of translation;GO:0035279//mRNA destabilization-mediated gene silencing by miRNA;GO:0045947//negative regulation of translational initiation;GO:00905…	GO:0000932//P-body;GO:0005634//nucleus;GO:0005737//cytoplasm;GO:0005845//mRNA cap binding complex;GO:0016442//RISC complex;GO:0016442//RISC complex;GO:0000932//P-body;GO:0005634//nucleus;GO:0005737//cytoplasm;GO:0005845//mRNA cap binding complex;GO:0016442//RISC complex;GO:0016442//RISC complex;GO:0000932//P-body;GO:0005634//nucleus;GO:0005737//cytoplasm;GO:0005845//mRNA cap binding complex;GO:00…	GO:0000340//RNA 7-methylguanosine cap binding;GO:0003676//nucleic acid binding;GO:0003723//RNA binding;GO:0004518//nuclease activity;GO:0004519//endonuclease activity;GO:0016787//hydrolase activity;GO:0016891//endoribonuclease activity, producing 5'-phosphomonoesters;GO:0035197//siRNA binding;GO:0035198//miRNA binding;GO:0046872//metal ion binding;GO:0070551//endoribonuclease activity, cleaving s…	-
ENSSSCG00000002852	477.862	356.317	599.406	1.68222	0.750371	0.00111234	0.0801515	Nodiff	6	39786199	39797585	+	4978	PLEKHF1	GO:0035091;GO:0046872;GO:0046872;GO:0035091;GO:0046872;GO:0046872;GO:0005764;GO:0005764;GO:0005768;GO:0007032;GO:0010314;GO:0010508;GO:0016050;GO:0032266;GO:0046872;GO:0046872;GO:0070273;GO:0072659;GO:2001244;	K23858	-	T;S	KOG1729;38TW4;3BID9;3CY42;3J5UP;48421;498B9;4J0C4	pleckstrin homology and FYVE domain containing 1 [Source:VGNC Symbol;Acc:VGNC:91540]	100522869	F1RNZ0;A0A4X1TW95	GO:0007032//endosome organization;GO:0010508//positive regulation of autophagy;GO:0016050//vesicle organization;GO:0072659//protein localization to plasma membrane;GO:2001244//positive regulation of intrinsic apoptotic signaling pathway;	GO:0005764//lysosome;GO:0005764//lysosome;GO:0005768//endosome;	GO:0035091//phosphatidylinositol binding;GO:0046872//metal ion binding;GO:0046872//metal ion binding;GO:0035091//phosphatidylinositol binding;GO:0046872//metal ion binding;GO:0046872//metal ion binding;GO:0010314//phosphatidylinositol-5-phosphate binding;GO:0032266//phosphatidylinositol-3-phosphate binding;GO:0046872//metal ion binding;GO:0046872//metal ion binding;GO:0070273//phosphatidylinosito…	-
ENSSSCG00000032782	1941.25	1088.35	2794.16	2.56733	1.36027	0.00111517	0.0801515	Up Regulation	12	24192897	24201414	+	3538	PNPO	GO:0004733;GO:0004733;GO:0004733;GO:0004733;GO:0005654;GO:0005829;GO:0008615;GO:0010181;GO:0010181;GO:0016491;GO:0016638;GO:0030170;GO:0042803;GO:0042823;GO:0042823;GO:0055114;GO:0055114;GO:0004733;GO:0004733;GO:0008615;GO:0010181;GO:0016491;GO:0016638;GO:0042823;GO:0055114;GO:0055114;GO:0004733;GO:0004733;GO:0008615;GO:0010181;GO:0016491;GO:0016638;GO:0042823;GO:0055114;GO:0055114;GO:0004733;GO:…	-	-	H	KOG2586;38HH9;3BCXW;3CWJK;3J3KX;47ZPT;497KC;4J1IT	pyridoxamine 5'-phosphate oxidase [Source:VGNC Symbol;Acc:VGNC:91611]	-	-	GO:0008615//pyridoxine biosynthetic process;GO:0042823//pyridoxal phosphate biosynthetic process;GO:0042823//pyridoxal phosphate biosynthetic process;GO:0055114//obsolete oxidation-reduction process;GO:0055114//obsolete oxidation-reduction process;GO:0008615//pyridoxine biosynthetic process;GO:0042823//pyridoxal phosphate biosynthetic process;GO:0055114//obsolete oxidation-reduction process;GO:00…	GO:0005654//nucleoplasm;GO:0005829//cytosol;	GO:0004733//pyridoxamine-phosphate oxidase activity;GO:0004733//pyridoxamine-phosphate oxidase activity;GO:0004733//pyridoxamine-phosphate oxidase activity;GO:0004733//pyridoxamine-phosphate oxidase activity;GO:0010181//FMN binding;GO:0010181//FMN binding;GO:0016491//oxidoreductase activity;GO:0016638//oxidoreductase activity, acting on the CH-NH2 group of donors;GO:0030170//pyridoxal phosphate b…	-
ENSSSCG00000010292	1269.46	1581.99	956.94	0.604898	-0.725236	0.00112539	0.0805363	Nodiff	14	75825140	75918917	-	5665	P4HA1	GO:0004656;GO:0004656;GO:0004656;GO:0004656;GO:0005506;GO:0005739;GO:0005783;GO:0005783;GO:0005783;GO:0005783;GO:0005788;GO:0016222;GO:0016491;GO:0016491;GO:0016702;GO:0016705;GO:0018401;GO:0018401;GO:0030199;GO:0031418;GO:0042802;GO:0043231;GO:0046872;GO:0051213;GO:0055114;GO:0055114;GO:0004656;GO:0004656;GO:0005506;GO:0005783;GO:0005783;GO:0005788;GO:0016491;GO:0016491;GO:0016702;GO:0016705;GO:…	K00472	EC:1.14.11.2	S;E	KOG1591;38BMH;3BA6F;3CVG3;3JCCY;480BM;497JW;4IWEQ	prolyl 4-hydroxylase subunit alpha 1 [Source:VGNC Symbol;Acc:VGNC:91132]	100037299	A1X898;A0A4X1T5S7	GO:0018401//peptidyl-proline hydroxylation to 4-hydroxy-L-proline;GO:0018401//peptidyl-proline hydroxylation to 4-hydroxy-L-proline;GO:0030199//collagen fibril organization;GO:0055114//obsolete oxidation-reduction process;GO:0055114//obsolete oxidation-reduction process;GO:0019511//peptidyl-proline hydroxylation;GO:0055114//obsolete oxidation-reduction process;GO:0055114//obsolete oxidation-reduc…	GO:0005739//mitochondrion;GO:0005783//endoplasmic reticulum;GO:0005783//endoplasmic reticulum;GO:0005783//endoplasmic reticulum;GO:0005783//endoplasmic reticulum;GO:0005788//endoplasmic reticulum lumen;GO:0016222//procollagen-proline 4-dioxygenase complex;GO:0043231//intracellular membrane-bounded organelle;GO:0005783//endoplasmic reticulum;GO:0005783//endoplasmic reticulum;GO:0005788//endoplasmi…	GO:0004656//procollagen-proline 4-dioxygenase activity;GO:0004656//procollagen-proline 4-dioxygenase activity;GO:0004656//procollagen-proline 4-dioxygenase activity;GO:0004656//procollagen-proline 4-dioxygenase activity;GO:0005506//iron ion binding;GO:0016491//oxidoreductase activity;GO:0016491//oxidoreductase activity;GO:0016702//oxidoreductase activity, acting on single donors with incorporatio…	ko00330(Arginine and proline metabolism)
ENSSSCG00000029715	265.099	186.543	343.655	1.84224	0.881458	0.0011465	0.0816928	Nodiff	1	274224454	274261328	+	3223	OLFM1	GO:0005576;GO:0007399;GO:0045202;GO:0005576;GO:0007399;GO:0030054;GO:0043065;GO:0045202;GO:0007399;	-	-	W;A	KOG3545;39TNE;3BK1M;3CZEG;3J6QX;484EF;4941K;4J8C8	olfactomedin 1 [Source:VGNC Symbol;Acc:VGNC:91031]	-	-	GO:0007399//nervous system development;GO:0007399//nervous system development;GO:0043065//positive regulation of apoptotic process;GO:0007399//nervous system development;	GO:0005576//extracellular region;GO:0045202//synapse;GO:0005576//extracellular region;GO:0030054//cell junction;GO:0045202//synapse;	-	-
ENSSSCG00000037767	346.587	435.449	257.725	0.591861	-0.75667	0.00116688	0.0827091	Nodiff	5	23073007	23096914	+	5433	TSFM	GO:0003746;GO:0003746;GO:0005654;GO:0005739;GO:0005739;GO:0006412;GO:0006414;GO:0006414;GO:0070129;GO:0003746;GO:0003746;GO:0003746;GO:0005739;GO:0005759;GO:0006412;GO:0006414;GO:0006414;GO:0006414;GO:0070125;GO:0003746;GO:0003746;GO:0005739;GO:0006412;GO:0006414;GO:0006414;	-	-	-	-	Ts translation elongation factor, mitochondrial [Source:VGNC Symbol;Acc:VGNC:94486]	-	-	GO:0006412//translation;GO:0006414//translational elongation;GO:0006414//translational elongation;GO:0070129//regulation of mitochondrial translation;GO:0006412//translation;GO:0006414//translational elongation;GO:0006414//translational elongation;GO:0006414//translational elongation;GO:0070125//mitochondrial translational elongation;GO:0006412//translation;GO:0006414//translational elongation;GO…	GO:0005654//nucleoplasm;GO:0005739//mitochondrion;GO:0005739//mitochondrion;GO:0005739//mitochondrion;GO:0005759//mitochondrial matrix;GO:0005739//mitochondrion;	GO:0003746//translation elongation factor activity;GO:0003746//translation elongation factor activity;GO:0003746//translation elongation factor activity;GO:0003746//translation elongation factor activity;GO:0003746//translation elongation factor activity;GO:0003746//translation elongation factor activity;GO:0003746//translation elongation factor activity;	-
ENSSSCG00000015796	30101.2	22979.7	37222.8	1.61981	0.695826	0.00117239	0.0827091	Nodiff	15	46513234	46546504	-	5039	PDLIM3	GO:0046872;GO:0001725;GO:0003779;GO:0005737;GO:0005829;GO:0005912;GO:0007015;GO:0007507;GO:0007507;GO:0008092;GO:0008307;GO:0015629;GO:0030018;GO:0030018;GO:0030036;GO:0031941;GO:0046872;GO:0051371;GO:0061061;GO:0046872;GO:0030018;GO:0046872;	K23353	-	O;T;Z	KOG1703;38G2D;3BEPB;3D059;3J3GN;48266;4909I;4J9GJ	PDZ and LIM domain 3 [Source:VGNC Symbol;Acc:VGNC:95945]	414421	Q6QGC0;D3GGC5	GO:0007015//actin filament organization;GO:0007507//heart development;GO:0007507//heart development;GO:0030036//actin cytoskeleton organization;GO:0061061//muscle structure development;	GO:0001725//stress fiber;GO:0005737//cytoplasm;GO:0005829//cytosol;GO:0005912//adherens junction;GO:0015629//actin cytoskeleton;GO:0030018//Z disc;GO:0030018//Z disc;GO:0031941//filamentous actin;GO:0030018//Z disc;	GO:0046872//metal ion binding;GO:0003779//actin binding;GO:0008092//cytoskeletal protein binding;GO:0008307//structural constituent of muscle;GO:0046872//metal ion binding;GO:0051371//muscle alpha-actinin binding;GO:0046872//metal ion binding;GO:0046872//metal ion binding;	-
ENSSSCG00000028784	16.2232	8.25425	24.1921	2.93086	1.55133	0.00117577	0.0827091	Up Regulation	7	22617194	22626778	-	6450	-	-	-	-	S	2TFIF;39UKB;3BIWI;3D0FC;3JE6H;4850S;499TT;4J8KZ	-	-	-	-	-	-	-
ENSSSCG00000000510	3277.91	4150.81	2405.01	0.579408	-0.787348	0.00119326	0.083584	Nodiff	5	35692291	35787658	+	11198	TMEM19	GO:0016020;GO:0016020;GO:0016021;GO:0016021;GO:0000139;GO:0003924;GO:0005525;GO:0005789;GO:0005794;GO:0010008;GO:0016020;GO:0016021;GO:0016021;GO:0031901;GO:0032154;GO:0032482;GO:0043005;GO:0003924;GO:0005525;GO:0016020;GO:0016021;GO:0016021;GO:0016020;GO:0016021;GO:0016021;GO:0016020;GO:0016021;GO:0016021;GO:0016020;GO:0016021;GO:0016021;GO:0000139;GO:0000166;GO:0003924;GO:0003924;GO:0005525;GO:…	-	-	S;U	KOG4491;38F8B;3BF3R;3CW2H;3J826;480HD;490TC;4IWCH	transmembrane protein 19 [Source:VGNC Symbol;Acc:VGNC:94124]	100519775	A0A287B8E7	GO:0032482//Rab protein signal transduction;GO:0006886//intracellular protein transport;GO:0007165//signal transduction;GO:0015031//protein transport;GO:0032482//Rab protein signal transduction;	GO:0016020//membrane;GO:0016020//membrane;GO:0016021//integral component of membrane;GO:0016021//integral component of membrane;GO:0000139//Golgi membrane;GO:0005789//endoplasmic reticulum membrane;GO:0005794//Golgi apparatus;GO:0010008//endosome membrane;GO:0016020//membrane;GO:0016021//integral component of membrane;GO:0016021//integral component of membrane;GO:0031901//early endosome membrane;…	GO:0003924//GTPase activity;GO:0005525//GTP binding;GO:0003924//GTPase activity;GO:0005525//GTP binding;GO:0000166//nucleotide binding;GO:0003924//GTPase activity;GO:0003924//GTPase activity;GO:0005525//GTP binding;GO:0005525//GTP binding;	-
ENSSSCG00000033620	94.2455	64.5092	123.982	1.92193	0.942553	0.00122018	0.0848398	Nodiff	12	1189903	1197301	-	3118	-	GO:0005739;GO:0006839;GO:0008272;GO:0015116;GO:0015117;GO:0015131;GO:0015140;GO:0015141;GO:0015291;GO:0015297;GO:0015709;GO:0015729;GO:0016020;GO:0016021;GO:0031966;GO:0035435;GO:0071422;GO:0071423;GO:1902356;GO:1902358;	-	-	-	-	solute carrier family 25 member 10 [Source:VGNC Symbol;Acc:VGNC:99041]	-	-	GO:0006839//mitochondrial transport;GO:0008272//sulfate transport;GO:0015709//thiosulfate transport;GO:0015729//oxaloacetate transport;GO:0035435//phosphate ion transmembrane transport;GO:0071422//succinate transmembrane transport;GO:0071423//malate transmembrane transport;GO:1902356//oxaloacetate(2-) transmembrane transport;GO:1902358//sulfate transmembrane transport;	GO:0005739//mitochondrion;GO:0016020//membrane;GO:0016021//integral component of membrane;GO:0031966//mitochondrial membrane;	GO:0015116//sulfate transmembrane transporter activity;GO:0015117//thiosulfate transmembrane transporter activity;GO:0015131//oxaloacetate transmembrane transporter activity;GO:0015140//malate transmembrane transporter activity;GO:0015141//succinate transmembrane transporter activity;GO:0015291//secondary active transmembrane transporter activity;GO:0015297//antiporter activity;	-
ENSSSCG00000007022	50.533	68.2659	32.8001	0.480475	-1.05747	0.00122146	0.0848398	Down Regulation	17	10763876	10985191	-	10033	ANK1	GO:0005737;GO:0005886;GO:0005886;GO:0006888;GO:0008093;GO:0008093;GO:0009898;GO:0014731;GO:0019899;GO:0019903;GO:0030507;GO:0030507;GO:0043005;GO:0044325;GO:0051117;GO:0072659;GO:0072659;	K10380	-	M;I	KOG4177;38BVK;3BAXI;3CRH5;3J7P7;486B5;490XZ;4J1M0	ankyrin 1 [Source:VGNC Symbol;Acc:VGNC:96344]	100157679	-	GO:0006888//endoplasmic reticulum to Golgi vesicle-mediated transport;GO:0072659//protein localization to plasma membrane;GO:0072659//protein localization to plasma membrane;	GO:0005737//cytoplasm;GO:0005886//plasma membrane;GO:0005886//plasma membrane;GO:0009898//cytoplasmic side of plasma membrane;GO:0014731//spectrin-associated cytoskeleton;GO:0043005//neuron projection;	GO:0008093//cytoskeletal anchor activity;GO:0008093//cytoskeletal anchor activity;GO:0019899//enzyme binding;GO:0019903//protein phosphatase binding;GO:0030507//spectrin binding;GO:0030507//spectrin binding;GO:0044325//transmembrane transporter binding;GO:0051117//ATPase binding;	ko05205(Proteoglycans in cancer)
ENSSSCG00000021702	48.2153	28.6027	67.8279	2.37138	1.24573	0.00122908	0.0850122	Up Regulation	9	9155209	9280745	-	6668	XRRA1	GO:0010165;GO:0010165;GO:0005634;GO:0005654;GO:0005737;GO:0010165;GO:0010165;GO:0016604;GO:0010165;GO:0010165;	-	-	U;S	KOG0619;39SV2;3BFFP;3CTP4;3J8P6;48A5H;494HX;4IZI0	X-ray radiation resistance associated 1 [Source:VGNC Symbol;Acc:VGNC:95012]	100518139	-	GO:0010165//response to X-ray;GO:0010165//response to X-ray;GO:0010165//response to X-ray;GO:0010165//response to X-ray;GO:0010165//response to X-ray;GO:0010165//response to X-ray;	GO:0005634//nucleus;GO:0005654//nucleoplasm;GO:0005737//cytoplasm;GO:0016604//nuclear body;	-	-
ENSSSCG00000006340	1463.44	1810.94	1115.94	0.616221	-0.69848	0.00123575	0.0851174	Nodiff	4	87955938	87993973	-	11597	UAP1	GO:0005654;GO:0005829;GO:0005886;GO:0016740;GO:0042802;GO:0070569;GO:0016740;GO:0070569;GO:0003977;GO:0006048;GO:0016740;GO:0070569;	K00972	-	M;G	KOG2388;38G4Q;3BAGJ;3CS37;3JFHE;4857W;493IP;4J2EV	UDP-N-acetylglucosamine pyrophosphorylase 1 [Source:VGNC Symbol;Acc:VGNC:94626]	100156649	F1S210	GO:0006048//UDP-N-acetylglucosamine biosynthetic process;	GO:0005654//nucleoplasm;GO:0005829//cytosol;GO:0005886//plasma membrane;	GO:0016740//transferase activity;GO:0042802//identical protein binding;GO:0070569//uridylyltransferase activity;GO:0016740//transferase activity;GO:0070569//uridylyltransferase activity;GO:0003977//UDP-N-acetylglucosamine diphosphorylase activity;GO:0016740//transferase activity;GO:0070569//uridylyltransferase activity;	ko00520(Amino sugar and nucleotide sugar metabolism)
ENSSSCG00000023784	782.033	978.404	585.662	0.598589	-0.740362	0.00124784	0.0855937	Nodiff	9	99251714	99433230	+	5394	SEMA3C	GO:0001755;GO:0001755;GO:0001756;GO:0001974;GO:0003148;GO:0003151;GO:0003215;GO:0003350;GO:0005576;GO:0005615;GO:0005615;GO:0005887;GO:0007399;GO:0007411;GO:0007411;GO:0007507;GO:0009791;GO:0021915;GO:0030215;GO:0030215;GO:0030215;GO:0030335;GO:0045499;GO:0048843;GO:0050919;GO:0060174;GO:0060666;GO:0071526;GO:0071526;GO:0140074;GO:1905312;	K06840	-	S;T	KOG3611;38EIF;3BHXB;3CU1G;3JJ7D;486FP;48W93;4J6B2	semaphorin 3C [Source:VGNC Symbol;Acc:VGNC:92695]	100624508	-	GO:0001755//neural crest cell migration;GO:0001755//neural crest cell migration;GO:0001756//somitogenesis;GO:0001974//blood vessel remodeling;GO:0003148//outflow tract septum morphogenesis;GO:0003151//outflow tract morphogenesis;GO:0003215//cardiac right ventricle morphogenesis;GO:0003350//pulmonary myocardium development;GO:0007399//nervous system development;GO:0007411//axon guidance;GO:0007411…	GO:0005576//extracellular region;GO:0005615//extracellular space;GO:0005615//extracellular space;GO:0005887//integral component of plasma membrane;	GO:0030215//semaphorin receptor binding;GO:0030215//semaphorin receptor binding;GO:0030215//semaphorin receptor binding;GO:0045499//chemorepellent activity;	ko04360(Axon guidance)
ENSSSCG00000012076	135.815	198.453	73.1767	0.368735	-1.43934	0.00125805	0.0859373	Down Regulation	13	204798630	204831957	+	7090	MX2	GO:0000166;GO:0003924;GO:0005525;GO:0005525;GO:0000166;GO:0000266;GO:0002376;GO:0003374;GO:0003924;GO:0003924;GO:0005525;GO:0005525;GO:0005525;GO:0005634;GO:0005634;GO:0005643;GO:0005737;GO:0005737;GO:0005886;GO:0008017;GO:0009615;GO:0009615;GO:0014069;GO:0015630;GO:0016020;GO:0016185;GO:0030424;GO:0031410;GO:0031623;GO:0031966;GO:0035455;GO:0043197;GO:0044327;GO:0045087;GO:0045202;GO:0045211;GO:…	-	-	I;U	KOG0446;38GN9;3BBS0;3CWHV;3J9FU;484G7;48WMJ;4J129	Interferon-induced GTP-binding protein Mx2 [Source:UniProtKB/Swiss-Prot;Acc:A7VK00]	-	-	GO:0000266//mitochondrial fission;GO:0002376//immune system process;GO:0003374//dynamin family protein polymerization involved in mitochondrial fission;GO:0009615//response to virus;GO:0009615//response to virus;GO:0016185//synaptic vesicle budding from presynaptic endocytic zone membrane;GO:0031623//receptor internalization;GO:0035455//response to interferon-alpha;GO:0045087//innate immune respo…	GO:0005634//nucleus;GO:0005634//nucleus;GO:0005643//nuclear pore;GO:0005737//cytoplasm;GO:0005737//cytoplasm;GO:0005886//plasma membrane;GO:0014069//postsynaptic density;GO:0015630//microtubule cytoskeleton;GO:0016020//membrane;GO:0030424//axon;GO:0031410//cytoplasmic vesicle;GO:0031966//mitochondrial membrane;GO:0043197//dendritic spine;GO:0044327//dendritic spine head;GO:0045202//synapse;GO:004…	GO:0000166//nucleotide binding;GO:0003924//GTPase activity;GO:0005525//GTP binding;GO:0005525//GTP binding;GO:0000166//nucleotide binding;GO:0003924//GTPase activity;GO:0003924//GTPase activity;GO:0005525//GTP binding;GO:0005525//GTP binding;GO:0005525//GTP binding;GO:0008017//microtubule binding;GO:0000166//nucleotide binding;GO:0003924//GTPase activity;GO:0005525//GTP binding;GO:0005525//GTP bi…	-
ENSSSCG00000000144	362.607	267.815	457.399	1.70789	0.772215	0.00126461	0.0859579	Nodiff	5	11264645	11277631	+	2024	-	GO:0045454;GO:0005515;GO:0006662;GO:0015035;GO:0045454;GO:0055114;GO:0006662;GO:0015035;GO:0045454;GO:0055114;GO:0045454;	K03671	-	O	KOG0910;3A8MT;3BT0I;3D9I0;3J7U1;48AM2;495UK;4J20C	thioredoxin 2 [Source:VGNC Symbol;Acc:VGNC:94602]	100158080	A0A4X1U393	GO:0045454//cell redox homeostasis;GO:0006662//glycerol ether metabolic process;GO:0045454//cell redox homeostasis;GO:0055114//obsolete oxidation-reduction process;GO:0006662//glycerol ether metabolic process;GO:0045454//cell redox homeostasis;GO:0055114//obsolete oxidation-reduction process;GO:0045454//cell redox homeostasis;	-	GO:0005515//protein binding;GO:0015035//protein-disulfide reductase activity;GO:0015035//protein-disulfide reductase activity;	ko05418(Fluid shear stress and atherosclerosis);ko05132(Salmonella infection);ko05012(Parkinson disease);ko04621(NOD-like receptor signaling pathway)
ENSSSCG00000025406	167.298	213.306	121.29	0.568618	-0.814468	0.00126875	0.0859579	Nodiff	2	41829916	42024362	+	7427	PIK3C2A	GO:0000166;GO:0005524;GO:0005654;GO:0005737;GO:0005737;GO:0005886;GO:0005886;GO:0005942;GO:0006897;GO:0010508;GO:0014065;GO:0016020;GO:0016301;GO:0016301;GO:0016303;GO:0016310;GO:0016477;GO:0016740;GO:0031982;GO:0035004;GO:0035005;GO:0035005;GO:0035091;GO:0036092;GO:0046854;GO:0046854;GO:0048015;GO:0048015;GO:0048015;GO:0052742;GO:0090050;	K00923	EC:2.7.1.154	U;B;L;T;D	KOG0905;38HFP;3B9QS;3CW2B;3JF6Y;480YT;48VPD;4J4XQ	phosphatidylinositol-4-phosphate 3-kinase catalytic subunit type 2 alpha [Source:VGNC Symbol;Acc:VGNC:91436]	100514626	-	GO:0006897//endocytosis;GO:0010508//positive regulation of autophagy;GO:0014065//phosphatidylinositol 3-kinase signaling;GO:0016310//phosphorylation;GO:0016477//cell migration;GO:0036092//phosphatidylinositol-3-phosphate biosynthetic process;GO:0046854//phosphatidylinositol phosphate biosynthetic process;GO:0046854//phosphatidylinositol phosphate biosynthetic process;GO:0048015//phosphatidylinosi…	GO:0005654//nucleoplasm;GO:0005737//cytoplasm;GO:0005737//cytoplasm;GO:0005886//plasma membrane;GO:0005886//plasma membrane;GO:0005942//phosphatidylinositol 3-kinase complex;GO:0016020//membrane;GO:0031982//vesicle;	GO:0000166//nucleotide binding;GO:0005524//ATP binding;GO:0016301//kinase activity;GO:0016301//kinase activity;GO:0016303//1-phosphatidylinositol-3-kinase activity;GO:0016740//transferase activity;GO:0035004//phosphatidylinositol 3-kinase activity;GO:0035005//1-phosphatidylinositol-4-phosphate 3-kinase activity;GO:0035005//1-phosphatidylinositol-4-phosphate 3-kinase activity;GO:0035091//phosphati…	ko05132(Salmonella infection);ko04070(Phosphatidylinositol signaling system);ko00562(Inositol phosphate metabolism)
ENSSSCG00000020970	175.939	280.709	71.1687	0.253532	-1.97976	0.00128335	0.0865921	Down Regulation	9	91506340	91511263	+	1260	IL6	GO:0001781;GO:0002384;GO:0002675;GO:0005125;GO:0005125;GO:0005125;GO:0005138;GO:0005138;GO:0005576;GO:0005576;GO:0005615;GO:0005615;GO:0005615;GO:0005896;GO:0006953;GO:0006954;GO:0006955;GO:0008083;GO:0008083;GO:0008284;GO:0010573;GO:0010574;GO:0010575;GO:0010628;GO:0010718;GO:0019221;GO:0031175;GO:0032722;GO:0032731;GO:0032733;GO:0032755;GO:0032757;GO:0032966;GO:0033138;GO:0042102;GO:0042531;GO:…	-	-	M;T	2S7Q4;3A0DN;3BPED;3D25E;3JDUP;48BID;4995E;4J5CQ;2S7Q4;3A0DN;3BPED;3D25E;3JDUP;48BID;4995E;4J5CQ	interleukin 6 [Source:NCBI gene (formerly Entrezgene);Acc:399500]	-	-	GO:0001781//neutrophil apoptotic process;GO:0002384//hepatic immune response;GO:0002675//positive regulation of acute inflammatory response;GO:0006953//acute-phase response;GO:0006954//inflammatory response;GO:0006955//immune response;GO:0008284//positive regulation of cell population proliferation;GO:0010573//vascular endothelial growth factor production;GO:0010574//regulation of vascular endoth…	GO:0005576//extracellular region;GO:0005576//extracellular region;GO:0005615//extracellular space;GO:0005615//extracellular space;GO:0005615//extracellular space;GO:0005896//interleukin-6 receptor complex;GO:0005576//extracellular region;GO:0005576//extracellular region;GO:0005615//extracellular space;GO:0005615//extracellular space;	GO:0005125//cytokine activity;GO:0005125//cytokine activity;GO:0005125//cytokine activity;GO:0005138//interleukin-6 receptor binding;GO:0005138//interleukin-6 receptor binding;GO:0008083//growth factor activity;GO:0008083//growth factor activity;GO:0005125//cytokine activity;GO:0005125//cytokine activity;GO:0005138//interleukin-6 receptor binding;GO:0008083//growth factor activity;	-
ENSSSCG00000030681	24349.8	18800.3	29899.4	1.59037	0.669362	0.00131206	0.0874404	Nodiff	9	113873471	113895024	-	7285	MYBPH	-	-	-	S;T	2QVIQ;38F81;3BDS1;3CV97;3JE07;48C81;491Q6;4J433	myosin binding protein H [Source:VGNC Symbol;Acc:VGNC:98144]	613132	Q462R1	-	-	-	-
ENSSSCG00000037032	691.299	523.492	859.106	1.64111	0.714668	0.00131354	0.0874404	Nodiff	X	124931408	124939965	-	1388	DNASE1L1	GO:0000737;GO:0003677;GO:0004518;GO:0004519;GO:0004530;GO:0004536;GO:0004536;GO:0005634;GO:0005783;GO:0006308;GO:0006308;GO:0016020;GO:0016021;GO:0016787;GO:0090305;GO:0004518;GO:0004519;GO:0004536;GO:0006308;GO:0016020;GO:0016021;GO:0016787;GO:0090305;	-	-	-	-	deoxyribonuclease 1 like 1 [Source:NCBI gene (formerly Entrezgene);Acc:654408]	-	-	GO:0000737//DNA catabolic process, endonucleolytic;GO:0006308//DNA catabolic process;GO:0006308//DNA catabolic process;GO:0090305//nucleic acid phosphodiester bond hydrolysis;GO:0006308//DNA catabolic process;GO:0090305//nucleic acid phosphodiester bond hydrolysis;	GO:0005634//nucleus;GO:0005783//endoplasmic reticulum;GO:0016020//membrane;GO:0016021//integral component of membrane;GO:0016020//membrane;GO:0016021//integral component of membrane;	GO:0003677//DNA binding;GO:0004518//nuclease activity;GO:0004519//endonuclease activity;GO:0004530//deoxyribonuclease I activity;GO:0004536//deoxyribonuclease activity;GO:0004536//deoxyribonuclease activity;GO:0016787//hydrolase activity;GO:0004518//nuclease activity;GO:0004519//endonuclease activity;GO:0004536//deoxyribonuclease activity;GO:0016787//hydrolase activity;	-
ENSSSCG00000000781	6.15847	10.7691	1.54786	0.143732	-2.79855	0.00131495	0.0874404	Down Regulation	5	71122320	71180723	-	4901	ABCD2	GO:0000038;GO:0000038;GO:0000166;GO:0005524;GO:0005524;GO:0005777;GO:0005777;GO:0006635;GO:0006635;GO:0016020;GO:0016021;GO:0016021;GO:0016887;GO:0032000;GO:0042626;GO:0042760;GO:0042803;GO:0055085;	K05676	-	G;I;O	KOG0064;38B9E;3BFDE;3CWQW;3J8XC;4807E;48X1Y;4IYV9	ATP binding cassette subfamily D member 2 [Source:VGNC Symbol;Acc:VGNC:84962]	100520309	-	GO:0000038//very long-chain fatty acid metabolic process;GO:0000038//very long-chain fatty acid metabolic process;GO:0006635//fatty acid beta-oxidation;GO:0006635//fatty acid beta-oxidation;GO:0032000//positive regulation of fatty acid beta-oxidation;GO:0042760//very long-chain fatty acid catabolic process;GO:0055085//transmembrane transport;	GO:0005777//peroxisome;GO:0005777//peroxisome;GO:0016020//membrane;GO:0016021//integral component of membrane;GO:0016021//integral component of membrane;	GO:0000166//nucleotide binding;GO:0005524//ATP binding;GO:0005524//ATP binding;GO:0016887//ATP hydrolysis activity;GO:0042626//ATPase-coupled transmembrane transporter activity;GO:0042803//protein homodimerization activity;	ko04146(Peroxisome);ko02010(ABC transporters)
ENSSSCG00000038610	36.8795	51.3146	22.4444	0.437388	-1.19302	0.00131708	0.0874404	Down Regulation	15	30999520	31004405	-	2432	INHBB	GO:0005125;GO:0005179;GO:0005576;GO:0005576;GO:0005615;GO:0008083;GO:0008083;GO:0009267;GO:0009611;GO:0010862;GO:0032869;GO:0032924;GO:0042803;GO:0044320;GO:0045444;GO:0046676;GO:0046881;GO:0046882;GO:0048178;GO:0048471;GO:0048471;GO:0048599;GO:0060279;GO:0060395;GO:0071944;GO:2001235;	-	-	-	-	inhibin subunit beta B [Source:NCBI gene (formerly Entrezgene);Acc:397490]	-	-	GO:0009267//cellular response to starvation;GO:0009611//response to wounding;GO:0010862//positive regulation of pathway-restricted SMAD protein phosphorylation;GO:0032869//cellular response to insulin stimulus;GO:0032924//activin receptor signaling pathway;GO:0044320//cellular response to leptin stimulus;GO:0045444//fat cell differentiation;GO:0046676//negative regulation of insulin secretion;GO:…	GO:0005576//extracellular region;GO:0005576//extracellular region;GO:0005615//extracellular space;GO:0048471//perinuclear region of cytoplasm;GO:0048471//perinuclear region of cytoplasm;GO:0071944//cell periphery;	GO:0005125//cytokine activity;GO:0005179//hormone activity;GO:0008083//growth factor activity;GO:0008083//growth factor activity;GO:0042803//protein homodimerization activity;	-
ENSSSCG00000023374	258.102	341.583	174.621	0.511211	-0.96801	0.00134417	0.0888817	Nodiff	14	72183363	72199254	+	1337	SRGN	GO:0005615;GO:0005794;GO:0008626;GO:0030141;GO:0030502;GO:0030502;GO:0033363;	-	-	S	2S72N;3A39B;3BQE6;3D7GA;3JGSH;48EZ1;49BIQ;4J5SV	serglycin [Source:VGNC Symbol;Acc:VGNC:93456]	-	-	GO:0008626//granzyme-mediated apoptotic signaling pathway;GO:0030502//negative regulation of bone mineralization;GO:0030502//negative regulation of bone mineralization;GO:0033363//secretory granule organization;	GO:0005615//extracellular space;GO:0005794//Golgi apparatus;GO:0030141//secretory granule;	-	-
ENSSSCG00000039060	896.493	1105.51	687.474	0.621861	-0.685336	0.0013696	0.0902029	Nodiff	5	28931270	29113895	+	3834	RASSF3	GO:0005829;GO:0005886;GO:0007165;GO:0042802;GO:0042981;GO:0007165;GO:0042981;GO:0007165;GO:0042981;	-	-	-	-	Ras association domain family member 3 [Source:VGNC Symbol;Acc:VGNC:92124]	-	-	GO:0007165//signal transduction;GO:0042981//regulation of apoptotic process;GO:0007165//signal transduction;GO:0042981//regulation of apoptotic process;GO:0007165//signal transduction;GO:0042981//regulation of apoptotic process;	GO:0005829//cytosol;GO:0005886//plasma membrane;	GO:0042802//identical protein binding;	-
ENSSSCG00000032146	410.142	509.982	310.303	0.608459	-0.716769	0.00140662	0.092036	Nodiff	7	7774210	7784029	+	4726	-	-	-	-	-	-	small integral membrane protein 13 [Source:NCBI gene (formerly Entrezgene);Acc:100517535]	-	-	-	-	-	-
ENSSSCG00000022895	261.208	336.139	186.277	0.554167	-0.851608	0.00140857	0.092036	Nodiff	13	162355469	162478720	-	9522	CRYBG3	GO:0002088;GO:0005212;GO:0007601;GO:0016301;GO:0016310;GO:0030246;GO:0032991;GO:0051018;	-	-	S	2QTHR;39RI0;3CQ7H;3DE96;3J3M0;48374;49EKA;4JAT8	crystallin beta-gamma domain containing 3 [Source:VGNC Symbol;Acc:VGNC:87020]	-	-	GO:0002088//lens development in camera-type eye;GO:0007601//visual perception;GO:0016310//phosphorylation;	GO:0032991//protein-containing complex;	GO:0005212//structural constituent of eye lens;GO:0016301//kinase activity;GO:0030246//carbohydrate binding;GO:0051018//protein kinase A binding;	-
ENSSSCG00000018058	40.3714	55.3536	25.3892	0.458673	-1.12446	0.00141957	0.0921915	Down Regulation	12	23590578	23668225	-	3789	ARHGAP23	GO:0005096;GO:0007165;GO:0043547;	K20315	-	-	-	Rho GTPase activating protein 23 [Source:VGNC Symbol;Acc:VGNC:85462]	100514368	-	GO:0007165//signal transduction;GO:0043547//positive regulation of GTPase activity;	-	GO:0005096//GTPase activator activity;	-
ENSSSCG00000031616	1411.27	1989.11	833.428	0.418995	-1.25499	0.00142211	0.0921915	Down Regulation	6	51837719	51844531	+	3797	FOSB	GO:0003677;GO:0003700;GO:0005634;GO:0005634;GO:0006355;GO:0006357;GO:0000978;GO:0000981;GO:0003677;GO:0003700;GO:0005634;GO:0005634;GO:0006357;GO:0006357;GO:0003677;GO:0003700;GO:0005634;GO:0006357;GO:0000978;GO:0001228;GO:0003677;GO:0003677;GO:0003700;GO:0005634;GO:0005634;GO:0005634;GO:0005654;GO:0006355;GO:0006357;GO:0043231;GO:0045944;GO:0071277;GO:1990837;	-	-	-	-	FosB proto-oncogene, AP-1 transcription factor subunit [Source:VGNC Symbol;Acc:VGNC:88190]	-	-	GO:0006355//regulation of transcription, DNA-templated;GO:0006357//regulation of transcription by RNA polymerase II;GO:0006357//regulation of transcription by RNA polymerase II;GO:0006357//regulation of transcription by RNA polymerase II;GO:0006357//regulation of transcription by RNA polymerase II;GO:0006355//regulation of transcription, DNA-templated;GO:0006357//regulation of transcription by RN…	GO:0005634//nucleus;GO:0005634//nucleus;GO:0005634//nucleus;GO:0005634//nucleus;GO:0005634//nucleus;GO:0005634//nucleus;GO:0005634//nucleus;GO:0005634//nucleus;GO:0005654//nucleoplasm;GO:0043231//intracellular membrane-bounded organelle;	GO:0003677//DNA binding;GO:0003700//DNA-binding transcription factor activity;GO:0000978//RNA polymerase II cis-regulatory region sequence-specific DNA binding;GO:0000981//DNA-binding transcription factor activity, RNA polymerase II-specific;GO:0003677//DNA binding;GO:0003700//DNA-binding transcription factor activity;GO:0003677//DNA binding;GO:0003700//DNA-binding transcription factor activity;G…	-
ENSSSCG00000027628	519.186	755.897	282.476	0.373697	-1.42006	0.00143401	0.0925998	Down Regulation	4	95322426	95381282	-	7685	IL6R	GO:0004896;GO:0004897;GO:0004915;GO:0005138;GO:0005576;GO:0005896;GO:0008284;GO:0010573;GO:0016020;GO:0016020;GO:0016021;GO:0016324;GO:0019221;GO:0019221;GO:0019899;GO:0019981;GO:0031018;GO:0032722;GO:0032755;GO:0034097;GO:0042531;GO:0042803;GO:0048661;GO:0050731;GO:0070102;GO:0070110;GO:0070119;GO:0070120;GO:0072126;GO:0004896;GO:0016020;GO:0016020;GO:0016021;GO:0019221;GO:0004896;GO:0016020;GO:…	-	-	S;T	2RY0M;39F5R;3BNFH;3D1HZ;3J372;481N5;494FJ;4J3NS	interleukin 6 receptor [Source:VGNC Symbol;Acc:VGNC:89112]	-	-	GO:0008284//positive regulation of cell population proliferation;GO:0010573//vascular endothelial growth factor production;GO:0019221//cytokine-mediated signaling pathway;GO:0019221//cytokine-mediated signaling pathway;GO:0031018//endocrine pancreas development;GO:0032722//positive regulation of chemokine production;GO:0032755//positive regulation of interleukin-6 production;GO:0034097//response …	GO:0005576//extracellular region;GO:0005896//interleukin-6 receptor complex;GO:0016020//membrane;GO:0016020//membrane;GO:0016021//integral component of membrane;GO:0016324//apical plasma membrane;GO:0070110//ciliary neurotrophic factor receptor complex;GO:0016020//membrane;GO:0016020//membrane;GO:0016021//integral component of membrane;GO:0016020//membrane;GO:0016020//membrane;GO:0016021//integra…	GO:0004896//cytokine receptor activity;GO:0004897//ciliary neurotrophic factor receptor activity;GO:0004915//interleukin-6 receptor activity;GO:0005138//interleukin-6 receptor binding;GO:0019899//enzyme binding;GO:0019981//interleukin-6 binding;GO:0042803//protein homodimerization activity;GO:0070119//ciliary neurotrophic factor binding;GO:0004896//cytokine receptor activity;GO:0004896//cytokine …	-
ENSSSCG00000036201	95.0934	151.797	38.3901	0.252905	-1.98333	0.00149107	0.0951103	Down Regulation	16	18842039	18929813	+	7804	NPR3	GO:0001501;GO:0002158;GO:0008217;GO:0016020;GO:0016021;GO:0016021;GO:0016941;GO:0017046;GO:0031404;GO:0032991;GO:0033688;GO:0035810;GO:0042277;GO:0042562;GO:0042803;GO:0120163;GO:0016020;GO:0016021;GO:0016021;GO:0016020;GO:0016021;GO:0016021;	-	-	-	-	natriuretic peptide receptor 3 [Source:VGNC Symbol;Acc:VGNC:90858]	-	-	GO:0001501//skeletal system development;GO:0002158//osteoclast proliferation;GO:0008217//regulation of blood pressure;GO:0033688//regulation of osteoblast proliferation;GO:0035810//positive regulation of urine volume;GO:0120163//negative regulation of cold-induced thermogenesis;	GO:0016020//membrane;GO:0016021//integral component of membrane;GO:0016021//integral component of membrane;GO:0032991//protein-containing complex;GO:0016020//membrane;GO:0016021//integral component of membrane;GO:0016021//integral component of membrane;GO:0016020//membrane;GO:0016021//integral component of membrane;GO:0016021//integral component of membrane;	GO:0016941//natriuretic peptide receptor activity;GO:0017046//peptide hormone binding;GO:0031404//chloride ion binding;GO:0042277//peptide binding;GO:0042562//hormone binding;GO:0042803//protein homodimerization activity;	-
ENSSSCG00000032408	307.446	397.713	217.179	0.54607	-0.872842	0.00149486	0.0951103	Nodiff	14	124018568	124050366	+	2769	CASP7	GO:0004190;GO:0004197;GO:0004197;GO:0006508;GO:0006508;GO:0006915;GO:0007507;GO:0008233;GO:0008234;GO:0008234;GO:0009411;GO:0016485;GO:0016787;GO:0051402;GO:0097153;GO:0097194;GO:0004197;GO:0006508;GO:0006508;GO:0008233;GO:0008234;GO:0008234;GO:0016787;	-	-	-	-	caspase 7 [Source:VGNC Symbol;Acc:VGNC:86203]	-	-	GO:0006508//proteolysis;GO:0006508//proteolysis;GO:0006915//apoptotic process;GO:0007507//heart development;GO:0009411//response to UV;GO:0016485//protein processing;GO:0051402//neuron apoptotic process;GO:0097194//execution phase of apoptosis;GO:0006508//proteolysis;GO:0006508//proteolysis;	-	GO:0004190//aspartic-type endopeptidase activity;GO:0004197//cysteine-type endopeptidase activity;GO:0004197//cysteine-type endopeptidase activity;GO:0008233//peptidase activity;GO:0008234//cysteine-type peptidase activity;GO:0008234//cysteine-type peptidase activity;GO:0016787//hydrolase activity;GO:0097153//cysteine-type endopeptidase activity involved in apoptotic process;GO:0004197//cysteine-…	-
ENSSSCG00000034722	327.203	241.78	412.625	1.70661	0.771137	0.0014987	0.0951103	Nodiff	12	39611868	39616159	+	771	CCL14	GO:0002548;GO:0005125;GO:0005576;GO:0005576;GO:0005615;GO:0005615;GO:0006935;GO:0006954;GO:0006955;GO:0007165;GO:0007186;GO:0008009;GO:0008009;GO:0030593;GO:0043547;GO:0048020;GO:0048247;GO:0060326;GO:0070098;GO:0070374;GO:0071346;GO:0071347;GO:0071356;	-	-	-	-	C-C motif chemokine ligand 14 [Source:VGNC Symbol;Acc:VGNC:86336]	-	-	GO:0002548//monocyte chemotaxis;GO:0006935//chemotaxis;GO:0006954//inflammatory response;GO:0006955//immune response;GO:0007165//signal transduction;GO:0007186//G protein-coupled receptor signaling pathway;GO:0030593//neutrophil chemotaxis;GO:0043547//positive regulation of GTPase activity;GO:0048247//lymphocyte chemotaxis;GO:0060326//cell chemotaxis;GO:0070098//chemokine-mediated signaling pathw…	GO:0005576//extracellular region;GO:0005576//extracellular region;GO:0005615//extracellular space;GO:0005615//extracellular space;	GO:0005125//cytokine activity;GO:0008009//chemokine activity;GO:0008009//chemokine activity;GO:0048020//CCR chemokine receptor binding;	-
ENSSSCG00000017557	63.0747	90.0153	36.1341	0.401421	-1.31681	0.00150324	0.0951103	Down Regulation	12	27093679	27100423	+	3644	WFIKKN2	GO:0001501;GO:0004857;GO:0004867;GO:0004867;GO:0005576;GO:0005576;GO:0005576;GO:0005615;GO:0005615;GO:0007179;GO:0008191;GO:0010466;GO:0010951;GO:0030414;GO:0030512;GO:0030512;GO:0032091;GO:0043086;GO:0043392;GO:0048019;GO:0048019;GO:0048747;GO:0050431;GO:0050431;GO:0060021;GO:2000272;GO:0004857;GO:0004867;GO:0004867;GO:0005576;GO:0005576;GO:0008191;GO:0010466;GO:0010951;GO:0030414;GO:0043086;	K23621	-	P;T;O	KOG4597;38I4M;3BH8F;3CV3X;3JC4R;486HV;49791;4J54D	WAP, follistatin/kazal, immunoglobulin, kunitz and netrin domain containing 2 [Source:VGNC Symbol;Acc:VGNC:99105]	100512012	-	GO:0001501//skeletal system development;GO:0007179//transforming growth factor beta receptor signaling pathway;GO:0010466//negative regulation of peptidase activity;GO:0010951//negative regulation of endopeptidase activity;GO:0030512//negative regulation of transforming growth factor beta receptor signaling pathway;GO:0030512//negative regulation of transforming growth factor beta receptor signal…	GO:0005576//extracellular region;GO:0005576//extracellular region;GO:0005576//extracellular region;GO:0005615//extracellular space;GO:0005615//extracellular space;GO:0005576//extracellular region;GO:0005576//extracellular region;	GO:0004857//enzyme inhibitor activity;GO:0004867//serine-type endopeptidase inhibitor activity;GO:0004867//serine-type endopeptidase inhibitor activity;GO:0008191//metalloendopeptidase inhibitor activity;GO:0030414//peptidase inhibitor activity;GO:0048019//receptor antagonist activity;GO:0048019//receptor antagonist activity;GO:0050431//transforming growth factor beta binding;GO:0050431//transfor…	-
ENSSSCG00000002669	514.046	641.189	386.902	0.603413	-0.728783	0.00150365	0.0951103	Nodiff	6	3881725	3944580	-	4278	CRISPLD2	GO:0005539;GO:0005539;GO:0005576;GO:0005615;GO:0008201;GO:0030133;GO:0030198;GO:0031012;GO:0060325;GO:0005576;GO:0005576;GO:0005576;	K24243	-	D;K;A;S	KOG3017;39TUS;3B957;3E3ZD;3JACN;488P7;48WU8;4IZXF	cysteine rich secretory protein LCCL domain containing 2 [Source:VGNC Symbol;Acc:VGNC:96958]	100625354	-	GO:0030198//extracellular matrix organization;GO:0060325//face morphogenesis;	GO:0005576//extracellular region;GO:0005615//extracellular space;GO:0030133//transport vesicle;GO:0031012//extracellular matrix;GO:0005576//extracellular region;GO:0005576//extracellular region;GO:0005576//extracellular region;	GO:0005539//glycosaminoglycan binding;GO:0005539//glycosaminoglycan binding;GO:0008201//heparin binding;	-
ENSSSCG00000035537	2350	3687.98	1012.02	0.274409	-1.8656	0.0015074	0.0951103	Down Regulation	13	198371835	198638189	-	10811	RUNX1	GO:0000976;GO:0000977;GO:0000978;GO:0000981;GO:0001228;GO:0001503;GO:0002062;GO:0003677;GO:0003677;GO:0003700;GO:0005524;GO:0005634;GO:0005634;GO:0005634;GO:0005634;GO:0005654;GO:0006355;GO:0006357;GO:0030097;GO:0030097;GO:0030182;GO:0030854;GO:0032743;GO:0043231;GO:0045595;GO:0045893;GO:0045893;GO:0045944;GO:0003677;GO:0003677;GO:0003700;GO:0005524;GO:0005634;GO:0005634;GO:0006355;GO:0045893;GO:…	-	-	K	KOG3982;38I9F;3B9F8;3CWRB;3JFMG;484F4;491SC;4J348	RUNX family transcription factor 1 [Source:VGNC Symbol;Acc:VGNC:92516]	-	-	GO:0001503//ossification;GO:0002062//chondrocyte differentiation;GO:0006355//regulation of transcription, DNA-templated;GO:0006357//regulation of transcription by RNA polymerase II;GO:0030097//hemopoiesis;GO:0030097//hemopoiesis;GO:0030182//neuron differentiation;GO:0030854//positive regulation of granulocyte differentiation;GO:0032743//positive regulation of interleukin-2 production;GO:0045595//…	GO:0005634//nucleus;GO:0005634//nucleus;GO:0005634//nucleus;GO:0005634//nucleus;GO:0005654//nucleoplasm;GO:0043231//intracellular membrane-bounded organelle;GO:0005634//nucleus;GO:0005634//nucleus;GO:0005634//nucleus;GO:0005634//nucleus;GO:0005634//nucleus;GO:0005634//nucleus;GO:0005634//nucleus;GO:0005634//nucleus;	GO:0000976//transcription cis-regulatory region binding;GO:0000977//RNA polymerase II transcription regulatory region sequence-specific DNA binding;GO:0000978//RNA polymerase II cis-regulatory region sequence-specific DNA binding;GO:0000981//DNA-binding transcription factor activity, RNA polymerase II-specific;GO:0001228//DNA-binding transcription activator activity, RNA polymerase II-specific;GO…	-
ENSSSCG00000017142	185.693	257.541	113.845	0.442046	-1.17773	0.00152822	0.0959341	Down Regulation	12	1603538	1670076	-	14183	BAIAP2	GO:0001726;GO:0005654;GO:0005737;GO:0005829;GO:0005829;GO:0005856;GO:0005886;GO:0007009;GO:0008093;GO:0008360;GO:0009617;GO:0015629;GO:0016020;GO:0016358;GO:0030175;GO:0030838;GO:0032956;GO:0032956;GO:0042802;GO:0042995;GO:0043005;GO:0048167;GO:0050804;GO:0051017;GO:0051017;GO:0051764;GO:0051764;GO:0070064;GO:0098685;GO:2000251;GO:0001726;GO:0005737;GO:0005856;GO:0007009;GO:0008093;GO:0016020;GO:…	K05627	-	S;T;Z	2QUM6;39SMM;3BG0T;3CXW5;3JBD2;486NN;48ZWB;4J4P5	BAR/IMD domain containing adaptor protein 2 [Source:VGNC Symbol;Acc:VGNC:85748]	100513228	A0A480P5D4	GO:0007009//plasma membrane organization;GO:0008360//regulation of cell shape;GO:0009617//response to bacterium;GO:0016358//dendrite development;GO:0030838//positive regulation of actin filament polymerization;GO:0032956//regulation of actin cytoskeleton organization;GO:0032956//regulation of actin cytoskeleton organization;GO:0048167//regulation of synaptic plasticity;GO:0050804//modulation of c…	GO:0001726//ruffle;GO:0005654//nucleoplasm;GO:0005737//cytoplasm;GO:0005829//cytosol;GO:0005829//cytosol;GO:0005856//cytoskeleton;GO:0005886//plasma membrane;GO:0015629//actin cytoskeleton;GO:0016020//membrane;GO:0030175//filopodium;GO:0042995//cell projection;GO:0043005//neuron projection;GO:0098685//Schaffer collateral - CA1 synapse;GO:0001726//ruffle;GO:0005737//cytoplasm;GO:0005856//cytoskele…	GO:0008093//cytoskeletal anchor activity;GO:0042802//identical protein binding;GO:0070064//proline-rich region binding;GO:0008093//cytoskeletal anchor activity;GO:0008093//cytoskeletal anchor activity;GO:0008093//cytoskeletal anchor activity;GO:0008093//cytoskeletal anchor activity;GO:0008093//cytoskeletal anchor activity;	ko05135(Yersinia infection);ko04810(Regulation of actin cytoskeleton);ko04520(Adherens junction)
ENSSSCG00000012006	95.9117	126.597	65.226	0.515224	-0.956729	0.00153472	0.0959341	Nodiff	13	179225418	179308267	+	5180	-	GO:0000166;GO:0005524;GO:0005524;GO:0016020;GO:0016021;GO:0016021;GO:0016887;GO:0042626;GO:0055085;GO:0000166;GO:0005524;GO:0005524;GO:0016020;GO:0016020;GO:0016021;GO:0016021;GO:0016887;GO:0042626;GO:0042626;GO:0055085;GO:0055085;GO:0000166;GO:0005524;GO:0005524;GO:0016020;GO:0016021;GO:0016021;GO:0016887;GO:0042626;GO:0055085;GO:0000166;GO:0005524;GO:0005524;GO:0016020;GO:0016021;GO:0016021;GO:…	-	-	Q;V	KOG0054;39W0S;3BFAA;3CWVR;3JE6J;48AH6;499FM;4J3QG	multidrug resistance-associated protein 1 [Source:NCBI gene (formerly Entrezgene);Acc:100152428]	-	-	GO:0055085//transmembrane transport;GO:0055085//transmembrane transport;GO:0055085//transmembrane transport;GO:0055085//transmembrane transport;GO:0055085//transmembrane transport;	GO:0016020//membrane;GO:0016021//integral component of membrane;GO:0016021//integral component of membrane;GO:0016020//membrane;GO:0016020//membrane;GO:0016021//integral component of membrane;GO:0016021//integral component of membrane;GO:0016020//membrane;GO:0016021//integral component of membrane;GO:0016021//integral component of membrane;GO:0016020//membrane;GO:0016021//integral component of me…	GO:0000166//nucleotide binding;GO:0005524//ATP binding;GO:0005524//ATP binding;GO:0016887//ATP hydrolysis activity;GO:0042626//ATPase-coupled transmembrane transporter activity;GO:0000166//nucleotide binding;GO:0005524//ATP binding;GO:0005524//ATP binding;GO:0016887//ATP hydrolysis activity;GO:0042626//ATPase-coupled transmembrane transporter activity;GO:0042626//ATPase-coupled transmembrane tran…	-
ENSSSCG00000008629	2243.03	2928.86	1557.2	0.531672	-0.911391	0.00153787	0.0959341	Nodiff	3	125353119	125491963	+	12932	ROCK2	GO:0000166;GO:0004672;GO:0004674;GO:0004674;GO:0005524;GO:0005524;GO:0005634;GO:0005737;GO:0005815;GO:0005886;GO:0006468;GO:0006939;GO:0007266;GO:0010825;GO:0016020;GO:0016301;GO:0016310;GO:0016740;GO:0017048;GO:0030036;GO:0032956;GO:0035556;GO:0000166;GO:0004672;GO:0004674;GO:0004674;GO:0005524;GO:0005524;GO:0005634;GO:0005737;GO:0005815;GO:0005856;GO:0005886;GO:0006468;GO:0006939;GO:0007266;GO:…	K17388	EC:2.7.11.1	L;K;T	KOG0612;38BFH;3BATS;3CXFD;3JA3P;47Z00;48VBK;4J9D4	Rho associated coiled-coil containing protein kinase 2 [Source:NCBI gene (formerly Entrezgene);Acc:397445]	397445	-	GO:0006468//protein phosphorylation;GO:0006939//smooth muscle contraction;GO:0007266//Rho protein signal transduction;GO:0010825//positive regulation of centrosome duplication;GO:0016310//phosphorylation;GO:0030036//actin cytoskeleton organization;GO:0032956//regulation of actin cytoskeleton organization;GO:0035556//intracellular signal transduction;GO:0006468//protein phosphorylation;GO:0006939/…	GO:0005634//nucleus;GO:0005737//cytoplasm;GO:0005815//microtubule organizing center;GO:0005886//plasma membrane;GO:0016020//membrane;GO:0005634//nucleus;GO:0005737//cytoplasm;GO:0005815//microtubule organizing center;GO:0005856//cytoskeleton;GO:0005886//plasma membrane;GO:0016020//membrane;GO:0005634//nucleus;GO:0005737//cytoplasm;GO:0005815//microtubule organizing center;GO:0005856//cytoskeleton…	GO:0000166//nucleotide binding;GO:0004672//protein kinase activity;GO:0004674//protein serine/threonine kinase activity;GO:0004674//protein serine/threonine kinase activity;GO:0005524//ATP binding;GO:0005524//ATP binding;GO:0016301//kinase activity;GO:0016740//transferase activity;GO:0017048//small GTPase binding;GO:0000166//nucleotide binding;GO:0004672//protein kinase activity;GO:0004674//prote…	ko05417(Lipid and atherosclerosis);ko05205(Proteoglycans in cancer);ko05200(Pathways in cancer);ko05163(Human cytomegalovirus infection);ko05135(Yersinia infection);ko05132(Salmonella infection);ko04921(Oxytocin signaling pathway);ko04810(Regulation of actin cytoskeleton);ko04670(Leukocyte transendothelial migration);ko04611(Platelet activation);ko04530(Tight junction);ko04510(Focal adhesion);ko0…
ENSSSCG00000009801	179.368	134.607	224.128	1.66505	0.735567	0.001552	0.0964514	Nodiff	14	30664592	30713868	-	3980	BCL7A	-	-	-	S	KOG4095;39VES;3BHN2;3D2YH;3JDU0;489VV;48UY5;4J1UZ	BAF chromatin remodeling complex subunit BCL7A [Source:VGNC Symbol;Acc:VGNC:85784]	100736875	A0A286ZWW6;A0A4X1UAX9	-	-	-	-
ENSSSCG00000003192	216.309	160.282	272.336	1.69911	0.764776	0.00156412	0.0968336	Nodiff	6	54906401	54946202	-	5040	IL4I1	GO:0001716;GO:0005741;GO:0009063;GO:0016491;GO:0016491;GO:0016491;GO:0046592;GO:0055114;GO:0055114;GO:0005741;GO:0016491;GO:0016491;GO:0055114;GO:0055114;GO:0005741;GO:0016491;GO:0016491;GO:0055114;GO:0055114;	K03334	EC:1.4.3.2	E;Q	KOG0029;38F1Z;3B9CJ;3D0AM;3J6I1;486I4;49873;4J2PR	interleukin 4 induced 1 [Source:VGNC Symbol;Acc:VGNC:89109]	100522257	A0A287APE6;A0A4X1VYN9	GO:0009063//cellular amino acid catabolic process;GO:0055114//obsolete oxidation-reduction process;GO:0055114//obsolete oxidation-reduction process;GO:0055114//obsolete oxidation-reduction process;GO:0055114//obsolete oxidation-reduction process;GO:0055114//obsolete oxidation-reduction process;GO:0055114//obsolete oxidation-reduction process;	GO:0005741//mitochondrial outer membrane;GO:0005741//mitochondrial outer membrane;GO:0005741//mitochondrial outer membrane;	GO:0001716//L-amino-acid oxidase activity;GO:0016491//oxidoreductase activity;GO:0016491//oxidoreductase activity;GO:0016491//oxidoreductase activity;GO:0046592//polyamine oxidase activity;GO:0016491//oxidoreductase activity;GO:0016491//oxidoreductase activity;GO:0016491//oxidoreductase activity;GO:0016491//oxidoreductase activity;	ko00400(Phenylalanine, tyrosine and tryptophan biosynthesis);ko00380(Tryptophan metabolism);ko00360(Phenylalanine metabolism);ko00350(Tyrosine metabolism);ko00280(Valine, leucine and isoleucine degradation);ko00270(Cysteine and methionine metabolism);ko00250(Alanine, aspartate and glutamate metabolism)
ENSSSCG00000037910	424.063	550.566	297.561	0.540463	-0.887731	0.00157305	0.0968336	Nodiff	5	93302975	93307504	+	2893	DUSP6	GO:0000188;GO:0000188;GO:0001933;GO:0004721;GO:0004721;GO:0004721;GO:0004725;GO:0005654;GO:0005737;GO:0005737;GO:0005829;GO:0005829;GO:0006470;GO:0006470;GO:0006470;GO:0008138;GO:0008138;GO:0008330;GO:0016311;GO:0016787;GO:0016791;GO:0017017;GO:0017017;GO:0017017;GO:0035335;GO:0035335;GO:0035970;GO:0043065;GO:0043065;GO:0051019;GO:0051409;GO:0060420;GO:0060420;GO:0070373;GO:0070373;	-	-	-	-	dual specificity phosphatase 6 [Source:VGNC Symbol;Acc:VGNC:87488]	-	-	GO:0000188//obsolete inactivation of MAPK activity;GO:0000188//obsolete inactivation of MAPK activity;GO:0001933//negative regulation of protein phosphorylation;GO:0006470//protein dephosphorylation;GO:0006470//protein dephosphorylation;GO:0006470//protein dephosphorylation;GO:0016311//dephosphorylation;GO:0035335//peptidyl-tyrosine dephosphorylation;GO:0035335//peptidyl-tyrosine dephosphorylatio…	GO:0005654//nucleoplasm;GO:0005737//cytoplasm;GO:0005737//cytoplasm;GO:0005829//cytosol;GO:0005829//cytosol;	GO:0004721//phosphoprotein phosphatase activity;GO:0004721//phosphoprotein phosphatase activity;GO:0004721//phosphoprotein phosphatase activity;GO:0004725//protein tyrosine phosphatase activity;GO:0008138//protein tyrosine/serine/threonine phosphatase activity;GO:0008138//protein tyrosine/serine/threonine phosphatase activity;GO:0008330//protein tyrosine/threonine phosphatase activity;GO:0016787/…	-
ENSSSCG00000027121	471.979	591.391	352.566	0.596164	-0.746218	0.00157671	0.0968336	Nodiff	3	126078418	126132577	+	6379	ODC1	GO:0003824;GO:0006596;GO:0006596;GO:0001822;GO:0003824;GO:0004586;GO:0004586;GO:0005737;GO:0005829;GO:0006596;GO:0006596;GO:0008284;GO:0009615;GO:0033387;GO:0042176;GO:0042803;GO:0003824;GO:0004586;GO:0005737;GO:0006596;GO:0006596;GO:0033387;GO:0003824;GO:0006596;GO:0006596;	K01581	EC:4.1.1.17	E	KOG0622;38CIN;3BDIS;3CT3U;3JAC7;480MW;48YVS;4J0KB	ornithine decarboxylase 1 [Source:NCBI gene (formerly Entrezgene);Acc:414408]	414408	B2CPJ8;A0A4X1UED3	GO:0006596//polyamine biosynthetic process;GO:0006596//polyamine biosynthetic process;GO:0001822//kidney development;GO:0006596//polyamine biosynthetic process;GO:0006596//polyamine biosynthetic process;GO:0008284//positive regulation of cell population proliferation;GO:0009615//response to virus;GO:0033387//putrescine biosynthetic process from ornithine;GO:0042176//regulation of protein cataboli…	GO:0005737//cytoplasm;GO:0005829//cytosol;GO:0005737//cytoplasm;	GO:0003824//catalytic activity;GO:0003824//catalytic activity;GO:0004586//ornithine decarboxylase activity;GO:0004586//ornithine decarboxylase activity;GO:0042803//protein homodimerization activity;GO:0003824//catalytic activity;GO:0004586//ornithine decarboxylase activity;GO:0003824//catalytic activity;	ko00480(Glutathione metabolism);ko00330(Arginine and proline metabolism)
ENSSSCG00000037832	1308.38	1772.25	844.506	0.476515	-1.06941	0.00158158	0.0968336	Down Regulation	12	58679776	58707953	-	5261	PMP22	GO:0005886;GO:0005886;GO:0016020;GO:0016020;GO:0016021;GO:0016021;GO:0032288;GO:0042552;GO:0005886;GO:0016020;GO:0016020;GO:0016021;GO:0016021;GO:0005886;GO:0016020;GO:0016020;GO:0016021;GO:0016021;GO:0005886;GO:0016020;GO:0016020;GO:0016021;GO:0016021;	-	-	-	-	peripheral myelin protein 22 [Source:VGNC Symbol;Acc:VGNC:91590]	-	-	GO:0032288//myelin assembly;GO:0042552//myelination;	GO:0005886//plasma membrane;GO:0005886//plasma membrane;GO:0016020//membrane;GO:0016020//membrane;GO:0016021//integral component of membrane;GO:0016021//integral component of membrane;GO:0005886//plasma membrane;GO:0016020//membrane;GO:0016020//membrane;GO:0016021//integral component of membrane;GO:0016021//integral component of membrane;GO:0005886//plasma membrane;GO:0016020//membrane;GO:0016020…	-	-
ENSSSCG00000002831	156.61	89.1964	224.024	2.51158	1.3286	0.00159663	0.0970646	Up Regulation	6	31046098	31048822	+	1869	IRX3	GO:0000122;GO:0000981;GO:0000981;GO:0001227;GO:0001656;GO:0003677;GO:0003677;GO:0005634;GO:0005634;GO:0005634;GO:0005634;GO:0005737;GO:0006355;GO:0006357;GO:0007498;GO:0030182;GO:0030424;GO:0043565;GO:0045665;GO:0045666;GO:0048468;GO:0072047;GO:0072086;GO:0097009;GO:1990837;	-	-	K	KOG0773;38B4I;3BG5J;3D3WG;3J8UU;486KY;493A6;4J24Q	iroquois homeobox 3 [Source:VGNC Symbol;Acc:VGNC:89217]	100518611	-	GO:0000122//negative regulation of transcription by RNA polymerase II;GO:0001656//metanephros development;GO:0006355//regulation of transcription, DNA-templated;GO:0006357//regulation of transcription by RNA polymerase II;GO:0007498//mesoderm development;GO:0030182//neuron differentiation;GO:0045665//negative regulation of neuron differentiation;GO:0045666//positive regulation of neuron different…	GO:0005634//nucleus;GO:0005634//nucleus;GO:0005634//nucleus;GO:0005634//nucleus;GO:0005737//cytoplasm;GO:0030424//axon;	GO:0000981//DNA-binding transcription factor activity, RNA polymerase II-specific;GO:0000981//DNA-binding transcription factor activity, RNA polymerase II-specific;GO:0001227//DNA-binding transcription repressor activity, RNA polymerase II-specific;GO:0003677//DNA binding;GO:0003677//DNA binding;GO:0043565//sequence-specific DNA binding;GO:1990837//sequence-specific double-stranded DNA binding;	-
ENSSSCG00000003809	2098.8	2606.36	1591.24	0.610523	-0.711882	0.00159709	0.0970646	Nodiff	6	147429106	147567179	+	5100	JAK1	GO:0000166;GO:0004672;GO:0004713;GO:0004713;GO:0004715;GO:0004715;GO:0005524;GO:0005524;GO:0005634;GO:0005737;GO:0005856;GO:0005856;GO:0006468;GO:0016020;GO:0016301;GO:0016310;GO:0016740;GO:0018108;GO:0019903;GO:0031625;GO:0034112;GO:0035556;GO:0038110;GO:0046677;GO:0150105;GO:1903672;	K11217	EC:2.7.10.2	-	-	Janus kinase 1 [Source:VGNC Symbol;Acc:VGNC:89270]	397202	Q9TTJ1	GO:0006468//protein phosphorylation;GO:0016310//phosphorylation;GO:0018108//peptidyl-tyrosine phosphorylation;GO:0034112//positive regulation of homotypic cell-cell adhesion;GO:0035556//intracellular signal transduction;GO:0038110//interleukin-2-mediated signaling pathway;GO:0046677//response to antibiotic;GO:0150105//protein localization to cell-cell junction;GO:1903672//positive regulation of s…	GO:0005634//nucleus;GO:0005737//cytoplasm;GO:0005856//cytoskeleton;GO:0005856//cytoskeleton;GO:0016020//membrane;	GO:0000166//nucleotide binding;GO:0004672//protein kinase activity;GO:0004713//protein tyrosine kinase activity;GO:0004713//protein tyrosine kinase activity;GO:0004715//non-membrane spanning protein tyrosine kinase activity;GO:0004715//non-membrane spanning protein tyrosine kinase activity;GO:0005524//ATP binding;GO:0005524//ATP binding;GO:0016301//kinase activity;GO:0016740//transferase activity…	ko05235(PD-L1 expression and PD-1 checkpoint pathway in cancer);ko05212(Pancreatic cancer);ko05203(Viral carcinogenesis);ko05200(Pathways in cancer);ko05171(Coronavirus disease - COVID-19);ko05169(Epstein-Barr virus infection);ko05168(Herpes simplex virus 1 infection);ko05167(Kaposi sarcoma-associated herpesvirus infection);ko05166(Human T-cell leukemia virus 1 infection);ko05165(Human papillomav…
ENSSSCG00000034347	64.2481	85.4631	43.033	0.503528	-0.989857	0.00161389	0.0974034	Nodiff	3	8834143	8839415	+	4345	TRIM56	GO:0000785;GO:0004842;GO:0005654;GO:0005737;GO:0008270;GO:0016567;GO:0045087;GO:0045893;GO:0046872;GO:0000785;GO:0004842;GO:0005654;GO:0005737;GO:0008270;GO:0016567;GO:0045087;GO:0045893;GO:0046872;	-	-	-	-	tripartite motif containing 56 [Source:VGNC Symbol;Acc:VGNC:94421]	-	-	GO:0016567//protein ubiquitination;GO:0045087//innate immune response;GO:0045893//positive regulation of transcription, DNA-templated;GO:0016567//protein ubiquitination;GO:0045087//innate immune response;GO:0045893//positive regulation of transcription, DNA-templated;	GO:0000785//chromatin;GO:0005654//nucleoplasm;GO:0005737//cytoplasm;GO:0000785//chromatin;GO:0005654//nucleoplasm;GO:0005737//cytoplasm;	GO:0004842//ubiquitin-protein transferase activity;GO:0008270//zinc ion binding;GO:0046872//metal ion binding;GO:0004842//ubiquitin-protein transferase activity;GO:0008270//zinc ion binding;GO:0046872//metal ion binding;	-
ENSSSCG00000038521	210.694	372.888	48.5002	0.130067	-2.94268	0.00161619	0.0974034	Down Regulation	1	130360513	130363308	-	1549	CHAC1	GO:0003839;GO:0003839;GO:0003839;GO:0005112;GO:0005737;GO:0005802;GO:0005829;GO:0006751;GO:0006751;GO:0006751;GO:0010955;GO:0016829;GO:0022008;GO:0045746;GO:0061928;GO:0070059;GO:0003839;GO:0003839;GO:0006751;GO:0006751;GO:0016829;GO:0061928;	-	-	-	-	ChaC glutathione specific gamma- glutamylcyclotransferase 1 [Source:VGNC Symbol;Acc:VGNC:86619]	-	-	GO:0006751//glutathione catabolic process;GO:0006751//glutathione catabolic process;GO:0006751//glutathione catabolic process;GO:0010955//negative regulation of protein processing;GO:0022008//neurogenesis;GO:0045746//negative regulation of Notch signaling pathway;GO:0070059//intrinsic apoptotic signaling pathway in response to endoplasmic reticulum stress;GO:0006751//glutathione catabolic process…	GO:0005737//cytoplasm;GO:0005802//trans-Golgi network;GO:0005829//cytosol;	GO:0003839//gamma-glutamylcyclotransferase activity;GO:0003839//gamma-glutamylcyclotransferase activity;GO:0003839//gamma-glutamylcyclotransferase activity;GO:0005112//Notch binding;GO:0016829//lyase activity;GO:0061928//glutathione specific gamma-glutamylcyclotransferase activity;GO:0003839//gamma-glutamylcyclotransferase activity;GO:0003839//gamma-glutamylcyclotransferase activity;GO:0016829//l…	-
ENSSSCG00000014291	145.542	194.974	96.1101	0.492939	-1.02052	0.00162071	0.0974034	Down Regulation	2	135200076	135283916	-	6649	AFF4	GO:0001650;GO:0005634;GO:0005634;GO:0005654;GO:0007286;GO:0008023;GO:0035327;GO:0005634;	-	-	S;K	2QR32;38BGX;3BDNQ;3CYCM;3J3XK;481AZ;495I4;4IWTN	AF4/FMR2 family member 4 [Source:VGNC Symbol;Acc:VGNC:85169]	-	-	GO:0007286//spermatid development;	GO:0001650//fibrillar center;GO:0005634//nucleus;GO:0005634//nucleus;GO:0005654//nucleoplasm;GO:0008023//transcription elongation factor complex;GO:0035327//transcriptionally active chromatin;GO:0005634//nucleus;	-	-
ENSSSCG00000005039	741.295	922.373	560.217	0.607365	-0.719365	0.00162624	0.0974034	Nodiff	1	182357607	182407782	+	4512	STYX	GO:0001691;GO:0005634;GO:0005654;GO:0005737;GO:0006470;GO:0008138;GO:0016311;GO:0032091;GO:0043086;GO:0045204;GO:0062026;GO:0070372;GO:1990444;GO:0005634;GO:0005654;GO:0005737;GO:0006470;GO:0008138;GO:0016311;GO:0016791;GO:0032091;GO:0043086;GO:0062026;GO:0070372;GO:1990444;	K18042	-	T;V	KOG1716;39RJG;3BJ98;3CX6Z;3J62N;4804X;48WX9;4IWYP	serine/threonine/tyrosine interacting protein [Source:VGNC Symbol;Acc:VGNC:93602]	100517509	A0A480M4W9;A0A4X1W7U7	GO:0006470//protein dephosphorylation;GO:0016311//dephosphorylation;GO:0032091//negative regulation of protein binding;GO:0043086//negative regulation of catalytic activity;GO:0045204//MAPK export from nucleus;GO:0062026//negative regulation of SCF-dependent proteasomal ubiquitin-dependent catabolic process;GO:0070372//regulation of ERK1 and ERK2 cascade;GO:0006470//protein dephosphorylation;GO:0…	GO:0005634//nucleus;GO:0005654//nucleoplasm;GO:0005737//cytoplasm;GO:0005634//nucleus;GO:0005654//nucleoplasm;GO:0005737//cytoplasm;	GO:0001691//pseudophosphatase activity;GO:0008138//protein tyrosine/serine/threonine phosphatase activity;GO:1990444//F-box domain binding;GO:0008138//protein tyrosine/serine/threonine phosphatase activity;GO:0016791//phosphatase activity;GO:1990444//F-box domain binding;	-
ENSSSCG00000010253	407.49	507.827	307.152	0.604836	-0.725384	0.00163772	0.0977367	Nodiff	14	72351149	72460925	+	6419	HK1	GO:0000166;GO:0001678;GO:0002720;GO:0003824;GO:0004396;GO:0004396;GO:0004396;GO:0004396;GO:0005524;GO:0005524;GO:0005536;GO:0005739;GO:0005739;GO:0005741;GO:0005829;GO:0005829;GO:0005975;GO:0006096;GO:0006096;GO:0008152;GO:0016301;GO:0016310;GO:0016740;GO:0016773;GO:0019318;GO:0032731;GO:0042802;GO:0042834;GO:0042834;GO:0045121;GO:0046835;GO:0046835;GO:0046835;GO:0072655;GO:0072656;GO:0000166;GO:…	K00844	EC:2.7.1.1	G	KOG1369;38DFC;3BD1K;3CU23;3JC53;47ZA3;49042	hexokinase 1 [Source:VGNC Symbol;Acc:VGNC:88892]	100152344	-	GO:0001678//cellular glucose homeostasis;GO:0002720//positive regulation of cytokine production involved in immune response;GO:0005975//carbohydrate metabolic process;GO:0006096//glycolytic process;GO:0006096//glycolytic process;GO:0008152//metabolic process;GO:0016310//phosphorylation;GO:0019318//hexose metabolic process;GO:0032731//positive regulation of interleukin-1 beta production;GO:0046835…	GO:0005739//mitochondrion;GO:0005739//mitochondrion;GO:0005741//mitochondrial outer membrane;GO:0005829//cytosol;GO:0005829//cytosol;GO:0045121//membrane raft;GO:0005741//mitochondrial outer membrane;GO:0005829//cytosol;GO:0005741//mitochondrial outer membrane;GO:0005829//cytosol;GO:0005739//mitochondrion;GO:0005741//mitochondrial outer membrane;GO:0005829//cytosol;GO:0005829//cytosol;	GO:0000166//nucleotide binding;GO:0003824//catalytic activity;GO:0004396//hexokinase activity;GO:0004396//hexokinase activity;GO:0004396//hexokinase activity;GO:0004396//hexokinase activity;GO:0005524//ATP binding;GO:0005524//ATP binding;GO:0005536//glucose binding;GO:0016301//kinase activity;GO:0016740//transferase activity;GO:0016773//phosphotransferase activity, alcohol group as acceptor;GO:00…	ko05230(Central carbon metabolism in cancer);ko04973(Carbohydrate digestion and absorption);ko04930(Type II diabetes mellitus);ko04910(Insulin signaling pathway);ko04066(HIF-1 signaling pathway);ko00524(Neomycin, kanamycin and gentamicin biosynthesis);ko00520(Amino sugar and nucleotide sugar metabolism);ko00500(Starch and sucrose metabolism);ko00052(Galactose metabolism);ko00051(Fructose and mann…
ENSSSCG00000027266	10.1455	17.0318	3.25926	0.191363	-2.38562	0.00165806	0.0985948	Down Regulation	5	5075622	5092515	-	2532	PNPLA3	GO:0001676;GO:0003841;GO:0003841;GO:0004623;GO:0004806;GO:0004806;GO:0005737;GO:0005811;GO:0005811;GO:0006629;GO:0006629;GO:0006650;GO:0006654;GO:0016020;GO:0016020;GO:0016042;GO:0016042;GO:0016787;GO:0016787;GO:0019432;GO:0019433;GO:0019433;GO:0019433;GO:0034389;GO:0035727;GO:0036042;GO:0036153;GO:0042171;GO:0051264;GO:0051265;GO:0055088;	-	-	S;U;I	KOG3773;38FTD;3B9RT;3CVPP;3JAWI;481ZN;48WB2;4J6QA	patatin like phospholipase domain containing 3 [Source:NCBI gene (formerly Entrezgene);Acc:100049690]	-	-	GO:0001676//long-chain fatty acid metabolic process;GO:0006629//lipid metabolic process;GO:0006629//lipid metabolic process;GO:0006650//glycerophospholipid metabolic process;GO:0006654//phosphatidic acid biosynthetic process;GO:0016042//lipid catabolic process;GO:0016042//lipid catabolic process;GO:0019432//triglyceride biosynthetic process;GO:0019433//triglyceride catabolic process;GO:0019433//t…	GO:0005737//cytoplasm;GO:0005811//lipid droplet;GO:0005811//lipid droplet;GO:0016020//membrane;GO:0016020//membrane;	GO:0003841//1-acylglycerol-3-phosphate O-acyltransferase activity;GO:0003841//1-acylglycerol-3-phosphate O-acyltransferase activity;GO:0004623//phospholipase A2 activity;GO:0004806//triglyceride lipase activity;GO:0004806//triglyceride lipase activity;GO:0016787//hydrolase activity;GO:0016787//hydrolase activity;GO:0035727//lysophosphatidic acid binding;GO:0036042//long-chain fatty acyl-CoA bindi…	-
ENSSSCG00000002259	374.786	476.652	272.92	0.572576	-0.80446	0.00167282	0.0991162	Nodiff	7	88105580	88219075	+	5721	-	GO:0004691;GO:0005078;GO:0005085;GO:0005085;GO:0005089;GO:0005737;GO:0006468;GO:0015629;GO:0035023;GO:0035023;GO:0035556;GO:0043123;GO:0043410;GO:0071875;	-	-	T	KOG3520;38EVD;3B9V5;3CZ7I;3J1HA;4895S;48Y9S;4J69A	A-kinase anchoring protein 13 [Source:NCBI gene (formerly Entrezgene);Acc:397631]	-	-	GO:0006468//protein phosphorylation;GO:0035023//regulation of Rho protein signal transduction;GO:0035023//regulation of Rho protein signal transduction;GO:0035556//intracellular signal transduction;GO:0043123//positive regulation of I-kappaB kinase/NF-kappaB signaling;GO:0043410//positive regulation of MAPK cascade;GO:0071875//adrenergic receptor signaling pathway;	GO:0005737//cytoplasm;GO:0015629//actin cytoskeleton;	GO:0004691//cAMP-dependent protein kinase activity;GO:0005078//MAP-kinase scaffold activity;GO:0005085//guanyl-nucleotide exchange factor activity;GO:0005085//guanyl-nucleotide exchange factor activity;GO:0005089//guanyl-nucleotide exchange factor activity;	-
ENSSSCG00000005235	567.838	704.282	431.393	0.612529	-0.707151	0.00168354	0.099199	Nodiff	1	221015046	221218575	-	7638	KANK1	GO:0005737;GO:0005886;GO:0008013;GO:0008283;GO:0010977;GO:0030036;GO:0030177;GO:0030336;GO:0030837;GO:0032587;GO:0035023;GO:0035024;GO:0046627;GO:0090263;GO:0090303;GO:0090521;GO:1900025;GO:1900028;GO:2000114;GO:2000393;GO:0005737;GO:0005856;GO:0030837;	K22808	-	S;T	KOG0514;38FV8;3BFAU;3D1UU;3J1Q0;480U3;493NX;4J3K7	KN motif and ankyrin repeat domains 1 [Source:NCBI gene (formerly Entrezgene);Acc:100626649]	100626649	-	GO:0008283//cell population proliferation;GO:0010977//negative regulation of neuron projection development;GO:0030036//actin cytoskeleton organization;GO:0030177//positive regulation of Wnt signaling pathway;GO:0030336//negative regulation of cell migration;GO:0030837//negative regulation of actin filament polymerization;GO:0035023//regulation of Rho protein signal transduction;GO:0035024//negati…	GO:0005737//cytoplasm;GO:0005886//plasma membrane;GO:0032587//ruffle membrane;GO:0005737//cytoplasm;GO:0005856//cytoskeleton;	GO:0008013//beta-catenin binding;	-
ENSSSCG00000017788	26.8964	15.6516	38.1412	2.43689	1.28504	0.00168722	0.099199	Up Regulation	12	45763700	45768156	+	1399	TP53I13	GO:0005737;GO:0005737;GO:0009411;GO:0014070;GO:0016020;GO:0016021;GO:0042493;GO:0045786;	-	-	-	-	tumor protein p53 inducible protein 13 [Source:VGNC Symbol;Acc:VGNC:94327]	100520331	A0A481BZP0	GO:0009411//response to UV;GO:0014070//response to organic cyclic compound;GO:0042493//response to xenobiotic stimulus;GO:0045786//negative regulation of cell cycle;	GO:0005737//cytoplasm;GO:0005737//cytoplasm;GO:0016020//membrane;GO:0016021//integral component of membrane;	-	-
ENSSSCG00000048993	14.3457	5.25155	23.4398	4.4634	2.15814	0.00169222	0.099199	Up Regulation	15	130167072	130171610	+	4200	-	-	-	-	-	-	-	-	-	-	-	-	-
ENSSSCG00000045143	13.4532	25.2829	1.62346	0.0642118	-3.96102	0.00170212	0.0994264	Down Regulation	14	20888780	20891616	+	2744	-	-	-	-	-	-	-	-	-	-	-	-	-
ENSSSCG00000034197	290.415	364.986	215.845	0.591379	-0.757846	0.00171724	0.0999568	Nodiff	13	61703649	61732122	+	5758	EDEM1	GO:0003824;GO:0004571;GO:0004571;GO:0004571;GO:0005509;GO:0005783;GO:0008152;GO:0016020;GO:0016235;GO:0016787;GO:0016798;GO:0030176;GO:0030433;GO:0036510;GO:0044322;GO:0051787;GO:0097466;GO:1904154;GO:1904154;GO:1904382;	-	-	-	-	ER degradation enhancing alpha-mannosidase like protein 1 [Source:VGNC Symbol;Acc:VGNC:87545]	-	-	GO:0008152//metabolic process;GO:0030433//ubiquitin-dependent ERAD pathway;GO:0036510//trimming of terminal mannose on C branch;GO:0097466//ubiquitin-dependent glycoprotein ERAD pathway;GO:1904154//positive regulation of retrograde protein transport, ER to cytosol;GO:1904154//positive regulation of retrograde protein transport, ER to cytosol;GO:1904382//mannose trimming involved in glycoprotein E…	GO:0005783//endoplasmic reticulum;GO:0016020//membrane;GO:0016235//aggresome;GO:0030176//integral component of endoplasmic reticulum membrane;GO:0044322//endoplasmic reticulum quality control compartment;	GO:0003824//catalytic activity;GO:0004571//mannosyl-oligosaccharide 1,2-alpha-mannosidase activity;GO:0004571//mannosyl-oligosaccharide 1,2-alpha-mannosidase activity;GO:0004571//mannosyl-oligosaccharide 1,2-alpha-mannosidase activity;GO:0005509//calcium ion binding;GO:0016787//hydrolase activity;GO:0016798//hydrolase activity, acting on glycosyl bonds;GO:0051787//misfolded protein binding;	-
ENSSSCG00000016850	579.154	751.442	406.865	0.541445	-0.885113	0.00174891	0.101443	Nodiff	16	23631195	24042240	-	12352	LIFR	GO:0004896;GO:0004897;GO:0004923;GO:0004924;GO:0005127;GO:0008284;GO:0008284;GO:0016020;GO:0016020;GO:0016021;GO:0019221;GO:0019838;GO:0034097;GO:0038165;GO:0043235;GO:0048861;GO:0070120;GO:0004896;GO:0016020;GO:0016020;GO:0016021;GO:0004896;GO:0016020;GO:0016020;GO:0016021;GO:0004896;GO:0016020;GO:0016020;GO:0016021;GO:0019221;GO:0004896;GO:0004896;GO:0004923;GO:0004924;GO:0005127;GO:0008284;GO:…	K05058	-	T;S	2QQF6;39S1B;3BHE5;3CXW7;3J9T6;486DG;494D4;4J0VI	leukemia inhibitory factor receptor [Source:NCBI gene (formerly Entrezgene);Acc:102167255]	397451	-	GO:0008284//positive regulation of cell population proliferation;GO:0008284//positive regulation of cell population proliferation;GO:0019221//cytokine-mediated signaling pathway;GO:0034097//response to cytokine;GO:0038165//oncostatin-M-mediated signaling pathway;GO:0048861//leukemia inhibitory factor signaling pathway;GO:0070120//ciliary neurotrophic factor-mediated signaling pathway;GO:0019221//…	GO:0016020//membrane;GO:0016020//membrane;GO:0016021//integral component of membrane;GO:0043235//receptor complex;GO:0016020//membrane;GO:0016020//membrane;GO:0016021//integral component of membrane;GO:0016020//membrane;GO:0016020//membrane;GO:0016021//integral component of membrane;GO:0016020//membrane;GO:0016020//membrane;GO:0016021//integral component of membrane;GO:0009897//external side of p…	GO:0004896//cytokine receptor activity;GO:0004897//ciliary neurotrophic factor receptor activity;GO:0004923//leukemia inhibitory factor receptor activity;GO:0004924//oncostatin-M receptor activity;GO:0005127//ciliary neurotrophic factor receptor binding;GO:0019838//growth factor binding;GO:0004896//cytokine receptor activity;GO:0004896//cytokine receptor activity;GO:0004896//cytokine receptor act…	ko04630(JAK-STAT signaling pathway);ko04550(Signaling pathways regulating pluripotency of stem cells);ko04060(Cytokine-cytokine receptor interaction)
ENSSSCG00000006800	62.2599	82.5369	41.983	0.508657	-0.975234	0.00176213	0.101852	Nodiff	4	109306554	109335802	-	1745	CD53	GO:0001772;GO:0005886;GO:0005887;GO:0005911;GO:0016020;GO:0016021;GO:0016021;GO:0042802;GO:1901741;	K06489	-	S	KOG3882;39W2S;3BPZS;3D6EW;3J2KI;482U8;492D0;4IZBA	CD53 molecule [Source:VGNC Symbol;Acc:VGNC:86421]	100152398	A0A4X1TCS7;F1S628	GO:1901741//positive regulation of myoblast fusion;	GO:0001772//immunological synapse;GO:0005886//plasma membrane;GO:0005887//integral component of plasma membrane;GO:0005911//cell-cell junction;GO:0016020//membrane;GO:0016021//integral component of membrane;GO:0016021//integral component of membrane;	GO:0042802//identical protein binding;	-
ENSSSCG00000004058	251.828	314.861	188.795	0.599615	-0.737892	0.00180642	0.104049	Nodiff	1	8403453	8452750	+	3852	EZR	GO:0000122;GO:0001650;GO:0001726;GO:0001772;GO:0001931;GO:0001951;GO:0003376;GO:0003779;GO:0005737;GO:0005768;GO:0005829;GO:0005856;GO:0005884;GO:0005886;GO:0005886;GO:0005902;GO:0005902;GO:0005903;GO:0005925;GO:0007159;GO:0008017;GO:0008022;GO:0008092;GO:0008360;GO:0010628;GO:0010737;GO:0015629;GO:0016324;GO:0016324;GO:0019898;GO:0019904;GO:0022614;GO:0030033;GO:0030175;GO:0030953;GO:0031532;GO:…	K08007	-	S;O;Z	KOG3529;38CYB;3BB9D;3CSFA;3J1KZ;487F7;4963X;4JABQ	ezrin [Source:VGNC Symbol;Acc:VGNC:87856]	100152815	-	GO:0000122//negative regulation of transcription by RNA polymerase II;GO:0001951//intestinal D-glucose absorption;GO:0003376//sphingosine-1-phosphate receptor signaling pathway;GO:0007159//leukocyte cell-cell adhesion;GO:0008360//regulation of cell shape;GO:0010628//positive regulation of gene expression;GO:0010737//protein kinase A signaling;GO:0022614//membrane to membrane docking;GO:0030033//m…	GO:0001650//fibrillar center;GO:0001726//ruffle;GO:0001772//immunological synapse;GO:0001931//uropod;GO:0005737//cytoplasm;GO:0005768//endosome;GO:0005829//cytosol;GO:0005856//cytoskeleton;GO:0005884//actin filament;GO:0005886//plasma membrane;GO:0005886//plasma membrane;GO:0005902//microvillus;GO:0005902//microvillus;GO:0005903//brush border;GO:0005925//focal adhesion;GO:0015629//actin cytoskele…	GO:0003779//actin binding;GO:0008017//microtubule binding;GO:0008022//protein C-terminus binding;GO:0008092//cytoskeletal protein binding;GO:0019904//protein domain specific binding;GO:0034236//protein kinase A catalytic subunit binding;GO:0034237//protein kinase A regulatory subunit binding;GO:0042802//identical protein binding;GO:0044548//S100 protein binding;GO:0050839//cell adhesion molecule …	ko05206(MicroRNAs in cancer);ko05205(Proteoglycans in cancer);ko04971(Gastric acid secretion);ko04810(Regulation of actin cytoskeleton);ko04670(Leukocyte transendothelial migration);ko04530(Tight junction)
ENSSSCG00000002684	1843.21	2269.92	1416.5	0.624033	-0.680305	0.00182794	0.104923	Nodiff	6	4808255	5832188	-	4545	CDH13	GO:0005509;GO:0005886;GO:0005886;GO:0007155;GO:0007156;GO:0016020;GO:0016020;GO:0031225;GO:0042803;GO:0098609;GO:0005509;GO:0005886;GO:0005886;GO:0007155;GO:0007156;GO:0016020;GO:0016020;GO:0031225;GO:0042803;GO:0098609;GO:0002040;GO:0005509;GO:0005509;GO:0005886;GO:0005886;GO:0007155;GO:0007156;GO:0007156;GO:0016020;GO:0016020;GO:0016342;GO:0031225;GO:0042803;GO:0045296;GO:0098609;GO:0098742;GO:…	K06808	-	S	KOG3594;39RI4;3BBDH;3D26X;3J81Q;48BBQ;498UW;4J7QX	cadherin 13 [Source:VGNC Symbol;Acc:VGNC:86477]	100126163	A8D737;A0A4X1T328	GO:0007155//cell adhesion;GO:0007156//homophilic cell adhesion via plasma membrane adhesion molecules;GO:0098609//cell-cell adhesion;GO:0007155//cell adhesion;GO:0007156//homophilic cell adhesion via plasma membrane adhesion molecules;GO:0098609//cell-cell adhesion;GO:0002040//sprouting angiogenesis;GO:0007155//cell adhesion;GO:0007156//homophilic cell adhesion via plasma membrane adhesion molecu…	GO:0005886//plasma membrane;GO:0005886//plasma membrane;GO:0016020//membrane;GO:0016020//membrane;GO:0031225//anchored component of membrane;GO:0005886//plasma membrane;GO:0005886//plasma membrane;GO:0016020//membrane;GO:0016020//membrane;GO:0031225//anchored component of membrane;GO:0005886//plasma membrane;GO:0005886//plasma membrane;GO:0016020//membrane;GO:0016020//membrane;GO:0016342//catenin…	GO:0005509//calcium ion binding;GO:0042803//protein homodimerization activity;GO:0005509//calcium ion binding;GO:0042803//protein homodimerization activity;GO:0005509//calcium ion binding;GO:0005509//calcium ion binding;GO:0042803//protein homodimerization activity;GO:0045296//cadherin binding;GO:0005509//calcium ion binding;GO:0042803//protein homodimerization activity;GO:0005509//calcium ion bi…	-
ENSSSCG00000047083	284.551	398.202	170.9	0.429178	-1.22035	0.00184695	0.105119	Down Regulation	4	99169485	99186310	+	2179	H2BC21	GO:0000786;GO:0000786;GO:0002227;GO:0003677;GO:0003677;GO:0003677;GO:0005615;GO:0005634;GO:0005634;GO:0005654;GO:0005694;GO:0005829;GO:0006334;GO:0019731;GO:0046982;GO:0050830;GO:0061844;	-	-	-	-	histone H2B type 2-E [Source:NCBI gene (formerly Entrezgene);Acc:100738859]	-	-	GO:0002227//innate immune response in mucosa;GO:0006334//nucleosome assembly;GO:0019731//antibacterial humoral response;GO:0050830//defense response to Gram-positive bacterium;GO:0061844//antimicrobial humoral immune response mediated by antimicrobial peptide;	GO:0000786//nucleosome;GO:0000786//nucleosome;GO:0005615//extracellular space;GO:0005634//nucleus;GO:0005634//nucleus;GO:0005654//nucleoplasm;GO:0005694//chromosome;GO:0005829//cytosol;	GO:0003677//DNA binding;GO:0003677//DNA binding;GO:0003677//DNA binding;GO:0046982//protein heterodimerization activity;	-
ENSSSCG00000039161	111.889	79.3069	144.471	1.82167	0.865259	0.00185087	0.105119	Nodiff	3	75485022	75625040	-	9102	MEIS1	GO:0003677;GO:0003677;GO:0005634;GO:0006355;GO:0003677;GO:0003677;GO:0005634;GO:0006355;GO:0000978;GO:0000981;GO:0001228;GO:0001228;GO:0001525;GO:0001525;GO:0001654;GO:0002089;GO:0003677;GO:0003677;GO:0003677;GO:0003677;GO:0003682;GO:0005634;GO:0005634;GO:0005667;GO:0006355;GO:0006355;GO:0007420;GO:0007626;GO:0008284;GO:0009880;GO:0009887;GO:0030097;GO:0030097;GO:0035855;GO:0043565;GO:0045638;GO:…	-	-	-	-	Meis homeobox 1 [Source:VGNC Symbol;Acc:VGNC:90135]	-	-	GO:0006355//regulation of transcription, DNA-templated;GO:0006355//regulation of transcription, DNA-templated;GO:0001525//angiogenesis;GO:0001525//angiogenesis;GO:0001654//eye development;GO:0002089//lens morphogenesis in camera-type eye;GO:0006355//regulation of transcription, DNA-templated;GO:0006355//regulation of transcription, DNA-templated;GO:0007420//brain development;GO:0007626//locomotor…	GO:0005634//nucleus;GO:0005634//nucleus;GO:0005634//nucleus;GO:0005634//nucleus;GO:0005667//transcription regulator complex;GO:0005634//nucleus;GO:0005634//nucleus;	GO:0003677//DNA binding;GO:0003677//DNA binding;GO:0003677//DNA binding;GO:0003677//DNA binding;GO:0000978//RNA polymerase II cis-regulatory region sequence-specific DNA binding;GO:0000981//DNA-binding transcription factor activity, RNA polymerase II-specific;GO:0001228//DNA-binding transcription activator activity, RNA polymerase II-specific;GO:0001228//DNA-binding transcription activator activi…	-
ENSSSCG00000039862	29.5874	41.6276	17.5471	0.421526	-1.24631	0.00185799	0.105119	Down Regulation	17	34807534	34816451	-	3939	TRIB3	GO:0003714;GO:0004672;GO:0005524;GO:0006468;GO:1903507;GO:0003714;GO:0003714;GO:0004672;GO:0005524;GO:0005634;GO:0005634;GO:0005654;GO:0006468;GO:0006469;GO:0010827;GO:0019899;GO:0019901;GO:0031434;GO:0031625;GO:0032092;GO:0032436;GO:0032869;GO:0043405;GO:0045599;GO:0045717;GO:0051443;GO:0055106;GO:1903507;	-	-	-	-	tribbles pseudokinase 3 [Source:VGNC Symbol;Acc:VGNC:95791]	-	-	GO:0006468//protein phosphorylation;GO:1903507//negative regulation of nucleic acid-templated transcription;GO:0006468//protein phosphorylation;GO:0006469//negative regulation of protein kinase activity;GO:0010827//regulation of glucose transmembrane transport;GO:0032092//positive regulation of protein binding;GO:0032436//positive regulation of proteasomal ubiquitin-dependent protein catabolic pr…	GO:0005634//nucleus;GO:0005634//nucleus;GO:0005654//nucleoplasm;	GO:0003714//transcription corepressor activity;GO:0004672//protein kinase activity;GO:0005524//ATP binding;GO:0003714//transcription corepressor activity;GO:0003714//transcription corepressor activity;GO:0004672//protein kinase activity;GO:0005524//ATP binding;GO:0019899//enzyme binding;GO:0019901//protein kinase binding;GO:0031434//mitogen-activated protein kinase kinase binding;GO:0031625//ubiq…	-
ENSSSCG00000017178	49.9928	69.4951	30.4905	0.438744	-1.18855	0.00186052	0.105119	Down Regulation	12	5114948	5120119	-	2703	SPHK1	GO:0000287;GO:0001568;GO:0003376;GO:0003677;GO:0003951;GO:0005516;GO:0005524;GO:0005634;GO:0005737;GO:0005737;GO:0005829;GO:0005886;GO:0005905;GO:0006473;GO:0006670;GO:0006954;GO:0007420;GO:0008284;GO:0008289;GO:0008481;GO:0008481;GO:0010800;GO:0010803;GO:0016301;GO:0016301;GO:0016310;GO:0016310;GO:0016407;GO:0017050;GO:0017050;GO:0019722;GO:0030100;GO:0030100;GO:0030139;GO:0030307;GO:0030335;GO:…	K04718	EC:2.7.1.91	I;T	KOG1116;38DRX;3BDM3;3CZEF;3J6XC;487BM;48XRI;4IXPC	sphingosine kinase 1 [Source:VGNC Symbol;Acc:VGNC:93404]	100519210	A0A287AP24	GO:0001568//blood vessel development;GO:0003376//sphingosine-1-phosphate receptor signaling pathway;GO:0006473//protein acetylation;GO:0006670//sphingosine metabolic process;GO:0006954//inflammatory response;GO:0007420//brain development;GO:0008284//positive regulation of cell population proliferation;GO:0010800//positive regulation of peptidyl-threonine phosphorylation;GO:0010803//regulation of …	GO:0005634//nucleus;GO:0005737//cytoplasm;GO:0005737//cytoplasm;GO:0005829//cytosol;GO:0005886//plasma membrane;GO:0005905//clathrin-coated pit;GO:0030139//endocytic vesicle;GO:0031901//early endosome membrane;GO:0098793//presynapse;	GO:0000287//magnesium ion binding;GO:0003677//DNA binding;GO:0003951//NAD+ kinase activity;GO:0005516//calmodulin binding;GO:0005524//ATP binding;GO:0008289//lipid binding;GO:0008481//sphinganine kinase activity;GO:0008481//sphinganine kinase activity;GO:0016301//kinase activity;GO:0016301//kinase activity;GO:0016407//acetyltransferase activity;GO:0017050//D-erythro-sphingosine kinase activity;GO…	ko05152(Tuberculosis);ko04666(Fc gamma R-mediated phagocytosis);ko04371(Apelin signaling pathway);ko04370(VEGF signaling pathway);ko04072(Phospholipase D signaling pathway);ko04071(Sphingolipid signaling pathway);ko04020(Calcium signaling pathway);ko00600(Sphingolipid metabolism)
ENSSSCG00000007695	4.18346	7.72016	0.646767	0.0837764	-3.57731	0.00186316	0.105119	Down Regulation	3	9865833	9871623	-	2170	-	GO:0016020;GO:0016021;GO:0016021;	-	-	S	2S22J;3A292;3BQYR;3D5IW;3JAWF;487YI;4970Z;4J19B	uroplakin 3B like 2 [Source:NCBI gene (formerly Entrezgene);Acc:100511499]	-	-	-	GO:0016020//membrane;GO:0016021//integral component of membrane;GO:0016021//integral component of membrane;	-	-
ENSSSCG00000008443	4482.85	5487.92	3477.79	0.633719	-0.658086	0.00190288	0.106701	Nodiff	3	94165815	94254079	-	5200	EPAS1	GO:0000978;GO:0000981;GO:0000987;GO:0001228;GO:0001525;GO:0001666;GO:0001666;GO:0001892;GO:0001974;GO:0002027;GO:0003677;GO:0003677;GO:0003677;GO:0003700;GO:0003700;GO:0005634;GO:0005634;GO:0005634;GO:0005634;GO:0005667;GO:0005667;GO:0005667;GO:0005737;GO:0005737;GO:0006355;GO:0006357;GO:0006979;GO:0007005;GO:0007601;GO:0008134;GO:0008134;GO:0016607;GO:0030097;GO:0030154;GO:0030218;GO:0030324;GO:…	K09095	-	K	KOG3558;38BJP;3BEJX;3CRKC;3JFSF;481TK;48VY0;4J0S3	endothelial PAS domain protein 1 [Source:VGNC Symbol;Acc:VGNC:87721]	100037272	A3FG76	GO:0001525//angiogenesis;GO:0001666//response to hypoxia;GO:0001666//response to hypoxia;GO:0001892//embryonic placenta development;GO:0001974//blood vessel remodeling;GO:0002027//regulation of heart rate;GO:0006355//regulation of transcription, DNA-templated;GO:0006357//regulation of transcription by RNA polymerase II;GO:0006979//response to oxidative stress;GO:0007005//mitochondrion organizatio…	GO:0005634//nucleus;GO:0005634//nucleus;GO:0005634//nucleus;GO:0005634//nucleus;GO:0005667//transcription regulator complex;GO:0005667//transcription regulator complex;GO:0005667//transcription regulator complex;GO:0005737//cytoplasm;GO:0005737//cytoplasm;GO:0016607//nuclear speck;GO:0005634//nucleus;GO:0005634//nucleus;GO:0005667//transcription regulator complex;GO:0005737//cytoplasm;	GO:0000978//RNA polymerase II cis-regulatory region sequence-specific DNA binding;GO:0000981//DNA-binding transcription factor activity, RNA polymerase II-specific;GO:0000987//cis-regulatory region sequence-specific DNA binding;GO:0001228//DNA-binding transcription activator activity, RNA polymerase II-specific;GO:0003677//DNA binding;GO:0003677//DNA binding;GO:0003677//DNA binding;GO:0003700//DN…	ko05211(Renal cell carcinoma);ko05200(Pathways in cancer)
ENSSSCG00000006698	215.311	131.82	298.802	2.26673	1.18061	0.00190411	0.106701	Up Regulation	4	99970395	100058188	-	6737	BCL9	GO:0003713;GO:0005634;GO:0008013;GO:0060070;GO:1903508;GO:0003713;GO:0005634;GO:0005634;GO:0005737;GO:0005794;GO:0005801;GO:0005801;GO:0008013;GO:0008013;GO:0014908;GO:0035019;GO:0035914;GO:0045944;GO:0060070;GO:0060070;GO:1903508;GO:1990907;GO:0003713;GO:0005634;GO:0008013;GO:0060070;GO:1903508;	K22649	-	S;K	2QREN;38HFA;3BEV3;3CXE0;3J1Z2;48ATV;48ZH2;4IVN1	BCL9 transcription coactivator [Source:VGNC Symbol;Acc:VGNC:96567]	100155378	F1SDC1;A0A4X1SMU7	GO:0060070//canonical Wnt signaling pathway;GO:1903508//positive regulation of nucleic acid-templated transcription;GO:0014908//myotube differentiation involved in skeletal muscle regeneration;GO:0035019//somatic stem cell population maintenance;GO:0035914//skeletal muscle cell differentiation;GO:0045944//positive regulation of transcription by RNA polymerase II;GO:0060070//canonical Wnt signalin…	GO:0005634//nucleus;GO:0005634//nucleus;GO:0005634//nucleus;GO:0005737//cytoplasm;GO:0005794//Golgi apparatus;GO:0005801//cis-Golgi network;GO:0005801//cis-Golgi network;GO:1990907//beta-catenin-TCF complex;GO:0005634//nucleus;	GO:0003713//transcription coactivator activity;GO:0008013//beta-catenin binding;GO:0003713//transcription coactivator activity;GO:0008013//beta-catenin binding;GO:0008013//beta-catenin binding;GO:0003713//transcription coactivator activity;GO:0008013//beta-catenin binding;	-
ENSSSCG00000002664	254.059	319.493	188.624	0.590387	-0.760268	0.00192327	0.107302	Nodiff	6	3246731	3424495	-	6364	GSE1	-	-	-	S	2QR0Q;39SKW;3BFNW;3D0B7;3JFFI;488UG;4945G;4J41R	Gse1 coiled-coil protein [Source:VGNC Symbol;Acc:VGNC:88720]	100513153	-	-	-	-	-
ENSSSCG00000035066	1357.7	1682.13	1033.28	0.614265	-0.703067	0.00193082	0.107302	Nodiff	9	114087374	114098743	-	2153	MYOC	GO:0001649;GO:0001649;GO:0001952;GO:0001953;GO:0001968;GO:0005109;GO:0005576;GO:0005615;GO:0005615;GO:0005615;GO:0005741;GO:0005741;GO:0005743;GO:0005758;GO:0005783;GO:0005783;GO:0005791;GO:0005794;GO:0005794;GO:0005929;GO:0014068;GO:0014734;GO:0016020;GO:0022011;GO:0030335;GO:0030335;GO:0030971;GO:0031175;GO:0031410;GO:0032027;GO:0033268;GO:0035024;GO:0038031;GO:0038133;GO:0043408;GO:0045162;GO:…	-	-	-	-	myocilin [Source:VGNC Symbol;Acc:VGNC:90535]	-	-	GO:0001649//osteoblast differentiation;GO:0001649//osteoblast differentiation;GO:0001952//regulation of cell-matrix adhesion;GO:0001953//negative regulation of cell-matrix adhesion;GO:0014068//positive regulation of phosphatidylinositol 3-kinase signaling;GO:0014734//skeletal muscle hypertrophy;GO:0022011//myelination in peripheral nervous system;GO:0030335//positive regulation of cell migration;…	GO:0005576//extracellular region;GO:0005615//extracellular space;GO:0005615//extracellular space;GO:0005615//extracellular space;GO:0005741//mitochondrial outer membrane;GO:0005741//mitochondrial outer membrane;GO:0005743//mitochondrial inner membrane;GO:0005758//mitochondrial intermembrane space;GO:0005783//endoplasmic reticulum;GO:0005783//endoplasmic reticulum;GO:0005791//rough endoplasmic ret…	GO:0001968//fibronectin binding;GO:0005109//frizzled binding;GO:0030971//receptor tyrosine kinase binding;GO:0032027//myosin light chain binding;GO:0046872//metal ion binding;	-
ENSSSCG00000050172	31.4457	18.7658	44.1257	2.35138	1.23351	0.0019343	0.107302	Up Regulation	13	29862995	29881902	+	8914	-	GO:0005634;GO:0005641;GO:0006915;GO:0007165;GO:0016020;GO:0016020;GO:0016021;GO:0030027;	-	-	-	-	-	-	-	GO:0006915//apoptotic process;GO:0007165//signal transduction;	GO:0005634//nucleus;GO:0005641//nuclear envelope lumen;GO:0016020//membrane;GO:0016020//membrane;GO:0016021//integral component of membrane;GO:0030027//lamellipodium;	-	-
ENSSSCG00000036476	623.408	769.038	477.778	0.621267	-0.686715	0.0019461	0.107595	Nodiff	14	66966407	67071196	+	4400	REEP3	GO:0016020;GO:0016021;GO:0005789;GO:0005881;GO:0006998;GO:0007084;GO:0008017;GO:0016020;GO:0016020;GO:0016021;GO:0071782;GO:0071786;	-	-	-	-	receptor accessory protein 3 [Source:VGNC Symbol;Acc:VGNC:92199]	-	-	GO:0006998//nuclear envelope organization;GO:0007084//mitotic nuclear membrane reassembly;GO:0071786//endoplasmic reticulum tubular network organization;	GO:0016020//membrane;GO:0016021//integral component of membrane;GO:0005789//endoplasmic reticulum membrane;GO:0005881//cytoplasmic microtubule;GO:0016020//membrane;GO:0016020//membrane;GO:0016021//integral component of membrane;GO:0071782//endoplasmic reticulum tubular network;	GO:0008017//microtubule binding;	-
ENSSSCG00000011673	17.7283	26.2193	9.23731	0.352309	-1.50509	0.00196533	0.108296	Down Regulation	13	82375022	82376081	+	1060	-	GO:0016020;GO:0016021;GO:0016021;	K17295	-	-	-	tetraspanin-6 [Source:NCBI gene (formerly Entrezgene);Acc:100739719]	100739719	A0A4X1U084;A0A5G2QQQ8	-	GO:0016020//membrane;GO:0016021//integral component of membrane;GO:0016021//integral component of membrane;	-	-
ENSSSCG00000005944	235.415	295.508	175.322	0.593289	-0.753193	0.001983	0.108907	Nodiff	4	8014446	8069333	+	2983	NDRG1	GO:0005634;GO:0005737;GO:0005737;GO:0005737;GO:0005813;GO:0005829;GO:0005874;GO:0005886;GO:0005912;GO:0007165;GO:0008017;GO:0008285;GO:0015630;GO:0017137;GO:0030330;GO:0032287;GO:0032287;GO:0042127;GO:0043015;GO:0045296;GO:0045576;GO:0045576;GO:0048471;GO:0055038;GO:0071456;	K18266	-	-	-	N-myc downstream regulated 1 [Source:VGNC Symbol;Acc:VGNC:98825]	100156071	-	GO:0007165//signal transduction;GO:0008285//negative regulation of cell population proliferation;GO:0030330//DNA damage response, signal transduction by p53 class mediator;GO:0032287//peripheral nervous system myelin maintenance;GO:0032287//peripheral nervous system myelin maintenance;GO:0042127//regulation of cell population proliferation;GO:0045576//mast cell activation;GO:0045576//mast cell ac…	GO:0005634//nucleus;GO:0005737//cytoplasm;GO:0005737//cytoplasm;GO:0005737//cytoplasm;GO:0005813//centrosome;GO:0005829//cytosol;GO:0005874//microtubule;GO:0005886//plasma membrane;GO:0005912//adherens junction;GO:0015630//microtubule cytoskeleton;GO:0048471//perinuclear region of cytoplasm;GO:0055038//recycling endosome membrane;	GO:0008017//microtubule binding;GO:0017137//small GTPase binding;GO:0043015//gamma-tubulin binding;GO:0045296//cadherin binding;	-
ENSSSCG00000022364	1280.84	969.877	1591.79	1.64123	0.71478	0.00199306	0.109097	Nodiff	5	151906	163546	+	5417	CPT1B	GO:0004095;GO:0005739;GO:0005741;GO:0006629;GO:0006631;GO:0006635;GO:0009637;GO:0016020;GO:0016021;GO:0016740;GO:0016746;GO:0016746;GO:0004095;GO:0005739;GO:0005741;GO:0006629;GO:0006631;GO:0006635;GO:0016020;GO:0016021;GO:0016740;GO:0016746;GO:0016746;GO:0004095;GO:0005739;GO:0005741;GO:0006629;GO:0006631;GO:0006635;GO:0016020;GO:0016021;GO:0016740;GO:0016746;GO:0016746;GO:0004095;GO:0005739;GO:…	K19523	EC:2.3.1.21	I	KOG3716;3AN4Z;3BCUH;3CTF1;3JB67;47Z11;490G2;4IWCB	carnitine palmitoyltransferase 1B [Source:VGNC Symbol;Acc:VGNC:86965]	399528	Q5US13	GO:0006629//lipid metabolic process;GO:0006631//fatty acid metabolic process;GO:0006635//fatty acid beta-oxidation;GO:0009637//response to blue light;GO:0006629//lipid metabolic process;GO:0006631//fatty acid metabolic process;GO:0006635//fatty acid beta-oxidation;GO:0006629//lipid metabolic process;GO:0006631//fatty acid metabolic process;GO:0006635//fatty acid beta-oxidation;GO:0006629//lipid m…	GO:0005739//mitochondrion;GO:0005741//mitochondrial outer membrane;GO:0016020//membrane;GO:0016021//integral component of membrane;GO:0005739//mitochondrion;GO:0005741//mitochondrial outer membrane;GO:0016020//membrane;GO:0016021//integral component of membrane;GO:0005739//mitochondrion;GO:0005741//mitochondrial outer membrane;GO:0016020//membrane;GO:0016021//integral component of membrane;GO:000…	GO:0004095//carnitine O-palmitoyltransferase activity;GO:0016740//transferase activity;GO:0016746//acyltransferase activity;GO:0016746//acyltransferase activity;GO:0004095//carnitine O-palmitoyltransferase activity;GO:0016740//transferase activity;GO:0016746//acyltransferase activity;GO:0016746//acyltransferase activity;GO:0004095//carnitine O-palmitoyltransferase activity;GO:0016740//transferase…	ko05415(Diabetic cardiomyopathy);ko04936(Alcoholic liver disease);ko04931(Insulin resistance);ko04922(Glucagon signaling pathway);ko04920(Adipocytokine signaling pathway);ko04714(Thermogenesis);ko04152(AMPK signaling pathway);ko03320(PPAR signaling pathway);ko00071(Fatty acid degradation)
ENSSSCG00000034654	778.602	471.083	1086.12	2.30558	1.20513	0.00201081	0.109705	Up Regulation	9	113782469	113785362	-	1462	MYOG	GO:0000977;GO:0000977;GO:0000978;GO:0000987;GO:0001228;GO:0001228;GO:0001503;GO:0003677;GO:0003700;GO:0005634;GO:0005634;GO:0005634;GO:0005654;GO:0006355;GO:0007275;GO:0007517;GO:0007517;GO:0007517;GO:0007519;GO:0008285;GO:0010831;GO:0014737;GO:0014842;GO:0014891;GO:0014894;GO:0014902;GO:0030154;GO:0031490;GO:0042692;GO:0043565;GO:0043565;GO:0045663;GO:0045893;GO:0045944;GO:0045944;GO:0046983;GO:…	-	-	-	-	myogenin [Source:VGNC Symbol;Acc:VGNC:90539]	-	-	GO:0001503//ossification;GO:0006355//regulation of transcription, DNA-templated;GO:0007275//multicellular organism development;GO:0007517//muscle organ development;GO:0007517//muscle organ development;GO:0007517//muscle organ development;GO:0007519//skeletal muscle tissue development;GO:0008285//negative regulation of cell population proliferation;GO:0010831//positive regulation of myotube differ…	GO:0005634//nucleus;GO:0005634//nucleus;GO:0005634//nucleus;GO:0005654//nucleoplasm;	GO:0000977//RNA polymerase II transcription regulatory region sequence-specific DNA binding;GO:0000977//RNA polymerase II transcription regulatory region sequence-specific DNA binding;GO:0000978//RNA polymerase II cis-regulatory region sequence-specific DNA binding;GO:0000987//cis-regulatory region sequence-specific DNA binding;GO:0001228//DNA-binding transcription activator activity, RNA polymer…	-
ENSSSCG00000017909	84.5208	46.4659	122.576	2.63797	1.39943	0.00204136	0.111006	Up Regulation	12	52011250	52016301	+	2149	CHRNE	GO:0004888;GO:0005216;GO:0005230;GO:0005886;GO:0005887;GO:0006811;GO:0006811;GO:0007165;GO:0007268;GO:0016020;GO:0016021;GO:0016021;GO:0022848;GO:0022848;GO:0030054;GO:0030594;GO:0031594;GO:0034220;GO:0034220;GO:0042391;GO:0042391;GO:0043005;GO:0045202;GO:0045202;GO:0045211;GO:0045211;GO:0045211;GO:0050877;GO:0060078;GO:0060079;GO:0099060;	-	-	T;U	KOG3645;38UKP;3BC0F;3D0NW;3J25T;4810K;48W3D;4J3W0	cholinergic receptor nicotinic epsilon subunit [Source:HGNC Symbol;Acc:HGNC:1966]	-	-	GO:0006811//ion transport;GO:0006811//ion transport;GO:0007165//signal transduction;GO:0007268//chemical synaptic transmission;GO:0034220//ion transmembrane transport;GO:0034220//ion transmembrane transport;GO:0042391//regulation of membrane potential;GO:0042391//regulation of membrane potential;GO:0050877//nervous system process;GO:0060078//regulation of postsynaptic membrane potential;GO:006007…	GO:0005886//plasma membrane;GO:0005887//integral component of plasma membrane;GO:0016020//membrane;GO:0016021//integral component of membrane;GO:0016021//integral component of membrane;GO:0030054//cell junction;GO:0031594//neuromuscular junction;GO:0043005//neuron projection;GO:0045202//synapse;GO:0045202//synapse;GO:0045211//postsynaptic membrane;GO:0045211//postsynaptic membrane;GO:0045211//pos…	GO:0004888//transmembrane signaling receptor activity;GO:0005216//ion channel activity;GO:0005230//extracellular ligand-gated ion channel activity;GO:0022848//acetylcholine-gated cation-selective channel activity;GO:0022848//acetylcholine-gated cation-selective channel activity;GO:0030594//neurotransmitter receptor activity;	-
ENSSSCG00000003707	175.873	222.731	129.015	0.57924	-0.787767	0.00206356	0.111845	Nodiff	6	108402877	108450990	-	5144	NPC1	GO:0005319;GO:0005576;GO:0005635;GO:0005635;GO:0005764;GO:0005768;GO:0005783;GO:0005794;GO:0005886;GO:0005887;GO:0006486;GO:0006486;GO:0006869;GO:0006897;GO:0006914;GO:0007628;GO:0015485;GO:0016020;GO:0016020;GO:0016021;GO:0016021;GO:0016242;GO:0030301;GO:0031579;GO:0031982;GO:0032367;GO:0033344;GO:0033344;GO:0042493;GO:0042632;GO:0042632;GO:0045121;GO:0046718;GO:0046718;GO:0048471;GO:0071383;GO:…	K12385	-	S;I	KOG1933;38BYN;3BGW5;3CR6C;3J7EV;47Z33;48W7K;4IWDX	NPC intracellular cholesterol transporter 1 [Source:VGNC Symbol;Acc:VGNC:98521]	397591	P56941	GO:0006486//protein glycosylation;GO:0006486//protein glycosylation;GO:0006869//lipid transport;GO:0006897//endocytosis;GO:0006914//autophagy;GO:0007628//adult walking behavior;GO:0016242//negative regulation of macroautophagy;GO:0030301//cholesterol transport;GO:0031579//membrane raft organization;GO:0032367//intracellular cholesterol transport;GO:0033344//cholesterol efflux;GO:0033344//choleste…	GO:0005576//extracellular region;GO:0005635//nuclear envelope;GO:0005635//nuclear envelope;GO:0005764//lysosome;GO:0005768//endosome;GO:0005783//endoplasmic reticulum;GO:0005794//Golgi apparatus;GO:0005886//plasma membrane;GO:0005887//integral component of plasma membrane;GO:0016020//membrane;GO:0016020//membrane;GO:0016021//integral component of membrane;GO:0016021//integral component of membran…	GO:0005319//lipid transporter activity;GO:0015485//cholesterol binding;GO:0005319//lipid transporter activity;	ko04979(Cholesterol metabolism);ko04142(Lysosome)
ENSSSCG00000008641	50.5888	67.6248	33.5528	0.496161	-1.01112	0.0020723	0.111952	Down Regulation	3	126795426	126853995	+	5538	ADAM17	GO:0004222;GO:0006508;GO:0008237;GO:0016020;GO:0016021;GO:0004222;GO:0006508;GO:0008237;GO:0016020;GO:0016021;GO:0017124;GO:0004222;GO:0006508;GO:0008237;GO:0016020;GO:0016021;GO:0017124;GO:0004222;GO:0006508;GO:0008237;GO:0017124;GO:0001666;GO:0001934;GO:0004175;GO:0004222;GO:0004222;GO:0005112;GO:0005138;GO:0005178;GO:0005737;GO:0005829;GO:0005887;GO:0005911;GO:0005925;GO:0006508;GO:0006508;GO:…	-	-	S;W	KOG3658;38DE4;3BDRB;3CWGV;3JAES;482DZ;491FR;4IX18	ADAM metallopeptidase domain 17 [Source:VGNC Symbol;Acc:VGNC:85065]	-	-	GO:0006508//proteolysis;GO:0006508//proteolysis;GO:0006508//proteolysis;GO:0006508//proteolysis;GO:0001666//response to hypoxia;GO:0001934//positive regulation of protein phosphorylation;GO:0006508//proteolysis;GO:0006508//proteolysis;GO:0006509//membrane protein ectodomain proteolysis;GO:0007155//cell adhesion;GO:0007173//epidermal growth factor receptor signaling pathway;GO:0007220//Notch recep…	GO:0016020//membrane;GO:0016021//integral component of membrane;GO:0016020//membrane;GO:0016021//integral component of membrane;GO:0016020//membrane;GO:0016021//integral component of membrane;GO:0005737//cytoplasm;GO:0005829//cytosol;GO:0005887//integral component of plasma membrane;GO:0005911//cell-cell junction;GO:0005925//focal adhesion;GO:0009986//cell surface;GO:0015629//actin cytoskeleton;G…	GO:0004222//metalloendopeptidase activity;GO:0008237//metallopeptidase activity;GO:0004222//metalloendopeptidase activity;GO:0008237//metallopeptidase activity;GO:0017124//SH3 domain binding;GO:0004222//metalloendopeptidase activity;GO:0008237//metallopeptidase activity;GO:0017124//SH3 domain binding;GO:0004222//metalloendopeptidase activity;GO:0008237//metallopeptidase activity;GO:0017124//SH3 d…	-
ENSSSCG00000039351	37.5293	50.9263	24.1323	0.473867	-1.07745	0.00209598	0.112862	Down Regulation	7	91306119	91316278	-	2246	PIGH	GO:0000506;GO:0000506;GO:0006506;GO:0006506;GO:0016740;GO:0016757;GO:0017176;GO:0017176;	-	-	-	-	phosphatidylinositol glycan anchor biosynthesis class H [Source:VGNC Symbol;Acc:VGNC:91423]	-	-	GO:0006506//GPI anchor biosynthetic process;GO:0006506//GPI anchor biosynthetic process;	GO:0000506//glycosylphosphatidylinositol-N-acetylglucosaminyltransferase (GPI-GnT) complex;GO:0000506//glycosylphosphatidylinositol-N-acetylglucosaminyltransferase (GPI-GnT) complex;	GO:0016740//transferase activity;GO:0016757//glycosyltransferase activity;GO:0017176//phosphatidylinositol N-acetylglucosaminyltransferase activity;GO:0017176//phosphatidylinositol N-acetylglucosaminyltransferase activity;	-
ENSSSCG00000005912	350.504	265.75	435.259	1.63785	0.711806	0.0021367	0.113489	Nodiff	4	614601	618241	-	2037	GPAA1	GO:0016020;GO:0016021;GO:0016021;GO:0016255;GO:0034235;GO:0042765;GO:0042765;GO:0042765;GO:0065003;GO:0016020;GO:0016021;GO:0016021;GO:0042765;	K05289	-	J;O	KOG3566;38BKS;3BGKZ;3CUNJ;3J5WS;47ZJ4;497Z9;4IYHM	glycosylphosphatidylinositol anchor attachment 1 [Source:VGNC Symbol;Acc:VGNC:88569]	100525695	-	GO:0016255//attachment of GPI anchor to protein;GO:0065003//protein-containing complex assembly;	GO:0016020//membrane;GO:0016021//integral component of membrane;GO:0016021//integral component of membrane;GO:0042765//GPI-anchor transamidase complex;GO:0042765//GPI-anchor transamidase complex;GO:0042765//GPI-anchor transamidase complex;GO:0016020//membrane;GO:0016021//integral component of membrane;GO:0016021//integral component of membrane;GO:0042765//GPI-anchor transamidase complex;	GO:0034235//GPI anchor binding;	ko00563(Glycosylphosphatidylinositol (GPI)-anchor biosynthesis)
ENSSSCG00000003644	2991.56	2300.85	3682.27	1.6004	0.678433	0.00213801	0.113489	Nodiff	6	93980639	93988573	-	1769	FHL3	GO:0001725;GO:0001725;GO:0003712;GO:0003779;GO:0003779;GO:0005634;GO:0005634;GO:0005634;GO:0030018;GO:0030018;GO:0030036;GO:0030036;GO:1903506;GO:0005634;GO:0046872;	-	-	Z;T;S	KOG1704;38EP1;3BGRY;3CT9S;3J5MF;47ZUR;490XT;4J2JM;KOG1704;38EP1;3BGRY;3CT9S;3J5MF;47ZUR;490XT;4J2JM	four and a half LIM domains 3 [Source:VGNC Symbol;Acc:VGNC:88129]	396986	Q863I3	GO:0030036//actin cytoskeleton organization;GO:0030036//actin cytoskeleton organization;GO:1903506//regulation of nucleic acid-templated transcription;	GO:0001725//stress fiber;GO:0001725//stress fiber;GO:0005634//nucleus;GO:0005634//nucleus;GO:0005634//nucleus;GO:0030018//Z disc;GO:0030018//Z disc;GO:0005634//nucleus;	GO:0003712//transcription coregulator activity;GO:0003779//actin binding;GO:0003779//actin binding;GO:0046872//metal ion binding;	-
ENSSSCG00000014997	307.407	395.7	219.113	0.553735	-0.852733	0.00215158	0.113489	Nodiff	9	35167572	35185493	-	3141	-	GO:0004197;GO:0004197;GO:0005737;GO:0006508;GO:0006508;GO:0006915;GO:0008233;GO:0008234;GO:0008234;GO:0016787;GO:0042981;GO:0050727;GO:0072557;GO:0072559;GO:0097169;GO:0097190;GO:0097194;GO:0097199;GO:0097200;GO:0004197;GO:0006508;GO:0006508;GO:0008233;GO:0008234;GO:0008234;GO:0016787;	K04394	-	D;O	KOG3573;38HRC;3BIM4;3CYXK;3J8V1;4822B;48ZB4;4J03V	caspase-13 [Source:NCBI gene (formerly Entrezgene);Acc:100522887]	100522887	-	GO:0006508//proteolysis;GO:0006508//proteolysis;GO:0006915//apoptotic process;GO:0042981//regulation of apoptotic process;GO:0050727//regulation of inflammatory response;GO:0097190//apoptotic signaling pathway;GO:0097194//execution phase of apoptosis;GO:0006508//proteolysis;GO:0006508//proteolysis;	GO:0005737//cytoplasm;GO:0072557//IPAF inflammasome complex;GO:0072559//NLRP3 inflammasome complex;GO:0097169//AIM2 inflammasome complex;	GO:0004197//cysteine-type endopeptidase activity;GO:0004197//cysteine-type endopeptidase activity;GO:0008233//peptidase activity;GO:0008234//cysteine-type peptidase activity;GO:0008234//cysteine-type peptidase activity;GO:0016787//hydrolase activity;GO:0097199//cysteine-type endopeptidase activity involved in apoptotic signaling pathway;GO:0097200//cysteine-type endopeptidase activity involved in…	ko05132(Salmonella infection);ko04621(NOD-like receptor signaling pathway);ko04613(Neutrophil extracellular trap formation)
ENSSSCG00000037646	936.57	1382.97	490.164	0.354427	-1.49644	0.00215769	0.113489	Down Regulation	7	47656541	47675383	-	6064	DNAJA4	GO:0006457;GO:0031072;GO:0046872;GO:0051082;GO:0005524;GO:0005829;GO:0006457;GO:0009408;GO:0010596;GO:0010628;GO:0016020;GO:0031072;GO:0042026;GO:0046872;GO:0051082;GO:0051082;GO:0051087;GO:0090084;	-	-	O	KOG0712;38CPQ;3BCGW;3CS84;3J2FQ;481JQ;48X92;4IXTR	DnaJ heat shock protein family (Hsp40) member A4 [Source:NCBI gene (formerly Entrezgene);Acc:397613]	-	-	GO:0006457//protein folding;GO:0006457//protein folding;GO:0009408//response to heat;GO:0010596//negative regulation of endothelial cell migration;GO:0010628//positive regulation of gene expression;GO:0042026//protein refolding;GO:0090084//negative regulation of inclusion body assembly;	GO:0005829//cytosol;GO:0016020//membrane;	GO:0031072//heat shock protein binding;GO:0046872//metal ion binding;GO:0051082//unfolded protein binding;GO:0005524//ATP binding;GO:0031072//heat shock protein binding;GO:0046872//metal ion binding;GO:0051082//unfolded protein binding;GO:0051082//unfolded protein binding;GO:0051087//chaperone binding;	-
ENSSSCG00000032693	2863.97	2009.82	3718.11	1.84997	0.887504	0.00216907	0.113489	Nodiff	5	429645	439775	+	5638	MAPK12	GO:0000165;GO:0000166;GO:0004672;GO:0004674;GO:0004707;GO:0004707;GO:0005524;GO:0005524;GO:0006468;GO:0016301;GO:0016310;GO:0016740;GO:0000165;GO:0000166;GO:0000287;GO:0004672;GO:0004674;GO:0004674;GO:0004707;GO:0004707;GO:0004707;GO:0005524;GO:0005524;GO:0005634;GO:0005737;GO:0006468;GO:0010468;GO:0016301;GO:0016310;GO:0016740;GO:0018105;GO:0035556;GO:0045445;GO:0000165;GO:0004672;GO:0004707;GO:…	-	-	-	-	mitogen-activated protein kinase 12 [Source:VGNC Symbol;Acc:VGNC:89998]	-	-	GO:0000165//MAPK cascade;GO:0006468//protein phosphorylation;GO:0016310//phosphorylation;GO:0000165//MAPK cascade;GO:0006468//protein phosphorylation;GO:0010468//regulation of gene expression;GO:0016310//phosphorylation;GO:0018105//peptidyl-serine phosphorylation;GO:0035556//intracellular signal transduction;GO:0045445//myoblast differentiation;GO:0000165//MAPK cascade;GO:0006468//protein phospho…	GO:0005634//nucleus;GO:0005737//cytoplasm;	GO:0000166//nucleotide binding;GO:0004672//protein kinase activity;GO:0004674//protein serine/threonine kinase activity;GO:0004707//MAP kinase activity;GO:0004707//MAP kinase activity;GO:0005524//ATP binding;GO:0005524//ATP binding;GO:0016301//kinase activity;GO:0016740//transferase activity;GO:0000166//nucleotide binding;GO:0000287//magnesium ion binding;GO:0004672//protein kinase activity;GO:00…	-
ENSSSCG00000025810	135.331	174.257	96.4042	0.553229	-0.854051	0.0021722	0.113489	Nodiff	13	95959577	96375856	+	7429	KCNAB1	GO:0005244;GO:0005249;GO:0005737;GO:0005737;GO:0005829;GO:0005886;GO:0006811;GO:0006813;GO:0006813;GO:0007611;GO:0008076;GO:0015459;GO:0016020;GO:0016021;GO:0016491;GO:0019904;GO:0031234;GO:0034220;GO:0034705;GO:0034765;GO:0055085;GO:0055114;GO:0070402;GO:0071805;GO:1901016;GO:1901379;GO:1903817;GO:0005244;GO:0005737;GO:0006811;GO:0006813;GO:0006813;GO:0016021;GO:0034220;GO:0034765;GO:0055085;GO:…	-	-	C	KOG1575;38D0J;3BC6Y;3CSS5;3JCVS;481B2;48XCR;4JA02;KOG1575;38D0J;3BC6Y;3CSS5;3JCVS;481B2;48XCR	potassium voltage-gated channel subfamily A member regulatory beta subunit 1 [Source:VGNC Symbol;Acc:VGNC:89328]	-	-	GO:0006811//ion transport;GO:0006813//potassium ion transport;GO:0006813//potassium ion transport;GO:0007611//learning or memory;GO:0034220//ion transmembrane transport;GO:0034765//regulation of ion transmembrane transport;GO:0055085//transmembrane transport;GO:0055114//obsolete oxidation-reduction process;GO:0071805//potassium ion transmembrane transport;GO:1901016//regulation of potassium ion t…	GO:0005737//cytoplasm;GO:0005737//cytoplasm;GO:0005829//cytosol;GO:0005886//plasma membrane;GO:0008076//voltage-gated potassium channel complex;GO:0016020//membrane;GO:0016021//integral component of membrane;GO:0031234//extrinsic component of cytoplasmic side of plasma membrane;GO:0034705//potassium channel complex;GO:0005737//cytoplasm;GO:0016021//integral component of membrane;GO:0005737//cytop…	GO:0005244//voltage-gated ion channel activity;GO:0005249//voltage-gated potassium channel activity;GO:0015459//potassium channel regulator activity;GO:0016491//oxidoreductase activity;GO:0019904//protein domain specific binding;GO:0070402//NADPH binding;GO:0005244//voltage-gated ion channel activity;GO:0005244//voltage-gated ion channel activity;GO:0004033//aldo-keto reductase (NADP) activity;GO…	-
ENSSSCG00000046182	204.083	152.096	256.07	1.68361	0.751554	0.00217285	0.113489	Nodiff	4	392540	393730	+	673	-	GO:0003676;GO:0005634;	-	-	-	-	-	-	-	-	GO:0005634//nucleus;	GO:0003676//nucleic acid binding;	-
ENSSSCG00000012510	37.5145	58.1919	16.8372	0.289338	-1.78917	0.00217572	0.113489	Down Regulation	X	83213939	83224392	-	4222	ARMCX2	GO:0003674;GO:0005575;GO:0005739;GO:0005741;GO:0008150;GO:0016020;GO:0016021;GO:0003674;GO:0005575;GO:0005739;GO:0005741;GO:0008150;GO:0016020;GO:0016021;GO:0003674;GO:0005575;GO:0005739;GO:0005741;GO:0008150;GO:0016020;GO:0016021;GO:0003674;GO:0005575;GO:0005739;GO:0005741;GO:0008150;GO:0016020;GO:0016021;GO:0003674;GO:0005575;GO:0005739;GO:0005741;GO:0008150;GO:0016020;GO:0016021;GO:0003674;GO:…	K04997	-	S	2QQ2D;39B02;3BKVI;3D2XU;3J5MM;485BP;48VAH;4IXC7	armadillo repeat containing X-linked 2 [Source:NCBI gene (formerly Entrezgene);Acc:100521941]	100521941	K7GNG5;A0A4X1W3V7	GO:0008150//biological_process;GO:0008150//biological_process;GO:0008150//biological_process;GO:0008150//biological_process;GO:0008150//biological_process;GO:0008150//biological_process;GO:0008150//biological_process;	GO:0005575//cellular_component;GO:0005739//mitochondrion;GO:0005741//mitochondrial outer membrane;GO:0016020//membrane;GO:0016021//integral component of membrane;GO:0005575//cellular_component;GO:0005739//mitochondrion;GO:0005741//mitochondrial outer membrane;GO:0016020//membrane;GO:0016021//integral component of membrane;GO:0005575//cellular_component;GO:0005739//mitochondrion;GO:0005741//mitoch…	GO:0003674//molecular_function;GO:0003674//molecular_function;GO:0003674//molecular_function;GO:0003674//molecular_function;GO:0003674//molecular_function;GO:0003674//molecular_function;GO:0003674//molecular_function;	ko05032(Morphine addiction);ko04929(GnRH secretion);ko04921(Oxytocin signaling pathway);ko04915(Estrogen signaling pathway);ko04728(Dopaminergic synapse);ko04726(Serotonergic synapse);ko04725(Cholinergic synapse);ko04724(Glutamatergic synapse);ko04723(Retrograde endocannabinoid signaling);ko04713(Circadian entrainment)
ENSSSCG00000005858	16.7698	6.03637	27.5032	4.55625	2.18785	0.00218579	0.113489	Up Regulation	AEMK02000682.1	685647	687435	+	1546	RNF208	GO:0004842;GO:0004842;GO:0005654;GO:0005829;GO:0046872;GO:0051865;	-	-	-	-	ring finger protein 208 [Source:VGNC Symbol;Acc:VGNC:92380]	100515466	A0A287AA96	GO:0051865//protein autoubiquitination;	GO:0005654//nucleoplasm;GO:0005829//cytosol;	GO:0004842//ubiquitin-protein transferase activity;GO:0004842//ubiquitin-protein transferase activity;GO:0046872//metal ion binding;	-
ENSSSCG00000015617	21.8147	12.76	30.8695	2.41924	1.27456	0.00219176	0.113489	Up Regulation	9	133287325	133287742	-	418	G0S2	GO:0005739;GO:0005739;GO:0016020;GO:0016021;GO:0097191;GO:0120162;GO:2001238;GO:2001238;	-	-	-	-	G0/G1 switch 2 [Source:VGNC Symbol;Acc:VGNC:88286]	100624161	U5HVV5;A0A4X1TDP6	GO:0097191//extrinsic apoptotic signaling pathway;GO:0120162//positive regulation of cold-induced thermogenesis;GO:2001238//positive regulation of extrinsic apoptotic signaling pathway;GO:2001238//positive regulation of extrinsic apoptotic signaling pathway;	GO:0005739//mitochondrion;GO:0005739//mitochondrion;GO:0016020//membrane;GO:0016021//integral component of membrane;	-	-
ENSSSCG00000027251	30.0277	16.2221	43.8332	2.70207	1.43406	0.00219196	0.113489	Up Regulation	4	125417098	125475251	-	8272	CDC7	GO:0000166;GO:0004672;GO:0005524;GO:0005524;GO:0006468;GO:0000166;GO:0004672;GO:0004672;GO:0005524;GO:0005524;GO:0005634;GO:0005654;GO:0005737;GO:0006468;GO:0008284;GO:0010571;GO:0010971;GO:0016301;GO:0016301;GO:0016310;GO:0044770;GO:0045171;GO:0051301;GO:0072686;GO:0000166;GO:0004672;GO:0005524;GO:0005524;GO:0006468;GO:0000166;GO:0000727;GO:0004672;GO:0004674;GO:0005524;GO:0005524;GO:0005634;GO:…	K02214	EC:2.7.11.1	T;B	KOG1167;38HJI;3B95V;3CSGI;3J6VT;485SV;49905;4J1UA	cell division cycle 7 [Source:VGNC Symbol;Acc:VGNC:97922]	100520671	-	GO:0006468//protein phosphorylation;GO:0006468//protein phosphorylation;GO:0008284//positive regulation of cell population proliferation;GO:0010571//positive regulation of nuclear cell cycle DNA replication;GO:0010971//positive regulation of G2/M transition of mitotic cell cycle;GO:0016310//phosphorylation;GO:0044770//cell cycle phase transition;GO:0051301//cell division;GO:0006468//protein phosp…	GO:0005634//nucleus;GO:0005654//nucleoplasm;GO:0005737//cytoplasm;GO:0045171//intercellular bridge;GO:0072686//mitotic spindle;GO:0005634//nucleus;GO:0005737//cytoplasm;	GO:0000166//nucleotide binding;GO:0004672//protein kinase activity;GO:0005524//ATP binding;GO:0005524//ATP binding;GO:0000166//nucleotide binding;GO:0004672//protein kinase activity;GO:0004672//protein kinase activity;GO:0005524//ATP binding;GO:0005524//ATP binding;GO:0016301//kinase activity;GO:0016301//kinase activity;GO:0000166//nucleotide binding;GO:0004672//protein kinase activity;GO:0005524…	ko04110(Cell cycle)
ENSSSCG00000006290	1901.22	2659.03	1143.4	0.430005	-1.21757	0.00219571	0.113489	Down Regulation	4	81510079	81536466	+	3708	SLC19A2	GO:0005886;GO:0005886;GO:0015234;GO:0015234;GO:0015888;GO:0016020;GO:0016021;GO:0016021;GO:0035461;GO:0051180;GO:0071934;GO:0090482;GO:0005886;GO:0015234;GO:0015888;GO:0016020;GO:0016021;GO:0016021;GO:0035461;GO:0051180;GO:0055085;GO:0071934;GO:0090482;GO:0016020;GO:0016021;GO:0016021;GO:0035461;GO:0051180;GO:0090482;	K14610	-	H;S	KOG3810;38IFE;3BCQ4;3CRXH;3J255;485VS;48ZMD;4J1CT	solute carrier family 19 member 2 [Source:VGNC Symbol;Acc:VGNC:92962]	100155620	B7U654	GO:0015888//thiamine transport;GO:0035461//vitamin transmembrane transport;GO:0051180//vitamin transport;GO:0071934//thiamine transmembrane transport;GO:0015888//thiamine transport;GO:0035461//vitamin transmembrane transport;GO:0051180//vitamin transport;GO:0055085//transmembrane transport;GO:0071934//thiamine transmembrane transport;GO:0035461//vitamin transmembrane transport;GO:0051180//vitamin…	GO:0005886//plasma membrane;GO:0005886//plasma membrane;GO:0016020//membrane;GO:0016021//integral component of membrane;GO:0016021//integral component of membrane;GO:0005886//plasma membrane;GO:0016020//membrane;GO:0016021//integral component of membrane;GO:0016021//integral component of membrane;GO:0016020//membrane;GO:0016021//integral component of membrane;GO:0016021//integral component of mem…	GO:0015234//thiamine transmembrane transporter activity;GO:0015234//thiamine transmembrane transporter activity;GO:0090482//vitamin transmembrane transporter activity;GO:0015234//thiamine transmembrane transporter activity;GO:0090482//vitamin transmembrane transporter activity;GO:0090482//vitamin transmembrane transporter activity;	ko04977(Vitamin digestion and absorption)
ENSSSCG00000001137	124.964	160.089	89.8398	0.561188	-0.833443	0.00219688	0.113489	Nodiff	7	20862942	20882693	-	1365	H1-3	GO:0000786;GO:0000790;GO:0003677;GO:0003677;GO:0003690;GO:0005634;GO:0005634;GO:0005694;GO:0005719;GO:0006334;GO:0006355;GO:0016584;GO:0030261;GO:0031492;GO:0031936;GO:0042025;GO:0045910;GO:0000122;GO:0000786;GO:0000786;GO:0000790;GO:0003677;GO:0003677;GO:0003677;GO:0005634;GO:0005694;GO:0005719;GO:0006334;GO:0006357;GO:0016584;GO:0031490;GO:0042025;GO:0046982;GO:0080182;GO:0098532;	K11275	-	B	KOG4012;3A2P2;3BQQV;3CS7Q;3J5FI;48562;48ZGK;4IY6F	H1.3 linker histone, cluster member [Source:HGNC Symbol;Acc:HGNC:4717]	595122	Q53DY6	GO:0006334//nucleosome assembly;GO:0006355//regulation of transcription, DNA-templated;GO:0016584//nucleosome positioning;GO:0030261//chromosome condensation;GO:0031936//obsolete negative regulation of chromatin silencing;GO:0045910//negative regulation of DNA recombination;GO:0000122//negative regulation of transcription by RNA polymerase II;GO:0006334//nucleosome assembly;GO:0006357//regulation…	GO:0000786//nucleosome;GO:0000790//chromatin;GO:0005634//nucleus;GO:0005634//nucleus;GO:0005694//chromosome;GO:0005719//euchromatin;GO:0042025//host cell nucleus;GO:0000786//nucleosome;GO:0000786//nucleosome;GO:0000790//chromatin;GO:0005634//nucleus;GO:0005694//chromosome;GO:0005719//euchromatin;GO:0042025//host cell nucleus;	GO:0003677//DNA binding;GO:0003677//DNA binding;GO:0003690//double-stranded DNA binding;GO:0031492//nucleosomal DNA binding;GO:0003677//DNA binding;GO:0003677//DNA binding;GO:0003677//DNA binding;GO:0031490//chromatin DNA binding;GO:0046982//protein heterodimerization activity;	-
ENSSSCG00000038500	3739.14	5710.27	1768.01	0.30962	-1.69143	0.00220877	0.113744	Down Regulation	4	14289739	14298075	-	3921	TRIB1	GO:0004672;GO:0005524;GO:0005634;GO:0006468;GO:0031434;GO:0032436;GO:0043405;GO:0004672;GO:0004860;GO:0005524;GO:0005634;GO:0005737;GO:0006468;GO:0006469;GO:0007254;GO:0008134;GO:0008134;GO:0014912;GO:0031434;GO:0031625;GO:0031665;GO:0032436;GO:0032496;GO:0032496;GO:0043405;GO:0043433;GO:0043433;GO:0045645;GO:0045651;GO:0045659;GO:0048662;GO:0055106;	-	-	-	-	tribbles pseudokinase 1 [Source:VGNC Symbol;Acc:VGNC:94391]	-	-	GO:0006468//protein phosphorylation;GO:0032436//positive regulation of proteasomal ubiquitin-dependent protein catabolic process;GO:0043405//regulation of MAP kinase activity;GO:0006468//protein phosphorylation;GO:0006469//negative regulation of protein kinase activity;GO:0007254//JNK cascade;GO:0014912//negative regulation of smooth muscle cell migration;GO:0031665//negative regulation of lipopo…	GO:0005634//nucleus;GO:0005634//nucleus;GO:0005737//cytoplasm;	GO:0004672//protein kinase activity;GO:0005524//ATP binding;GO:0031434//mitogen-activated protein kinase kinase binding;GO:0004672//protein kinase activity;GO:0004860//protein kinase inhibitor activity;GO:0005524//ATP binding;GO:0008134//transcription factor binding;GO:0008134//transcription factor binding;GO:0031434//mitogen-activated protein kinase kinase binding;GO:0031625//ubiquitin protein l…	-
ENSSSCG00000002783	56.703	37.3968	76.0092	2.03251	1.02326	0.00221792	0.113744	Up Regulation	6	27884592	27904075	+	3746	SLC9A5	GO:0005886;GO:0006811;GO:0006812;GO:0006814;GO:0006814;GO:0006885;GO:0015297;GO:0015299;GO:0015385;GO:0015385;GO:0015386;GO:0016020;GO:0016021;GO:0016021;GO:0051453;GO:0055085;GO:0071805;GO:0098656;GO:0098719;GO:1902600;	K14723	-	P	KOG1966;38BXC;3BBBN;3CW43;3J6WY;4803B;48X3J;4J3XX	solute carrier family 9 member A5 [Source:VGNC Symbol;Acc:VGNC:93187]	396753	-	GO:0006811//ion transport;GO:0006812//cation transport;GO:0006814//sodium ion transport;GO:0006814//sodium ion transport;GO:0006885//regulation of pH;GO:0051453//regulation of intracellular pH;GO:0055085//transmembrane transport;GO:0071805//potassium ion transmembrane transport;GO:0098656//anion transmembrane transport;GO:0098719//sodium ion import across plasma membrane;GO:1902600//proton transm…	GO:0005886//plasma membrane;GO:0016020//membrane;GO:0016021//integral component of membrane;GO:0016021//integral component of membrane;	GO:0015297//antiporter activity;GO:0015299//solute:proton antiporter activity;GO:0015385//sodium:proton antiporter activity;GO:0015385//sodium:proton antiporter activity;GO:0015386//potassium:proton antiporter activity;	-
ENSSSCG00000007930	151.598	110.681	192.515	1.73936	0.798559	0.00222245	0.113744	Nodiff	3	37689708	37748068	-	7976	MGRN1	GO:0046872;GO:0000209;GO:0004842;GO:0005634;GO:0005634;GO:0005737;GO:0005737;GO:0005769;GO:0005769;GO:0005886;GO:0006513;GO:0008333;GO:0008333;GO:0016567;GO:0043231;GO:0043951;GO:0043951;GO:0045744;GO:0045744;GO:0045879;GO:0046872;GO:0061630;GO:0061630;GO:0046872;GO:0046872;	K10604	EC:2.3.2.27	O;K;L	KOG4265;38DID;3BEAU;3CRID;3J87D;4850J;48XH7;4J2DJ	mahogunin ring finger 1 [Source:VGNC Symbol;Acc:VGNC:90202]	100049682	-	GO:0000209//protein polyubiquitination;GO:0006513//protein monoubiquitination;GO:0008333//endosome to lysosome transport;GO:0008333//endosome to lysosome transport;GO:0016567//protein ubiquitination;GO:0043951//negative regulation of cAMP-mediated signaling;GO:0043951//negative regulation of cAMP-mediated signaling;GO:0045744//negative regulation of G protein-coupled receptor signaling pathway;GO…	GO:0005634//nucleus;GO:0005634//nucleus;GO:0005737//cytoplasm;GO:0005737//cytoplasm;GO:0005769//early endosome;GO:0005769//early endosome;GO:0005886//plasma membrane;GO:0043231//intracellular membrane-bounded organelle;	GO:0046872//metal ion binding;GO:0004842//ubiquitin-protein transferase activity;GO:0046872//metal ion binding;GO:0061630//ubiquitin protein ligase activity;GO:0061630//ubiquitin protein ligase activity;GO:0046872//metal ion binding;GO:0046872//metal ion binding;	ko04340(Hedgehog signaling pathway);ko04120(Ubiquitin mediated proteolysis)
ENSSSCG00000000746	300.812	221.281	380.344	1.71883	0.781426	0.00224227	0.114274	Nodiff	5	67391277	67412434	-	5886	WASHC1	GO:0003779;GO:0003779;GO:0005769;GO:0010008;GO:0031901;GO:0034314;GO:0043014;GO:0055038;GO:0071203;GO:0003779;GO:0003779;GO:0005769;GO:0010008;GO:0031901;GO:0034314;GO:0043014;GO:0055038;GO:0071203;GO:0000145;GO:0001556;GO:0002468;GO:0003779;GO:0003779;GO:0005768;GO:0005769;GO:0005769;GO:0005769;GO:0005770;GO:0005776;GO:0005813;GO:0006887;GO:0007032;GO:0010008;GO:0010507;GO:0016197;GO:0022617;GO:…	K18461	-	Z;U;S	2QSX3;38DCZ;3BGNB;3CTA8;3JA5N;488ND;48YGQ;4J1Y0	WASH complex subunit 1 [Source:NCBI gene (formerly Entrezgene);Acc:100512536]	100512536	A0A4X1ULF6;A0A480TN39	GO:0034314//Arp2/3 complex-mediated actin nucleation;GO:0034314//Arp2/3 complex-mediated actin nucleation;GO:0001556//oocyte maturation;GO:0002468//dendritic cell antigen processing and presentation;GO:0006887//exocytosis;GO:0007032//endosome organization;GO:0010507//negative regulation of autophagy;GO:0016197//endosomal transport;GO:0022617//extracellular matrix disassembly;GO:0030335//positive …	GO:0005769//early endosome;GO:0010008//endosome membrane;GO:0031901//early endosome membrane;GO:0055038//recycling endosome membrane;GO:0071203//WASH complex;GO:0005769//early endosome;GO:0010008//endosome membrane;GO:0031901//early endosome membrane;GO:0055038//recycling endosome membrane;GO:0071203//WASH complex;GO:0000145//exocyst;GO:0005768//endosome;GO:0005769//early endosome;GO:0005769//ear…	GO:0003779//actin binding;GO:0003779//actin binding;GO:0043014//alpha-tubulin binding;GO:0003779//actin binding;GO:0003779//actin binding;GO:0043014//alpha-tubulin binding;GO:0003779//actin binding;GO:0003779//actin binding;GO:0031625//ubiquitin protein ligase binding;GO:0043014//alpha-tubulin binding;GO:0043014//alpha-tubulin binding;GO:0043015//gamma-tubulin binding;	ko04144(Endocytosis)
ENSSSCG00000008122	63.4342	43.4168	83.4516	1.9221	0.942685	0.00225215	0.114274	Nodiff	3	45758268	45764178	+	5911	ADRA2B	GO:0004930;GO:0004930;GO:0004930;GO:0004935;GO:0004938;GO:0004938;GO:0004938;GO:0005886;GO:0005887;GO:0006940;GO:0007165;GO:0007186;GO:0007186;GO:0007186;GO:0007188;GO:0009986;GO:0016020;GO:0016021;GO:0016021;GO:0019229;GO:0030168;GO:0032148;GO:0035624;GO:0043410;GO:0045666;GO:0051379;GO:0051379;GO:0071875;GO:0071880;	K04139	-	T;O	KOG3656;38GZN;3BC1G;3CS9S;3JG1R;47ZIX;491ZG;4IZVR	adrenoceptor alpha 2B [Source:VGNC Symbol;Acc:VGNC:85157]	641353	Q38PT0;A0A4X1VXR9	GO:0006940//regulation of smooth muscle contraction;GO:0007165//signal transduction;GO:0007186//G protein-coupled receptor signaling pathway;GO:0007186//G protein-coupled receptor signaling pathway;GO:0007186//G protein-coupled receptor signaling pathway;GO:0007188//adenylate cyclase-modulating G protein-coupled receptor signaling pathway;GO:0019229//regulation of vasoconstriction;GO:0030168//pla…	GO:0005886//plasma membrane;GO:0005887//integral component of plasma membrane;GO:0009986//cell surface;GO:0016020//membrane;GO:0016021//integral component of membrane;GO:0016021//integral component of membrane;	GO:0004930//G protein-coupled receptor activity;GO:0004930//G protein-coupled receptor activity;GO:0004930//G protein-coupled receptor activity;GO:0004935//adrenergic receptor activity;GO:0004938//alpha2-adrenergic receptor activity;GO:0004938//alpha2-adrenergic receptor activity;GO:0004938//alpha2-adrenergic receptor activity;GO:0051379//epinephrine binding;GO:0051379//epinephrine binding;	ko04080(Neuroactive ligand-receptor interaction);ko04022(cGMP-PKG signaling pathway)
ENSSSCG00000020876	26.1068	37.0652	15.1484	0.408697	-1.2909	0.00225353	0.114274	Down Regulation	X	58010839	58012533	-	1608	RTL5	-	-	-	S	2QPW5;39WJB;3BP8M;3CXF6;3JE6M;4842Y;4994B;4IWYQ	retrotransposon Gag like 5 [Source:VGNC Symbol;Acc:VGNC:92498]	102167195	A0A4X1W1N4	-	-	-	-
ENSSSCG00000017798	21.6341	33.7758	9.49238	0.281041	-1.83115	0.00231071	0.116632	Down Regulation	12	46411835	46464956	-	2412	TMIGD1	GO:0016020;GO:0016021;GO:0005737;GO:0005886;GO:0016020;GO:0016021;GO:0030334;GO:0042127;GO:0043066;GO:0090559;GO:0016020;GO:0016021;GO:0043005;	-	-	S;T	2RZZ3;39Y0Y;3BITS;3D4GF;3J3U9;48A3J;48XTW;4IVNQ	transmembrane and immunoglobulin domain containing 1 [Source:VGNC Symbol;Acc:VGNC:94224]	-	-	GO:0030334//regulation of cell migration;GO:0042127//regulation of cell population proliferation;GO:0043066//negative regulation of apoptotic process;GO:0090559//regulation of membrane permeability;	GO:0016020//membrane;GO:0016021//integral component of membrane;GO:0005737//cytoplasm;GO:0005886//plasma membrane;GO:0016020//membrane;GO:0016021//integral component of membrane;GO:0016020//membrane;GO:0016021//integral component of membrane;GO:0043005//neuron projection;	-	-
ENSSSCG00000024881	653.279	810.082	496.477	0.612873	-0.706341	0.00231415	0.116632	Nodiff	5	13821275	13983005	-	7019	TCP11L2	GO:0007165;	-	-	T;K;A	KOG1981;38C0Q;3BCNB;3CTGE;3J7WI;48AT5;48XSW;4J3CS;KOG0215;38DZ6;3BBYB;3CRPD;3JC41;481NK;48Z5Z;4J9D7	t-complex 11 like 2 [Source:VGNC Symbol;Acc:VGNC:93835]	-	-	GO:0007165//signal transduction;	-	-	-
ENSSSCG00000004856	1858.05	2286.91	1429.19	0.624943	-0.678204	0.00233775	0.117463	Nodiff	1	145911045	146017701	-	9122	NFATC1	GO:0003677;GO:0003700;GO:0005634;GO:0006355;GO:0000790;GO:0003677;GO:0003700;GO:0005634;GO:0005634;GO:0005654;GO:0006355;GO:0016604;GO:0033173;GO:0035556;GO:0045893;GO:0045944;GO:1905064;GO:1990837;GO:0003677;GO:0003700;GO:0006355;GO:0003677;GO:0003700;GO:0005634;GO:0006355;GO:0003677;GO:0003700;GO:0005634;GO:0006355;GO:0003677;GO:0003700;GO:0005634;GO:0006355;GO:0003677;GO:0003700;GO:0005634;GO:…	-	-	K;S	2QTX8;38G73;3BANW;3CR7P;3J78Z;482R3;4939Q;4J4E2;2QTX8;38G73;3BANW;3CR7P;3J78Z;482R3;4939Q;4J4E2	nuclear factor of activated T cells 1 [Source:NCBI gene (formerly Entrezgene);Acc:397318]	-	-	GO:0006355//regulation of transcription, DNA-templated;GO:0006355//regulation of transcription, DNA-templated;GO:0033173//calcineurin-NFAT signaling cascade;GO:0035556//intracellular signal transduction;GO:0045893//positive regulation of transcription, DNA-templated;GO:0045944//positive regulation of transcription by RNA polymerase II;GO:1905064//negative regulation of vascular associated smooth …	GO:0005634//nucleus;GO:0000790//chromatin;GO:0005634//nucleus;GO:0005634//nucleus;GO:0005654//nucleoplasm;GO:0016604//nuclear body;GO:0005634//nucleus;GO:0005634//nucleus;GO:0005634//nucleus;GO:0005634//nucleus;GO:0005634//nucleus;GO:0005634//nucleus;	GO:0003677//DNA binding;GO:0003700//DNA-binding transcription factor activity;GO:0003677//DNA binding;GO:0003700//DNA-binding transcription factor activity;GO:1990837//sequence-specific double-stranded DNA binding;GO:0003677//DNA binding;GO:0003700//DNA-binding transcription factor activity;GO:0003677//DNA binding;GO:0003700//DNA-binding transcription factor activity;GO:0003677//DNA binding;GO:00…	-
ENSSSCG00000012022	1928.01	2356	1500.03	0.636685	-0.651348	0.0023555	0.117667	Nodiff	13	189434869	189716057	-	3589	APP	GO:0004867;GO:0004867;GO:0005768;GO:0005769;GO:0005886;GO:0005905;GO:0006897;GO:0007219;GO:0007399;GO:0008201;GO:0008201;GO:0009986;GO:0010466;GO:0010951;GO:0016020;GO:0016021;GO:0016021;GO:0030414;GO:0030426;GO:0031410;GO:0043204;GO:0046872;GO:0046914;GO:0004867;GO:0004867;GO:0005768;GO:0005769;GO:0005886;GO:0005905;GO:0006897;GO:0007219;GO:0007399;GO:0008201;GO:0008201;GO:0009986;GO:0010466;GO:…	K04520	-	T;O;S	KOG3540;38CIE;3BBR8;3CUJD;3J3Q5;47ZQ7;494FN;4J0SV	amyloid beta precursor protein [Source:NCBI gene (formerly Entrezgene);Acc:397663]	397663	P79307;A0A480E073	GO:0006897//endocytosis;GO:0007219//Notch signaling pathway;GO:0007399//nervous system development;GO:0010466//negative regulation of peptidase activity;GO:0010951//negative regulation of endopeptidase activity;GO:0006897//endocytosis;GO:0007219//Notch signaling pathway;GO:0007399//nervous system development;GO:0010466//negative regulation of peptidase activity;GO:0010951//negative regulation of …	GO:0005768//endosome;GO:0005769//early endosome;GO:0005886//plasma membrane;GO:0005905//clathrin-coated pit;GO:0009986//cell surface;GO:0016020//membrane;GO:0016021//integral component of membrane;GO:0016021//integral component of membrane;GO:0030426//growth cone;GO:0031410//cytoplasmic vesicle;GO:0043204//perikaryon;GO:0005768//endosome;GO:0005769//early endosome;GO:0005886//plasma membrane;GO:0…	GO:0004867//serine-type endopeptidase inhibitor activity;GO:0004867//serine-type endopeptidase inhibitor activity;GO:0008201//heparin binding;GO:0008201//heparin binding;GO:0030414//peptidase inhibitor activity;GO:0046872//metal ion binding;GO:0046914//transition metal ion binding;GO:0004867//serine-type endopeptidase inhibitor activity;GO:0004867//serine-type endopeptidase inhibitor activity;GO:…	ko05022(Pathways of neurodegeneration - multiple diseases);ko05010(Alzheimer disease);ko04726(Serotonergic synapse)
ENSSSCG00000007133	214.068	270.291	157.845	0.583983	-0.776002	0.00235604	0.117667	Nodiff	17	30800426	30839742	-	5624	ACSS1	GO:0000166;GO:0003824;GO:0003987;GO:0003987;GO:0003987;GO:0003987;GO:0005524;GO:0005759;GO:0005759;GO:0006085;GO:0006085;GO:0016208;GO:0016874;GO:0019427;GO:0050218;GO:0000166;GO:0003824;GO:0003987;GO:0003987;GO:0005524;GO:0016208;GO:0016874;GO:0019427;GO:0000166;GO:0003824;GO:0003987;GO:0050218;	K01895	EC:6.2.1.1	-	-	acyl-CoA synthetase short chain family member 1 [Source:VGNC Symbol;Acc:VGNC:95732]	100154828	-	GO:0006085//acetyl-CoA biosynthetic process;GO:0006085//acetyl-CoA biosynthetic process;GO:0019427//acetyl-CoA biosynthetic process from acetate;GO:0019427//acetyl-CoA biosynthetic process from acetate;	GO:0005759//mitochondrial matrix;GO:0005759//mitochondrial matrix;	GO:0000166//nucleotide binding;GO:0003824//catalytic activity;GO:0003987//acetate-CoA ligase activity;GO:0003987//acetate-CoA ligase activity;GO:0003987//acetate-CoA ligase activity;GO:0003987//acetate-CoA ligase activity;GO:0005524//ATP binding;GO:0016208//AMP binding;GO:0016874//ligase activity;GO:0050218//propionate-CoA ligase activity;GO:0000166//nucleotide binding;GO:0003824//catalytic activ…	ko00640(Propanoate metabolism);ko00630(Glyoxylate and dicarboxylate metabolism);ko00620(Pyruvate metabolism);ko00010(Glycolysis / Gluconeogenesis)
ENSSSCG00000016450	203.299	266.313	140.285	0.526767	-0.924764	0.00238355	0.118475	Nodiff	18	6209156	6228938	-	4857	NOS3	GO:0004517;GO:0004517;GO:0005516;GO:0005516;GO:0006809;GO:0010181;GO:0016491;GO:0016491;GO:0020037;GO:0046872;GO:0050660;GO:0050661;GO:0055114;GO:0055114;GO:0004517;GO:0004517;GO:0005516;GO:0005516;GO:0006809;GO:0010181;GO:0016491;GO:0016491;GO:0020037;GO:0046872;GO:0050660;GO:0050661;GO:0055114;GO:0055114;GO:0001525;GO:0001542;GO:0001701;GO:0001974;GO:0002028;GO:0003057;GO:0003100;GO:0003180;GO:…	K13242	EC:1.14.13.39	C;P	KOG1158;38GQ3;3BE0N;3CUVN;3JB57;47YV0;48X8Q;4IZMG	nitric oxide synthase 3 [Source:NCBI gene (formerly Entrezgene);Acc:397557]	397557	Q28969	GO:0006809//nitric oxide biosynthetic process;GO:0055114//obsolete oxidation-reduction process;GO:0055114//obsolete oxidation-reduction process;GO:0006809//nitric oxide biosynthetic process;GO:0055114//obsolete oxidation-reduction process;GO:0055114//obsolete oxidation-reduction process;GO:0001525//angiogenesis;GO:0001542//ovulation from ovarian follicle;GO:0001701//in utero embryonic development…	GO:0005634//nucleus;GO:0005737//cytoplasm;GO:0005737//cytoplasm;GO:0005794//Golgi apparatus;GO:0005886//plasma membrane;GO:0005901//caveola;	GO:0004517//nitric-oxide synthase activity;GO:0004517//nitric-oxide synthase activity;GO:0005516//calmodulin binding;GO:0005516//calmodulin binding;GO:0010181//FMN binding;GO:0016491//oxidoreductase activity;GO:0016491//oxidoreductase activity;GO:0020037//heme binding;GO:0046872//metal ion binding;GO:0050660//flavin adenine dinucleotide binding;GO:0050661//NADP binding;GO:0004517//nitric-oxide sy…	ko05418(Fluid shear stress and atherosclerosis);ko05417(Lipid and atherosclerosis);ko05415(Diabetic cardiomyopathy);ko04933(AGE-RAGE signaling pathway in diabetic complications);ko04931(Insulin resistance);ko04926(Relaxin signaling pathway);ko04921(Oxytocin signaling pathway);ko04915(Estrogen signaling pathway);ko04611(Platelet activation);ko04371(Apelin signaling pathway);ko04370(VEGF signaling …
[truncated: 16,199 more rows]
