# Supplementary material for: Transcriptome and Metabolome Insights into Key Genes Regulating Fat Deposition and Meat Quality in Pig Breeds
Source: Animals (Basel). 2024 Dec 10;14(24):3560. doi: 10.3390/ani14243560 (PMC11672692; doi:10.3390/ani14243560)
Supplement: Supplementary file 1 [file animals-14-03560-s001.zip › Table S8.xlsx]

## Sheet: Sheet1
Table S8. Top 30 GO enrichment analysis.
GO.ID	Category	Term	Up	Down	DEG	Total	Pvalue	adjustPvalue	Up_gene	Down_gene
GO:0016477	BP	cell migration	12	47	59	1120	4.58888e-08	0.000151458	ENSSSCG00000002456(CHGA);ENSSSCG00000007198(ANGPT4);ENSSSCG00000008842(KIT);ENSSSCG00000012517(-);ENSSSCG00000015098(CXCR5);ENSSSCG00000015513(ASTN1);ENSSSCG00000021059(ADORA1);ENSSSCG00000021255(ADA);ENSSSCG00000023557(CCRL2);ENSSSCG00000029130(ELANE);ENSSSCG00000031356(HES1);ENSSSCG00000040824(CNTN2)	ENSSSCG00000003451(-);ENSSSCG00000004241(GJA1);ENSSSCG00000004789(THBS1);ENSSSCG00000005385(NR4A3);ENSSSCG00000005437(KLF4);ENSSSCG00000005598(SCAI);ENSSSCG00000006216(TRIM55);ENSSSCG00000006288(SELP);ENSSSCG00000007032(PLAT);ENSSSCG00000007079(FLRT3);ENSSSCG00000008162(IL1R1);ENSSSCG00000008641(ADAM17);ENSSSCG00000010201(RASGEF1A);ENSSSCG00000010219(ARID5B);ENSSSCG00000010312(PLAU);ENSSSCG000000…
GO:0065008	BP	regulation of biological quality	29	82	111	2747	8.94562e-08	0.000151458	ENSSSCG00000000216(ASIC1);ENSSSCG00000000573(KCNJ8);ENSSSCG00000002653(-);ENSSSCG00000002783(SLC9A5);ENSSSCG00000002831(IRX3);ENSSSCG00000007849(CRYM);ENSSSCG00000008842(KIT);ENSSSCG00000010570(KCNIP2);ENSSSCG00000012305(USP27X);ENSSSCG00000012375(DLG3);ENSSSCG00000012517(-);ENSSSCG00000013658(S1PR2);ENSSSCG00000013723(DHPS);ENSSSCG00000015098(CXCR5);ENSSSCG00000015299(STEAP4);ENSSSCG00000015617(…	ENSSSCG00000000228(SCN8A);ENSSSCG00000000672(CLSTN3);ENSSSCG00000001518(ITPR3);ENSSSCG00000003212(NAPSA);ENSSSCG00000003451(-);ENSSSCG00000004125(STX11);ENSSSCG00000004241(GJA1);ENSSSCG00000004509(LIPG);ENSSSCG00000004789(THBS1);ENSSSCG00000004822(ALDH1A3);ENSSSCG00000005222(SLC1A1);ENSSSCG00000005385(NR4A3);ENSSSCG00000005948(TG);ENSSSCG00000006288(SELP);ENSSSCG00000006289(F5);ENSSSCG00000006696…
GO:0030334	BP	regulation of cell migration	5	36	41	664	1.06776e-07	0.000151458	ENSSSCG00000007198(ANGPT4);ENSSSCG00000008842(KIT);ENSSSCG00000012517(-);ENSSSCG00000021059(ADORA1);ENSSSCG00000021255(ADA)	ENSSSCG00000003451(-);ENSSSCG00000004241(GJA1);ENSSSCG00000004789(THBS1);ENSSSCG00000005385(NR4A3);ENSSSCG00000005437(KLF4);ENSSSCG00000005598(SCAI);ENSSSCG00000006288(SELP);ENSSSCG00000008162(IL1R1);ENSSSCG00000008641(ADAM17);ENSSSCG00000010312(PLAU);ENSSSCG00000010429(PRKG1);ENSSSCG00000010816(TGFB2);ENSSSCG00000011322(CCR1);ENSSSCG00000011496(ADAMTS9);ENSSSCG00000013655(ICAM1);ENSSSCG000000140…
GO:0009605	BP	response to external stimulus	12	69	81	1809	1.39757e-07	0.000151458	ENSSSCG00000000573(KCNJ8);ENSSSCG00000002456(CHGA);ENSSSCG00000008842(KIT);ENSSSCG00000015098(CXCR5);ENSSSCG00000021059(ADORA1);ENSSSCG00000021255(ADA);ENSSSCG00000023557(CCRL2);ENSSSCG00000027788(TRAV36DV7);ENSSSCG00000029130(ELANE);ENSSSCG00000031731(-);ENSSSCG00000034371(-);ENSSSCG00000040824(CNTN2)	ENSSSCG00000002294(ARG2);ENSSSCG00000004789(THBS1);ENSSSCG00000004822(ALDH1A3);ENSSSCG00000005385(NR4A3);ENSSSCG00000005437(KLF4);ENSSSCG00000006175(LY96);ENSSSCG00000006403(CRP);ENSSSCG00000007079(FLRT3);ENSSSCG00000007927(PPL);ENSSSCG00000008162(IL1R1);ENSSSCG00000008641(ADAM17);ENSSSCG00000008648(RSAD2);ENSSSCG00000009216(SPP1);ENSSSCG00000009361(POSTN);ENSSSCG00000009886(TRAFD1);ENSSSCG000000…
GO:0033993	BP	response to lipid	5	27	32	453	1.50136e-07	0.000151458	ENSSSCG00000000573(KCNJ8);ENSSSCG00000026427(RORC);ENSSSCG00000029130(ELANE);ENSSSCG00000034654(MYOG);ENSSSCG00000040215(TFAP4)	ENSSSCG00000005437(KLF4);ENSSSCG00000006175(LY96);ENSSSCG00000008641(ADAM17);ENSSSCG00000009216(SPP1);ENSSSCG00000010428(DKK1);ENSSSCG00000010461(ANKRD1);ENSSSCG00000010479(RBP4);ENSSSCG00000010816(TGFB2);ENSSSCG00000013031(KCNK4);ENSSSCG00000015334(PDK4);ENSSSCG00000015808(ADAM9);ENSSSCG00000016047(MSTN);ENSSSCG00000016634(CAV1);ENSSSCG00000017251(SOX9);ENSSSCG00000020970(IL6);ENSSSCG00000022592…
GO:0031226	CC	intrinsic component of plasma membrane	18	35	53	1052	3.35181e-07	8.92874e-05	ENSSSCG00000000216(ASIC1);ENSSSCG00000000584(SLCO1A2);ENSSSCG00000005393(PLPPR1);ENSSSCG00000005456(MUSK);ENSSSCG00000008842(KIT);ENSSSCG00000010570(KCNIP2);ENSSSCG00000012375(DLG3);ENSSSCG00000016129(GPR1);ENSSSCG00000017909(CHRNE);ENSSSCG00000017925(SLC16A11);ENSSSCG00000022405(P2RX1);ENSSSCG00000023557(CCRL2);ENSSSCG00000023891(GRM7);ENSSSCG00000031531(TSPAN10);ENSSSCG00000035621(GABRB1);ENSSS…	ENSSSCG00000000228(SCN8A);ENSSSCG00000000672(CLSTN3);ENSSSCG00000001518(ITPR3);ENSSSCG00000003449(LRRC38);ENSSSCG00000004139(ADGRG6);ENSSSCG00000005222(SLC1A1);ENSSSCG00000006175(LY96);ENSSSCG00000006288(SELP);ENSSSCG00000006696(GJA5);ENSSSCG00000006932(CLCA4);ENSSSCG00000006935(CLCA2);ENSSSCG00000007079(FLRT3);ENSSSCG00000008641(ADAM17);ENSSSCG00000009169(SLC39A8);ENSSSCG00000013031(KCNK4);ENSSS…
GO:0048870	BP	cell motility	12	49	61	1249	3.79394e-07	0.000267701	ENSSSCG00000002456(CHGA);ENSSSCG00000007198(ANGPT4);ENSSSCG00000008842(KIT);ENSSSCG00000012517(-);ENSSSCG00000015098(CXCR5);ENSSSCG00000015513(ASTN1);ENSSSCG00000021059(ADORA1);ENSSSCG00000021255(ADA);ENSSSCG00000023557(CCRL2);ENSSSCG00000029130(ELANE);ENSSSCG00000031356(HES1);ENSSSCG00000040824(CNTN2)	ENSSSCG00000003451(-);ENSSSCG00000004241(GJA1);ENSSSCG00000004789(THBS1);ENSSSCG00000005385(NR4A3);ENSSSCG00000005437(KLF4);ENSSSCG00000005598(SCAI);ENSSSCG00000006216(TRIM55);ENSSSCG00000006288(SELP);ENSSSCG00000007032(PLAT);ENSSSCG00000007079(FLRT3);ENSSSCG00000008162(IL1R1);ENSSSCG00000008641(ADAM17);ENSSSCG00000008664(LRATD1);ENSSSCG00000010201(RASGEF1A);ENSSSCG00000010219(ARID5B);ENSSSCG0000…
GO:0070887	BP	cellular response to chemical stimulus	16	76	92	2202	3.89755e-07	0.000267701	ENSSSCG00000002456(CHGA);ENSSSCG00000007198(ANGPT4);ENSSSCG00000007978(-);ENSSSCG00000008842(KIT);ENSSSCG00000011463(IL17RD);ENSSSCG00000015098(CXCR5);ENSSSCG00000022200(SYT17);ENSSSCG00000023557(CCRL2);ENSSSCG00000024837(SYT12);ENSSSCG00000026427(RORC);ENSSSCG00000028627(-);ENSSSCG00000031356(HES1);ENSSSCG00000031736(MGST2);ENSSSCG00000034654(MYOG);ENSSSCG00000036693(ZNF658);ENSSSCG00000040215(T…	ENSSSCG00000000567(SOX5);ENSSSCG00000001816(BLM);ENSSSCG00000003731(GAREM1);ENSSSCG00000004789(THBS1);ENSSSCG00000005222(SLC1A1);ENSSSCG00000005385(NR4A3);ENSSSCG00000005437(KLF4);ENSSSCG00000006175(LY96);ENSSSCG00000006696(GJA5);ENSSSCG00000006758(SYT6);ENSSSCG00000007079(FLRT3);ENSSSCG00000007554(ZFAND2A);ENSSSCG00000007816(IL21R);ENSSSCG00000008162(IL1R1);ENSSSCG00000008641(ADAM17);ENSSSCG0000…
GO:0005887	CC	integral component of plasma membrane	17	34	51	1000	3.95953e-07	8.92874e-05	ENSSSCG00000000216(ASIC1);ENSSSCG00000000584(SLCO1A2);ENSSSCG00000005393(PLPPR1);ENSSSCG00000005456(MUSK);ENSSSCG00000008842(KIT);ENSSSCG00000010570(KCNIP2);ENSSSCG00000012375(DLG3);ENSSSCG00000016129(GPR1);ENSSSCG00000017909(CHRNE);ENSSSCG00000017925(SLC16A11);ENSSSCG00000022405(P2RX1);ENSSSCG00000023557(CCRL2);ENSSSCG00000023891(GRM7);ENSSSCG00000031531(TSPAN10);ENSSSCG00000035621(GABRB1);ENSSS…	ENSSSCG00000000228(SCN8A);ENSSSCG00000000672(CLSTN3);ENSSSCG00000001518(ITPR3);ENSSSCG00000003449(LRRC38);ENSSSCG00000004139(ADGRG6);ENSSSCG00000005222(SLC1A1);ENSSSCG00000006288(SELP);ENSSSCG00000006696(GJA5);ENSSSCG00000006932(CLCA4);ENSSSCG00000006935(CLCA2);ENSSSCG00000007079(FLRT3);ENSSSCG00000008641(ADAM17);ENSSSCG00000009169(SLC39A8);ENSSSCG00000013031(KCNK4);ENSSSCG00000013655(ICAM1);ENSS…
GO:2000145	BP	regulation of cell motility	5	36	41	702	4.68409e-07	0.000267701	ENSSSCG00000007198(ANGPT4);ENSSSCG00000008842(KIT);ENSSSCG00000012517(-);ENSSSCG00000021059(ADORA1);ENSSSCG00000021255(ADA)	ENSSSCG00000003451(-);ENSSSCG00000004241(GJA1);ENSSSCG00000004789(THBS1);ENSSSCG00000005385(NR4A3);ENSSSCG00000005437(KLF4);ENSSSCG00000005598(SCAI);ENSSSCG00000006288(SELP);ENSSSCG00000008162(IL1R1);ENSSSCG00000008641(ADAM17);ENSSSCG00000010312(PLAU);ENSSSCG00000010429(PRKG1);ENSSSCG00000010816(TGFB2);ENSSSCG00000011322(CCR1);ENSSSCG00000011496(ADAMTS9);ENSSSCG00000013655(ICAM1);ENSSSCG000000140…
GO:0010033	BP	response to organic substance	13	75	88	2085	4.88428e-07	0.000267701	ENSSSCG00000000216(ASIC1);ENSSSCG00000000573(KCNJ8);ENSSSCG00000008842(KIT);ENSSSCG00000011463(IL17RD);ENSSSCG00000015098(CXCR5);ENSSSCG00000017788(TP53I13);ENSSSCG00000022405(P2RX1);ENSSSCG00000023557(CCRL2);ENSSSCG00000026427(RORC);ENSSSCG00000029130(ELANE);ENSSSCG00000031356(HES1);ENSSSCG00000034654(MYOG);ENSSSCG00000040215(TFAP4)	ENSSSCG00000000567(SOX5);ENSSSCG00000001816(BLM);ENSSSCG00000003731(GAREM1);ENSSSCG00000004789(THBS1);ENSSSCG00000005385(NR4A3);ENSSSCG00000005437(KLF4);ENSSSCG00000006175(LY96);ENSSSCG00000006696(GJA5);ENSSSCG00000007079(FLRT3);ENSSSCG00000007816(IL21R);ENSSSCG00000008162(IL1R1);ENSSSCG00000008641(ADAM17);ENSSSCG00000009216(SPP1);ENSSSCG00000009357(SMAD9);ENSSSCG00000009361(POSTN);ENSSSCG0000000…
GO:0040011	BP	locomotion	9	42	51	976	5.35956e-07	0.000267701	ENSSSCG00000002456(CHGA);ENSSSCG00000007198(ANGPT4);ENSSSCG00000008842(KIT);ENSSSCG00000012517(-);ENSSSCG00000015098(CXCR5);ENSSSCG00000021059(ADORA1);ENSSSCG00000021255(ADA);ENSSSCG00000023557(CCRL2);ENSSSCG00000040824(CNTN2)	ENSSSCG00000003451(-);ENSSSCG00000004241(GJA1);ENSSSCG00000004789(THBS1);ENSSSCG00000005385(NR4A3);ENSSSCG00000005437(KLF4);ENSSSCG00000005598(SCAI);ENSSSCG00000006288(SELP);ENSSSCG00000007079(FLRT3);ENSSSCG00000008162(IL1R1);ENSSSCG00000008641(ADAM17);ENSSSCG00000010224(EGR2);ENSSSCG00000010312(PLAU);ENSSSCG00000010429(PRKG1);ENSSSCG00000010816(TGFB2);ENSSSCG00000011322(CCR1);ENSSSCG00000011496(…
GO:0051239	BP	regulation of multicellular organismal process	13	70	83	1935	5.83805e-07	0.000267701	ENSSSCG00000007198(ANGPT4);ENSSSCG00000011463(IL17RD);ENSSSCG00000013658(S1PR2);ENSSSCG00000015617(G0S2);ENSSSCG00000021059(ADORA1);ENSSSCG00000021255(ADA);ENSSSCG00000022405(P2RX1);ENSSSCG00000029130(ELANE);ENSSSCG00000031356(HES1);ENSSSCG00000032145(IRX5);ENSSSCG00000034654(MYOG);ENSSSCG00000035912(ABCG5);ENSSSCG00000038149(KCNE4)	ENSSSCG00000000567(SOX5);ENSSSCG00000000672(CLSTN3);ENSSSCG00000002294(ARG2);ENSSSCG00000003451(-);ENSSSCG00000004241(GJA1);ENSSSCG00000004369(PRDM1);ENSSSCG00000004509(LIPG);ENSSSCG00000004789(THBS1);ENSSSCG00000005095(-);ENSSSCG00000005222(SLC1A1);ENSSSCG00000005385(NR4A3);ENSSSCG00000005437(KLF4);ENSSSCG00000005948(TG);ENSSSCG00000006175(LY96);ENSSSCG00000006403(CRP);ENSSSCG00000006696(GJA5);E…
GO:0040012	BP	regulation of locomotion	5	37	42	737	6.44376e-07	0.000270853	ENSSSCG00000007198(ANGPT4);ENSSSCG00000008842(KIT);ENSSSCG00000012517(-);ENSSSCG00000021059(ADORA1);ENSSSCG00000021255(ADA)	ENSSSCG00000003451(-);ENSSSCG00000004241(GJA1);ENSSSCG00000004789(THBS1);ENSSSCG00000005385(NR4A3);ENSSSCG00000005437(KLF4);ENSSSCG00000005598(SCAI);ENSSSCG00000006288(SELP);ENSSSCG00000008162(IL1R1);ENSSSCG00000008641(ADAM17);ENSSSCG00000010312(PLAU);ENSSSCG00000010429(PRKG1);ENSSSCG00000010816(TGFB2);ENSSSCG00000011322(CCR1);ENSSSCG00000011496(ADAMTS9);ENSSSCG00000013119(STX3);ENSSSCG0000001365…
GO:1901700	BP	response to oxygen-containing compound	6	44	50	964	8.71799e-07	0.000323404	ENSSSCG00000000573(KCNJ8);ENSSSCG00000022405(P2RX1);ENSSSCG00000026427(RORC);ENSSSCG00000029130(ELANE);ENSSSCG00000034654(MYOG);ENSSSCG00000040215(TFAP4)	ENSSSCG00000001816(BLM);ENSSSCG00000004789(THBS1);ENSSSCG00000005385(NR4A3);ENSSSCG00000005437(KLF4);ENSSSCG00000006175(LY96);ENSSSCG00000008641(ADAM17);ENSSSCG00000009216(SPP1);ENSSSCG00000009361(POSTN);ENSSSCG00000010428(DKK1);ENSSSCG00000010461(ANKRD1);ENSSSCG00000010479(RBP4);ENSSSCG00000010816(TGFB2);ENSSSCG00000013031(KCNK4);ENSSSCG00000013655(ICAM1);ENSSSCG00000015334(PDK4);ENSSSCG00000015…
GO:0010565	BP	regulation of cellular ketone metabolic process	0	12	12	82	9.17063e-07	0.000323404	-	ENSSSCG00000000781(ABCD2);ENSSSCG00000005385(NR4A3);ENSSSCG00000015334(PDK4);ENSSSCG00000015579(PTGS2);ENSSSCG00000016432(PRKAG2);ENSSSCG00000016634(CAV1);ENSSSCG00000017251(SOX9);ENSSSCG00000024149(ELOVL5);ENSSSCG00000026754(ATCAY);ENSSSCG00000034763(IRS2);ENSSSCG00000039442(BMP2);ENSSSCG00000039862(TRIB3)
GO:0019217	BP	regulation of fatty acid metabolic process	0	10	10	55	9.61749e-07	0.000323404	-	ENSSSCG00000000781(ABCD2);ENSSSCG00000005385(NR4A3);ENSSSCG00000015334(PDK4);ENSSSCG00000015579(PTGS2);ENSSSCG00000016432(PRKAG2);ENSSSCG00000016634(CAV1);ENSSSCG00000017251(SOX9);ENSSSCG00000024149(ELOVL5);ENSSSCG00000034763(IRS2);ENSSSCG00000039862(TRIB3)
GO:0030667	CC	secretory granule membrane	0	9	9	50	2.76132e-06	0.000415118	-	ENSSSCG00000001518(ITPR3);ENSSSCG00000006288(SELP);ENSSSCG00000008854(CPE);ENSSSCG00000011895(PLA1A);ENSSSCG00000013119(STX3);ENSSSCG00000016634(CAV1);ENSSSCG00000023437(ITPR1);ENSSSCG00000038506(-);ENSSSCG00000039798(SLC11A1)
