# Supplementary material for: Transcriptome and Metabolome Insights into Key Genes Regulating Fat Deposition and Meat Quality in Pig Breeds
Source: Animals (Basel). 2024 Dec 10;14(24):3560. doi: 10.3390/ani14243560 (PMC11672692; doi:10.3390/ani14243560)
Supplement: Supplementary file 1 [file animals-14-03560-s001.zip › Table S9.xlsx]

## Sheet: Sheet1
Table S9. Top 20 KEGG pathways of differential gene expression of SBP and LWLDP.
PathwayID	Pathway	level1	level2	Up	Down	DEG	Total	Pvalue	adjustPvalue	Up_gene	Down_gene	URL
ssc05144	Malaria	Human Diseases	Infectious disease: parasitic	1	4	5	34	0.00230966	0.288642	ENSSSCG00000007978(-|K13822)	ENSSSCG00000004789(THBS1|K16857);ENSSSCG00000006288(SELP|K06496);ENSSSCG00000013655(ICAM1|K06490);ENSSSCG00000006286(-|K06494)	http://www.kegg.jp/kegg-bin/show_pathway?map=map05144&multi_query=K13822+%23FFFFFF,red%0d%0aK16857+%23FFFFFF,green%0d%0aK06496+%23FFFFFF,green%0d%0aK06490+%23FFFFFF,green%0d%0aK06494+%23FFFFFF,green
ssc04610	Complement and coagulation cascades	Organismal Systems	Immune system	0	6	6	51	0.00274897	0.288642	-	ENSSSCG00000006289(F5|K03902);ENSSSCG00000004890(SERPINB2|K19821);ENSSSCG00000010893(-|K04004);ENSSSCG00000007032(PLAT|K01343);ENSSSCG00000010312(PLAU|K01348);ENSSSCG00000022447(F3|K03901)	http://www.kegg.jp/kegg-bin/show_pathway?map=map04610&multi_query=K03902+%23FFFFFF,green%0d%0aK19821+%23FFFFFF,green%0d%0aK04004+%23FFFFFF,green%0d%0aK01343+%23FFFFFF,green%0d%0aK01348+%23FFFFFF,green%0d%0aK03901+%23FFFFFF,green
ssc04512	ECM-receptor interaction	Environmental Information Processing	Signaling molecules and interaction	0	5	5	52	0.0144614	0.626703	-	ENSSSCG00000004789(THBS1|K16857);ENSSSCG00000009216(SPP1|K06250);ENSSSCG00000013297(CD44|K06256);ENSSSCG00000005494(TNC|K06252);ENSSSCG00000011186(COL6A5|K06238)	http://www.kegg.jp/kegg-bin/show_pathway?map=map04512&multi_query=K16857+%23FFFFFF,green%0d%0aK06250+%23FFFFFF,green%0d%0aK06256+%23FFFFFF,green%0d%0aK06252+%23FFFFFF,green%0d%0aK06238+%23FFFFFF,green
ssc04910	Insulin signaling pathway	Organismal Systems	Endocrine system	1	6	7	95	0.0164477	0.626703	ENSSSCG00000022797(PPP1R3B|K07189)	ENSSSCG00000029275(PPARGC1A|K07202);ENSSSCG00000027855(SOCS1|K04694);ENSSSCG00000028420(EIF4E|K03259);ENSSSCG00000011363(PRKAR2A|K04739);ENSSSCG00000016432(PRKAG2|K07200);ENSSSCG00000029944(FASN|K00665)	http://www.kegg.jp/kegg-bin/show_pathway?map=map04910&multi_query=K07189+%23FFFFFF,red%0d%0aK07202+%23FFFFFF,green%0d%0aK04694+%23FFFFFF,green%0d%0aK03259+%23FFFFFF,green%0d%0aK04739+%23FFFFFF,green%0d%0aK07200+%23FFFFFF,green%0d%0aK00665+%23FFFFFF,green
ssc04924	Renin secretion	Organismal Systems	Endocrine system	1	3	4	37	0.0189962	0.626703	ENSSSCG00000021059(ADORA1|K04265)	ENSSSCG00000001518(ITPR3|K04960);ENSSSCG00000006932(CLCA4|K05030);ENSSSCG00000006935(CLCA2|K05028)	http://www.kegg.jp/kegg-bin/show_pathway?map=map04924&multi_query=K04265+%23FFFFFF,red%0d%0aK04960+%23FFFFFF,green%0d%0aK05030+%23FFFFFF,green%0d%0aK05028+%23FFFFFF,green
ssc00330	Arginine and proline metabolism	Metabolism	Amino acid metabolism	1	3	4	39	0.0226694	0.626703	ENSSSCG00000023215(MAOB|K00274)	ENSSSCG00000004392(AMD1|K01611);ENSSSCG00000002294(ARG2|K01476);ENSSSCG00000021220(CKB|K00933)	http://www.kegg.jp/kegg-bin/show_pathway?map=map00330&multi_query=K00274+%23FFFFFF,red%0d%0aK01611+%23FFFFFF,green%0d%0aK01476+%23FFFFFF,green%0d%0aK00933+%23FFFFFF,green
ssc00561	Glycerolipid metabolism	Metabolism	Lipid metabolism	0	4	4	39	0.0226694	0.626703	-	ENSSSCG00000009432(DGKD|K00901);ENSSSCG00000009431(DGKH|K00901);ENSSSCG00000028671(CEL|K12298);ENSSSCG00000004509(LIPG|K22284)	http://www.kegg.jp/kegg-bin/show_pathway?map=map00561&multi_query=K00901+%23FFFFFF,green%0d%0aK12298+%23FFFFFF,green%0d%0aK22284+%23FFFFFF,green
ssc04972	Pancreatic secretion	Organismal Systems	Digestive system	0	5	5	59	0.0238744	0.626703	-	ENSSSCG00000001518(ITPR3|K04960);ENSSSCG00000006932(CLCA4|K05030);ENSSSCG00000028671(CEL|K12298);ENSSSCG00000006935(CLCA2|K05028);ENSSSCG00000028359(BST1|K18152)	http://www.kegg.jp/kegg-bin/show_pathway?map=map04972&multi_query=K04960+%23FFFFFF,green%0d%0aK05030+%23FFFFFF,green%0d%0aK12298+%23FFFFFF,green%0d%0aK05028+%23FFFFFF,green%0d%0aK18152+%23FFFFFF,green
ssc04371	Apelin signaling pathway	Environmental Information Processing	Signal transduction	0	6	6	83	0.0279499	0.652165	-	ENSSSCG00000029275(PPARGC1A|K07202);ENSSSCG00000001518(ITPR3|K04960);ENSSSCG00000017178(SPHK1|K04718);ENSSSCG00000007032(PLAT|K01343);ENSSSCG00000009216(SPP1|K06250);ENSSSCG00000016432(PRKAG2|K07200)	http://www.kegg.jp/kegg-bin/show_pathway?map=map04371&multi_query=K07202+%23FFFFFF,green%0d%0aK04960+%23FFFFFF,green%0d%0aK04718+%23FFFFFF,green%0d%0aK01343+%23FFFFFF,green%0d%0aK06250+%23FFFFFF,green%0d%0aK07200+%23FFFFFF,green
ssc05143	African trypanosomiasis	Human Diseases	Infectious disease: parasitic	1	2	3	25	0.0315215	0.661951	ENSSSCG00000007978(-|K13822)	ENSSSCG00000013655(ICAM1|K06490);ENSSSCG00000006286(-|K06494)	http://www.kegg.jp/kegg-bin/show_pathway?map=map05143&multi_query=K13822+%23FFFFFF,red%0d%0aK06490+%23FFFFFF,green%0d%0aK06494+%23FFFFFF,green
ssc00790	Folate biosynthesis	Metabolism	Metabolism of cofactors and vitamins	2	0	2	12	0.0428017	0.790991	ENSSSCG00000001596(MOCS1|K20967);ENSSSCG00000015040(PTS|K01737)	-	http://www.kegg.jp/kegg-bin/show_pathway?map=map00790&multi_query=K20967+%23FFFFFF,red%0d%0aK01737+%23FFFFFF,red
ssc04060	Cytokine-cytokine receptor interaction	Environmental Information Processing	Signaling molecules and interaction	1	7	8	143	0.0461415	0.790991	ENSSSCG00000015098(CXCR5|K04190)	ENSSSCG00000008162(IL1R1|K04386);ENSSSCG00000011630(ACKR4|K04186);ENSSSCG00000016851(OSMR|K05057);ENSSSCG00000016047(MSTN|K05497);ENSSSCG00000011322(CCR1|K04176);ENSSSCG00000007816(IL21R|K05075);ENSSSCG00000000363(GDF11|K22679)	ENSSSCG00000029275
ssc00670	One carbon pool by folate	Metabolism	Metabolism of cofactors and vitamins	0	2	2	13	0.0496744	0.790991	-	ENSSSCG00000008289(MTHFD2|K13403);ENSSSCG00000004092(MTHFD1L|K13402)	http://www.kegg.jp/kegg-bin/show_pathway?map=map00670&multi_query=K13403+%23FFFFFF,green%0d%0aK13402+%23FFFFFF,green
ssc04270	Vascular smooth muscle contraction	Organismal Systems	Circulatory system	0	5	5	73	0.0527327	0.790991	-	ENSSSCG00000000145(-|K10352);ENSSSCG00000001518(ITPR3|K04960);ENSSSCG00000013408(ADM|K12333);ENSSSCG00000017005(KCNMB1|K04937);ENSSSCG00000026602(PTGIR|K04263)	http://www.kegg.jp/kegg-bin/show_pathway?map=map04270&multi_query=K10352+%23FFFFFF,green%0d%0aK04960+%23FFFFFF,green%0d%0aK12333+%23FFFFFF,green%0d%0aK04937+%23FFFFFF,green%0d%0aK04263+%23FFFFFF,green
ssc04710	Circadian rhythm	Organismal Systems	Environmental adaptation	1	1	2	17	0.0805836	0.980607	ENSSSCG00000026427(RORC|K08534)	ENSSSCG00000016432(PRKAG2|K07200)	http://www.kegg.jp/kegg-bin/show_pathway?map=map04710&multi_query=K08534+%23FFFFFF,red%0d%0aK07200+%23FFFFFF,green
ssc04724	Glutamatergic synapse	Organismal Systems	Nervous system	1	3	4	61	0.0904636	0.980607	ENSSSCG00000023891(GRM7|K04609)	ENSSSCG00000001518(ITPR3|K04960);ENSSSCG00000012510(ARMCX2|K04997);ENSSSCG00000005222(SLC1A1|K05612)	http://www.kegg.jp/kegg-bin/show_pathway?map=map04724&multi_query=K04609+%23FFFFFF,red%0d%0aK04960+%23FFFFFF,green%0d%0aK04997+%23FFFFFF,green%0d%0aK05612+%23FFFFFF,green
ssc04151	PI3K-Akt signaling pathway	Environmental Information Processing	Signal transduction	2	7	9	194	0.0925378	0.980607	ENSSSCG00000008842(KIT|K05091);ENSSSCG00000007198(ANGPT4|K05467)	ENSSSCG00000004789(THBS1|K16857);ENSSSCG00000016851(OSMR|K05057);ENSSSCG00000009216(SPP1|K06250);ENSSSCG00000028420(EIF4E|K03259);ENSSSCG00000005494(TNC|K06252);ENSSSCG00000011186(COL6A5|K06238);ENSSSCG00000014007(FLT4|K05097)	http://www.kegg.jp/kegg-bin/show_pathway?map=map04151&multi_query=K05091+%23FFFFFF,red%0d%0aK05467+%23FFFFFF,red%0d%0aK16857+%23FFFFFF,green%0d%0aK05057+%23FFFFFF,green%0d%0aK06250+%23FFFFFF,green%0d%0aK03259+%23FFFFFF,green%0d%0aK06252+%23FFFFFF,green%0d%0aK06238+%23FFFFFF,green%0d%0aK05097+%23FFFFFF,green
ssc04929	GnRH secretion	Organismal Systems	Endocrine system	0	3	3	39	0.0947414	0.980607	-	ENSSSCG00000001518(ITPR3|K04960);ENSSSCG00000012510(ARMCX2|K04997);ENSSSCG00000009216(SPP1|K06250)	http://www.kegg.jp/kegg-bin/show_pathway?map=map04929&multi_query=K04960+%23FFFFFF,green%0d%0aK04997+%23FFFFFF,green%0d%0aK06250+%23FFFFFF,green
ssc04072	Phospholipase D signaling pathway	Environmental Information Processing	Signal transduction	2	3	5	88	0.0994274	0.980607	ENSSSCG00000008842(KIT|K05091);ENSSSCG00000023891(GRM7|K04609)	ENSSSCG00000009432(DGKD|K00901);ENSSSCG00000017178(SPHK1|K04718);ENSSSCG00000009431(DGKH|K00901)	http://www.kegg.jp/kegg-bin/show_pathway?map=map04072&multi_query=K05091+%23FFFFFF,red%0d%0aK04609+%23FFFFFF,red%0d%0aK00901+%23FFFFFF,green%0d%0aK04718+%23FFFFFF,green
ssc04520	Adherens junction	Cellular Processes	Cellular community - eukaryotes	0	3	3	42	0.112187	0.980607	-	ENSSSCG00000000504(PTPRB|K05694);ENSSSCG00000017142(BAIAP2|K05627);ENSSSCG00000008250(-|K05691)	http://www.kegg.jp/kegg-bin/show_pathway?map=map04520&multi_query=K05694+%23FFFFFF,green%0d%0aK05627+%23FFFFFF,green%0d%0aK05691+%23FFFFFF,green
